# Supplementary material for: Carbonate anions and radicals induce interfacial water ordering in CO2 electroreduction on gold
Source: Nat Chem. 2025 Nov 25;18(3):473–81. doi: 10.1038/s41557-025-01977-8 (PMC12962966; doi:10.1038/s41557-025-01977-8)
Supplement: Supplementary file 2 — Data shown in Supplementary Figs. 4–20. [file 41557_2025_1977_MOESM2_ESM.xlsx]

## Sheet: S Fig. 4
a				b
Binding Energy (eV)	CPS			Binding Energy (eV)	CPS
120	803.29			120	808.685
119.9	794.415			119.9	790.43
119.8	794.155			119.8	798.87
119.7	813.9			119.7	787.47
119.6	814.685			119.6	779.645
119.5	797.26			119.5	798.59
119.4	784.69			119.4	800.165
119.3	777.895			119.3	818.415
119.2	769.77			119.2	806.425
119.1	797.795			119.1	785.18
119	833.005			119	782.91
118.9	811.125			118.9	801.47
118.8	822.305			118.8	805.07
118.7	821.39			118.7	815.975
118.6	806.75			118.6	812.375
118.5	793.39			118.5	800.005
118.4	800.485			118.4	790.63
118.3	792.68			118.3	790.695
118.2	804.41			118.2	779.345
118.1	819.025			118.1	799.885
118	818.235			118	801.42
117.9	794.085			117.9	809.935
117.8	800.995			117.8	803.845
117.7	785.8			117.7	801.81
117.6	783.24			117.6	787.53
117.5	783.78			117.5	791.16
117.4	807.125			117.4	775.98
117.3	810.49			117.3	798.245
117.2	796.36			117.2	791.85
117.1	794.96			117.1	794.795
117	787.46			117	804.45
116.9	778.755			116.9	809.575
116.8	802.21			116.8	801.12
116.7	802.48			116.7	822.06
116.6	782.795			116.6	813.595
116.5	810.4			116.5	813.2
116.4	821.79			116.4	805.67
116.3	783.66			116.3	808.635
116.2	807.865			116.2	823.28
116.1	782.975			116.1	805.93
116	802.365			116	783.745
115.9	786.66			115.9	797.42
115.8	784.105			115.8	805.155
115.7	793.495			115.7	790.92
115.6	787.11			115.6	772.52
115.5	790.75			115.5	840.595
115.4	821.26			115.4	828.8
115.3	799.665			115.3	797.255
115.2	814.39			115.2	798.36
115.1	801.395			115.1	820.235
115	790.015			115	833.55
114.9	813.26			114.9	860.125
114.8	800.81			114.8	814.025
114.7	823.985			114.7	796.735
114.6	821.28			114.6	833.185
114.5	811.33			114.5	840.795
114.4	808.955			114.4	852.195
114.3	815.89			114.3	825.505
114.2	824.065			114.2	816.21
114.1	842.72			114.1	843.705
114	826.98			114	837.16
113.9	817.745			113.9	833.575
113.8	821.295			113.8	808.895
113.7	801.44			113.7	828.945
113.6	812.32			113.6	848.995
113.5	844.58			113.5	837.195
113.4	814.525			113.4	831.425
113.3	819.715			113.3	818.565
113.2	814.165			113.2	829.235
113.1	822.195			113.1	860.05
113	811.875			113	849.21
112.9	838.525			112.9	847.475
112.8	831.53			112.8	839.925
112.7	830.995			112.7	823.66
112.6	828.275			112.6	824.085
112.5	828.765			112.5	840.245
112.4	836.065			112.4	838.205
112.3	851.83			112.3	835.1
112.2	838.535			112.2	842.535
112.1	840.78			112.1	842.99
112	840.405			112	841.525
111.9	857.71			111.9	850.86
111.8	863.72			111.8	833.06
111.7	867.315			111.7	857.79
111.6	846.78			111.6	852.73
111.5	836.625			111.5	843.19
111.4	842.795			111.4	865.33
111.3	816.55			111.3	846.15
111.2	819.745			111.2	845.46
111.1	832.955			111.1	853.225
111	840.44			111	853.575
110.9	829.45			110.9	851.47
110.8	809.12			110.8	848.745
110.7	857.525			110.7	842.62
110.6	856.565			110.6	828.24
110.5	806.735			110.5	809.915
110.4	809.86			110.4	850.56
110.3	826.44			110.3	856.015
110.2	826.97			110.2	840.735
110.1	827.22			110.1	826.15
110	837.895			110	847.95
109.9	838.055			109.9	843.925
109.8	848.51			109.8	844.22
109.7	802.435			109.7	846.475
109.6	797.835			109.6	842.01
109.5	817.06			109.5	845.48
109.4	825.575			109.4	878.82
109.3	820.44			109.3	856.775
109.2	828.76			109.2	843.78
109.1	800.1			109.1	856.04
109	811.915			109	854.005
108.9	832.32			108.9	839.405
108.8	804.76			108.8	857.855
108.7	830.96			108.7	838.16
108.6	812.565			108.6	843.745
108.5	820.25			108.5	835.715
108.4	831.76			108.4	851.92
108.3	824.4			108.3	840.275
108.2	801.83			108.2	837.535
108.1	809.92			108.1	846.465
108	805.33			108	855.735
107.9	805.27			107.9	826.185
107.8	821.43			107.8	821.065
107.7	814.98			107.7	825.795
107.6	793.545			107.6	825.275
107.5	795.83			107.5	833.605
107.4	792.995			107.4	805.68
107.3	784.035			107.3	809.285
107.2	791.255			107.2	813.795
107.1	810.875			107.1	822.75
107	793.795			107	846.305
106.9	783.43			106.9	844.35
106.8	791.3			106.8	830.84
106.7	792.29			106.7	816.25
106.6	784.01			106.6	821.15
106.5	755.42			106.5	843.035
106.4	770.72			106.4	823.95
106.3	764.32			106.3	819.915
106.2	745.31			106.2	822.95
106.1	755.005			106.1	816.795
106	737.885			106	823.51
105.9	755.715			105.9	804.945
105.8	776.98			105.8	778.96
105.7	757.53			105.7	789.41
105.6	756.345			105.6	803.52
105.5	767.645			105.5	800.48
105.4	772.605			105.4	802.615
105.3	748.265			105.3	786.375
105.2	754.135			105.2	783.765
105.1	756.285			105.1	802.575
105	752.505			105	797.36
104.9	741.315			104.9	800.84
104.8	721.86			104.8	803.05
104.7	719.45			104.7	786.115
104.6	736.54			104.6	796.545
104.5	745.97			104.5	810.915
104.4	739.61			104.4	795.845
104.3	714.245			104.3	787.315
104.2	718.9			104.2	794.45
104.1	741.73			104.1	798.49
104	725.34			104	779.645
103.9	723.765			103.9	771.895
103.8	735.625			103.8	773.875
103.7	708.42			103.7	777.53
103.6	706.345			103.6	770.055
103.5	714.495			103.5	785.565
103.4	731.085			103.4	787.315
103.3	717.33			103.3	797.025
103.2	717.315			103.2	776.535
103.1	752.135			103.1	767.62
103	759.995			103	775.59
102.9	740.72			102.9	784.45
102.8	708.485			102.8	760.72
102.7	719.325			102.7	740.42
102.6	739.725			102.6	773.95
102.5	736.045			102.5	773.435
102.4	720.39			102.4	783.1
102.3	725.855			102.3	773.7
102.2	731.235			102.2	778.515
102.1	715.93			102.1	773.205
102	712.985			102	741.515
101.9	693.935			101.9	750.51
101.8	705.125			101.8	750.815
101.7	703.91			101.7	765.4
101.6	704.11			101.6	766.085
101.5	715.35			101.5	758.57
101.4	703.655			101.4	741.885
101.3	701.1			101.3	746.735
101.2	698.065			101.2	748.3
101.1	719.83			101.1	768.415
101	698.915			101	773.89
100.9	685.665			100.9	728.84
100.8	719.11			100.8	738.3
100.7	715.545			100.7	750.54
100.6	701.71			100.6	766.385
100.5	692.285			100.5	775.15
100.4	691.47			100.4	788.04
100.3	696.625			100.3	751.14
100.2	684.61			100.2	741.75
100.1	706.46			100.1	756.55
100	700.665			100	769.775
99.9	706.985			99.9	742.285
99.8	704.765			99.8	766.71
99.7	701.725			99.7	768.96
99.6	723.025			99.6	758.12
99.5	702.795			99.5	732.4
99.4	667.505			99.4	742.55
99.3	681.71			99.3	762.54
99.2	712.785			99.2	752.195
99.1	703.175			99.1	755.59
99	695.72			99	762.25
98.9	688.705			98.9	759.8
98.8	687.85			98.8	719.045
98.7	697.47			98.7	717.085
98.6	675.76			98.6	711.28
98.5	674.59			98.5	699.48
98.4	684.98			98.4	715.895
98.3	661.39			98.3	711.775
98.2	663.575			98.2	681.27
98.1	661.725			98.1	687.63
98	666.605			98	718.18
97.9	700.67			97.9	716.21
97.8	669.76			97.8	728.415
97.7	678.525			97.7	708.5
97.6	645.06			97.6	695.92
97.5	653.35			97.5	672.44
97.4	661.015			97.4	668.295
97.3	645.535			97.3	668.88
97.2	644.195			97.2	676.275
97.1	618.17			97.1	692.23
97	636.095			97	666.975
96.9	658.41			96.9	672.285
96.8	639.82			96.8	687.765
96.7	644.54			96.7	662.735
96.6	623.825			96.6	651.065
96.5	612.16			96.5	662.025
96.4	626.195			96.4	644.25
96.3	608.735			96.3	640.9
96.2	618.7			96.2	645.085
96.1	633.81			96.1	613.33
96	613.07			96	642.26
95.9	626.285			95.9	646.195
95.8	637.795			95.8	635.155
95.7	631.38			95.7	628.805
95.6	613.64			95.6	644.71
95.5	597.21			95.5	640.72
95.4	588.43			95.4	623.81
95.3	609.72			95.3	633.36
95.2	610.455			95.2	656.66
95.1	592.22			95.1	655.225
95	612.81			95	661.79
94.9	622.8			94.9	639.735
94.8	621.81			94.8	625.315
94.7	628.075			94.7	650.355
94.6	607.18			94.6	647.57
94.5	615.635			94.5	634.96
94.4	604.17			94.4	639.855
94.3	596.23			94.3	655.315
94.2	589.71			94.2	655.78
94.1	569.115			94.1	651.74
94	590.915			94	641.285
93.9	609.81			93.9	634.71
93.8	612.125			93.8	613.125
93.7	599.225			93.7	624.435
93.6	602.68			93.6	643.2
93.5	605.24			93.5	634.25
93.4	595.22			93.4	612.72
93.3	595.38			93.3	626.515
93.2	603.565			93.2	610.63
93.1	583.055			93.1	604.91
93	580.845			93	608.86
92.9	584.07			92.9	587.2
92.8	581.13			92.8	611.67
92.7	570.335			92.7	625.595
92.6	570.15			92.6	595.64
92.5	573.995			92.5	587.555
92.4	568.665			92.4	605.6
92.3	567.7			92.3	620.24
92.2	549.36			92.2	625.93
92.1	563.27			92.1	627.38
92	566.18			92	604.41
91.9	584.655			91.9	615.13
91.8	575.39			91.8	608.08
91.7	568.57			91.7	628.2
91.6	592.065			91.6	637.605
91.5	605.285			91.5	603.34
91.4	609.95			91.4	602.005
91.3	617.745			91.3	629.795
91.2	606.81			91.2	649.065
91.1	600.57			91.1	672.745
91	619.78			91	653.46
90.9	630.59			90.9	650.51
90.8	635.8			90.8	647.995
90.7	637.05			90.7	663.24
90.6	629.455			90.6	666.46
90.5	645.8			90.5	680.705
90.4	670.57			90.4	680.71
90.3	662.225			90.3	706.32
90.2	642.46			90.2	715.55
90.1	638.06			90.1	719.62
90	657.56			90	698.835
89.9	674.51			89.9	698.05
89.8	663.655			89.8	724.125
89.7	691.12			89.7	763.09
89.6	712.08			89.6	786.7
89.5	721.48			89.5	817.435
89.4	728.685			89.4	873.475
89.3	752.395			89.3	955.63
89.2	838.42			89.2	1054.11
89.1	909.105			89.1	1178.28
89	1010.15			89	1318.15
88.9	1111.57			88.9	1473.22
88.8	1256.47			88.8	1681.06
88.7	1418.36			88.7	1926.86
88.6	1621.39			88.6	2198.35
88.5	1854.27			88.5	2558.93
88.4	2158.94			88.4	3019.34
88.3	2500.24			88.3	3558.66
88.2	2956.2			88.2	4170.99
88.1	3495.67			88.1	4778.73
88	4066.33			88	5216.8
87.9	4585.52			87.9	5520.75
87.8	5034.45			87.8	5581.4
87.7	5186.75			87.7	5248.7
87.6	5130.7			87.6	4729.26
87.5	4893.26			87.5	4020.37
87.4	4393.51			87.4	3265.16
87.3	3726.07			87.3	2592.35
87.2	3016.12			87.2	2015.39
87.1	2477.23			87.1	1567.53
87	1973.11			87	1248.76
86.9	1568.59			86.9	1084.62
86.8	1280.52			86.8	910.37
86.7	1099.67			86.7	819.64
86.6	937.71			86.6	761.71
86.5	835.165			86.5	753.02
86.4	755.005			86.4	717.07
86.3	712.575			86.3	675.03
86.2	707.765			86.2	672.74
86.1	701.24			86.1	712.375
86	691.315			86	740.485
85.9	667.945			85.9	743.83
85.8	678.04			85.8	785.62
85.7	693.915			85.7	836
85.6	743.325			85.6	915.955
85.5	837.805			85.5	1028.31
85.4	895.43			85.4	1167.19
85.3	998.855			85.3	1383.54
85.2	1156.54			85.2	1605.66
85.1	1340.1			85.1	1857.97
85	1523.5			85	2194.76
84.9	1769.03			84.9	2578.98
84.8	2094.12			84.8	3077.18
84.7	2473.73			84.7	3662.91
84.6	2964.03			84.6	4367.85
84.5	3587.34			84.5	5158.65
84.4	4312.52			84.4	5962.1
84.3	5028.45			84.3	6587.95
84.2	5721.45			84.2	6861.5
84.1	6262.3			84.1	6787.85
84	6414.9			84	6321.3
83.9	6205.7			83.9	5507.2
83.8	5762.65			83.8	4556.51
83.7	5049.55			83.7	3523.64
83.6	4196.66			83.6	2667.7
83.5	3346.93			83.5	1959.38
83.4	2612.55			83.4	1385.91
83.3	1927.16			83.3	1049.63
83.2	1452.85			83.2	831.58
83.1	1086.23			83.1	671.96
83	858.705			83	569.17
82.9	683.765			82.9	466.632
82.8	550.625			82.8	406.67
82.7	481.397			82.7	381.307
82.6	428.573			82.6	341.358
82.5	393.877			82.5	327.678
82.4	345.24			82.4	306.016
82.3	329.39			82.3	285.723
82.2	302.89			82.2	273.034
82.1	276.87			82.1	259.06
82	253.376			82	248.047
81.9	239.53			81.9	255.456
81.8	254.048			81.8	232.691
81.7	243.028			81.7	220.981
81.6	224.962			81.6	223.609
81.5	226.589			81.5	223.485
81.4	214.954			81.4	233.105
81.3	209.282			81.3	228.886
81.2	214.532			81.2	221.386
81.1	224.738			81.1	206.198
81	214.409			81	195.841
80.9	198.999			80.9	197.28
80.8	192.84			80.8	187.78
80.7	204.69			80.7	194.208
80.6	200.708			80.6	203.763
80.5	205.034			80.5	212.849
80.4	206.867			80.4	208.862
80.3	201.304			80.3	199.121
80.2	201.585			80.2	199.505
80.1	194.913			80.1	190.942
80	185.964			80	186.381
79.9	174.268			79.9	183.729
79.8	175.793			79.8	174.79
79.7	181.597			79.7	178.807
79.6	177.465			79.6	183.797
79.5	180.856			79.5	180.157
79.4	180.695			79.4	179.762
79.3	175.936			79.3	175.146
79.2	177.825			79.2	187.175
79.1	167.929			79.1	180.327
79	160.452			79	190.903
78.9	169.621			78.9	191.638
78.8	172.357			78.8	180.139
78.7	167.893			78.7	186.575
78.6	174.249			78.6	185.44
78.5	172.643			78.5	180.798
78.4	174.647			78.4	185.417
78.3	164.379			78.3	180.933
78.2	164.383			78.2	179.708
78.1	160.216			78.1	202.649
78	161.988			78	183.361
77.9	171.554			77.9	180.953
77.8	181.757			77.8	186.968
77.7	181.381			77.7	200.994
77.6	163.397			77.6	193.22
77.5	162.903			77.5	183.313
77.4	173.196			77.4	176.232
77.3	164.235			77.3	179.021
77.2	158.924			77.2	181.674
77.1	162.292			77.1	185.079
77	159.913			77	188.6
76.9	167.907			76.9	190.339
76.8	180.976			76.8	187.757
76.7	171.601			76.7	195.494
76.6	167.591			76.6	196.148
76.5	183.985			76.5	187.054
76.4	185.604			76.4	184.179
76.3	173.121			76.3	186.43
76.2	163.906			76.2	188.329
76.1	179.955			76.1	194.018
76	181.163			76	190.594
75.9	180.587			75.9	188.904
75.8	177.496			75.8	199.155
75.7	187.555			75.7	195.175
75.6	177.157			75.6	200.525
75.5	172.598			75.5	211.082
75.4	185.043			75.4	226.232
75.3	177.323			75.3	219.225
75.2	172.411			75.2	211.997
75.1	170.451			75.1	206.819
75	182.815			75	209.009
74.9	198.599			74.9	202.192
74.8	198.118			74.8	199.385
74.7	182.867			74.7	192.498
74.6	182.335			74.6	188.46
74.5	184.567			74.5	202.98
74.4	175.006			74.4	206.681
74.3	175.732			74.3	204.642
74.2	197.105			74.2	200.569
74.1	191.971			74.1	202.008
74	184.991			74	200.377
73.9	187.344			73.9	197.016
73.8	187.123			73.8	195.5
73.7	183.667			73.7	191.12
73.6	175.91			73.6	193.627
73.5	183.624			73.5	198.892
73.4	182.922			73.4	200.204
73.3	179.702			73.3	193.733
73.2	167.105			73.2	189.472
73.1	177.923			73.1	180.775
73	178.919			73	190.033
72.9	181.696			72.9	183.392
72.8	178.75			72.8	180.25
72.7	175.566			72.7	172.7
72.6	180.97			72.6	182.936
72.5	190.041			72.5	190.558
72.4	173.624			72.4	185.219
72.3	155.487			72.3	174.293
72.2	158.232			72.2	184.685
72.1	174.252			72.1	175.899
72	182.37			72	172.531
71.9	170.863			71.9	181.137
71.8	162.155			71.8	168.591
71.7	169.325			71.7	172.185
71.6	152.612			71.6	166.686
71.5	142.75			71.5	151.127
71.4	149.216			71.4	158.553
71.3	157.296			71.3	163.415
71.2	154.725			71.2	163.952
71.1	148.91			71.1	156.916
71	154.421			71	163.214
70.9	159.767			70.9	155.757
70.8	154.442			70.8	147.565
70.7	140.222			70.7	148.335
70.6	134.238			70.6	151.324
70.5	131.12			70.5	150.55
70.4	136.065			70.4	153.032
70.3	140.1			70.3	167.93
70.2	147.42			70.2	159.602
70.1	141.322			70.1	162.708
70	144.551			70	150.939

## Sheet: S Fig. 5
	0.3	0.2837	0.2674	0.2511	0.2348	0.2185	0.2022	0.1859	0.1696	0.1533	0.137	0.1207	0.1044	0.0881	0.0717999999999999	0.0554999999999999	0.0391999999999999	0.0228999999999999	0.00659999999999994	-0.00970000000000006	-0.0260000000000001	-0.0423000000000001	-0.0586000000000001	-0.0749000000000001	-0.0912000000000001	-0.1075	-0.1238	-0.1401	-0.1564	-0.1727	-0.189	-0.2053	-0.2216	-0.2379	-0.2542	-0.2705	-0.2868	-0.3031	-0.3194	-0.3357	-0.352	-0.3683	-0.3846	-0.4009	-0.4172	-0.4335	-0.4498	-0.4661	-0.4824
	-0.000334971	-0.000730487	-0.000334971	-0.000730487	0.00197162	0.000892714	-0.000224053	-0.00108587	-0.000243893	-0.000235893	0.000182107	0.000198789	-0.000179064	-0.000677064	-0.000935766	-0.000159922	0.00013036	1.136e-05	0.00015536	0.000466172	-0.000606041	-0.00115937	-0.00044937	0.000324608	-0.000193392	0.000857584	0.000616057	-0.000484618	5.84172e-05	-0.000888763	-0.000152854	-0.00032748	0.000561375	0.000306944	-3.7381e-05	-0.000164982	0.000831343	-0.00129088	9.89438e-05	0.00123849	0.000586936	-0.000606873	-0.000328422	0.000235928	-0.000865405	-0.00143028	-0.000316864	-0.000914864	-0.000582266
	-0.000147971	-0.000636487	-0.000147971	-0.000636487	0.00150562	0.000662714	8.39471e-05	-0.00131987	-0.000475862	3.52059e-05	-0.00012792	-0.000300176	-0.000101064	-0.000511064	-0.000564766	-0.000221922	0.00018036	-9.264e-05	0.00017536	0.000250172	-9.90413e-05	-0.00089437	-0.00066837	0.000484608	-0.000195392	0.000801584	0.000198058	-0.000589618	2.34173e-05	-0.000690672	-0.000595854	-0.00038548	0.000399375	-6.50562e-05	1.5619e-05	-0.000179982	0.000778462	-0.00119188	-0.000364056	0.00119449	0.000693936	-0.000864873	-0.000244422	8.81555e-05	-0.000710405	-0.00147428	-0.000310451	-0.000666018	-0.000258266
	-0.000190971	-0.000298487	-0.000190971	-0.000298487	0.000976619	0.000591714	0.000289947	-0.00124987	-0.000360831	3.73044e-05	-0.000455947	-0.00049414	-3.10645e-05	-0.000176064	-0.000401766	-0.000288922	-3.464e-05	-0.00014364	1.836e-05	7.31721e-05	0.000111959	-0.00051637	-0.00072937	0.000356608	-0.000260392	0.000856584	-0.000137942	-0.000280618	-0.000127583	-0.000322581	-0.000942854	-0.00020148	0.000417375	-0.000255056	6.5619e-05	-3.19819e-05	0.000817582	-0.000809876	-0.000605056	0.00124949	0.000838936	-0.000612873	6.57753e-06	-0.000138617	-0.000428405	-0.00112728	-0.000212038	-0.000211172	-2.12658e-05
	-0.000335971	0.000294513	-0.000335971	0.000294513	0.000528619	0.000694714	0.000293947	-0.000847874	-4.27996e-05	-2.7597e-05	-0.000546974	-0.000401105	8.78283e-05	0.000273331	-0.000494766	-0.000213922	-0.000213696	-0.000167814	-0.000210587	-3.6828e-05	9.69587e-05	-0.000111765	-0.000684701	0.000120608	-0.000292392	0.00102458	-0.000176942	0.000252382	-0.000245583	0.000173511	-0.000978854	4.65204e-05	0.000554375	-0.000196056	2.8619e-05	0.000335018	0.000759701	-0.000222876	-0.000563056	0.00138449	0.000857936	-0.000174873	0.000326564	-0.000178391	-0.000151405	-0.00051828	-6.46245e-05	0.000193674	0.000101734
	-0.000337971	0.000799513	-0.000337971	0.000799513	0.000250619	0.000732714	4.66399e-05	-0.000304874	0.000170231	-7.34984e-05	-0.000383002	-0.00019207	0.000228721	0.000669726	-0.000648766	-9.92226e-06	-0.000197752	-0.000173987	-0.000411535	-0.000123828	-1.90413e-05	9.08409e-05	-0.000708032	-9.63916e-05	-0.000223392	0.00105558	4.84549e-05	0.000708382	-0.000274583	0.000604602	-0.000748854	0.00014852	0.000593375	-6.40562e-05	-0.000166381	0.000720018	0.000525821	0.000276124	-0.000437056	0.00150049	0.000586936	0.000100127	0.000461551	-3.51636e-05	5.59468e-06	7.19929e-07	8.17887e-05	0.00031252	7.57342e-05
	-0.000124971	0.000890513	-0.000124971	0.000890513	0.000174619	0.000563714	-0.000209667	0.000115126	0.000106262	-0.0001244	-9.40289e-05	-9.03411e-06	0.000334614	0.000850121	-0.000605766	0.000178078	-3.78086e-05	-0.000107161	-0.000489482	-0.000197828	-6.00413e-05	4.84465e-05	-0.000783363	-0.000227392	-0.000118392	0.000832584	0.000418852	0.000896382	-0.000229583	0.000822694	-0.000448854	9.35204e-05	0.000398375	2.69438e-05	-0.000447381	0.000821018	0.000250941	0.000499124	-0.000439056	0.00147949	0.000116936	0.000135127	0.000332538	0.000149063	3.85945e-05	0.00017672	0.000217202	0.000172365	-6.82658e-05
	0.000165029	0.000588513	0.000165029	0.000588513	0.000240619	0.000294714	-0.000299975	0.000225126	-0.000134707	-0.000205301	0.000180944	0.000105001	0.000349507	0.000739517	-0.000282766	0.000261078	0.000106135	3.36657e-05	-0.000405429	-0.000225828	9.19587e-05	-3.39478e-05	-0.000715694	-0.000246392	-9.93916e-05	0.000503584	0.00070825	0.000783382	-0.000135583	0.000792785	-0.000196854	2.52037e-06	7.93748e-05	0.000117944	-0.000647381	0.000503018	9.60601e-05	0.000501124	-0.000538056	0.00129349	-0.000325064	3.51272e-05	0.000119524	0.00027629	2.15946e-05	4.47199e-05	0.000337615	-2.57886e-05	-0.000218266
	0.000386029	0.000142513	0.000386029	0.000142513	0.000294619	9.2714e-05	-0.000205282	1.11257e-05	-0.000315676	-0.000299203	0.000343917	0.000126037	0.000237399	0.000364912	0.000120234	0.000238078	0.000114079	0.000104492	-0.000251377	-0.000202828	0.000356959	6.6578e-06	-0.000427025	-0.000179625	-0.000177625	0.000133049	0.000806647	0.000396382	3.46837e-05	0.000546876	4.14556e-06	-5.54797e-05	-0.000129625	0.000238944	-0.000731381	-0.000105245	2.01796e-05	0.000410124	-0.000573056	0.000985492	-0.000603064	-0.000131873	1.15112e-05	0.000288517	3.15946e-05	-0.00018328	0.000391028	-0.000163943	-0.000257266
	0.000508029	-0.000265487	0.000508029	-0.000265487	0.000207619	-3.52861e-05	-4.0589e-05	-0.000374874	-0.000282645	-0.000372104	0.000343889	2.50722e-05	1.4292e-05	-0.000150693	0.000301234	0.000117078	-6.69771e-05	-3.68139e-06	-0.000194324	-0.000160828	0.000523959	8.52634e-05	-7.43564e-05	-0.000121858	-0.000243858	-0.000144486	0.000715044	-0.000206618	0.00016695	0.000184968	0.000130146	-0.00010048	-0.000146625	0.000317944	-0.000818381	-0.000727508	-0.000173701	0.000272124	-0.000490056	0.000573492	-0.000715064	-0.000360873	-2.85021e-05	0.000173744	6.45947e-05	-0.00036128	0.000298441	-0.000262097	-0.000163266
	0.000578029	-0.000606487	0.000578029	-0.000606487	6.19237e-07	-0.000184286	6.21037e-05	-0.000707874	-0.000101613	-0.000423006	0.000209862	-0.000168892	-0.000255815	-0.000609297	0.000163234	-6.39223e-05	-0.000388033	-0.000172855	-0.000275271	-0.000110828	0.000482959	3.28691e-05	0.000161313	-0.000164092	-0.000224092	-0.000365021	0.000485442	-0.000844618	0.000200217	-0.000132941	0.000145597	-0.000181289	-9.76252e-05	0.000270944	-0.00095719	-0.00109077	-0.000535581	0.000111124	-0.000369056	7.04917e-05	-0.000703064	-0.000581873	-0.000165515	2.49713e-05	4.95945e-05	-0.00048528	4.78546e-05	-0.000348251	-2.42658e-05
	0.000611029	-0.000849487	0.000611029	-0.000849487	-0.000186381	-0.000362286	3.87965e-05	-0.000812874	4.34175e-05	-0.000486907	3.88348e-05	-0.000336857	-0.000490923	-0.000820902	-8.87663e-05	-0.000175922	-0.000661089	-0.000194029	-0.000330218	-1.18279e-05	0.000323959	-0.000143525	0.000253982	-0.000280325	-0.000172325	-0.000477556	0.000222839	-0.00120162	0.000152483	-0.000287849	0.000111049	-0.000234098	-0.000106625	0.000110944	-0.00104	-0.00104303	-0.000840462	3.12432e-06	-0.000279056	-0.000408508	-0.000584064	-0.000624873	-0.000403529	-1.08016e-05	-2.74053e-05	-0.00056128	-0.000225732	-0.000360405	7.67342e-05
	0.000569029	-0.000905487	0.000569029	-0.000905487	-0.000262381	-0.000449286	6.89331e-05	-0.000654874	4.94485e-05	-0.000578808	-5.91924e-05	-0.000349821	-0.00060003	-0.000714507	-0.000212766	-8.7119e-05	-0.000660146	-4.12021e-05	-0.000196166	0.000157624	0.000182959	-0.00027792	0.000277651	-0.000311558	-0.000166558	-0.000409091	4.32365e-05	-0.00105662	0.00011675	-0.000282758	0.000160501	-0.000199908	-0.000115625	-5.40562e-05	-0.000949807	-0.000655298	-0.000828342	6.12433e-06	-0.000222056	-0.000652508	-0.000366064	-0.000392873	-0.000510542	9.74254e-05	-8.14055e-05	-0.00052828	-0.000333319	-0.000230559	0.00014007
	0.000419029	-0.000728487	0.000419029	-0.000728487	-0.000243381	-0.000361286	5.50697e-05	-0.000345874	-3.45205e-05	-0.00066071	-3.52197e-05	-0.000178786	-0.000528137	-0.000405111	-0.000176766	9.86842e-05	-0.000349202	0.000122624	9.08869e-05	0.000325076	8.19587e-05	-0.000253314	0.00025732	-0.000150792	-0.000194792	-0.000186626	-3.33661e-05	-0.000510618	0.000165016	-0.000188667	0.000308953	-6.57171e-05	1.13748e-05	-0.000108056	-0.000707616	-0.000187561	-0.000502223	3.81243e-05	-0.000169056	-0.000556138	-0.000112064	4.1272e-06	-0.000308555	0.000217652	-4.14054e-05	-0.00036328	-0.000219906	-6.71322e-06	0.000191406
	0.000183029	-0.000430487	0.000183029	-0.000430487	-0.000185381	-0.000158286	1.02063e-05	-6.48743e-05	-0.000133489	-0.000693611	6.9753e-05	7.02496e-05	-0.000339244	-0.000114716	-0.000110766	0.000205487	3.87419e-05	0.000168451	0.00034294	0.000354528	-3.90413e-05	-0.000110708	0.000163989	0.000103975	-0.000203025	8.98388e-05	-0.000103969	7.53823e-05	0.000251282	-4.45752e-05	0.000407404	8.94736e-05	0.000270375	-3.40562e-05	-0.000432425	0.000105175	-0.000110103	-4.18757e-05	-0.000100056	-0.000233768	7.69357e-05	0.000332127	8.34315e-05	0.000207879	6.05946e-05	-0.00016628	-1.34927e-05	0.000157133	0.000202742
	-7.39712e-05	-0.000204487	-7.39712e-05	-0.000204487	-0.000117381	2.9714e-05	-9.66571e-05	6.11257e-05	-0.000236458	-0.000677513	0.000159726	0.000231285	-0.000193352	3.67919e-06	-0.000109766	0.000167291	0.000198686	0.000123277	0.000412992	0.00019898	-0.000193041	4.18972e-05	-1.63424e-05	0.000241742	-0.000194258	0.000326304	-0.000237571	0.000368382	0.000269549	-3.24908e-05	0.000310856	0.000148664	0.000495375	6.79438e-05	-0.000234234	0.000178912	0.000118016	-0.000257876	-1.05444e-05	7.76024e-05	0.000132936	0.000436127	0.000379418	-0.000137561	0.000151595	-7.32801e-05	0.000131921	0.000151979	0.000123079
	-0.000313971	-0.000161487	-0.000313971	-0.000161487	-6.93808e-05	0.000100714	-0.00026352	3.51857e-05	-0.000361427	-0.000622414	0.000152699	0.00019732	-0.000181459	-3.69255e-05	-0.000162766	6.30939e-05	3.56296e-05	6.91037e-05	0.000296045	-3.45683e-05	-0.000297041	0.000133503	-0.000243673	0.000172508	-0.000227492	0.000436769	-0.000375174	0.000296382	0.000187815	-2.14063e-05	3.4308e-05	8.98549e-05	0.000519375	6.69438e-05	-0.000140043	0.000164649	0.000147136	-0.000483876	9.09675e-05	0.000205973	9.09356e-05	0.000336127	0.000429405	-0.000449	0.000200595	-0.00012528	0.000165334	2.28245e-05	-3.95854e-05
	-0.000524971	-0.000263487	-0.000524971	-0.000263487	-9.43808e-05	1.27139e-05	-0.000420384	-3.67543e-05	-0.000492396	-0.000531316	3.66713e-05	-1.46441e-05	-0.000247566	-9.65302e-05	-0.000235766	-2.91028e-05	-0.000297427	3.49301e-05	8.30977e-05	-0.000186116	-0.000268041	0.000153108	-0.000444004	-7.72505e-06	-0.000328725	0.000357234	-0.000397777	1.13823e-05	8.20818e-05	-6.03218e-05	-0.00026624	2.20456e-05	0.000303375	-8.60562e-05	-9.38515e-05	0.000160385	6.92553e-05	-0.000588876	0.000201479	0.000128343	2.99356e-05	0.000149127	0.000310392	-0.00055044	0.000196594	-0.00026028	0.000114747	-9.63296e-05	-0.000209249
	-0.000668971	-0.000372487	-0.000668971	-0.000372487	-0.000189381	-0.000194197	-0.000481247	-4.26943e-05	-0.000571365	-0.000426217	-0.000125356	-0.000276609	-0.000268673	-6.11349e-05	-0.000288035	-9.82996e-05	-0.000554483	7.75653e-06	-9.18496e-05	-0.000185664	-0.000115041	0.000129714	-0.000510335	-0.000152958	-0.000415958	0.000229797	-0.000258379	-0.000269618	-5.18264e-06	-0.000108237	-0.000413788	5.42362e-05	-5.66252e-05	-0.000309922	-1.96603e-05	0.000136122	-1.36252e-05	-0.000530876	0.000312991	-4.9287e-05	-1.20644e-05	-9.87279e-06	0.000166378	-0.00037288	0.000128595	-0.00038128	2.51601e-05	-0.000122484	-0.000293913
	-0.000656971	-0.000353487	-0.000656971	-0.000353487	-0.000256381	-0.000375108	-0.000398111	4.63657e-05	-0.000554334	-0.000345118	-0.000228383	-0.000425573	-0.000178781	6.12604e-05	-0.000246304	-0.000140496	-0.000591539	-2.2417e-05	-0.000121797	-7.82125e-05	5.79587e-05	0.00011832	-0.000343666	-0.000176192	-0.000348192	5.13597e-05	-2.29819e-05	-0.000390618	-1.44712e-06	-5.81529e-05	-0.000324337	0.000153427	-0.000372625	-0.000448787	0.000101531	4.68589e-05	-4.35056e-05	-0.000339876	0.000388503	-0.000173917	-5.80644e-05	-6.28728e-05	6.43652e-05	-1.63197e-05	2.65946e-05	-0.00041528	-4.94268e-05	-7.86379e-05	-0.000241577
	-0.000438971	-0.000150487	-0.000438971	-0.000150487	-0.000179381	-0.000373019	-0.000193974	0.000165426	-0.000445303	-0.00028702	-0.00020441	-0.000378538	1.12127e-07	0.000175656	-5.55721e-05	-0.000130693	-0.000412595	-2.25906e-05	-7.74418e-06	4.22395e-05	0.000144959	0.000175925	3.70025e-05	-6.84251e-05	-7.64251e-05	-9.40773e-05	0.000246154	-0.000325618	3.82884e-05	0.000115932	-5.18848e-05	0.000184618	-0.000483625	-0.000397652	0.000228722	-4.04044e-05	-9.38609e-06	-7.08757e-05	0.000386015	-0.000150547	-0.000145064	2.11272e-05	-1.36481e-05	0.00030824	-2.14055e-05	-0.00032828	4.5236e-05	-2.47919e-05	-8.22411e-05
	-0.000107971	0.000153513	-0.000107971	0.000153513	3.36192e-05	-0.00017693	3.31625e-05	0.000229486	-0.000293272	-0.000208921	-8.34377e-05	-0.000165502	0.000185005	0.000213051	0.000217159	-8.08898e-05	-0.000114651	5.92358e-05	0.000142309	0.000100691	0.000107959	0.000296531	0.000448672	0.000112342	0.000265342	-0.000214514	0.000368291	-0.000159173	4.60239e-05	0.000297016	0.000245567	6.18082e-05	-0.000383625	-0.000177518	0.000310913	-2.06676e-05	5.47334e-05	0.000183124	0.000319527	-1.51763e-05	-0.000262064	0.000194127	-0.000104661	0.000408801	3.85945e-05	-0.00014228	0.000147899	1.2054e-05	9.3095e-05
	0.000161029	0.000379513	0.000161029	0.000379513	0.000258619	4.41592e-05	0.000159299	0.000218546	-0.000145241	-9.68226e-05	2.85351e-05	9.05332e-05	0.000276898	0.000185446	0.000402891	-4.60866e-05	0.000198292	0.000217062	0.000225361	7.91433e-05	-8.04133e-06	0.000404137	0.00067034	0.000262108	0.000454108	-0.000312951	0.000323427	-8.7276e-06	-1.24057e-06	0.000343101	0.000416019	-0.000173001	-0.000225625	7.66168e-05	0.000314104	0.000102069	9.48529e-05	0.000304124	0.000259038	0.000111194	-0.000336064	0.000322127	-0.000199675	0.000236361	0.000147595	7.67199e-05	0.000155561	2.88999e-05	0.000193431
	0.000278029	0.000374513	0.000278029	0.000374513	0.000372736	0.000107248	4.84182e-05	0.000193606	-2.22102e-05	5.27592e-06	4.85078e-05	0.000263569	0.00024079	0.000146842	0.000398622	-4.42833e-05	0.000455236	0.000367889	0.000236414	3.65952e-05	-0.000126041	0.000419742	0.000636009	0.000304875	0.000383875	-0.000334388	0.000179564	7.87174e-05	-6.15051e-05	0.000232185	0.000396471	-0.00039581	-0.000150561	0.000246751	0.000249296	0.000210806	8.49725e-05	0.000245124	0.00025555	0.000156564	-0.000295064	0.000288607	-0.000236688	6.05173e-05	0.000192594	0.00026772	3.02242e-05	2.27458e-05	0.000204767
	0.000288029	0.000152513	0.000288029	0.000152513	0.000384852	-6.66275e-06	-0.000123463	0.000225666	6.38208e-05	4.83745e-05	-1.45194e-05	0.000296604	0.000149683	0.000125237	0.000285353	-3.44801e-05	0.00061618	0.000421715	0.000237467	4.70472e-05	-0.000179041	0.000346348	0.000477678	0.000254642	0.000164642	-0.000239825	2.87e-05	0.000137162	-7.07695e-05	5.92695e-05	0.000240922	-0.00049062	-0.000143496	0.000296886	0.000187487	0.000230543	5.9092e-05	8.81243e-05	0.000278062	0.000153934	-0.000141064	0.000109086	-0.000161701	-0.000106326	0.000133594	0.00039872	-0.000138113	5.59167e-06	0.000185103
	0.000273029	-0.000100487	0.000273029	-0.000100487	0.000347968	-0.000150574	-0.000214344	0.000323726	9.38518e-05	3.44731e-05	-9.85467e-05	0.00023964	0.000112576	0.000119632	0.000218085	5.32317e-06	0.000665124	0.000374542	0.000272519	0.000114499	-0.000140041	0.000247954	0.000357347	0.000186408	-7.59179e-06	-7.62622e-05	-7.01637e-05	0.000214608	-3.7034e-05	-8.1646e-05	6.73741e-05	-0.000399429	-0.000103432	0.000233021	0.000200678	0.000205279	8.22115e-05	-2.38757e-05	0.000255574	0.000165305	3.69356e-05	-6.54339e-05	-5.71446e-06	-0.00012217	2.65946e-05	0.00045272	-0.00021645	5.43754e-06	0.000188439
	0.000250029	-0.000197487	0.000250029	-0.000197487	0.000275084	-0.000187485	-0.000156224	0.000421786	7.48828e-05	-4.28354e-07	-0.000159574	0.000183675	0.000156469	0.000130028	0.000248816	1.21296e-05	0.000582945	0.000278368	0.000335572	0.000157951	-2.40413e-05	0.000171559	0.000307016	0.000145175	-5.28251e-05	8.63009e-05	-0.000102027	0.000291053	-4.22985e-05	-0.000165562	-2.81742e-05	-0.000170239	-5.36717e-06	7.51552e-05	0.000257869	0.000204016	0.000163331	-2.28757e-05	0.000140086	0.000180675	0.000155936	-0.000104954	0.000120272	2.49866e-05	-4.84055e-05	0.00039372	-0.000158788	3.32835e-05	0.000202775
	0.000199029	-0.000111487	0.000199029	-0.000111487	0.000162169	-0.000134396	-2.31054e-05	0.000431846	2.19544e-05	-2.83298e-05	-0.000181601	0.000169711	0.000208361	0.000163423	0.000301548	-1.90639e-05	0.000431765	0.000175194	0.000393625	0.000109403	0.000106959	0.000114165	0.000251685	0.000105942	-5.10585e-05	0.000215864	-9.28909e-05	0.000292498	-0.000127563	-0.000127638	-5.97224e-05	5.49521e-05	6.36973e-05	-0.00011571	0.00024406	0.000206753	0.000226451	1.81243e-05	-6.44025e-05	0.000146045	0.000203936	-3.14746e-05	0.000122259	0.000220143	-6.74054e-05	0.00021172	-3.51248e-05	7.41293e-05	0.000171111
	0.000137029	1.55126e-05	0.000137029	1.55126e-05	6.25458e-06	-0.000108307	5.40137e-05	0.000329906	2.59104e-08	-4.12312e-05	-0.000176628	0.000159746	0.000184254	0.000210818	0.000290279	-6.82575e-05	0.000268586	8.30209e-05	0.000406677	-6.1451e-06	0.000192959	6.27705e-05	0.000139354	1.87082e-05	-0.000107292	0.000285427	-9.27546e-05	0.000178943	-0.000233827	-8.07143e-05	-0.000112271	0.000134143	2.47618e-05	-0.000242576	0.000102252	0.000144489	0.00018957	-1.58757e-05	-0.000305891	4.54152e-05	0.000196936	2.70051e-05	8.24571e-06	0.000324299	-6.64054e-05	-2.92801e-05	5.05379e-05	9.49753e-05	6.94475e-05
	0.000122029	4.05126e-05	0.000122029	4.05126e-05	-0.00013466	-0.000170217	8.13283e-06	0.000195966	-1.29025e-05	-4.31326e-05	-0.000175656	0.000104781	7.61468e-05	0.000241214	0.00021001	-8.54512e-05	0.000145407	3.28473e-05	0.00033773	-0.000120693	0.000214959	2.63761e-05	2.34452e-08	-0.000114525	-0.000219525	0.00025199	-0.000115618	-1.16123e-05	-0.000290092	-2.97907e-05	-0.000220819	5.03334e-05	-9.51736e-05	-0.000229441	-9.95572e-05	7.22621e-06	5.46896e-05	-0.000149625	-0.000508379	-7.32146e-05	0.000131936	-6.51527e-06	-0.000112768	0.000290456	-8.24055e-05	-0.00020928	5.62007e-05	7.78212e-05	-4.82164e-05
	0.000182029	-4.84874e-05	0.000182029	-4.84874e-05	-0.000204575	-0.000236128	-0.000112748	0.000146026	-4.7831e-05	-3.00341e-05	-0.000207683	4.81694e-06	-5.79605e-05	0.000233609	0.000101742	-4.16447e-05	7.52278e-05	6.16738e-05	0.000193783	-0.000185241	0.000207959	1.49817e-05	-8.73076e-05	-0.000226759	-0.000296759	0.000117553	-0.000121482	-0.000193167	-0.000303356	3.8133e-05	-0.000315367	-9.14759e-05	-0.000196109	-8.63064e-05	-0.000249366	-0.000150037	-9.61909e-05	-0.000297374	-0.000607867	-0.000158844	1.09356e-05	-9.40356e-05	-0.000126781	0.000173612	-0.000114406	-0.00025728	9.86343e-06	2.4667e-05	-9.18803e-05
	0.000276029	-0.000151346	0.000276029	-0.000151346	-0.00019649	-0.000190039	-0.000214629	0.000219086	-8.37594e-05	-2.09627e-05	-0.00025171	-9.41476e-05	-0.000151068	0.000211004	5.47304e-06	4.21617e-05	2.20486e-05	0.0001555	5.28355e-05	-0.000183789	0.000197959	1.65874e-05	-6.56386e-05	-0.000255992	-0.000286992	-3.7884e-05	-6.93455e-05	-0.000301722	-0.000317621	0.000122057	-0.000308915	-0.000179285	-0.000231045	9.18282e-05	-0.000296175	-0.0002783	-0.000185071	-0.000353124	-0.000581355	-0.000203474	-0.000120064	-0.000156556	-2.97941e-05	5.27687e-05	-0.000116405	-0.00019828	-4.74739e-05	-3.64871e-05	-2.65443e-05
	0.000343029	-0.000178204	0.000343029	-0.000178204	-0.000147405	-2.59503e-05	-0.00023151	0.000350146	-8.06879e-05	5.10862e-06	-0.000255737	-0.000128839	-0.000183175	0.000217399	-5.37956e-05	0.000110968	-4.91307e-05	0.000257327	1.98882e-05	-0.000110337	0.000162959	8.19299e-06	5.20304e-05	-0.000200225	-0.000218225	-0.000127321	1.97909e-05	-0.000328277	-0.000332885	0.00019098	-0.000202463	-0.000193095	-0.00023898	0.000180963	-0.000267984	-0.000363564	-0.000190952	-0.000287873	-0.000450843	-0.000221104	-0.000205064	-0.000186076	7.31926e-05	-3.70748e-05	-4.24055e-05	-9.32801e-05	-9.78111e-05	-6.06412e-05	8.67918e-05
	0.000374029	-0.000113062	0.000374029	-0.000113062	-9.03201e-05	0.000142139	-0.000148391	0.000453206	-4.16164e-05	4.018e-05	-0.000193765	-0.00011953	-0.000177282	0.000278795	-4.60642e-05	0.000116775	-0.00011031	0.000311153	0.000129941	1.21146e-05	8.59587e-05	-1.72014e-05	0.000194699	-0.000105459	-0.000130459	-0.000132758	8.19273e-05	-0.000299832	-0.00030415	0.000218904	-6.90117e-05	-0.000188904	-0.000258916	0.000129097	-0.000212792	-0.000388827	-0.000132832	-0.000157622	-0.000260332	-0.000216734	-0.000228064	-0.000227597	8.81794e-05	-8.69184e-05	9.45947e-05	2.97199e-05	-0.000134148	-1.57952e-05	0.000159128
	0.000397029	8.07981e-06	0.000397029	8.07981e-06	-4.5235e-05	0.000215228	2.72835e-06	0.000491266	1.44552e-05	8.32513e-05	-9.3792e-05	-8.42206e-05	-0.000161389	0.00037519	2.36672e-05	6.4581e-05	-9.64891e-05	0.00029498	0.000306994	0.000131566	2.95867e-06	-4.95957e-05	0.000272368	-2.16919e-05	-3.86919e-05	-9.61949e-05	7.60636e-05	-0.000248387	-0.000212414	0.000210827	2.34401e-05	-0.000203713	-0.000273851	1.23205e-06	-0.000164601	-0.00033209	-5.07128e-05	-5.43716e-05	-5.08198e-05	-0.000167363	-0.000213064	-0.000277117	1.01661e-05	-0.000100762	0.000219595	0.00016272	-0.000156486	8.30506e-05	0.000151464
	0.000404029	0.000124222	0.000404029	0.000124222	-3.71499e-05	0.000202317	0.000153847	0.000458326	7.05267e-05	0.000112323	6.18078e-06	-5.79116e-05	-0.000154497	0.000443585	9.63986e-05	1.03874e-05	-6.68319e-07	0.000210806	0.000426046	0.000189018	-3.60413e-05	-7.49901e-05	0.000235037	1.90748e-05	3.70748e-05	-5.76319e-05	3.20001e-06	-0.000194942	-8.56788e-05	0.000193751	4.98919e-05	-0.000185108	-0.000253787	-8.66334e-05	-0.00013941	-0.000220353	1.54068e-05	-4.21209e-05	0.000136692	-6.29933e-05	-0.000190064	-0.000267637	-0.000105847	-9.26055e-05	0.000262595	0.00027772	-0.000186823	0.000165897	8.78e-05
	0.000345029	0.000176363	0.000345029	0.000176363	-0.000104065	0.000178406	0.000229967	0.000355386	9.55983e-05	9.1394e-05	9.01535e-05	-6.66027e-05	-0.000177604	0.000423981	0.00010513	-1.18062e-05	9.51525e-05	9.46324e-05	0.000416099	0.00017347	-2.50413e-05	-9.63845e-05	9.67064e-05	-2.15858e-06	5.08414e-05	-5.10689e-05	-9.16636e-05	-0.000149497	3.00567e-05	0.000175675	3.13436e-05	-0.000124503	-0.000214722	-7.54987e-05	-0.000143219	-0.000129617	4.65263e-05	-0.00010987	0.000268204	6.7377e-05	-0.000171064	-0.000156158	-0.00020686	-8.74491e-05	0.000206595	0.00033772	-0.00024416	0.000162742	2.11361e-05
	0.000214029	0.000130505	0.000214029	0.000130505	-0.00023598	0.000195495	0.000217086	0.000212446	4.96698e-05	1.94653e-05	0.000159126	-9.52937e-05	-0.000230711	0.000313376	4.68613e-05	-2.89997e-05	0.000103973	9.45882e-06	0.000296152	0.000113922	-9.04134e-06	-0.000111779	-6.76246e-05	-6.53919e-05	-9.39193e-06	-9.65058e-05	-0.000135527	-0.000122052	9.97922e-05	0.000160598	8.79546e-06	-2.38982e-05	-0.000178658	5.63587e-06	-0.000154028	-9.988e-05	6.36458e-05	-0.00017862	0.000329716	0.000166747	-0.000147064	-9.6781e-06	-0.000261874	-9.52927e-05	9.25946e-05	0.00033572	-0.000293497	6.35883e-05	-2.52781e-06
	9.40288e-05	1.8647e-05	9.40288e-05	1.8647e-05	-0.000346895	0.000237584	0.000163205	8.65056e-05	-5.62586e-05	-5.14633e-05	0.000219099	-9.99847e-05	-0.000278819	0.000180771	-1.44073e-05	-7.61933e-05	2.3794e-05	2.28525e-06	0.000119204	5.53742e-05	-2.40413e-05	-0.000112173	-0.000155956	-0.000118625	-8.66253e-05	-0.000172943	-7.93909e-05	-0.000109607	0.000114528	0.000158522	2.22472e-05	6.77068e-05	-0.000125593	9.67705e-05	-0.000131836	-9.31432e-05	9.37654e-05	-0.000171369	0.000333228	0.000198117	-9.80643e-05	6.38015e-05	-0.000269887	-0.000117136	-2.44053e-05	0.00029272	-0.000265835	-6.75658e-05	3.98083e-05
	7.50288e-05	-7.72112e-05	7.50288e-05	-7.72112e-05	-0.00034281	0.000256673	0.000121324	2.15655e-05	-0.000135187	-7.5392e-05	0.000270072	-6.66757e-05	-0.000272926	0.000106167	-1.76759e-05	-0.000131387	-6.83852e-05	4.41117e-05	-6.47429e-05	3.98262e-05	-6.30413e-05	-9.05676e-05	-0.000111287	-0.000115859	-0.000118859	-0.00020438	4.87455e-05	-9.41617e-05	9.42632e-05	0.000173446	7.6699e-05	9.23118e-05	-1.55285e-05	0.000154905	-5.56453e-05	-5.54065e-05	0.000123885	-8.71182e-05	0.000302739	0.000163488	-9.06436e-06	2.72812e-05	-0.0002489	-0.00015298	-0.000102405	0.00023272	-0.000151172	-0.00015472	0.000112144
	0.000141029	-8.40694e-05	0.000141029	-8.40694e-05	-0.000222725	0.000210762	9.6443e-05	1.36255e-05	-0.000119116	-5.23207e-05	0.000297045	-2.13667e-05	-0.000206033	0.000117562	3.40554e-05	-0.00013058	-0.000100564	5.69381e-05	-0.00021169	8.52781e-05	-9.80413e-05	-6.79619e-05	3.23824e-05	-5.8092e-05	-0.000103092	-0.000140817	0.000156882	-7.07167e-05	7.29987e-05	0.000183369	0.000142151	3.79168e-05	0.000140536	0.00016704	5.45459e-05	-1.66975e-06	0.000116004	5.13251e-06	0.000250251	8.88578e-05	9.69356e-05	-5.92392e-05	-0.000209914	-0.000185823	-0.000125405	0.00018072	-3.15091e-05	-0.000175874	0.00013248
	0.000194029	4.07246e-06	0.000194029	4.07246e-06	-8.56395e-05	0.000102851	6.65621e-05	3.66855e-05	-3.7044e-05	-2.24931e-06	0.000268017	2.09423e-05	-0.00011614	0.000171957	7.87868e-05	-6.87741e-05	-6.27436e-05	4.76457e-06	-0.000268638	0.00016573	-0.000111041	-8.63563e-05	0.000184051	1.06747e-05	-8.13253e-05	-2.82537e-05	0.000171018	-5.02717e-05	7.07343e-05	0.000174293	0.000177603	-4.74781e-05	0.0002746	0.000146174	0.000158737	8.06698e-06	5.61239e-05	4.53832e-05	0.000168763	9.22806e-06	0.000164936	-0.00012076	-0.000147927	-0.000172667	-0.000105405	0.00016772	2.01536e-05	-0.000163028	5.98165e-05
	0.00015511	0.000109214	0.00015511	0.000109214	-2.75544e-05	-2.40598e-05	2.96812e-05	6.97455e-05	9.02755e-06	7.0822e-05	0.00016599	7.02513e-05	-4.42475e-05	0.000211352	6.85182e-05	-4.96762e-06	-2.92284e-06	-6.3409e-05	-0.000199585	0.000217182	-0.000100041	-0.000148751	0.00027872	4.04413e-05	-6.95586e-05	1.83093e-05	9.21546e-05	-3.18266e-05	8.04698e-05	0.000153216	0.000170054	-0.000100873	0.000304665	0.000113309	0.000229928	-4.71963e-05	-1.77565e-05	2.76339e-05	6.12748e-05	-3.74017e-05	0.000145936	-0.00013328	-6.99401e-05	-9.05105e-05	-6.74054e-05	0.00019272	2.81634e-06	-0.000149182	-4.88474e-05
	4.21904e-05	0.000132356	4.21904e-05	0.000132356	-7.44693e-05	-0.000120971	1.88003e-05	8.48055e-05	-5.49009e-05	0.000156893	2.59628e-05	0.00011756	3.6452e-06	0.000199748	2.49577e-07	7.83875e-06	1.89792e-06	-8.35826e-05	-3.25322e-05	0.000192634	-7.90413e-05	-0.000204145	0.000302389	2.2208e-05	-5.3792e-05	-5.31277e-05	-1.4709e-05	2.61845e-06	7.62053e-05	0.00012914	0.000132506	-0.000101268	0.00018473	8.44435e-05	0.000261119	-0.00011346	-6.1637e-05	-2.31154e-05	-4.12134e-05	-3.90315e-05	3.99356e-05	-0.0001058	-1.19534e-05	3.16459e-05	-4.14054e-05	0.00020772	-2.65209e-05	-0.000149336	-0.000101511
	-6.37288e-05	2.34979e-05	-6.37288e-05	2.34979e-05	-0.000181384	-0.000169882	6.29194e-05	5.38655e-05	-0.000208829	0.000208965	-9.00645e-05	0.000119869	4.65379e-05	0.000134143	-8.6019e-05	-1.43548e-05	-8.62813e-05	-5.97561e-05	0.000137521	0.000109086	-7.70413e-05	-0.000192539	0.000264058	-1.10253e-05	-1.80253e-05	-0.000183565	-8.55727e-05	5.00635e-05	4.09408e-05	8.80636e-05	8.39579e-05	-8.16631e-05	-5.1206e-05	7.35781e-05	0.000243311	-0.000135723	-7.85175e-05	-7.58648e-05	-9.87015e-05	-2.96613e-05	-9.10643e-05	-3.53206e-05	-5.96664e-06	0.000132802	-4.34055e-05	0.00015972	-3.28582e-05	-0.00015149	-8.91753e-05
	-9.6648e-05	-0.00017036	-9.6648e-05	-0.00017036	-0.000286299	-0.000184793	0.000138039	-1.50745e-05	-0.000363758	0.000180036	-0.00015193	5.41783e-05	8.54307e-05	2.85384e-05	-0.000147288	-2.25484e-05	-0.000219461	-5.19297e-05	0.000213628	2.85378e-05	-0.000110041	-0.000111934	0.000175727	-1.72587e-05	3.17413e-05	-0.000280002	-9.94363e-05	7.55085e-05	-2.23237e-05	2.49873e-05	3.64097e-05	-7.7058e-05	-0.000283141	9.17127e-05	0.000184502	-0.000121986	-0.000102398	-0.000103614	-9.21897e-05	-5.72911e-05	-0.000169111	6.51591e-05	-4.29799e-05	0.000182959	-6.24054e-05	5.27199e-05	-1.71954e-05	-0.000127644	-7.18392e-05
	-6.25672e-05	-0.000332219	-6.25672e-05	-0.000332219	-0.000356214	-0.000181704	0.000169158	-7.20145e-05	-0.000435686	6.71074e-05	-0.000163796	-4.45128e-05	9.73234e-05	-0.000101066	-0.000166556	7.25802e-06	-0.00028264	-8.91033e-05	0.000161736	-6.01033e-06	-0.000166041	-1.83282e-05	6.03963e-05	5.0798e-07	7.8508e-05	-0.000306439	-8.52999e-05	5.99536e-05	-8.65882e-05	-2.50891e-05	-4.13854e-06	-9.8453e-05	-0.000383077	0.000121847	0.000106693	-0.000111249	-0.000142278	-9.73634e-05	-5.06779e-05	-0.000127921	-0.000171158	0.000140639	-8.99932e-05	0.000192115	-5.44053e-05	-5.32801e-05	-5.53268e-06	-6.27986e-05	-8.85031e-05
	-2.24864e-05	-0.000363077	-2.24864e-05	-0.000363077	-0.000386129	-0.000169615	9.32767e-05	-7.59545e-05	-0.000403615	-8.28213e-05	-0.000174662	-0.000120204	7.12162e-05	-0.000235671	-0.000155825	6.10645e-05	-0.000204819	-0.000139277	3.88441e-05	-3.55839e-06	-0.000207041	2.52775e-05	-3.39347e-05	4.27463e-06	0.000102275	-0.000284876	-8.41636e-05	3.03986e-05	-0.000120853	-2.81655e-05	-3.66867e-05	-0.000129848	-0.000328012	0.000110982	3.28842e-05	-0.000106513	-0.000160159	-8.81127e-05	-2.41661e-05	-0.000198551	-0.000132205	0.000128118	-0.000120006	0.000183272	8.59447e-06	-0.00010328	-1.98699e-05	1.00473e-05	-0.000127167
	-1.94056e-05	-0.000255935	-1.94056e-05	-0.000255935	-0.000375044	-0.000161526	-6.76042e-05	-4.88945e-05	-0.000307543	-0.00019975	-0.000213528	-0.000151895	2.51089e-05	-0.000337276	-0.000143094	0.000111871	-3.89982e-05	-0.00015545	-7.70481e-05	4.89354e-06	-0.000217041	8.8311e-07	-7.72657e-05	-2.59587e-05	9.40413e-05	-0.000253313	-0.000110027	1.98437e-05	-0.000113117	-4.73804e-05	-5.72349e-05	-0.000158243	-0.000214948	3.41165e-05	-3.49246e-05	-7.97759e-05	-0.000128039	-0.000118862	-5.36542e-05	-0.00023218	-0.000100251	1.9598e-05	-0.00013002	0.000161428	9.65947e-05	-9.03445e-05	-8.41069e-05	3.28932e-05	-0.000156831
	-4.03248e-05	-9.27931e-05	-4.03248e-05	-9.27931e-05	-0.000298959	-0.000184436	-0.000211485	-4.28345e-05	-0.000209472	-0.000220679	-0.000266394	-0.000165586	-8.99835e-06	-0.00035988	-0.000138362	0.000133677	8.08226e-05	-0.000130624	-0.00015494	6.34547e-06	-0.000209041	-5.55113e-05	-7.55967e-05	-5.11921e-05	6.48079e-05	-0.000243749	-0.000145891	2.12887e-05	-8.53816e-05	-5.85953e-05	-5.97832e-05	-0.000163638	-0.000153883	-6.27489e-05	-9.37334e-05	-2.20392e-05	-6.29199e-05	-0.000186611	-0.000128142	-0.00022181	-8.02982e-05	-0.000105922	-0.000129033	0.000119584	0.000149595	-4.3409e-05	-0.000140344	-1.32608e-05	-0.000162495
	-4.6244e-05	3.73487e-05	-4.6244e-05	3.73487e-05	-0.000154874	-0.000246347	-0.000244366	-7.67746e-05	-0.0001444	-0.000139607	-0.00028826	-0.000199277	-3.41056e-05	-0.000280485	-0.000128631	0.000112484	7.16434e-05	-0.000101355	-0.000212832	1.17974e-05	-0.000191041	-0.000103906	-6.39277e-05	-1.84254e-05	5.15746e-05	-0.000264186	-0.000167754	3.7338e-06	-7.86461e-05	-7.08103e-05	-3.73314e-05	-0.000136033	-0.000173819	-0.000112614	-0.000130542	2.76976e-05	-8.00335e-07	-0.000229361	-0.000199631	-0.00018244	-4.3345e-05	-0.000151443	-0.000118046	6.47409e-05	0.000140595	5.26487e-07	-0.000150581	-7.64149e-05	-0.000144159
	-2.21632e-05	0.000105491	-2.21632e-05	0.000105491	6.21127e-06	-0.000320258	-0.000165247	-0.000114715	-0.000106329	-1.85359e-05	-0.000257126	-0.000258968	-6.32129e-05	-0.00013809	-9.48994e-05	5.22901e-05	-2.75359e-05	-0.000107086	-0.000266725	3.12493e-05	-0.000146041	-0.0001373	-7.22587e-05	7.63413e-05	8.63413e-05	-0.000286623	-0.000173618	-4.28211e-05	-0.000114911	-7.10252e-05	-2.87961e-06	-8.84279e-05	-0.000227754	-9.74797e-05	-0.000131351	2.54343e-05	5.43192e-05	-0.00019211	-0.000223119	-0.00014507	3.06083e-05	-0.000101963	-8.00596e-05	2.18973e-05	9.85947e-05	1.5462e-05	-0.000100818	-9.45691e-05	-0.000108823
	1.79176e-05	0.000137632	1.79176e-05	0.000137632	9.22963e-05	-0.000358169	-4.61278e-05	-0.000122655	-6.5257e-05	7.05354e-05	-0.000191992	-0.000311659	-7.53201e-05	-1.26945e-05	-5.1168e-05	-1.59034e-05	-0.000113715	-0.000136816	-0.000286617	6.07013e-05	-5.20413e-05	-0.000164694	-9.85897e-05	0.000172108	0.000163108	-0.00026706	-0.000171482	-9.03761e-05	-0.000159175	-4.52401e-05	1.75722e-05	-5.88229e-05	-0.00024669	-4.33451e-05	-0.00010116	-4.4829e-05	0.000109439	-8.88593e-05	-0.000206607	-0.0001357	0.000122562	-2.94834e-05	9.27167e-07	1.50538e-05	6.55947e-05	2.39754e-06	-1.30549e-05	-6.37231e-05	-8.04867e-05
	4.79984e-05	0.000156774	4.79984e-05	0.000156774	6.63814e-05	-0.00033008	4.69913e-05	-0.000103595	-5.18544e-06	0.000100607	-0.000128858	-0.00030335	-2.64274e-05	3.97008e-05	-3.24366e-05	-4.7097e-05	-0.000120894	-0.000147547	-0.000223509	9.41532e-05	7.79587e-05	-0.000166089	-0.000115921	0.000206875	0.000234875	-0.000204497	-0.000166345	-9.79311e-05	-0.00015844	-4.55041e-07	1.70239e-05	-7.02179e-05	-0.000191625	1.77895e-05	-5.19686e-05	-0.000148092	0.000154558	1.43914e-05	-0.000186095	-0.000143329	0.000191515	2.99625e-06	0.000108914	3.42102e-05	6.05946e-05	-6.66689e-06	8.07081e-05	-1.98773e-05	-6.11506e-05
	5.30792e-05	0.000154916	5.30792e-05	0.000154916	-3.15335e-05	-0.000245991	9.11104e-05	-8.45346e-05	5.48861e-05	0.000103678	-8.47236e-05	-0.000214041	7.54654e-05	1.80961e-05	-4.77053e-05	-1.32906e-05	-6.10735e-05	-0.000106278	-7.6401e-05	0.000124605	0.000193959	-0.000110483	-9.92517e-05	0.000173641	0.000254641	-0.000145934	-0.000155209	-4.6486e-05	-0.000111704	4.133e-05	1.84757e-05	-9.46128e-05	-6.95608e-05	6.19241e-05	7.22255e-06	-0.000231356	0.000167678	6.86421e-05	-0.000188583	-0.000120959	0.000215468	4.75895e-07	0.000203901	4.63666e-05	7.85945e-05	8.26862e-06	0.000169471	7.9686e-06	-2.98145e-05
	3.816e-05	0.000117058	3.816e-05	0.000117058	-0.000124448	-0.000136902	9.02296e-05	-8.24746e-05	7.89576e-05	0.000126749	-5.55894e-05	-7.97318e-05	0.000165358	-3.45086e-05	-5.79739e-05	7.55159e-05	6.74729e-06	-1.90088e-05	7.77068e-05	0.000136057	0.000239959	-1.08774e-05	-5.45827e-05	0.000115408	0.000214408	-0.000111371	-0.000128073	3.7959e-05	-6.39685e-05	5.61151e-05	3.49275e-05	-8.90078e-05	7.65037e-05	6.50587e-05	7.74137e-05	-0.000252619	0.000138797	7.08928e-05	-0.000211071	-3.25889e-05	0.000198421	4.95554e-06	0.000248887	3.85231e-05	0.000102594	2.72041e-05	0.000263234	1.78145e-05	3.95216e-05
	2.92408e-05	5.21996e-05	2.92408e-05	5.21996e-05	-0.000170363	-3.78131e-05	4.53486e-05	-8.94146e-05	5.40292e-05	0.000180821	-2.54554e-05	4.45771e-05	0.000190251	-7.41133e-05	-2.92425e-05	0.000170322	2.75681e-05	9.12604e-05	0.000151815	0.000119509	0.000204959	7.67282e-05	-7.91375e-06	7.71745e-05	0.000146175	-6.58083e-05	-8.39363e-05	9.44041e-05	-3.4233e-05	3.29002e-05	4.83793e-05	-4.24028e-05	0.000194568	1.81933e-05	0.000148605	-0.000210882	8.49168e-05	4.11434e-05	-0.00024156	9.07813e-05	0.000143374	3.04352e-05	0.000231874	2.36795e-05	0.000114595	1.31397e-05	0.000349997	1.76604e-05	0.000126858
	5.13216e-05	-1.26586e-05	5.13216e-05	-1.26586e-05	-0.000170278	3.02759e-05	-2.65322e-05	-7.63546e-05	-4.89926e-06	0.000224892	2.16787e-05	0.000117886	0.000158144	-8.27179e-05	2.54889e-05	0.000214129	-1.36112e-05	0.00019953	0.000122923	8.29609e-05	0.000122959	0.000106334	1.07552e-05	6.99412e-05	9.39412e-05	2.37547e-05	-4.57999e-05	6.68491e-05	9.50254e-06	-1.33147e-05	3.88311e-05	3.20223e-06	0.000248633	-5.16721e-05	0.000186796	-0.000138145	2.90363e-05	-8.60588e-06	-0.000263048	0.000171152	5.43277e-05	5.99148e-05	0.000161861	4.83592e-06	0.000102594	-3.09248e-05	0.00039176	2.55063e-05	0.000174194
	9.04024e-05	-6.15168e-05	9.04024e-05	-6.15168e-05	-0.000146193	6.4365e-05	-7.64131e-05	-2.12946e-05	-7.38277e-05	0.000210963	8.08128e-05	0.000131195	0.000112036	-7.33226e-05	5.42203e-05	0.000177935	-8.57904e-05	0.000269799	3.60304e-05	5.04128e-05	4.69587e-05	7.79395e-05	-3.57577e-06	8.57078e-05	8.17078e-05	0.000113318	-4.56635e-05	-4.37058e-05	7.72381e-05	-4.75296e-05	1.62829e-05	1.80725e-06	0.000236697	-9.85375e-05	0.000152987	-7.74086e-05	-2.18441e-05	-7.53552e-05	-0.000245536	0.000158522	-5.3719e-05	8.03945e-05	7.28475e-05	-3.40077e-05	6.15946e-05	-5.49893e-05	0.000366523	6.13522e-05	0.00014553
	0.000107483	-0.000103375	0.000107483	-0.000103375	-0.000108108	7.5454e-05	-6.3294e-05	6.07654e-05	-0.000136756	0.000153035	0.000122947	8.85041e-05	6.79291e-05	-6.39273e-05	2.89516e-05	7.77415e-05	-0.00013197	0.000259068	-3.88618e-05	3.35525e-05	9.95866e-06	9.54508e-06	-3.29068e-05	0.000103475	9.14745e-05	0.000121881	-9.75272e-05	-0.000180261	0.000118974	-1.50267e-05	3.73462e-06	-4.55877e-05	0.000188762	-9.34029e-05	5.11785e-05	-5.16719e-05	-7.07246e-05	-0.000144105	-0.000157024	7.3892e-05	-0.000137766	8.68741e-05	7.83426e-06	-8.88512e-05	-3.40539e-06	-2.10538e-05	0.000307286	0.000122198	6.58659e-05
	8.2564e-05	-0.000138233	8.2564e-05	-0.000138233	-6.10231e-05	8.6543e-05	-4.17494e-06	0.000121825	-0.000190685	0.000114106	0.000120081	1.28131e-05	2.08218e-05	-5.7532e-05	-3.1317e-05	-4.14521e-05	-0.000120149	0.000162337	-4.77539e-05	2.46922e-05	-3.04134e-06	-8.98493e-05	-4.72378e-05	0.000105241	8.22412e-05	4.24438e-05	-0.000169391	-0.000275816	8.87091e-05	2.64763e-05	7.18642e-06	-8.49827e-05	0.000136826	-4.52683e-05	-5.36303e-05	-4.09351e-05	-0.000118605	-0.000193854	-1.15124e-05	-1.57378e-05	-0.000162813	6.93538e-05	1.82099e-06	-0.000126695	-6.84054e-05	5.18818e-05	0.000261049	0.000175044	-7.98072e-07
	3.96449e-05	-0.000126091	3.96449e-05	-0.000126091	-2.3938e-05	0.000123632	4.59442e-05	0.000117885	-0.000242613	0.000121178	7.32151e-05	-5.68779e-05	-2.02855e-05	-3.91367e-05	-9.15856e-05	-0.000129913	-5.2328e-05	4.36064e-05	2.03539e-05	2.18318e-05	-1.99085e-05	-0.000215244	-2.75688e-05	8.40078e-05	2.90078e-05	-4.19932e-05	-0.000210254	-0.000309371	1.34446e-05	3.19793e-05	1.76382e-05	-6.23777e-05	8.68907e-05	2.18664e-05	-9.54391e-05	8.01596e-07	-0.000140486	-0.000201603	0.000119999	-5.63676e-05	-0.000126859	2.98334e-05	5.38077e-05	-0.000113538	-0.000101405	9.88173e-05	0.000244812	0.00018189	-1.3462e-05
	5.72566e-06	-2.89496e-05	5.72566e-06	-2.89496e-05	-2.68529e-05	0.000185721	4.90633e-05	5.89454e-05	-0.000288542	0.000137249	2.23492e-05	-9.55689e-05	-2.83927e-05	-7.41412e-07	-0.000136854	-0.000168374	4.64927e-05	-1.41244e-05	0.000127462	2.59715e-05	-5.17758e-05	-0.000334638	2.11002e-05	6.17745e-05	-5.12255e-05	-6.04301e-05	-0.000192118	-0.000313926	-3.98199e-05	-1.35177e-05	2.709e-05	1.52273e-05	3.19553e-05	8.70009e-05	-6.72479e-05	8.45383e-05	-0.000111366	-0.000143352	0.000170511	-4.39973e-05	-7.39061e-05	-1.66869e-05	0.000126794	-5.13819e-05	-8.54053e-05	6.87528e-05	0.000253575	0.000136736	7.87408e-06
	-1.41935e-05	0.000114192	-1.41935e-05	0.000114192	-6.17678e-05	0.00024981	1.01824e-05	3.00538e-06	-0.00029847	0.00011432	7.48327e-06	-0.00011126	9.50004e-06	4.86539e-05	-0.000159123	-0.000154835	0.000138314	1.91448e-05	0.00020757	3.81112e-05	-9.1643e-05	-0.000397032	7.57692e-05	6.45411e-05	-0.000113459	-3.48671e-05	-0.000115982	-0.000321481	-3.80844e-05	-8.50147e-05	2.75418e-05	8.28324e-05	-2.69802e-05	0.000128136	-1.70567e-05	0.000162275	-3.52465e-05	-2.71018e-05	0.000142023	-1.06271e-05	-5.69529e-05	-6.02073e-05	0.000168781	2.07745e-05	-3.64054e-05	-2.03116e-05	0.000293338	6.35817e-05	1.22102e-05
	-3.61127e-05	0.000210334	-3.61127e-05	0.000210334	-7.96828e-05	0.000290899	-4.36985e-05	3.06538e-06	-0.000239398	7.23915e-05	3.76174e-05	-0.000127951	7.63928e-05	9.50492e-05	-0.000140391	-0.000108296	0.000186134	9.7414e-05	0.000234677	5.42508e-05	-0.00011851	-0.000362427	0.000109438	8.13078e-05	-0.000130692	-3.73041e-05	-1.18453e-05	-0.000326035	4.65115e-06	-0.000131512	8.99354e-06	8.44374e-05	-7.99157e-05	0.00012827	8.13446e-06	0.000184012	3.3873e-05	8.21489e-05	0.000106535	8.74309e-06	-8.19996e-05	-9.77276e-05	0.000152768	5.69309e-05	8.59447e-06	-9.83761e-05	0.000374101	-5.72425e-07	-1.54538e-05
	-5.40319e-05	0.000213476	-5.40319e-05	0.000213476	-4.45977e-05	0.000301988	-8.95794e-05	5.41254e-05	-0.000118327	7.74629e-05	7.67515e-05	-0.000146642	0.000140286	0.000134445	-7.56601e-05	-6.37567e-05	0.000176955	0.000139683	0.000229785	7.43905e-05	-0.000105377	-0.000242821	0.000109107	7.90744e-05	-0.000120926	-0.000102741	7.82911e-05	-0.00029959	6.23867e-05	-0.000122009	-2.05547e-05	2.90424e-05	-0.000115851	8.84047e-05	8.32564e-06	0.000155749	3.59925e-05	9.73996e-05	0.000122047	-3.88667e-06	-8.80464e-05	-0.000123248	8.97546e-05	3.50874e-05	1.45945e-05	-0.000115441	0.000459864	-2.07265e-05	-5.91177e-05
	-4.69511e-05	0.000176618	-4.69511e-05	0.000176618	1.84874e-05	0.000286077	-0.00010446	0.000105185	1.27447e-05	0.000156534	7.18856e-05	-0.000150333	0.000188178	0.00015784	-5.92871e-06	-4.72176e-05	0.000131776	0.000101952	0.000219893	9.95302e-05	-2.32446e-05	-9.62155e-05	8.77762e-05	3.58411e-05	-0.000110159	-0.000201178	0.000108427	-0.000234145	0.000122122	-6.25058e-05	-3.51029e-05	-3.93526e-05	-0.000130787	4.05394e-05	1.85168e-05	0.000131485	-3.88879e-05	5.65027e-06	0.000170559	-3.95164e-05	-1.60932e-05	-0.000117768	3.27414e-05	-2.37562e-05	-3.14054e-05	-8.15051e-05	0.000476627	1.21194e-05	-8.77816e-05
	-8.87032e-06	0.000164759	-8.87032e-06	0.000164759	5.75724e-05	0.000248166	-6.53412e-05	0.000112245	9.08162e-05	0.000243606	4.01965e-06	-0.000132024	0.000219071	0.000147235	1.08027e-05	-5.36785e-05	8.25967e-05	1.12216e-05	0.000206001	0.00012867	0.000120888	1.93902e-05	7.24452e-05	-3.43923e-05	-9.73922e-05	-0.000280615	6.95638e-05	-0.0001487	0.000179858	1.39972e-05	-1.96511e-05	-8.97476e-05	-0.000123722	1.5674e-05	6.5708e-05	0.000140222	-0.000131768	-0.000117099	0.00020207	-7.41462e-05	0.00010486	-7.42887e-05	2.27281e-05	-7.85998e-05	-9.64054e-05	-3.85695e-05	0.00038739	7.09654e-05	-9.04455e-05
	3.92105e-05	0.000177901	3.92105e-05	0.000177901	5.76575e-05	0.000200255	2.87779e-05	8.53053e-05	9.08877e-05	0.000256677	-8.48463e-05	-9.2715e-05	0.000223964	9.16304e-05	-3.2466e-05	-4.51395e-05	4.54174e-05	-6.25092e-05	0.000182109	0.000157809	0.000270021	8.59958e-05	8.11142e-05	-0.000101626	-7.76256e-05	-0.000292052	-7.29984e-06	-5.82553e-05	0.000222593	7.85001e-05	1.08007e-05	-0.000121143	-9.36577e-05	1.18086e-05	0.000133899	0.000161959	-0.000156649	-0.000178848	0.000196582	-8.6776e-05	0.000185813	-1.08091e-05	5.97148e-05	-9.84434e-05	-0.000123405	-6.63398e-06	0.000252153	0.000116811	-7.51095e-05
	5.82913e-05	0.000172043	5.82913e-05	0.000172043	5.97426e-05	0.000164344	0.000135897	7.33654e-05	3.39593e-05	0.000184748	-0.000117712	-3.5406e-05	0.000190856	1.60257e-05	-7.47346e-05	-4.60039e-06	1.92382e-05	-7.424e-05	0.000155217	0.000184949	0.000352154	0.000116601	0.000106783	-0.000134859	-6.38589e-05	-0.000217489	-6.81635e-05	4.11897e-05	0.000229329	0.000126003	3.22525e-05	-0.000127538	-3.95932e-05	8.94316e-06	0.00017609	0.000169695	-7.05293e-05	-0.000165598	0.000180094	-7.44058e-05	0.000181767	3.96706e-05	0.000118702	-7.72869e-05	-7.74055e-05	2.53015e-05	0.000170916	0.000136657	-4.97734e-05
	4.03721e-05	0.000130185	4.03721e-05	0.000130185	9.38277e-05	0.000158434	0.000201016	0.000111425	-2.79692e-05	9.48196e-05	-5.95781e-05	3.3903e-05	0.000131749	-2.9579e-05	-5.20032e-05	4.09387e-05	-3.94104e-06	-3.49708e-05	0.000132325	0.000210089	0.000346287	0.000126207	0.000134452	-0.000120092	-6.00923e-05	-9.09259e-05	-9.30271e-05	0.000147635	0.000194064	0.000167506	2.97042e-05	-9.99325e-05	4.14714e-05	-8.92224e-06	0.000156282	0.000156432	8.25902e-05	-0.000125347	0.000180606	-4.70356e-05	0.00013072	4.81502e-05	0.000171688	-2.81305e-05	1.35945e-05	7.32371e-05	0.000185679	0.000139503	-1.64373e-05
	1.44529e-05	8.13267e-05	1.44529e-05	8.13267e-05	0.000142913	0.000167523	0.000200135	0.000182485	-6.18976e-05	4.58909e-05	2.7556e-05	8.8212e-05	8.0642e-05	-1.81837e-05	3.57282e-05	4.24777e-05	-3.51202e-05	9.29836e-06	9.64324e-05	0.000223228	0.000281419	0.000116813	0.000149121	-7.03256e-05	-4.13256e-05	2.76371e-05	-8.78907e-05	0.00023708	0.0001348	0.000193009	2.15601e-06	-5.53275e-05	0.000125536	-4.47876e-05	8.54728e-05	0.000134169	0.00020871	-0.000105096	0.000190118	-2.66654e-05	7.4673e-05	1.66299e-05	0.000210675	1.70259e-05	8.45946e-05	0.000133173	0.000250442	0.000131349	2.28988e-05
	1.55337e-05	5.54685e-05	1.55337e-05	5.54685e-05	0.000164998	0.000161612	0.000152254	0.000232545	-7.48261e-05	3.39623e-05	4.46901e-05	9.3521e-05	6.15347e-05	1.82116e-05	0.00013446	-1.09832e-05	-7.82995e-05	2.75675e-05	3.85402e-05	0.000212368	0.000186552	8.74183e-05	0.00014379	-2.1559e-05	1.3441e-05	8.92001e-05	-7.17544e-05	0.000278525	7.85353e-05	0.000178512	-4.83922e-05	-2.77224e-05	0.0001596	-8.3653e-05	9.66397e-06	0.000104906	0.000249829	-0.000112846	0.000187629	-3.02951e-05	1.16263e-05	-2.78905e-05	0.000237662	1.91824e-05	0.000104178	0.000171108	0.000289205	0.000110195	5.92348e-05
	4.96145e-05	4.76103e-05	4.96145e-05	4.76103e-05	0.000141083	0.000122701	9.73734e-05	0.000224605	-8.57545e-05	2.00336e-05	-4.41758e-05	3.283e-05	6.84275e-05	2.0607e-05	0.000191191	-7.64441e-05	-0.000121479	1.58367e-05	-2.33519e-05	0.000167508	7.56849e-05	5.70239e-05	0.000123459	-8.79232e-06	6.92077e-05	8.77632e-05	-6.2618e-05	0.00026197	3.22708e-05	0.000122015	-0.00011594	-2.71174e-05	0.000105665	-0.000103518	-3.01448e-05	5.66424e-05	0.000217949	-0.000127595	0.000158141	-6.49249e-05	-7.14205e-05	-5.64108e-05	0.000248648	-3.66612e-05	7.87607e-05	0.000152044	0.000277968	8.00407e-05	8.25709e-05
	8.06953e-05	3.07521e-05	8.06953e-05	3.07521e-05	8.5168e-05	6.37898e-05	5.94925e-05	0.000168665	-0.000103683	-1.1895e-05	-0.000183042	-6.9861e-05	8.43202e-05	-3.79977e-05	0.000174922	-0.000100905	-0.000154658	-7.89406e-06	-5.32441e-05	9.66474e-05	-2.81823e-05	4.26296e-05	0.000103128	-4.10257e-05	7.19743e-05	4.43262e-05	-6.34816e-05	0.000211415	-6.99367e-06	6.7518e-05	-0.000175489	-2.25124e-05	-9.2706e-06	-9.33838e-05	-3.39537e-05	-1.56209e-05	0.000159068	-0.000125344	9.76531e-05	-0.000111555	-0.000149467	-6.29312e-05	0.000221635	-0.000122505	3.9344e-05	7.59792e-05	0.000241731	3.98866e-05	9.7907e-05
	7.17761e-05	-6.1061e-06	7.17761e-05	-6.1061e-06	1.7253e-05	3.87875e-06	4.46116e-05	0.000107725	-0.000125611	-4.88237e-05	-0.000288908	-0.000167552	9.92129e-05	-0.000118602	8.76537e-05	-8.1366e-05	-0.000176837	-2.26249e-05	-4.01362e-05	1.87871e-05	-8.80495e-05	4.42352e-05	8.97971e-05	-9.6259e-05	2.2741e-05	-1.41108e-05	-6.93453e-05	0.00014686	-4.02582e-05	5.6021e-05	-0.000204037	7.09262e-06	-0.000103206	-7.82492e-05	-4.67625e-05	-9.18842e-05	0.000104188	-0.000101094	1.71649e-05	-0.000140184	-0.000183514	-7.04515e-05	0.000135622	-0.000185348	2.92706e-06	-1.60853e-05	0.000211494	-1.42675e-05	0.000114243
	2.88569e-05	-3.99643e-05	2.88569e-05	-3.99643e-05	-5.56619e-05	-5.30322e-05	3.77307e-05	7.47853e-05	-0.00015454	-7.37524e-05	-0.000322773	-0.000213243	0.000103106	-0.000163207	-2.56149e-05	-5.78269e-05	-0.000190016	-1.83557e-05	-1.02837e-06	-4.50732e-05	-8.19167e-05	4.18408e-05	7.84661e-05	-0.000147492	-1.94924e-05	-6.95478e-05	-7.42089e-05	7.13051e-05	-5.65226e-05	6.4524e-05	-0.000191585	3.96976e-05	-0.000123142	-9.11146e-05	-0.000103571	-0.000136147	6.93074e-05	-6.58429e-05	-5.63232e-05	-0.000134814	-0.000170561	-0.000100972	2.60862e-06	-0.000203192	-3.04899e-05	-7.41498e-05	0.000195257	-6.64216e-05	0.000128579
	-8.06227e-06	-4.88225e-05	-8.06227e-06	-4.88225e-05	-0.000127577	-0.000106943	2.78498e-05	6.58453e-05	-0.000185468	-7.7681e-05	-0.000298639	-0.000193934	8.29984e-05	-0.000148812	-9.18836e-05	-7.72878e-05	-0.000180196	-7.08648e-06	4.80795e-05	-8.39336e-05	-3.27839e-05	2.04465e-05	7.01351e-05	-0.000179726	-1.27257e-05	-0.000109985	-7.80725e-05	-1.22498e-05	-5.17871e-05	3.7027e-05	-0.000156133	4.23027e-05	-8.20771e-05	-0.00013698	-0.00017938	-0.000126411	6.14269e-05	-3.35922e-05	-9.48114e-05	-8.84441e-05	-0.000129608	-0.000149492	-0.000120405	-0.000184035	-6.79066e-05	-8.02143e-05	0.00018302	-6.85757e-05	0.000129915
	-8.98147e-06	-4.36807e-05	-8.98147e-06	-4.36807e-05	-0.000176492	-0.000144854	1.49689e-05	5.79053e-05	-0.000188397	-6.06097e-05	-0.000235505	-0.000133625	3.38912e-05	-9.44165e-05	-6.61522e-05	-0.000148749	-0.000135375	-2.81728e-06	0.000103187	-8.87939e-05	1.23489e-05	-6.9479e-06	6.38041e-05	-0.000181959	3.3041e-05	-0.000121422	-7.69362e-05	-7.18048e-05	-4.40516e-05	-3.847e-05	-0.000118682	2.39077e-05	-2.50126e-05	-0.000186845	-0.000205189	-7.1674e-05	9.25464e-05	-1.23415e-05	-0.0001013	-7.3827e-08	-7.36543e-05	-0.000181013	-0.000171418	-0.000138879	-0.000111324	-5.82788e-05	0.000163783	1.12702e-05	0.000119251
	1.60993e-05	-3.85389e-05	1.60993e-05	-3.85389e-05	-0.000183407	-0.000146765	2.4088e-05	3.19653e-05	-0.000143325	-3.05383e-05	-0.000151371	-7.03161e-05	-2.62161e-05	-3.00212e-05	2.45792e-05	-0.00023621	-7.4554e-05	-1.35481e-05	0.000153295	-6.96542e-05	3.14817e-05	-2.13422e-05	4.44731e-05	-0.000144192	7.88076e-05	-9.28587e-05	-5.67998e-05	-6.73598e-05	-6.23161e-05	-0.000104967	-9.32297e-05	2.15127e-05	6.05192e-06	-0.000212711	-0.000162998	1.06276e-06	0.000148666	-1.30909e-05	-9.77878e-05	0.000107296	-9.70107e-06	-0.000163533	-0.000135431	-7.37226e-05	-0.00015174	-4.93432e-05	0.000147546	0.000138116	0.000108587
	3.01801e-05	-2.93971e-05	3.01801e-05	-2.93971e-05	-0.000164322	-0.000112676	6.22072e-05	-5.97475e-06	-6.72537e-05	1.2533e-05	-7.62371e-05	-2.90071e-05	-6.73233e-05	2.23741e-05	0.000105311	-0.000293671	-3.17332e-05	-3.42789e-05	0.000174403	-5.25146e-05	3.06144e-05	-2.57366e-05	-8.5793e-07	-6.24257e-05	9.75743e-05	-4.02956e-05	-2.06634e-05	-3.91469e-06	-0.000122581	-0.000110464	-8.2778e-05	5.21177e-05	-8.88351e-06	-0.000214576	-0.000108807	7.07995e-05	0.000186785	-4.38402e-05	-9.62759e-05	0.000176667	3.22522e-05	-0.000106053	-4.54445e-05	-1.05662e-05	-0.000177157	-7.74077e-05	0.000146309	0.000237962	0.000110923
	1.72609e-05	-1.12553e-05	1.72609e-05	-1.12553e-05	-0.000143237	-7.35869e-05	0.000102326	-3.69148e-05	6.81783e-06	6.76043e-05	-3.8103e-05	-1.56981e-05	-6.74306e-05	5.37694e-05	0.000124042	-0.000296132	-2.19124e-05	-5.90097e-05	0.000156511	-6.4375e-05	2.87472e-05	-2.9131e-05	-5.01889e-05	4.43409e-05	8.53409e-05	-7.32616e-07	1.04729e-05	5.85304e-05	-0.000210845	-5.99611e-05	-8.13262e-05	9.57228e-05	-6.7819e-05	-0.000206442	-0.000103615	0.000123536	0.000158905	-8.35895e-05	-8.57641e-05	0.000163037	2.12054e-05	-5.65736e-05	5.05423e-05	2.55902e-05	-0.000168574	-0.000117472	0.000160072	0.000269808	0.00012226
	-1.16583e-05	-7.11345e-06	-1.16583e-05	-7.11345e-06	-0.000120151	-6.14979e-05	0.000114445	-3.28547e-05	6.58894e-05	0.000128676	-2.89689e-05	-2.33891e-05	-2.95379e-05	6.81647e-05	8.97733e-05	-0.000246592	-2.50917e-05	-8.37405e-05	0.000128619	-9.42353e-05	3.588e-05	-2.65253e-05	-5.45199e-05	0.000141108	5.91076e-05	-2.16959e-06	2.56093e-05	7.09754e-05	-0.00028411	1.15419e-05	-7.28744e-05	0.000128328	-0.000129755	-0.000183307	-0.000128424	0.000157273	6.10244e-05	-8.93388e-05	-6.82523e-05	8.74071e-05	-3.48413e-05	-4.2094e-05	0.000114529	3.17467e-05	-0.000122991	-0.000126537	0.000170835	0.000258654	0.000128596
	-4.05774e-05	-3.39716e-05	-4.05774e-05	-3.39716e-05	-7.70664e-05	-7.74088e-05	0.000107564	2.02053e-05	0.000110961	0.000172747	-1.58349e-05	-4.00801e-05	1.53549e-05	8.556e-05	4.15047e-05	-0.000163053	-2.22709e-05	-9.64713e-05	0.000115727	-0.000120096	4.70128e-05	-6.91972e-06	-4.85094e-06	0.000198874	3.88742e-05	-2.16066e-05	4.27457e-05	3.44205e-05	-0.000299374	7.40449e-05	-5.94226e-05	0.000143933	-0.00015069	-0.000135172	-0.000116233	0.00016901	-5.4856e-05	-3.40881e-05	-6.77405e-05	1.37772e-05	-9.18881e-05	-4.06144e-05	0.000133516	2.89031e-05	-5.84079e-05	-8.66011e-05	0.000160598	0.0002465	0.000110932
	-7.14966e-05	-7.48298e-05	-7.14966e-05	-7.48298e-05	-2.49813e-05	-8.23198e-05	0.000105684	9.92652e-05	0.000128032	0.000181818	1.32993e-05	-5.57712e-05	3.12476e-05	0.000125955	3.23609e-06	-8.15143e-05	-2.94501e-05	-8.82021e-05	0.000104834	-0.000139956	5.01456e-05	2.36859e-05	4.9818e-05	0.000213641	2.96409e-05	-1.90435e-05	8.4882e-05	-1.81345e-05	-0.000249639	0.000109548	-6.29708e-05	0.000150538	-0.000126625	-6.60378e-05	-4.20417e-05	0.000143746	-0.000123736	5.41626e-05	-9.92287e-05	-9.85249e-06	-0.000114935	-2.11347e-05	0.000106502	3.20595e-05	-1.78247e-05	-2.86656e-05	0.000131361	0.000238346	6.22677e-05
	-0.000115416	-9.8688e-05	-0.000115416	-9.8688e-05	-1.58962e-05	-4.72307e-05	0.000106803	0.000161325	0.000112104	0.00015789	3.54333e-05	-6.44622e-05	7.14037e-06	0.000185351	-1.80325e-05	-3.49752e-05	-6.66293e-05	-5.89329e-05	7.39422e-05	-0.000174816	3.62784e-05	4.52915e-05	5.7487e-05	0.000196408	2.34076e-05	1.65195e-05	0.000137018	-5.76895e-05	-0.000166903	0.000110051	-0.000101519	0.000153143	-0.000105561	-8.90317e-06	5.21494e-05	6.64831e-05	-0.000119617	0.000119413	-0.000136717	1.45177e-05	-0.000104982	1.93449e-05	5.04892e-05	3.5216e-05	-4.02416e-05	9.26997e-06	0.000104124	0.000214192	1.06038e-05
	-0.000156335	-8.75462e-05	-0.000156335	-8.75462e-05	-7.58112e-05	1.48583e-05	9.19218e-05	0.000180385	8.01756e-05	0.000120961	3.35674e-05	-6.01532e-05	-2.19669e-05	0.000227746	-1.63012e-05	-2.14362e-05	-0.000128809	-2.56637e-05	4.40501e-05	-0.000226677	9.41118e-06	4.78972e-05	2.1156e-05	0.000173174	1.51742e-05	5.90825e-05	0.000162155	-7.62444e-05	-9.01675e-05	7.95538e-05	-0.000149067	0.000137748	-0.000120496	1.22314e-05	0.000104341	-4.37801e-05	-6.44974e-05	0.000129664	-0.000143205	5.28879e-05	-7.70284e-05	6.18246e-05	4.75906e-07	2.83724e-05	-0.000121659	1.72055e-05	0.000106887	0.000170037	-1.30601e-05
	-0.000176254	-4.64044e-05	-0.000176254	-4.64044e-05	-0.000162726	5.39473e-05	6.50409e-05	0.000162445	6.42471e-05	8.20324e-05	2.27015e-05	-3.98442e-05	-1.70741e-05	0.000224141	1.14302e-05	-4.89709e-06	-0.000177988	-4.39452e-06	4.5158e-05	-0.000268537	-5.45603e-06	3.65028e-05	-2.5175e-05	0.000154941	1.79409e-05	7.66455e-05	0.000139291	-7.17994e-05	-3.74319e-05	3.40568e-05	-0.000160615	8.03529e-05	-0.000154432	5.36604e-06	8.65318e-05	-0.000126043	6.62209e-06	9.39146e-05	-0.000115693	7.12581e-05	-4.10752e-05	9.13042e-05	-5.53737e-06	1.55288e-05	-0.000215075	1.3141e-05	0.00015765	0.000135883	-9.72402e-06
	-0.000174173	7.73739e-06	-0.000174173	7.73739e-06	-0.000210641	3.80365e-05	4.716e-05	0.000121505	6.33187e-05	4.51037e-05	2.58356e-05	-8.53519e-06	1.88186e-05	0.000176537	4.91616e-05	2.7642e-05	-0.000183167	-6.12533e-06	6.72658e-05	-0.000266397	1.26768e-05	1.51085e-05	-6.6506e-05	0.000141708	3.97075e-05	5.22086e-05	7.24275e-05	-4.53543e-05	-3.69643e-06	-1.24402e-05	-0.000134164	-2.00421e-05	-0.000165367	-7.49937e-06	2.9723e-05	-0.000139307	6.87416e-05	3.01653e-05	-9.51814e-05	5.46283e-05	-1.12193e-06	8.77839e-05	3.94494e-05	-4.31475e-06	-0.000259492	1.20766e-05	0.000249413	0.000136729	-1.03879e-05
	-0.000164093	4.88792e-05	-0.000164093	4.88792e-05	-0.000207556	-1.08746e-05	4.02791e-05	5.25652e-05	5.03902e-05	1.91751e-05	3.79697e-05	1.77738e-05	3.47113e-05	0.000118932	6.1893e-05	5.01811e-05	-0.000153346	-3.28561e-05	6.73736e-05	-0.000217258	4.78095e-05	-1.02859e-05	-0.000113837	0.000120474	5.54742e-05	1.77161e-06	-1.54361e-05	-3.90924e-06	1.20391e-05	-5.09372e-05	-0.000113712	-0.000123437	-0.000142303	-2.13648e-05	-1.10858e-05	-0.00010557	0.000108861	-5.5584e-05	-0.00011367	1.99857e-06	2.58313e-05	3.82635e-05	9.84361e-05	-3.71583e-05	-0.000229909	1.20121e-05	0.000333176	0.000153575	-4.10519e-05
	-0.000151012	5.8021e-05	-0.000151012	5.8021e-05	-0.000187471	-3.77855e-05	2.93982e-05	-4.73748e-05	1.44617e-05	1.42464e-05	4.01038e-05	2.30828e-05	7.60408e-06	7.13272e-05	2.06244e-05	3.07201e-05	-0.000125525	-7.75869e-05	2.64815e-05	-0.000148118	5.59423e-05	-2.96803e-05	-0.000165168	9.12408e-05	3.32408e-05	-3.46654e-05	-8.62997e-05	4.15358e-05	6.7746e-06	-7.54343e-05	-0.00011726	-0.000186832	-0.000102238	-5.22301e-05	-6.89463e-06	-7.68332e-05	0.000111981	-0.000151333	-0.000149158	-7.86312e-05	2.77846e-05	-4.02568e-05	0.000122423	-8.40019e-05	-0.000150326	7.94756e-06	0.000349939	0.000158421	-8.87158e-05
	-0.000134931	3.61628e-05	-0.000134931	3.61628e-05	-0.000184386	-5.69642e-06	1.35173e-05	-0.000142315	-1.64667e-05	2.33178e-05	2.12379e-05	1.73918e-05	-2.45032e-05	3.17225e-05	-6.52872e-05	-1.87408e-05	-0.000123705	-0.000121318	-2.34107e-05	-9.99783e-05	1.40751e-05	-3.20747e-05	-0.000188499	6.20075e-05	-3.39925e-05	-3.11023e-05	-0.000105163	8.99809e-05	-1.14899e-05	-8.09313e-05	-0.000117808	-0.000198227	-6.81739e-05	-0.000105096	1.72966e-05	-6.90965e-05	6.51002e-05	-0.000227083	-0.000143646	-0.000169261	3.73778e-06	-0.000112777	9.84095e-05	-0.000126845	-6.87429e-05	-1.11687e-06	0.000285702	0.000144267	-0.00011338
	-0.00012085	-2.69537e-06	-0.00012085	-2.69537e-06	-0.000195301	7.83926e-05	1.26364e-05	-0.000170255	-1.43952e-05	1.73891e-05	-6.62801e-06	2.17008e-05	-2.61044e-06	-1.48822e-05	-0.000147199	-5.82017e-05	-0.000126884	-0.000141049	-4.33028e-05	-9.88387e-05	-5.47921e-05	-1.7469e-05	-0.00015383	4.27741e-05	-0.000102226	1.46069e-06	-8.0027e-05	0.000140426	-1.57544e-05	-6.04283e-05	-7.63566e-05	-0.000175622	-4.41094e-05	-0.000157961	2.04878e-05	-5.63598e-05	-1.77803e-05	-0.000248832	-5.91341e-05	-0.000237891	-3.5309e-05	-0.000144298	5.73963e-05	-0.000148689	-1.91597e-05	-9.18136e-06	0.000191465	0.000129113	-9.90436e-05
	-0.000116769	-3.85536e-05	-0.000116769	-3.85536e-05	-0.000191216	0.000180482	3.87555e-05	-0.000112195	1.46764e-05	-3.35396e-05	-2.84939e-05	4.50098e-05	7.52823e-05	-6.64869e-05	-0.00017811	-6.16626e-05	-0.000104063	-0.000124779	-1.7195e-05	-0.000132699	-9.76593e-05	1.96496e-06	-7.5161e-05	3.95408e-05	-0.000115459	2.60237e-05	-5.28906e-05	0.000179871	8.98115e-06	-1.89253e-05	8.0952e-06	-0.000133017	-2.40449e-05	-0.000181826	-4.32104e-06	-2.11492e-05	-8.26607e-05	-0.000215581	7.23778e-05	-0.000256521	-6.93558e-05	-0.000131818	4.8383e-05	-0.000145533	-9.57651e-06	-9.24584e-06	0.000134228	0.000116959	-5.97076e-05
	-0.000116689	-4.84118e-05	-0.000116689	-4.84118e-05	-0.000148131	0.000250571	7.08746e-05	-1.41349e-05	5.47479e-05	-0.000109468	-3.53598e-05	8.03188e-05	0.000158175	-9.50916e-05	-0.000144022	-3.81236e-05	-4.72423e-05	-7.65102e-05	3.89129e-05	-0.000165559	-8.05265e-05	3.3399e-05	3.50799e-06	4.73075e-05	-5.56925e-05	2.55867e-05	-4.27543e-05	0.000184316	5.17167e-05	3.35776e-05	0.000101547	-8.0412e-05	-2.98035e-06	-0.000167692	-2.61298e-05	2.40613e-05	-8.25412e-05	-0.000146331	0.00017089	-0.00022415	-8.04025e-05	-9.03382e-05	9.03697e-05	-0.000119376	-1.79935e-05	-5.31029e-06	0.000134991	9.48046e-05	-2.53715e-05
	-0.000106608	-2.327e-05	-0.000106608	-2.327e-05	-7.00455e-05	0.00024766	8.39937e-05	5.39251e-05	9.78195e-05	-0.000154397	-3.02257e-05	0.000107628	0.000202068	-7.66963e-05	-7.79337e-05	-1.85845e-05	1.25785e-05	-1.3241e-05	9.00207e-05	-0.00017242	-1.73937e-05	8.2833e-05	4.7177e-05	5.40741e-05	4.20741e-05	1.51498e-05	-2.66179e-05	0.000146761	8.34522e-05	7.40806e-05	0.000165999	-3.68069e-05	1.90841e-05	-0.000129557	-3.09387e-05	4.32718e-05	-2.44217e-05	-6.30799e-05	0.000181401	-0.00017078	-6.54493e-05	-4.38586e-05	0.000162356	-7.32197e-05	-1.74104e-05	2.62523e-06	0.000158754	6.26505e-05	-1.90354e-05
	-9.6527e-05	2.28718e-05	-9.6527e-05	2.28718e-05	2.00396e-05	0.000174749	7.01128e-05	6.99851e-05	0.000134891	-0.000125326	-1.80916e-05	0.000118937	0.000202961	-2.5301e-05	-3.28453e-05	-1.60454e-05	4.33992e-05	4.20282e-05	0.000116129	-0.00015528	4.47391e-05	0.000145267	4.9846e-05	4.48408e-05	0.000129841	1.17128e-05	2.35185e-05	8.82061e-05	8.11877e-05	8.55836e-05	0.000180451	-1.92019e-05	4.11486e-05	-8.54225e-05	-3.17475e-05	2.34823e-05	3.56978e-05	1.21708e-05	0.000126913	-0.00012341	-4.7496e-05	-2.93789e-05	0.000210343	-2.80633e-05	1.17287e-06	1.75608e-05	0.000166517	4.44964e-05	-4.96993e-05
	-0.000102446	5.90137e-05	-0.000102446	5.90137e-05	0.000101125	8.38379e-05	4.52319e-05	6.40451e-05	0.000144963	-3.72542e-05	4.04247e-06	0.000116246	0.000184853	1.50943e-05	-3.77569e-05	-1.25064e-05	4.322e-05	6.02974e-05	0.000119236	-0.00012414	6.68719e-05	0.000193701	2.4515e-05	3.06074e-05	0.000174607	9.27583e-06	8.76548e-05	4.36512e-05	4.29232e-05	6.50866e-05	0.000141902	-2.55969e-05	6.62132e-05	-3.92879e-05	-4.65563e-05	-1.83072e-05	5.38174e-05	5.44214e-05	7.7425e-05	-8.30396e-05	-5.15428e-05	-6.88993e-05	0.00019633	-1.49069e-05	2.27559e-05	3.74962e-05	0.00014628	6.43423e-05	-0.000109363
	-0.000119365	7.21555e-05	-0.000119365	7.21555e-05	0.00015321	3.69269e-05	2.7351e-05	7.01051e-05	0.000112034	6.08171e-05	5.01765e-05	9.85547e-05	0.000168746	1.94896e-05	-7.26685e-05	1.00328e-05	2.60408e-05	2.45666e-05	0.000116344	-7.10007e-05	4.20047e-05	0.000190135	-1.7816e-05	3.23741e-05	0.000165374	-1.41611e-05	0.000122791	2.80962e-05	-1.03413e-05	2.25896e-05	6.13541e-05	-2.49919e-05	9.32777e-05	8.84667e-06	-6.43651e-05	-4.90967e-05	2.69369e-05	4.46721e-05	7.49369e-05	-4.86695e-05	-7.55896e-05	-0.00014042	0.000131317	-4.07505e-05	2.5339e-05	4.54318e-05	0.000113043	0.000126188	-0.000162027
	-0.000123285	7.02973e-05	-0.000123285	7.02973e-05	0.000155295	4.40159e-05	2.74701e-05	7.81651e-05	5.01057e-05	0.000130888	0.000117311	5.08637e-05	0.000157639	7.63317e-06	-8.95801e-05	3.65718e-05	5.86157e-06	-4.21642e-05	0.000111452	5.13896e-06	-2.38626e-05	0.000119569	-6.71471e-05	5.41407e-05	0.000116141	-6.35981e-05	0.000106928	2.95413e-05	-5.06057e-05	-2.29074e-05	-3.41941e-05	3.61316e-06	0.000106342	5.09813e-05	-6.81739e-05	-5.08862e-05	-1.99436e-05	-7.07719e-06	0.000103449	-2.72992e-05	-9.56363e-05	-0.00018894	5.33034e-05	-6.9594e-05	5.92221e-06	3.03673e-05	8.8806e-05	0.000204034	-0.000165691
	-9.62038e-05	6.34391e-05	-9.62038e-05	6.34391e-05	9.43799e-05	6.1105e-05	4.95892e-05	5.92251e-05	-8.228e-07	0.00016696	0.000181445	-3.38273e-05	0.000134532	1.47767e-05	-6.64917e-05	3.21109e-05	-1.73177e-05	-9.1895e-05	0.00010256	8.12786e-05	-0.00010973	1.40031e-05	-0.000100478	5.69074e-05	6.19074e-05	-0.000111035	5.80639e-05	2.99863e-05	-6.18702e-05	-5.64044e-05	-0.000108742	5.12182e-05	9.04067e-05	6.51159e-05	-5.49827e-05	-3.26757e-05	-6.38241e-05	-6.88265e-05	0.000120961	-2.0929e-05	-9.86831e-05	-0.00018346	-1.27099e-05	-7.64376e-05	-2.54947e-05	1.03028e-05	7.85689e-05	0.00025888	-0.000113355
	-5.3123e-05	5.25809e-05	-5.3123e-05	5.25809e-05	-7.53506e-06	4.71941e-05	8.67083e-05	9.2851e-06	-1.77512e-05	0.000172031	0.000210579	-0.000134518	8.24242e-05	4.09203e-05	-2.24033e-05	-8.35001e-06	-4.64969e-05	-9.76258e-05	7.86678e-05	0.000123418	-0.000188597	-7.75629e-05	-8.78091e-05	-3.25952e-07	3.7674e-05	-0.000129472	2.00304e-07	1.94314e-05	-5.21347e-05	-7.09015e-05	-0.000132291	8.18232e-05	5.24712e-05	3.52505e-05	-3.77915e-05	-1.14652e-05	-9.17045e-05	-0.000106576	9.74723e-05	-1.25588e-05	-8.77299e-05	-0.000142981	-6.77232e-05	-7.72812e-05	-6.49117e-05	2.23835e-06	7.13319e-05	0.000266726	-5.1019e-05
	-2.50422e-05	2.97227e-05	-2.50422e-05	2.97227e-05	-0.00011145	1.12831e-05	0.000117827	-4.86549e-05	-8.6797e-06	0.000146102	0.000201713	-0.000199209	4.31698e-06	5.00638e-05	6.68512e-06	-5.6811e-05	-8.76761e-05	-7.93566e-05	3.27756e-05	0.000124558	-0.000233464	-0.000129129	-3.01401e-05	-0.000110559	4.04407e-05	-0.000117909	-5.86633e-05	7.87642e-06	-4.03992e-05	-7.23985e-05	-0.000101839	6.54282e-05	2.65357e-05	-3.66149e-05	-3.06003e-05	-1.25468e-06	-9.6585e-05	-0.000106325	3.79841e-05	1.68114e-05	-7.27766e-05	-0.000115501	-0.000113736	-9.31247e-05	-0.000109328	1.73911e-07	5.00949e-05	0.000230572	-3.46829e-05
	-1.79614e-05	-4.13549e-06	-1.79614e-05	-4.13549e-06	-0.000181365	-3.62783e-06	0.000129947	-8.85949e-05	7.39184e-06	9.21738e-05	0.000177847	-0.0001959	-7.27903e-05	2.32074e-05	6.77352e-06	-7.42719e-05	-0.000136855	-6.20874e-05	-2.81165e-05	9.96976e-05	-0.000228331	-0.000150695	3.95289e-05	-0.000214793	4.82074e-05	-9.9346e-05	-0.000108527	1.53215e-05	-2.96637e-05	-6.98955e-05	-4.3387e-05	6.03325e-06	2.86002e-05	-0.00011948	-3.44091e-05	9.55831e-07	-7.84655e-05	-7.50745e-05	-3.3504e-05	5.91816e-05	-5.88234e-05	-0.000117021	-0.00012575	-0.000100968	-0.000147745	-1.88906e-05	2.18579e-05	0.000171418	-7.23468e-05
	-2.48806e-05	-3.59937e-05	-2.48806e-05	-3.59937e-05	-0.00020228	1.24612e-05	0.000139066	-0.000103535	2.34634e-05	4.12452e-05	0.000150981	-0.000143591	-0.000119702	-1.9649e-05	-1.11381e-05	-4.77328e-05	-0.000184034	-4.38182e-05	-8.80087e-05	6.18373e-05	-0.000192199	-0.000158261	8.51979e-05	-0.000250026	5.5974e-05	-9.5783e-05	-0.000126391	4.97665e-05	-5.92816e-06	-6.83925e-05	6.06482e-06	-5.43617e-05	4.36647e-05	-0.000173346	-4.82179e-05	6.16633e-06	-4.4346e-05	-2.48238e-05	-8.89922e-05	8.35519e-05	-5.08701e-05	-0.000128542	-8.5763e-05	-6.18119e-05	-0.000161162	-6.0955e-05	1.66209e-05	0.000106264	-0.000122011
	-3.87997e-05	-5.08519e-05	-3.87997e-05	-5.08519e-05	-0.000181195	2.75503e-05	0.000172185	-9.94749e-05	3.55349e-05	2.83165e-05	0.000113115	-9.42824e-05	-0.000122613	-4.25055e-05	-3.80497e-05	1.80626e-06	-0.000212214	-2.2549e-05	-0.000134901	1.29769e-05	-0.000161066	-0.000156827	9.38669e-05	-0.000207259	8.27407e-05	-0.00011322	-9.62542e-05	9.32116e-05	3.58074e-05	-6.88896e-05	2.75166e-05	-7.77567e-05	4.87293e-05	-0.000169211	-6.70268e-05	1.73768e-05	-7.22642e-06	3.24269e-05	-0.00011848	7.19221e-05	-5.19169e-05	-0.000124062	-1.17763e-05	1.13446e-05	-0.000151579	-0.000110019	5.03839e-05	4.51095e-05	-0.000137675
	-6.07189e-05	-4.87101e-05	-6.07189e-05	-4.87101e-05	-0.00014711	1.76393e-05	0.000222304	-8.34149e-05	2.96065e-05	4.83879e-05	5.72493e-05	-8.29734e-05	-0.000101524	-3.23619e-05	-6.99613e-05	3.43453e-05	-0.000214393	-1.62798e-05	-0.000168793	-3.68834e-05	-0.000160933	-0.000145393	7.25359e-05	-0.000136493	0.000121507	-0.000138657	-3.51179e-05	0.000111657	8.15429e-05	-7.43866e-05	2.39683e-05	-6.61517e-05	4.07938e-05	-0.000123077	-8.28356e-05	2.65874e-05	1.78931e-05	8.26776e-05	-0.000129969	3.22923e-05	-5.69637e-05	-9.95825e-05	4.92105e-05	6.0501e-05	-0.000142996	-0.000139084	9.81469e-05	-3.04464e-06	-0.000107339
	-8.96381e-05	-3.85683e-05	-8.96381e-05	-3.85683e-05	-0.000129025	7.28343e-07	0.000250423	-7.13549e-05	1.67802e-06	6.14592e-05	3.38339e-06	-0.000105664	-8.74356e-05	2.78162e-06	-0.000107873	2.58844e-05	-0.000198572	-4.20106e-05	-0.000181685	-6.17438e-05	-0.0001888	-0.000121959	3.42049e-05	-9.7726e-05	0.000135274	-0.000146094	2.70185e-05	8.61017e-05	9.92784e-05	-8.78836e-05	8.42014e-06	-4.95467e-05	3.68583e-05	-7.79419e-05	-9.36444e-05	2.07979e-05	2.20126e-05	0.000108928	-0.000123457	-1.63375e-05	-5.30104e-05	-7.01028e-05	6.61972e-05	5.26574e-05	-0.000152413	-0.000136148	0.00012491	-2.11987e-05	-6.40025e-05
	-0.000103557	-2.24265e-05	-0.000103557	-2.24265e-05	-0.00012794	1.28174e-05	0.000228542	-7.5295e-05	-2.82504e-05	3.95306e-05	-1.44825e-05	-0.000129355	-8.93469e-05	5.49252e-05	-0.000145784	4.42346e-06	-0.000175751	-7.47414e-05	-0.000152577	-4.46041e-05	-0.000223667	-7.75248e-05	2.87387e-06	-9.99593e-05	0.000113041	-0.000119531	8.21549e-05	4.15467e-05	7.70139e-05	-0.000101381	-1.21281e-05	-4.09416e-05	4.49228e-05	-6.08073e-05	-9.74532e-05	2.00836e-06	9.13214e-06	0.000107179	-8.39449e-05	-5.49672e-05	-3.50572e-05	-5.06232e-05	5.61839e-05	1.38138e-05	-0.00016783	-0.000109213	0.000133673	1.64713e-06	-5.36664e-05
	-8.34765e-05	6.71535e-06	-8.34765e-05	6.71535e-06	-0.000122854	6.09064e-05	0.000168661	-9.12349e-05	-1.21789e-05	-3.98105e-07	1.46516e-05	-0.000125227	-8.12583e-05	0.000124069	-0.000162696	9.96257e-06	-0.000143931	-7.34722e-05	-8.34694e-05	1.05356e-05	-0.000242535	-8.09073e-06	7.54286e-06	-0.000104193	8.38073e-05	-6.39678e-05	0.000140291	2.49918e-05	3.67494e-05	-9.98776e-05	-3.16763e-05	-2.43366e-05	4.89873e-05	-6.16727e-05	-8.2262e-05	-6.78114e-06	-1.74831e-06	8.64296e-05	-4.33097e-07	-6.85971e-05	-5.10395e-06	-3.61435e-05	5.51706e-05	-1.50297e-05	-0.000165246	-7.62774e-05	0.000146436	6.6493e-05	-9.03304e-05
	-4.03957e-05	4.48572e-05	-4.03957e-05	4.48572e-05	-9.97694e-05	0.000117995	0.00010178	-9.31749e-05	6.98927e-05	-2.73268e-05	7.07857e-05	-7.30983e-05	-4.61696e-05	0.000201212	-0.000146608	4.75016e-05	-9.81098e-05	-3.9203e-05	-2.36157e-06	7.56752e-05	-0.000222402	6.73433e-05	6.02119e-05	-8.8426e-05	7.1574e-05	-4.40481e-06	0.000192428	5.84368e-05	1.74849e-05	-7.73746e-05	-3.72245e-05	2.22684e-05	2.60518e-05	-5.15381e-05	-3.70708e-05	7.42937e-06	2.37118e-06	5.86803e-05	0.000104079	-4.72268e-05	3.18493e-05	-1.56639e-05	7.31574e-05	-2.28733e-05	-0.000130663	-3.83419e-05	0.000171199	0.000158339	-0.000146994
	-5.31492e-06	6.3999e-05	-5.31492e-06	6.3999e-05	-7.86843e-05	0.000139085	4.78994e-05	-6.21149e-05	0.000178964	-3.52554e-05	0.00011992	1.40303e-05	2.91905e-06	0.000256356	-0.000111519	7.70407e-05	-3.72891e-05	-1.59338e-05	5.97463e-05	0.000114815	-0.000151269	0.000114777	0.000125881	-6.86594e-05	6.43406e-05	4.01582e-05	0.000207564	0.000114882	2.92205e-05	-5.38717e-05	-8.77271e-06	8.88734e-05	-3.18837e-05	-2.24035e-05	3.71204e-05	3.66399e-05	1.54907e-05	2.3931e-05	0.000185591	1.14339e-06	6.28025e-05	9.81576e-06	8.81441e-05	-2.47169e-05	-8.00803e-05	4.59362e-06	0.000184962	0.000243185	-0.000186658
	-1.02341e-05	4.31408e-05	-1.02341e-05	4.31408e-05	-8.65992e-05	9.31736e-05	1.00185e-05	-1.2055e-05	0.000235036	-4.21841e-05	0.000136054	8.51589e-05	3.40077e-05	0.000260499	-8.44309e-05	6.95798e-05	2.35317e-05	-2.56646e-05	9.58541e-05	0.000107955	-5.71363e-05	0.000117211	0.00015355	-6.78927e-05	4.01073e-05	5.77212e-05	0.0001567	0.000155327	4.6956e-05	-5.43687e-05	4.5679e-05	0.000138478	-9.58191e-05	3.7311e-06	0.000105312	4.78504e-05	1.06102e-05	-1.98183e-05	0.000212102	4.45136e-05	7.47558e-05	1.32954e-05	7.61308e-05	-3.65604e-05	-4.24971e-05	3.45292e-05	0.000161725	0.000275031	-0.000198322
	-5.91533e-05	-4.71742e-06	-5.91533e-05	-4.71742e-06	-0.000129514	-1.37374e-05	-1.38624e-05	1.3005e-05	0.000187107	-6.11127e-05	0.000123188	9.22875e-05	4.30964e-05	0.000214643	-7.13425e-05	2.91188e-05	5.73525e-05	-4.03954e-05	0.000108962	6.20942e-05	1.29965e-05	8.36453e-05	0.000119219	-8.51261e-05	7.87393e-06	4.62843e-05	4.78367e-05	0.000173772	3.46915e-05	-9.08657e-05	9.11308e-05	0.000139083	-0.000128755	-5.13428e-06	0.000114503	1.90609e-05	-2.22702e-05	-6.55676e-05	0.000180614	6.38838e-05	5.6709e-05	-2.8225e-05	3.71175e-05	-4.9404e-05	-4.79141e-05	1.94647e-05	0.000100488	0.000223877	-0.000188986
	-0.000125073	-4.95756e-05	-0.000125073	-4.95756e-05	-0.000186429	-0.000127648	-2.67433e-05	-1.6935e-05	6.41788e-05	-7.60414e-05	9.9322e-05	2.0416e-05	5.1185e-05	0.000151787	-4.72541e-05	-2.13421e-05	4.31733e-05	-2.41262e-05	9.10698e-05	5.23386e-06	3.11293e-05	2.70793e-05	4.68878e-05	-0.000104359	-4.35942e-06	1.48473e-05	-8.10269e-05	0.000179217	-7.57298e-06	-0.000151363	9.45826e-05	9.26885e-05	-0.00012169	-5.59997e-05	4.36939e-05	-4.17286e-05	-6.21507e-05	-0.000104317	0.000115126	6.3254e-05	1.96622e-05	-9.87453e-05	-1.89572e-06	-5.62476e-05	-0.000101331	-4.45998e-05	3.02509e-05	0.000112723	-0.00016165
	-0.000164992	-6.24338e-05	-0.000164992	-6.24338e-05	-0.000230344	-0.000182559	-2.66242e-05	-9.3875e-05	-5.57496e-05	-6.29701e-05	7.94561e-05	-8.34554e-05	7.02737e-05	0.00010293	6.8343e-06	-6.3803e-05	-1.60059e-05	1.7143e-05	3.71777e-05	-3.06265e-05	8.26207e-06	-3.94867e-05	-2.14432e-05	-0.000113593	1.24072e-05	-7.58967e-06	-0.000187891	0.000168662	-4.58375e-05	-0.00019986	6.70344e-05	3.42935e-05	-0.000100626	-0.000126865	-5.91149e-05	-9.95181e-05	-7.50312e-05	-0.000133066	4.06378e-05	5.36243e-05	-2.03845e-05	-0.000145266	-2.0909e-05	-6.50911e-05	-0.000169748	-0.000104664	-9.98608e-06	4.56848e-06	-0.000112314
	-0.000163911	-4.7292e-05	-0.000163911	-4.7292e-05	-0.000237259	-0.00015847	-2.05051e-05	-0.000181815	-0.000113678	-2.38987e-05	6.25902e-05	-0.000150327	8.33624e-05	7.10736e-05	6.89227e-05	-9.32639e-05	-9.41852e-05	3.94121e-05	-3.47145e-05	-4.04868e-05	-3.46051e-05	-0.000101053	-6.67742e-05	-0.000116826	3.11739e-05	-9.02664e-06	-0.000255754	0.000120107	-5.41019e-05	-0.000209357	3.54862e-05	-1.01015e-05	-9.65611e-05	-0.00017973	-0.000118924	-0.000122308	-4.89116e-05	-0.000146816	-2.08503e-05	3.09945e-05	-5.04313e-05	-0.000132786	-2.79223e-05	-9.19347e-05	-0.000215165	-0.000103729	-5.22308e-06	-4.55857e-05	-5.09778e-05
	-0.00013283	-2.41502e-05	-0.00013283	-2.41502e-05	-0.000204174	-8.63811e-05	-2.3386e-05	-0.000246755	-0.000111607	1.31726e-05	3.37243e-05	-0.000145198	7.34511e-05	4.42172e-05	9.80111e-05	-0.000117725	-0.000161364	8.68134e-06	-9.46067e-05	-4.93471e-05	-8.44724e-05	-0.000137619	-9.31052e-05	-0.000117059	2.49405e-05	-1.44636e-05	-0.000278618	2.85522e-05	-3.53664e-05	-0.000184854	5.93794e-06	-3.24964e-05	-0.000109497	-0.000186596	-0.000104733	-0.000104097	-6.79215e-06	-0.000136565	-5.53385e-05	-1.66353e-05	-7.04781e-05	-8.13064e-05	-4.19355e-05	-0.000137778	-0.000223582	-3.97932e-05	2.45399e-05	-3.57397e-05	1.35825e-06
	-8.97493e-05	-1.70084e-05	-8.97493e-05	-1.70084e-05	-0.000151089	-1.62921e-05	-3.42669e-05	-0.000280695	-8.3535e-05	3.1244e-05	-1.71416e-05	-7.50696e-05	4.75397e-05	2.63607e-05	8.40995e-05	-0.000143186	-0.000195544	-6.50495e-05	-0.000124499	-8.12075e-05	-0.00013134	-0.000134185	-0.000101436	-0.000113293	-2.2928e-06	-5.19006e-05	-0.000256481	-7.10028e-05	-1.46309e-05	-0.000155351	-2.96103e-05	-3.08914e-05	-0.000117432	-0.000135461	-4.55413e-05	-6.08866e-05	2.73274e-05	-0.000108314	-4.98267e-05	-8.12651e-05	-8.45248e-05	-4.18267e-05	-6.79488e-05	-0.000175622	-0.000199998	3.21424e-05	4.73029e-05	-8.9384e-07	2.86943e-05
	-4.66685e-05	-2.88666e-05	-4.66685e-05	-2.88666e-05	-0.000105004	2.0797e-05	-3.31478e-05	-0.000280635	-4.94634e-05	4.63153e-05	-8.20075e-05	2.30589e-05	3.86284e-05	2.75043e-05	6.01879e-05	-0.000158647	-0.000188723	-0.00014278	-0.000123391	-0.000127068	-0.000162207	-9.97506e-05	-8.97672e-05	-9.05262e-05	-2.75261e-05	-0.000110338	-0.000187345	-0.000135558	-9.8954e-06	-0.000136848	-5.51585e-05	-5.2864e-06	-0.000106368	-4.03267e-05	2.26499e-05	-1.06761e-05	5.54469e-05	-7.80635e-05	-8.31488e-06	-0.000129895	-0.000100572	-4.13471e-05	-8.69621e-05	-0.000178465	-0.000155415	6.10779e-05	5.10659e-05	3.49521e-05	3.60304e-05
	-1.15877e-05	-4.47248e-05	-1.15877e-05	-4.47248e-05	-7.99187e-05	2.8886e-05	-1.20287e-05	-0.000240575	-9.39188e-06	6.83866e-05	-0.000140873	0.000110188	6.3717e-05	4.26478e-05	6.12763e-05	-0.000143108	-0.000143902	-0.000183511	-0.000107283	-0.000148928	-0.000170074	-5.23166e-05	-6.70982e-05	-4.57595e-05	-3.47595e-05	-0.000144775	-9.82087e-05	-0.000148113	-1.81599e-05	-0.000121345	-4.57067e-05	3.03186e-05	-8.3303e-05	5.18079e-05	7.58411e-05	4.45344e-05	0.000100566	-5.68129e-05	4.61969e-05	-0.000132525	-0.000115618	-6.58674e-05	-7.49754e-05	-0.000146309	-0.000106832	4.60134e-05	4.18289e-05	6.37979e-05	2.93665e-05
	7.49312e-06	-5.1583e-05	7.49312e-06	-5.1583e-05	-7.08336e-05	2.3975e-05	6.09043e-06	-0.000166515	2.56797e-05	8.6458e-05	-0.000181739	0.000151316	9.78057e-05	4.67914e-05	9.03647e-05	-9.85685e-05	-7.50813e-05	-0.000177242	-9.31753e-05	-0.000136788	-0.000160941	-1.48826e-05	-5.54292e-05	1.00072e-05	-2.39928e-05	-0.000133212	-3.50723e-05	-0.000131668	-1.94244e-05	-9.68419e-05	-7.25494e-06	5.09236e-05	-7.22385e-05	8.99426e-05	8.90323e-05	0.000104745	0.000162686	-3.55622e-05	7.67088e-05	-8.91544e-05	-0.000118665	-8.93878e-05	-2.59886e-05	-9.81526e-05	-7.7249e-05	1.59489e-05	3.25919e-05	7.76439e-05	7.0256e-07
	1.55739e-05	-3.64412e-05	1.55739e-05	-3.64412e-05	-5.67485e-05	2.40641e-05	-5.79047e-06	-8.6455e-05	4.07512e-05	8.35293e-05	-0.000202605	0.000138445	0.000107894	2.8935e-05	0.000125453	-5.10294e-05	3.73952e-06	-0.000136973	-8.80674e-05	-0.000115649	-0.000136808	-4.48571e-07	-7.17602e-05	5.77738e-05	-3.22618e-06	-7.96485e-05	-2.4936e-05	-0.000115223	-3.68884e-06	-7.13389e-05	2.51969e-05	4.45287e-05	-7.9174e-05	5.10771e-05	4.92235e-05	0.000147955	0.000209806	-3.11511e-07	6.92206e-05	-2.67842e-05	-0.000101712	-9.89081e-05	4.59981e-05	-4.59961e-05	-7.36659e-05	-1.41156e-05	2.73549e-05	7.24897e-05	-4.59614e-05
	3.16547e-05	1.07006e-05	3.16547e-05	1.07006e-05	-2.66634e-05	3.11531e-05	-3.96714e-05	-3.1395e-05	4.18228e-05	6.66007e-05	-0.000192471	9.65732e-05	9.7983e-05	3.07852e-06	0.000152541	-1.64904e-05	7.65603e-05	-8.07035e-05	-7.89596e-05	-0.000108509	-9.26756e-05	-1.10145e-05	-9.90913e-05	9.05405e-05	1.45405e-05	-4.08545e-06	-3.87996e-05	-0.000107778	2.10467e-05	-5.28359e-05	2.66486e-05	2.11337e-05	-8.21095e-05	-4.27882e-05	-1.85853e-05	0.000149166	0.000203925	4.89392e-05	4.77324e-05	1.95861e-05	-7.57586e-05	-8.94285e-05	0.000113985	4.16028e-06	-7.80828e-05	-4.61801e-05	3.81179e-05	6.73357e-05	-8.46253e-05
	4.77355e-05	8.18425e-05	4.77355e-05	8.18425e-05	1.24216e-05	4.52422e-05	-6.75523e-05	-1.23351e-05	4.58943e-05	5.5672e-05	-0.000141337	5.17018e-05	0.000102072	-9.77792e-06	0.00016463	7.04866e-06	0.000120381	-2.34343e-05	-5.38517e-05	-0.00010737	-2.75428e-05	-3.65805e-05	-0.000106422	0.000104307	1.43071e-05	6.74776e-05	-3.26632e-05	-9.43325e-05	2.87822e-05	-4.13329e-05	5.1004e-06	-3.26129e-06	-5.1045e-05	-0.000143654	-5.93942e-05	9.93765e-05	0.000143045	8.71899e-05	4.02442e-05	2.99562e-05	-5.48054e-05	-5.99488e-05	0.000143972	4.03167e-05	-7.44997e-05	-7.52445e-05	7.48809e-05	8.41816e-05	-7.72892e-05
	3.08163e-05	0.000141984	3.08163e-05	0.000141984	3.75067e-05	6.93313e-05	-6.94332e-05	-2.82751e-05	5.39658e-05	4.87434e-05	-6.42029e-05	9.83037e-06	0.00013216	-9.63437e-06	0.000158718	2.15878e-05	0.000120202	1.58349e-05	-1.47439e-05	-9.82299e-05	3.859e-05	-6.41465e-05	-8.17533e-05	8.40738e-05	-1.39262e-05	0.000104041	8.47314e-06	-6.68874e-05	-4.82299e-07	-2.88299e-05	-2.04478e-05	-2.36563e-05	3.01949e-06	-0.000220519	-5.9203e-05	2.6587e-05	6.31641e-05	7.94405e-05	5.54665e-05	3.26471e-07	-3.58521e-05	-1.94692e-05	0.000112958	4.54731e-05	-7.29166e-05	-8.8309e-05	0.000133644	0.000113027	-2.49531e-05
	-3.71029e-05	0.000160126	-3.71029e-05	0.000160126	2.65918e-05	0.00010042	-5.33141e-05	-6.7215e-05	4.20374e-05	3.28147e-05	-1.20688e-05	-2.70411e-05	0.000158249	-1.84908e-05	0.000120807	1.31268e-05	8.40226e-05	1.61041e-05	1.5364e-05	-8.90902e-05	7.87227e-05	-8.47125e-05	-4.50843e-05	2.28404e-05	-5.81596e-05	8.76036e-05	5.46095e-05	-3.54424e-05	-6.27468e-05	-2.53269e-05	-4.39744e-05	-3.10512e-05	3.4084e-05	-0.000265384	-5.30118e-05	-3.52025e-05	6.2836e-06	1.76912e-05	7.36889e-05	-5.53033e-05	-7.89892e-06	1.00105e-05	3.7945e-05	1.36296e-05	-8.73334e-05	-8.93735e-05	0.000184407	0.000116873	2.73829e-05
	-0.000125022	0.000128268	-0.000125022	0.000128268	-1.43231e-05	0.000125509	-3.61949e-05	-0.000114155	-2.89106e-06	9.88604e-06	-1.99347e-05	-4.29125e-05	0.000137338	-4.73473e-05	6.48951e-05	-2.63341e-05	4.48434e-05	-2.66267e-05	1.64718e-05	-9.19505e-05	7.38555e-05	-9.02785e-05	-1.54153e-05	-5.43929e-05	-9.53929e-05	3.21667e-05	6.37459e-05	-2.49973e-05	-0.000120011	-3.5824e-05	-5.8501e-05	-1.84462e-05	8.14854e-06	-0.00027425	-7.98206e-05	-7.2992e-05	-2.25969e-05	-6.30581e-05	7.39112e-05	-0.000112933	2.10543e-05	-3.50991e-06	-3.60683e-05	-4.1214e-05	-0.00011275	-9.24379e-05	0.00018917	7.57192e-05	2.4719e-05
	-0.000178941	7.14097e-05	-0.000178941	7.14097e-05	-5.52381e-05	0.000130598	-2.40758e-05	-0.000143095	-6.58195e-05	-9.04262e-06	-6.98006e-05	-3.17839e-05	6.54264e-05	-8.62037e-05	1.89835e-05	-7.2795e-05	3.36642e-05	-8.23575e-05	-7.42033e-06	-0.000109811	2.49883e-05	-8.28445e-05	7.25371e-06	-0.000109626	-0.000111626	-2.32703e-05	1.28822e-05	-5.05523e-05	-0.000137276	-5.2321e-05	-6.20277e-05	8.1588e-06	-6.0787e-05	-0.000244115	-0.000135629	-9.07815e-05	-4.44773e-05	-0.000118807	5.31335e-05	-0.000155563	3.00075e-05	-6.60303e-05	-7.40815e-05	-9.60576e-05	-0.000136167	-0.000104502	0.000138933	1.15652e-05	-3.79449e-05
	-0.00016886	1.45515e-05	-0.00016886	1.45515e-05	-6.0153e-05	0.000106687	-1.19567e-05	-0.000135035	-0.000112748	-1.99713e-05	-0.000114667	-2.46553e-05	-2.0485e-05	-0.00011006	5.07187e-06	-9.7256e-05	4.5485e-05	-0.000105088	-2.73125e-05	-0.000128671	-4.98789e-05	-7.44105e-05	2.59227e-05	-0.00011986	-0.00012086	-5.57073e-05	-8.09814e-05	-0.000106107	-0.00010854	-5.0818e-05	-5.05543e-05	2.17638e-05	-0.000127722	-0.000179981	-0.000181438	-9.3571e-05	-8.33578e-05	-0.000138557	2.43558e-05	-0.000181193	1.39608e-05	-0.000147551	-8.00948e-05	-0.000135901	-0.000160584	-0.000116567	6.26959e-05	-3.7589e-05	-0.000114609
	-0.00012678	-2.93067e-05	-0.00012678	-2.93067e-05	-2.60679e-05	6.37765e-05	7.16236e-06	-9.39751e-05	-0.000121676	-2.98999e-05	-0.000122532	-5.65268e-05	-8.33963e-05	-0.000105917	1.51603e-05	-9.27169e-05	5.63058e-05	-8.08191e-05	-1.72046e-05	-0.000132532	-0.000121746	-7.79764e-05	2.55917e-05	-9.00929e-05	-0.000135093	-7.91443e-05	-0.000166845	-0.000157662	-6.58047e-05	-1.8315e-05	-3.50809e-05	9.36885e-06	-0.000156658	-0.000107846	-0.000183247	-8.23605e-05	-0.000131238	-0.000146306	8.5781e-06	-0.000187822	-3.08597e-06	-0.000204071	-7.41081e-05	-0.000152745	-0.000187001	-0.000126631	-4.54111e-06	-5.4743e-05	-0.000150273
	-9.56988e-05	-6.01649e-05	-9.56988e-05	-6.01649e-05	1.90172e-05	1.98655e-05	2.52815e-05	-3.19151e-05	-9.26049e-05	-3.28286e-05	-9.63984e-05	-0.000125398	-0.000106308	-7.7773e-05	2.62487e-05	-7.01778e-05	5.51265e-05	-3.85499e-05	2.69032e-05	-0.000110392	-0.000166613	-8.95424e-05	-4.7393e-06	-4.13263e-05	-0.000149326	-0.000116051	-0.000198709	-0.000167217	-4.10692e-05	3.3188e-05	-2.86076e-05	-1.70261e-05	-0.000142593	-5.37114e-05	-0.000138056	-5.715e-05	-0.000169119	-0.000153055	1.98004e-05	-0.000172452	-1.13272e-06	-0.000211591	-5.61213e-05	-0.000149588	-0.000198418	-0.000139696	-4.47781e-05	-4.08971e-05	-0.000127937
	-8.9618e-05	-8.00231e-05	-8.9618e-05	-8.00231e-05	5.01022e-05	-4.53891e-08	3.24006e-05	3.31449e-05	-4.25333e-05	-1.97573e-05	-4.72643e-05	-0.00018727	-9.1219e-05	-4.86295e-05	3.03371e-05	-3.86387e-05	5.19473e-05	-2.52807e-05	7.60111e-05	-5.72522e-05	-0.000177481	-9.41084e-05	-5.30703e-05	9.44039e-06	-0.00015356	-0.000148958	-0.000170572	-0.000121772	-4.13337e-05	8.76909e-05	-3.21342e-05	-4.34211e-05	-9.95289e-05	-2.55768e-05	-7.68646e-05	-2.89395e-05	-0.000182999	-0.000139805	4.40227e-05	-0.000140082	1.68205e-05	-0.000178112	-1.11346e-05	-0.000132432	-0.000175835	-0.00015376	-6.00151e-05	-1.20513e-05	-7.36006e-05
	-8.25372e-05	-8.38813e-05	-8.25372e-05	-8.38813e-05	5.91873e-05	7.04366e-06	3.15197e-05	7.52049e-05	9.53821e-06	3.31408e-06	1.88698e-05	-0.000202141	-4.91303e-05	-3.14859e-05	3.64254e-05	-9.96634e-08	4.9249e-05	-5.90115e-05	9.71189e-05	8.88742e-06	-0.000154348	-8.66744e-05	-8.64013e-05	4.8207e-05	-0.000147793	-0.000145865	-0.000118436	-5.4327e-05	-5.65982e-05	0.000128194	-2.96608e-05	-6.48161e-05	-4.74644e-05	-1.34422e-05	-3.56735e-05	-9.72898e-06	-0.00017888	-9.5554e-05	5.3245e-05	-0.000105712	3.07737e-05	-0.000125632	5.48521e-05	-0.000110275	-0.000123251	-0.000159825	-5.42521e-05	1.27947e-05	-3.22645e-05
	-5.94564e-05	-7.17395e-05	-5.94564e-05	-7.17395e-05	5.12724e-05	2.31327e-05	3.96388e-05	7.02649e-05	3.96098e-05	1.63854e-05	7.50039e-05	-0.000170012	-4.04163e-06	-2.63424e-05	5.75139e-05	3.94394e-05	3.25508e-05	-0.000118742	7.92268e-05	5.20271e-05	-0.000109215	-8.72404e-05	-0.000102732	7.09737e-05	-0.000141026	-9.27715e-05	-8.42995e-05	-1.3882e-05	-8.18626e-05	0.000136697	-2.31874e-05	-9.02111e-05	-3.39991e-06	-8.30761e-06	-2.14823e-05	-1.05184e-05	-0.00016976	-4.52921e-05	2.04673e-05	-8.83416e-05	2.3727e-05	-8.61524e-05	0.000106839	-9.0119e-05	-6.06684e-05	-0.000155889	-3.64891e-05	9.60197e-06	-2.89285e-05
	-2.83756e-05	-4.85977e-05	-2.83756e-05	-4.85977e-05	2.53574e-05	2.22218e-05	5.67579e-05	1.73249e-05	3.76813e-05	4.45677e-06	8.6138e-05	-0.000123884	1.1047e-05	-2.41988e-05	8.76022e-05	5.79785e-05	-8.1475e-06	-0.000169473	3.73346e-05	4.51668e-05	-6.30822e-05	-0.000112806	-0.000120063	7.57404e-05	-0.00013926	-2.36783e-05	-7.81632e-05	-1.84369e-05	-0.000117127	0.0001022	-3.57141e-05	-0.000109606	2.06646e-05	-7.17301e-06	-1.12911e-05	-2.53079e-05	-0.000169641	-2.40302e-05	-3.83104e-05	-0.000101971	6.80211e-07	-7.96727e-05	0.000111826	-7.89625e-05	-1.60851e-05	-0.000146954	-2.17261e-05	-2.15907e-05	-5.65924e-05
	1.70519e-06	-2.64559e-05	1.70519e-06	-2.64559e-05	-1.25575e-05	7.3108e-06	5.8877e-05	-5.66151e-05	8.75285e-06	-2.44719e-05	3.82721e-05	-9.07553e-05	-1.78643e-05	-1.90552e-05	0.000113691	3.45176e-05	-6.48457e-05	-0.000189204	-3.55755e-06	-6.93582e-07	-2.99494e-05	-0.000149372	-0.000146394	6.0507e-05	-0.000134493	2.14149e-05	-8.60268e-05	-4.39919e-05	-0.000160392	3.27029e-05	-7.42407e-05	-0.000108001	1.57291e-05	-9.0384e-06	9.9001e-06	-3.10974e-05	-0.000176521	-3.37683e-05	-7.8088e-05	-0.000148601	-2.23665e-05	-9.91931e-05	6.28123e-05	-7.58061e-05	-8.50199e-06	-0.000140018	-2.19631e-05	-7.07834e-05	-8.32563e-05
	3.0786e-05	-1.8314e-05	3.0786e-05	-1.8314e-05	-5.34724e-05	-2.60017e-06	2.59961e-05	-0.000115555	-2.01756e-05	-4.14006e-05	-3.25938e-05	-7.66267e-05	-6.47756e-05	-8.9117e-06	0.000122779	-2.19433e-05	-0.000116544	-0.000172935	-2.94497e-05	-5.15539e-05	-4.81657e-06	-0.000157938	-0.000156725	2.52737e-05	-0.000107726	2.95081e-05	-9.38904e-05	-5.95468e-05	-0.000197309	-3.97942e-05	-0.000113767	-8.0396e-05	-1.92063e-05	-3.9038e-06	3.30913e-05	-1.78869e-05	-0.000180402	-5.15064e-05	-6.98657e-05	-0.000206231	-2.54133e-05	-0.000109713	-1.6201e-05	-7.36497e-05	-3.59189e-05	-0.000136083	-3.02001e-05	-0.000116976	-8.49202e-05
	5.68668e-05	-2.51722e-05	5.68668e-05	-2.51722e-05	-8.13873e-05	-5.11101e-07	-2.48848e-05	-0.000131495	-2.11041e-05	-1.43292e-05	-7.54597e-05	-7.04982e-05	-9.4687e-05	5.23186e-06	0.000121867	-8.14043e-05	-0.000145242	-0.000137666	-3.83419e-05	-7.54143e-05	2.73162e-05	-0.000114504	-0.000125056	-1.79597e-05	-4.69597e-05	1.96013e-05	-0.000103754	-6.31018e-05	-0.000221227	-7.82912e-05	-0.000116294	-4.9791e-05	-6.81418e-05	1.02308e-05	3.42825e-05	1.32358e-06	-0.000175282	-5.82446e-05	-3.16434e-05	-0.000246861	-3.46005e-06	-7.62338e-05	-8.32143e-05	-6.24933e-05	-6.23357e-05	-0.000129147	-3.54371e-05	-0.000143169	-6.65842e-05
	6.69476e-05	-3.60304e-05	6.69476e-05	-3.60304e-05	-8.63023e-05	5.77956e-07	-5.57657e-05	-0.000103435	5.96748e-06	5.07421e-05	-6.93256e-05	-5.23696e-05	-8.75983e-05	2.33754e-05	0.000124956	-0.000108865	-0.000138941	-0.000103396	-3.7234e-05	-6.02746e-05	6.9449e-05	-5.00703e-05	-5.63874e-05	-4.2193e-05	2.5807e-05	1.86945e-05	-0.000117618	-7.49482e-05	-0.000223145	-6.37882e-05	-7.68206e-05	-4.5186e-05	-0.000103077	2.63654e-05	8.47369e-06	6.53408e-06	-0.000164163	-5.29827e-05	-4.21125e-07	-0.00025549	3.24932e-05	6.24586e-06	-9.82275e-05	-4.53368e-05	-5.57526e-05	-0.000115212	-3.66741e-05	-0.000136361	-5.42481e-05
	6.60284e-05	-2.68886e-05	6.60284e-05	-2.68886e-05	-6.82172e-05	-1.9333e-05	-4.26466e-05	-5.53752e-05	3.7039e-05	0.000120813	-3.81915e-05	-5.24101e-06	-4.95096e-05	4.2519e-05	0.000132044	-9.03262e-05	-9.46389e-05	-8.61272e-05	-3.41262e-05	-2.31349e-05	0.000102582	-1.16363e-05	2.12816e-05	-2.94264e-05	6.65736e-05	3.67877e-05	-0.00012452	-9.27947e-05	-0.000193062	-1.42852e-05	-2.43472e-05	-6.95809e-05	-0.000102013	4.15e-05	-3.63351e-05	-2.25541e-06	-0.000145043	-4.17208e-05	1.78012e-05	-0.00024012	6.64464e-05	0.000102726	-5.62408e-05	-3.71804e-05	-1.51696e-05	-8.92761e-05	-3.19111e-05	-9.35539e-05	-6.4912e-05
	7.31092e-05	8.25318e-06	7.31092e-05	8.25318e-06	-3.81321e-05	-5.7244e-05	9.47251e-06	-1.33151e-05	4.51106e-05	0.000152885	-1.30574e-05	7.08876e-05	4.57903e-06	5.36625e-05	0.000125133	-2.1787e-05	-3.03371e-05	-8.1858e-05	-2.80183e-05	4.00472e-06	9.77146e-05	-1.02022e-05	8.39506e-05	1.53403e-05	4.93403e-05	6.18809e-05	-0.000104423	-8.06411e-05	-0.00012598	3.02178e-05	1.41262e-05	-9.99759e-05	-5.89483e-05	6.66346e-05	-8.4144e-05	-6.04491e-06	-0.000110924	-3.64589e-05	4.40235e-05	-0.00021575	8.93996e-05	0.000166205	2.7459e-06	-4.2024e-05	3.54136e-05	-5.43405e-05	-1.01481e-05	-2.37467e-05	-9.05759e-05
	8.419e-05	4.8395e-05	8.419e-05	4.8395e-05	-1.1047e-05	-8.81549e-05	7.65916e-05	9.74486e-06	2.61821e-05	0.000141956	1.07666e-06	0.000145016	5.26677e-05	4.88061e-05	9.4221e-05	7.5752e-05	3.19646e-05	-8.15888e-05	-2.09105e-05	1.44383e-07	4.78474e-05	-1.77682e-05	0.00012062	6.41069e-05	1.06937e-07	7.29741e-05	-5.73255e-05	-2.04876e-05	-4.28977e-05	3.17208e-05	2.65996e-05	-0.000114371	1.01162e-05	0.000102769	-0.000117953	-4.83439e-06	-6.2804e-05	-4.6197e-05	8.22458e-05	-0.00019238	9.53529e-05	0.000175685	3.27326e-05	-4.48675e-05	7.89966e-05	-1.8405e-05	3.36149e-05	4.60608e-05	-0.00011224
	7.02708e-05	5.65368e-05	7.02708e-05	5.65368e-05	7.03803e-06	-8.90659e-05	0.000128711	1.88048e-05	-3.74633e-06	0.000110027	1.22108e-05	0.000167145	7.07564e-05	3.49496e-05	4.53094e-05	0.000148291	9.32663e-05	-7.73196e-05	-1.68026e-05	-2.6716e-05	-1.80198e-05	-1.03342e-05	0.000119289	7.98736e-05	-3.01264e-05	5.80672e-05	-8.22804e-06	5.4666e-05	2.21847e-05	-2.07763e-05	1.50729e-05	-0.000116766	7.11807e-05	0.000128904	-0.000121762	-1.06239e-05	-2.16845e-05	-6.89351e-05	0.000109468	-0.00017701	7.63061e-05	0.000145164	2.47194e-05	-2.87111e-05	0.00010358	5.53049e-06	7.53779e-05	9.6868e-05	-0.000116904
	1.23516e-05	1.56786e-05	1.23516e-05	1.56786e-05	2.51231e-05	-6.99768e-05	0.00014783	2.68648e-05	-3.16748e-05	8.60988e-05	1.93448e-05	0.000108273	5.7845e-05	2.60932e-05	3.97826e-07	0.000146431	0.000167568	-6.30504e-05	-2.06948e-05	-5.25763e-05	-5.6887e-05	3.09979e-06	7.89576e-05	4.96402e-05	-1.33597e-05	3.11604e-05	2.28694e-05	8.28195e-05	5.6267e-05	-0.000107273	-1.84537e-05	-0.000124161	8.32452e-05	0.000119038	-9.45704e-05	-2.14134e-05	-3.56493e-06	-8.46732e-05	9.66904e-05	-0.000172639	3.02594e-05	0.000105644	5.70609e-06	5.44532e-06	9.61629e-05	3.46599e-06	8.31409e-05	0.000120675	-0.000104568
	-6.25676e-05	-5.71796e-05	-6.25676e-05	-5.71796e-05	5.32082e-05	-5.98878e-05	0.000130949	3.69248e-05	-5.46032e-05	6.81702e-05	1.14789e-05	-1.55981e-05	3.19337e-05	2.62368e-05	-1.85138e-05	8.35707e-05	0.00024187	-3.97812e-05	-2.65869e-05	-7.04367e-05	-5.47543e-05	5.53382e-06	2.16266e-05	-1.61533e-05	2.37415e-05	1.62536e-05	3.49668e-05	4.29731e-05	7.63493e-05	-0.00019377	-6.49803e-05	-0.000138556	2.23098e-05	7.2173e-05	-4.73792e-05	-1.32029e-05	-6.44538e-06	-7.04113e-05	4.09127e-05	-0.000170269	-3.57874e-05	7.41237e-05	-5.30717e-06	3.96018e-05	5.27462e-05	-2.55985e-05	4.99039e-05	0.000118483	-9.02316e-05
	-0.000111487	-0.000122038	-0.000111487	-0.000122038	7.72933e-05	-7.47988e-05	9.9068e-05	4.69848e-05	-7.35317e-05	4.12415e-05	-7.38697e-06	-0.00014847	1.50224e-05	2.63803e-05	-1.04254e-05	2.47105e-05	0.000271172	-1.2512e-05	-1.94791e-05	-9.4297e-05	-4.26215e-05	1.96781e-06	-9.70441e-06	-8.49469e-05	3.68428e-05	1.83468e-05	4.80642e-05	-2.48733e-05	0.000100432	-0.000242267	-0.000104507	-0.000144951	-8.16257e-05	1.63076e-05	-1.87994e-07	2.30076e-05	-1.33259e-05	-2.81494e-05	-3.18649e-05	-0.000160899	-9.28342e-05	5.06034e-05	-6.32046e-06	5.97582e-05	-5.67072e-06	-5.26629e-05	7.66685e-06	9.22901e-05	-8.78955e-05
	-0.000110406	-0.000144896	-0.000110406	-0.000144896	7.83783e-05	-9.17097e-05	7.51871e-05	5.00448e-05	-8.64602e-05	3.12861e-07	-1.82529e-05	-0.000224341	7.11103e-06	1.75239e-05	1.1663e-05	1.58503e-05	0.000232473	7.75721e-06	1.62877e-06	-0.000134157	-5.74887e-05	4.40184e-06	9.96459e-06	-0.00012474	9.94401e-06	2.544e-05	7.31616e-05	-7.07198e-05	0.000118514	-0.000232764	-0.000116034	-0.000125346	-0.000155561	-2.05578e-05	4.20032e-05	5.72181e-05	-9.20637e-06	2.31125e-05	-7.46426e-05	-0.000135529	-0.000104881	4.1083e-05	-2.33372e-06	6.09146e-05	-4.50877e-05	-4.47274e-05	-1.35702e-05	5.80974e-05	-9.15595e-05
	-7.73252e-05	-0.000118754	-7.73252e-05	-0.000118754	5.64634e-05	-7.86206e-05	7.73062e-05	5.11048e-05	-9.13886e-05	-3.16158e-05	-7.11879e-06	-0.000211212	2.19969e-06	-3.32576e-07	2.87514e-05	4.59901e-05	0.000164775	1.30264e-05	2.57366e-05	-0.000173018	-0.000106356	7.83588e-06	5.76336e-05	-0.000115534	-2.89547e-05	2.35332e-05	9.5259e-05	-7.95662e-05	0.000112596	-0.000171261	-8.95602e-05	-8.27408e-05	-0.000139497	-3.84232e-05	8.51944e-05	5.44286e-05	7.91316e-06	6.73744e-05	-5.84203e-05	-9.71585e-05	-6.09277e-05	5.45627e-05	9.653e-06	4.1071e-05	-4.95046e-05	8.20811e-06	-1.38072e-05	4.59048e-05	-7.72234e-05
	-5.12444e-05	-6.36124e-05	-5.12444e-05	-6.36124e-05	3.45485e-05	-2.75316e-05	9.84253e-05	5.11648e-05	-9.4317e-05	-2.95445e-05	1.40153e-05	-0.000133084	-7.11644e-07	-1.6189e-05	3.18398e-05	8.013e-05	0.000124077	-1.7044e-06	4.18445e-05	-0.000184878	-0.000167223	-7.30115e-07	8.33026e-05	-5.93276e-05	-4.38535e-05	1.56264e-05	9.13565e-05	-6.94127e-05	8.96786e-05	-9.17584e-05	-4.00868e-05	-4.21357e-05	-4.64322e-05	-4.82886e-05	0.000117386	1.86391e-05	2.30327e-05	9.06363e-05	-1.19802e-06	-5.57882e-05	3.02554e-06	8.30423e-05	2.46397e-05	4.22747e-06	-3.09214e-05	8.01436e-05	-1.60442e-05	6.97121e-05	-3.38873e-05
	-5.51635e-05	-1.74706e-05	-5.51635e-05	-1.74706e-05	2.36335e-05	4.15575e-05	0.000111544	4.92248e-05	-9.82455e-05	2.52689e-06	2.31494e-05	-4.99553e-05	-6.62298e-06	-2.30455e-05	1.79282e-05	9.82697e-05	0.000124378	-3.04352e-05	4.89523e-05	-0.000159738	-0.00021009	-2.52961e-05	6.29716e-05	1.08788e-05	-1.97522e-05	1.77196e-05	5.74539e-05	-4.92591e-05	7.1761e-05	-3.62554e-05	3.38655e-06	-2.65307e-05	5.26323e-05	-6.6154e-05	0.000115577	-1.61503e-05	1.41522e-05	8.38982e-05	4.60243e-05	-1.9418e-05	4.29788e-05	9.5522e-05	3.36265e-05	-3.46161e-05	-7.33833e-06	0.000132079	-2.82812e-05	0.000104519	1.64488e-05
	-7.90827e-05	6.71251e-07	-7.90827e-05	6.71251e-07	1.17186e-05	9.26465e-05	9.76636e-05	4.62848e-05	-9.2174e-05	2.75982e-05	7.28351e-06	-4.82669e-06	-2.15343e-05	-1.79019e-05	-8.98339e-06	0.00010141	0.00013068	-6.1166e-05	5.20602e-05	-0.000118599	-0.000213958	-4.08621e-05	1.86406e-05	5.40853e-05	2.0349e-05	3.88128e-05	1.25513e-05	-1.81056e-05	7.28433e-05	-1.67524e-05	2.58599e-05	-3.49257e-05	9.86968e-05	-9.30193e-05	7.6768e-05	-2.19398e-05	-1.57282e-05	4.516e-05	4.72466e-05	2.95218e-06	4.7932e-05	6.40016e-05	3.16132e-05	-5.84597e-05	2.24485e-06	0.000136015	-3.45182e-05	0.000113327	3.87848e-05
	-9.50019e-05	-2.18694e-06	-9.50019e-05	-2.18694e-06	-1.61963e-05	0.000107736	6.47827e-05	4.93447e-05	-6.81024e-05	1.86696e-05	-2.25824e-05	3.30189e-06	-4.14456e-05	4.24165e-06	-2.9895e-05	8.65494e-05	0.000114982	-6.98968e-05	5.0168e-05	-8.7459e-05	-0.000174825	-2.94281e-05	-6.69046e-06	5.12917e-05	4.44503e-05	7.4906e-05	-1.63513e-05	2.3048e-05	8.59256e-05	-2.22494e-05	2.93333e-05	-5.23207e-05	8.87613e-05	-0.000123885	2.29591e-05	-7.29336e-07	-4.26087e-05	-5.57806e-06	8.4689e-06	9.32239e-06	3.98852e-05	-4.51874e-06	1.65999e-05	-5.83032e-05	-1.11719e-05	8.69503e-05	-1.37552e-05	8.61341e-05	2.41209e-05
	-8.39211e-05	-1.04514e-06	-8.39211e-05	-1.04514e-06	-5.41112e-05	9.38246e-05	4.39018e-05	6.54047e-05	-3.90309e-05	-1.62591e-05	-5.14483e-05	-1.15695e-05	-4.9357e-05	3.93852e-05	-2.08066e-05	5.76892e-05	7.82837e-05	-4.06276e-05	3.62759e-05	-8.03194e-05	-0.000109692	3.00596e-06	4.97853e-06	2.04981e-05	4.25515e-05	0.000103999	-2.72538e-05	5.42016e-05	9.20079e-05	-2.37465e-05	3.08067e-05	-5.37156e-05	5.78258e-05	-0.00014975	-2.18497e-05	2.84812e-05	-3.94892e-05	-3.63162e-05	-3.73088e-05	-4.30738e-06	3.88385e-05	-6.80391e-05	-1.34134e-05	-4.11468e-05	-4.65889e-05	4.88574e-06	3.00078e-05	4.49415e-05	-7.54302e-06
	-4.78403e-05	1.00967e-05	-4.78403e-05	1.00967e-05	-7.90262e-05	7.59136e-05	5.00209e-05	8.24647e-05	-3.09593e-05	-4.31877e-05	-7.33142e-05	-4.3441e-05	-2.82683e-05	6.55288e-05	1.92818e-05	2.1829e-05	3.45854e-05	9.64158e-06	1.73837e-05	-8.61797e-05	-5.95592e-05	2.644e-05	3.56476e-05	-1.12954e-05	2.86528e-05	0.000108092	-3.81564e-05	5.73551e-05	7.40902e-05	4.75653e-06	4.02801e-05	-3.31106e-05	3.48903e-05	-0.000166616	-4.96585e-05	5.16917e-05	-1.23697e-05	-2.40543e-05	-7.30865e-05	-4.09372e-05	3.77917e-05	-8.25595e-05	-5.24266e-05	-2.29904e-05	-8.70058e-05	-6.81787e-05	7.67708e-05	1.77488e-05	-3.32069e-05
	-3.75953e-06	1.82385e-05	-3.75953e-06	1.82385e-05	-7.59411e-05	7.20028e-05	6.414e-05	7.15248e-05	-4.78878e-05	-4.41164e-05	-9.01801e-05	-8.23124e-05	1.98203e-05	6.36723e-05	5.73702e-05	-1.40312e-05	8.87093e-07	4.89108e-05	1.04916e-05	-9.604e-05	-5.74264e-05	2.78739e-05	5.03165e-05	-2.9089e-05	2.6754e-05	8.21856e-05	-5.5059e-05	2.75087e-05	3.01726e-05	6.42595e-05	5.47535e-05	-3.5056e-06	2.39549e-05	-0.000177481	-6.44673e-05	6.09022e-05	9.74986e-06	1.22076e-05	-0.000107864	-8.05669e-05	2.7745e-05	-4.50798e-05	-7.14399e-05	-1.6834e-05	-0.000110423	-9.72432e-05	0.000102534	1.75561e-05	-4.58709e-05
	3.53213e-05	1.73803e-05	3.53213e-05	1.73803e-05	-5.1856e-05	8.00917e-05	6.52591e-05	1.75848e-05	-6.78162e-05	-3.60451e-05	-9.9046e-05	-0.000109184	6.8909e-05	2.88159e-05	5.64586e-05	-4.68914e-05	-1.18112e-05	6.518e-05	2.45994e-05	-0.0001149	-9.72936e-05	2.2308e-05	3.09855e-05	-3.28826e-05	3.38553e-05	3.82788e-05	-5.99616e-05	-2.23378e-05	-1.57451e-05	0.000125762	6.52268e-05	2.20994e-05	1.10194e-05	-0.000177346	-6.32761e-05	5.21127e-05	2.86938e-06	3.14695e-05	-0.000140642	-9.71967e-05	2.16982e-05	1.03999e-05	-4.44532e-05	-2.86775e-05	-0.00010484	-8.03077e-05	0.000103297	4.63634e-05	-5.15348e-05
	6.14021e-05	2.25221e-05	6.14021e-05	2.25221e-05	-2.17709e-05	9.01808e-05	5.13782e-05	-5.63553e-05	-7.17447e-05	-3.99737e-05	-8.69119e-05	-0.000106055	9.29977e-05	-1.30406e-05	2.1547e-05	-6.87516e-05	3.49055e-06	7.34492e-05	4.07072e-05	-0.000151761	-0.000142161	2.8742e-05	-9.34548e-06	-2.56762e-05	2.99565e-05	-2.62806e-06	-3.18642e-05	-7.31842e-05	-2.86628e-05	0.000155265	5.87002e-05	3.77044e-05	-2.09161e-05	-0.000163212	-4.60849e-05	2.63232e-05	-3.20111e-05	1.07314e-05	-0.00014242	-7.68265e-05	3.76514e-05	4.28795e-05	8.53355e-06	-4.75211e-05	-6.82564e-05	-5.33721e-05	9.00598e-05	9.51708e-05	-5.71987e-05
	7.24829e-05	4.36639e-05	7.24829e-05	4.36639e-05	2.31413e-06	0.00010627	4.34973e-05	-0.000106295	-6.16731e-05	-5.19024e-05	-4.47778e-05	-7.49267e-05	8.50863e-05	-2.6897e-05	-6.36461e-06	-6.86118e-05	3.77923e-05	9.07184e-05	3.38151e-05	-0.000196621	-0.000161028	3.3176e-05	-3.76765e-05	-5.46971e-06	6.05778e-06	-1.85349e-05	1.92332e-05	-0.000102031	3.41956e-06	0.000142481	4.21736e-05	5.33095e-05	-6.58516e-05	-0.000137077	-1.28937e-05	-1.14663e-05	-7.08916e-05	-3.30067e-05	-8.41972e-05	-3.34563e-05	6.66047e-05	4.13591e-05	3.95203e-05	-4.93647e-05	-1.16733e-05	-4.34366e-05	6.68228e-05	0.000146978	-5.98626e-05
	8.55637e-05	6.88057e-05	8.55637e-05	6.88057e-05	1.03992e-05	0.000137359	5.56164e-05	-0.000110235	-5.46016e-05	-4.3831e-05	9.35624e-06	-3.27981e-05	5.8175e-05	2.46534e-07	4.72378e-06	-4.6472e-05	6.3094e-05	0.000109988	-3.07707e-06	-0.000225481	-0.000144895	1.36101e-05	-3.20075e-05	2.57367e-05	-2.0841e-05	5.55833e-06	6.63307e-05	-9.48771e-05	5.65019e-05	0.000113696	3.06469e-05	7.79145e-05	-0.000106787	-0.000105943	3.22975e-05	-4.82558e-05	-8.27721e-05	-6.47449e-05	1.30251e-05	7.91395e-06	8.05579e-05	2.68388e-05	1.6507e-05	-1.32082e-05	4.491e-05	-5.35011e-05	3.75858e-05	0.000181786	-5.65265e-05
	0.000107644	7.39475e-05	0.000107644	7.39475e-05	3.48429e-06	0.000179448	7.87355e-05	-8.51753e-05	-5.153e-05	-4.7597e-06	4.04903e-05	-6.69512e-07	2.92637e-05	4.13901e-05	4.18122e-05	-1.53322e-05	5.83958e-05	0.000111257	-4.49692e-05	-0.000220342	-0.000101762	-2.2956e-05	-8.33851e-06	5.99431e-05	-3.27397e-05	6.76515e-05	8.54281e-05	-6.37236e-05	9.55842e-05	9.69112e-05	3.71203e-05	0.00010352	-0.000125723	-7.28079e-05	6.84886e-05	-6.70453e-05	-5.36525e-05	-6.94829e-05	8.82474e-05	3.22842e-05	6.62969e-05	3.33185e-05	-4.25063e-05	5.09482e-05	8.54929e-05	-7.25656e-05	1.03488e-05	0.000196593	-5.01905e-05
	0.000123725	5.90893e-05	0.000123725	5.90893e-05	-1.04306e-05	0.000208537	9.48546e-05	-7.21153e-05	-4.44585e-05	3.33116e-05	2.56244e-05	7.45906e-06	5.35235e-06	5.35336e-05	6.99006e-05	4.80769e-06	2.86975e-05	8.0526e-05	-6.28614e-05	-0.000186202	-5.26296e-05	-4.65219e-05	1.7444e-06	7.71496e-05	-2.76385e-05	0.000143745	7.55255e-05	-2.957e-05	0.000100667	8.41264e-05	5.25937e-05	0.000114125	-0.000123658	-4.66733e-05	7.36798e-05	-5.88348e-05	-5.53298e-06	-5.92211e-05	9.74697e-05	3.66544e-05	4.80358e-05	7.47981e-05	-9.45195e-05	9.91046e-05	0.000109076	-9.963e-05	1.11816e-07	0.0002034	-5.18544e-05
	0.000105806	3.52311e-05	0.000105806	3.52311e-05	-2.13456e-05	0.000201626	9.49737e-05	-8.70553e-05	-2.9387e-05	2.9383e-05	-2.62415e-05	-6.41236e-06	-1.0559e-05	1.36772e-05	6.9989e-05	-6.05252e-06	1.9992e-06	2.67951e-05	-5.37535e-05	-0.000146062	-1.84968e-05	-4.60879e-05	-2.01727e-05	6.5356e-05	-1.45372e-05	0.000194838	5.26229e-05	-7.41646e-06	7.17489e-05	4.33416e-05	5.80671e-05	0.00010073	-0.000113594	-4.05387e-05	3.98711e-05	-2.86243e-05	2.25865e-05	-5.49592e-05	4.4692e-05	2.80246e-05	4.47748e-05	0.000131278	-0.000107533	8.52611e-05	0.000118659	-0.000135694	9.87482e-06	0.000211208	-6.15183e-05
	4.98869e-05	4.37294e-06	4.98869e-05	4.37294e-06	-2.82605e-05	0.000160715	8.30928e-05	-0.000112995	-1.83154e-05	-3.35457e-05	-8.41074e-05	-1.92838e-05	-1.34703e-05	-6.31792e-05	5.60774e-05	-5.59127e-05	-1.69905e-06	-2.99357e-05	-3.96457e-05	-0.000122923	-1.63641e-05	-4.66539e-05	-5.90898e-05	3.15624e-05	2.56404e-06	0.000185931	3.27203e-05	4.73709e-06	1.88312e-05	-4.04432e-05	4.15404e-05	7.53346e-05	-0.000109529	-6.04041e-05	-6.93777e-06	1.05863e-05	5.70608e-06	-7.76973e-05	-3.30857e-05	1.73948e-05	5.25137e-05	0.000166757	-7.65461e-05	4.41749e-06	9.82423e-05	-0.000173759	1.66378e-05	0.000204015	-6.71822e-05
	-1.10323e-05	-4.14853e-05	-1.10323e-05	-4.14853e-05	-4.41754e-05	0.000112804	6.62119e-05	-0.000121935	-1.92439e-05	-0.000121474	-0.000118973	-1.11552e-05	-2.38166e-06	-0.000139036	4.41658e-05	-0.000118773	9.6027e-06	-7.66665e-05	-5.05378e-05	-0.000113783	-3.82313e-05	-7.42199e-05	-8.80069e-05	-1.23114e-06	1.76653e-05	0.000123024	2.58177e-05	-1.09329e-07	-3.80865e-05	-0.000138228	8.01381e-06	5.79396e-05	-0.000120465	-0.00010327	-3.97466e-05	4.17967e-05	-4.51744e-05	-0.000121435	-9.48634e-05	6.76502e-06	5.42527e-05	0.000157237	-2.25594e-05	-9.84261e-05	3.18256e-05	-0.000194823	-9.59919e-06	0.000159822	-5.68462e-05
	-3.99515e-05	-9.43434e-05	-3.99515e-05	-9.43434e-05	-7.70903e-05	8.48932e-05	3.9331e-05	-0.000105875	-2.81723e-05	-0.000174403	-0.000116839	9.97336e-06	1.8707e-05	-0.000171892	3.82542e-05	-0.000147633	1.59044e-05	-0.000111397	-9.243e-05	-0.000104643	-6.10985e-05	-0.000117786	-9.0924e-05	-8.0247e-06	2.37665e-05	4.41175e-05	2.69152e-05	-2.89558e-05	-8.10042e-05	-0.000202013	-2.35128e-05	6.15446e-05	-0.0001514	-0.000146135	-5.55554e-05	5.90073e-05	-9.40549e-05	-0.000157173	-0.000115641	-1.86477e-06	4.89916e-05	0.000107717	1.94274e-05	-0.00017027	-5.95913e-05	-0.000191888	-6.48362e-05	8.56296e-05	-3.15101e-05
	-3.58707e-05	-0.000130202	-3.58707e-05	-0.000130202	-0.000118005	7.59822e-05	-2.54988e-06	-7.38153e-05	-2.91008e-05	-0.000165332	-8.37051e-05	2.01019e-05	3.57957e-05	-0.000144749	2.63426e-05	-0.000119493	2.20615e-06	-0.000137128	-0.000143322	-8.85038e-05	-6.99657e-05	-0.000146352	-6.98412e-05	1.51817e-05	1.08678e-05	-5.78932e-06	1.90126e-05	-7.78022e-05	-9.49219e-05	-0.000211797	-3.60395e-05	6.71496e-05	-0.000193336	-0.000159	-6.73642e-05	6.42178e-05	-0.000113935	-0.000147912	-8.94188e-05	-4.49451e-06	4.87305e-05	4.11963e-05	1.94141e-05	-0.000195113	-0.000126008	-0.000171952	-0.000117073	2.24369e-05	-1.1174e-05
	-2.57899e-05	-0.00012806	-2.57899e-05	-0.00012806	-0.00014992	6.50713e-05	-3.94308e-05	-3.87553e-05	-2.20292e-05	-0.00011926	-4.1571e-05	3.23051e-06	3.88843e-05	-6.2605e-05	6.43097e-06	-6.03535e-05	-2.84921e-05	-0.000149859	-0.000166214	-7.23641e-05	-7.38329e-05	-0.000145918	-3.57583e-05	4.63882e-05	-9.03094e-06	-1.46961e-05	2.11e-06	-0.000122649	-8.08395e-05	-0.000174582	-2.55661e-05	4.87547e-05	-0.000219271	-0.000123866	-7.9173e-05	6.94283e-05	-0.000104816	-8.86497e-05	-4.01964e-05	-1.24321e-07	5.74695e-05	-2.0324e-05	-2.05992e-05	-0.000183957	-0.000127425	-0.000154017	-0.00013031	-7.5583e-07	-9.83795e-06
	-2.77091e-05	-9.4918e-05	-2.77091e-05	-9.4918e-05	-0.000161835	4.71603e-05	-3.43117e-05	-1.36953e-05	-2.09577e-05	-9.2189e-05	-1.24369e-05	-2.86409e-05	2.6973e-05	3.05385e-05	-1.24806e-05	-1.42137e-05	-5.91904e-05	-0.00014059	-0.000134106	-5.72244e-05	-9.17001e-05	-0.000127484	-6.75378e-07	5.85946e-05	-1.49297e-05	1.39706e-06	-6.79257e-06	-0.000141495	-4.97572e-05	-0.000114367	-1.20927e-05	-1.06403e-05	-0.000198206	-6.17311e-05	-8.09818e-05	7.56388e-05	-8.36963e-05	-1.13878e-05	1.02587e-06	-6.7541e-06	6.22084e-05	-5.68444e-05	-6.76124e-05	-0.0001488	-7.68419e-05	-0.000147081	-9.95472e-05	9.05159e-06	-2.85019e-05
	-3.36283e-05	-6.27762e-05	-3.36283e-05	-6.27762e-05	-0.00015875	3.32494e-05	2.68074e-05	-1.36353e-05	-3.28861e-05	-0.000104118	-2.30281e-06	-5.95123e-05	1.90617e-05	8.26821e-05	-1.43922e-05	-3.07383e-06	-7.68887e-05	-0.00012032	-5.29986e-05	-3.50848e-05	-0.000121567	-0.00010605	2.24075e-05	3.6801e-05	3.17155e-06	2.04903e-05	8.30484e-06	-0.000120342	-1.66749e-05	-4.51518e-05	-5.61931e-06	-8.90353e-05	-0.000125142	-1.45965e-05	-7.07906e-05	7.18493e-05	-6.85768e-05	4.48741e-05	1.52482e-05	-3.93839e-05	4.59474e-05	-5.13647e-05	-8.56257e-05	-9.66439e-05	-1.02587e-05	-0.000156146	-4.87842e-05	2.78588e-05	-4.91658e-05
	-3.15475e-05	-5.16344e-05	-3.15475e-05	-5.16344e-05	-0.000140665	3.03385e-05	0.000110927	-4.25753e-05	-4.18146e-05	-0.000135046	-8.16874e-06	-8.43838e-05	3.61503e-05	6.78257e-05	5.69615e-06	-2.93402e-06	-6.55869e-05	-0.000111051	3.51093e-05	-4.94512e-06	-0.000145435	-8.66158e-05	2.84904e-05	-1.59926e-05	2.52728e-05	3.25834e-05	4.44023e-05	-6.7188e-05	2.40746e-06	9.06346e-06	4.85404e-06	-0.00015243	-3.90775e-05	-1.14619e-05	-7.05994e-05	4.60598e-05	-7.34573e-05	6.81359e-05	-1.52951e-06	-8.70136e-05	-3.31366e-06	-3.88511e-06	-6.4639e-05	-4.64875e-05	4.13243e-05	-0.00018121	-4.0212e-06	4.16663e-05	-5.78297e-05
	-4.04667e-05	-5.64926e-05	-4.04667e-05	-5.64926e-05	-0.00010858	2.54275e-05	0.000166046	-8.45154e-05	-2.37431e-05	-0.000151975	-3.30346e-05	-0.000104255	7.7239e-05	-3.07926e-08	3.77845e-05	1.72058e-05	-2.02852e-05	-0.000126782	8.02171e-05	1.71945e-05	-0.000145302	-7.11818e-05	1.85733e-05	-6.97861e-05	2.43741e-05	3.46766e-05	8.74997e-05	-8.03445e-06	4.48978e-06	2.72787e-05	3.23274e-05	-0.000174825	4.02508e-06	-4.13273e-05	-9.74083e-05	4.2703e-06	-0.000103338	7.43979e-05	-4.03072e-05	-0.000117643	-7.05747e-05	6.25946e-05	-2.66523e-05	-2.03311e-05	6.29073e-05	-0.000213275	1.77418e-05	4.94736e-05	-5.94936e-05
	-8.53859e-05	-5.23508e-05	-8.53859e-05	-5.23508e-05	-6.24948e-05	1.05166e-05	0.000167165	-0.000107455	1.83285e-05	-0.000145904	-7.19005e-05	-0.000119127	0.000121328	-8.18872e-05	7.08729e-05	6.63456e-05	5.10165e-05	-0.000152513	5.73249e-05	2.03342e-05	-0.000117169	-5.67478e-05	2.65621e-06	-9.05797e-05	2.4753e-06	2.67698e-05	0.000122597	2.51191e-05	-4.4279e-06	8.49391e-06	6.88008e-05	-0.00015222	-1.28724e-05	-6.91927e-05	-0.000138217	-2.55192e-05	-0.000144218	8.46597e-05	-8.30849e-05	-0.000113273	-0.000119836	0.000108537	7.33445e-06	-1.91746e-05	5.64906e-05	-0.000239339	2.05048e-05	4.42809e-05	-6.61576e-05
	-0.000154305	-3.5209e-05	-0.000154305	-3.5209e-05	-1.84098e-05	-1.39441e-06	0.000130284	-9.83954e-05	5.04e-05	-0.000123832	-0.000105766	-0.000118998	0.000143416	-0.000141744	9.59613e-05	0.000120485	0.000119318	-0.000160244	-6.56722e-06	1.34739e-05	-6.80362e-05	-3.73137e-05	-1.2609e-06	-6.33733e-05	-1.24234e-05	1.8863e-05	0.000139695	1.92727e-05	-1.93456e-05	-2.92909e-05	8.72742e-05	-0.000100615	-4.87699e-05	-7.50581e-05	-0.000160026	-1.63087e-05	-0.000163099	0.000103922	-0.000108863	-7.9903e-05	-0.000113097	0.00011448	2.93212e-05	-2.30182e-05	3.80736e-05	-0.000245404	8.26779e-06	2.50883e-05	-7.58215e-05
	-0.000201224	-2.00672e-05	-0.000201224	-2.00672e-05	-4.32468e-06	9.69467e-06	8.54029e-05	-6.53354e-05	4.14716e-05	-9.67609e-05	-0.000115632	-0.000108869	0.000139505	-0.0001556	0.00010705	0.000143625	0.00015262	-0.000133975	-6.14594e-05	1.46135e-05	-1.99034e-05	-1.48797e-05	1.4822e-05	-8.16684e-06	-3.32219e-06	1.49562e-05	0.000125792	-1.15738e-05	-4.02633e-05	-6.50756e-05	6.67475e-05	-5.30102e-05	-5.86674e-05	-6.19235e-05	-0.000148835	3.09018e-05	-0.000137001	0.000114184	-0.00011364	-3.45328e-05	-5.63579e-05	7.84221e-05	4.13079e-05	-1.48618e-05	1.68961e-05	-0.000237468	-2.29692e-05	1.08957e-05	-6.14854e-05
	-0.000197143	-1.79254e-05	-0.000197143	-1.79254e-05	-4.62396e-05	3.67837e-05	3.95221e-05	-2.82754e-05	2.54314e-06	-7.16896e-05	-0.000105498	-0.000110741	0.000112594	-0.000115457	9.41381e-05	0.000107765	0.000129922	-8.77053e-05	-6.93515e-05	3.67532e-05	1.12294e-05	-1.04457e-05	3.29049e-05	4.40396e-05	1.27791e-05	3.04941e-06	8.28893e-05	-4.54202e-05	-5.91809e-05	-9.08604e-05	1.22209e-05	-4.14052e-05	-3.85648e-05	-4.17889e-05	-0.000114643	7.81123e-05	-8.19038e-05	9.34454e-05	-0.000103418	4.83745e-06	-6.18918e-07	1.13646e-05	4.02946e-05	1.02946e-05	1.07184e-05	-0.000236533	-7.82062e-05	2.67029e-05	-5.14934e-06
	-0.000157063	-2.17836e-05	-0.000157063	-2.17836e-05	-0.000137155	6.28727e-05	-1.03588e-05	-2.15403e-07	-3.53853e-05	-4.76182e-05	-9.23642e-05	-0.000148612	6.56823e-05	-3.5313e-05	5.52265e-05	2.29049e-05	5.72235e-05	-3.54361e-05	-2.72437e-05	6.58929e-05	2.33622e-05	-3.80117e-05	3.29878e-05	7.4246e-05	1.18803e-05	-3.28574e-05	3.29868e-05	-6.22667e-05	-6.40986e-05	-0.000109645	-6.13057e-05	-7.78001e-05	-2.84623e-05	-1.96543e-05	-7.54523e-05	8.13228e-05	-4.28063e-05	4.77073e-05	-7.61957e-05	1.62077e-05	1.012e-05	-6.86928e-05	1.88775e-05	3.78775e-05	2.55407e-05	-0.000257597	-0.000146443	7.85103e-05	7.21867e-05
	-0.000109982	-1.56418e-05	-0.000109982	-1.56418e-05	-0.000232069	8.39618e-05	-5.42397e-05	1.78446e-05	-5.63138e-05	-2.05469e-05	-7.92301e-05	-0.000204484	4.771e-06	4.58306e-05	8.31494e-06	-6.09553e-05	-2.94748e-05	7.83308e-06	3.88642e-05	8.00325e-05	3.5495e-05	-7.25777e-05	1.50706e-05	8.34525e-05	-3.01843e-06	-8.37642e-05	9.08419e-06	-4.91131e-05	-5.20163e-05	-0.00012443	-0.000127832	-0.000134195	-4.83598e-05	3.48034e-06	-3.82611e-05	3.45333e-05	-4.07088e-05	7.9692e-06	-3.69733e-05	-7.42209e-06	-1.4141e-05	-0.00013975	-1.45396e-05	5.44604e-05	6.63632e-05	-0.000287662	-0.00019368	0.000138318	0.000130523
	-6.1901e-05	1.50004e-06	-6.1901e-05	1.50004e-06	-0.000282984	0.000111051	-6.41206e-05	2.89046e-05	-7.62422e-05	5.52444e-06	-5.2096e-05	-0.000235355	-5.11403e-05	8.79741e-05	-1.55967e-05	-8.78155e-05	-8.21731e-05	3.61023e-05	9.1972e-05	6.71722e-05	6.96278e-05	-5.71437e-05	1.51535e-05	7.96589e-05	-1.29172e-05	-0.000114671	1.71816e-05	-1.59596e-05	-3.19339e-05	-0.000132215	-0.000159359	-0.00016259	-7.92572e-05	2.0615e-05	-1.06993e-06	-3.22561e-05	-4.76114e-05	1.23109e-06	-4.75104e-06	-5.20519e-05	-1.54021e-05	-0.000168808	-3.79567e-05	4.60433e-05	0.000119186	-0.000290726	-0.000190917	0.000174125	0.000136859
	-7.82022e-06	1.76419e-05	-7.82022e-06	1.76419e-05	-0.000269899	0.00014014	-2.50015e-05	2.69646e-05	-0.000110171	9.59578e-06	-1.39619e-05	-0.000207227	-8.90517e-05	7.71177e-05	-8.50827e-06	-4.06757e-05	-7.58714e-05	5.33715e-05	0.00010108	3.83118e-05	0.000121761	2.72904e-05	6.12364e-05	6.88653e-05	-8.81593e-06	-0.000103578	3.7279e-05	8.19399e-06	-7.85163e-06	-0.000120999	-0.000142886	-0.000141985	-9.41547e-05	1.67495e-05	3.0091e-05	-8.20456e-05	-2.55139e-05	2.5493e-05	2.47128e-06	-9.36817e-05	3.13369e-05	-0.000130865	-3.13738e-05	1.26262e-05	0.000156008	-0.000244791	-0.000144154	0.000176932	9.2195e-05
	4.32606e-05	2.47837e-05	4.32606e-05	2.47837e-05	-0.000217814	0.000146229	3.61176e-05	2.02459e-06	-0.000136099	-1.73329e-05	1.11722e-05	-0.000137098	-0.000105963	2.92612e-05	1.45801e-05	3.94641e-05	-2.65696e-05	6.76407e-05	7.01877e-05	7.45148e-06	0.000157893	0.000130724	0.000139319	5.20718e-05	-1.71468e-06	-6.24846e-05	4.03764e-05	1.34755e-06	3.02307e-05	-9.17843e-05	-9.04122e-05	-9.738e-05	-8.50522e-05	-9.05877e-06	3.3252e-05	-0.000104835	2.65836e-05	4.97549e-05	-1.43064e-05	-0.000125311	8.80758e-05	-3.79228e-05	1.2091e-06	-3.37909e-05	0.00015583	-0.000168855	-8.73912e-05	0.00016074	2.6531e-05
	6.83414e-05	1.69255e-05	6.83414e-05	1.69255e-05	-0.000161729	0.000111318	7.42367e-05	-3.69154e-05	-0.000120028	-5.82615e-05	2.3063e-06	-7.39694e-05	-0.000102874	-2.95952e-05	3.56685e-05	8.66039e-05	3.17321e-05	8.39099e-05	3.72956e-05	-1.54089e-05	0.000143026	0.000182158	0.000189402	2.22782e-05	-2.61342e-06	-2.53914e-05	1.64739e-05	-2.54989e-05	7.9313e-05	-7.1569e-05	-3.39388e-05	-7.2775e-05	-6.49497e-05	-3.78671e-05	-6.58706e-06	-0.000118625	7.4681e-05	4.40168e-05	-3.40841e-05	-0.000152941	9.38148e-05	5.00198e-05	3.0792e-05	-7.7208e-05	0.000127653	-0.000103919	-5.26282e-05	0.000136547	-3.01329e-05
	6.14222e-05	-6.93273e-06	6.14222e-05	-6.93273e-06	-0.000126644	4.9407e-05	6.53558e-05	-6.48554e-05	-6.49561e-05	-8.61902e-05	-3.35596e-05	-5.58409e-05	-7.57857e-05	-8.14517e-05	4.47569e-05	7.07437e-05	7.10338e-05	8.41791e-05	3.54034e-05	-2.12692e-05	6.81589e-05	0.000163592	0.000162485	-1.95154e-05	-9.51218e-06	-1.92982e-05	-1.44287e-05	-4.83453e-05	0.000123395	-9.03538e-05	8.53452e-06	-8.017e-05	-4.88471e-05	-4.36754e-05	-7.54261e-05	-0.000136414	8.07785e-05	8.27864e-06	-3.78618e-05	-0.000185571	3.25537e-05	7.09623e-05	4.13749e-05	-0.000102625	8.8475e-05	-8.1984e-05	-4.58652e-05	9.93544e-05	-6.57968e-05
	3.8503e-05	-4.87909e-05	3.8503e-05	-4.87909e-05	-0.000127559	2.49611e-06	2.24749e-05	-6.77954e-05	-1.48845e-05	-9.41189e-05	-7.24255e-05	-7.47123e-05	-3.3697e-05	-0.000116308	3.58453e-05	9.88355e-06	7.53355e-05	5.64483e-05	5.95113e-05	-5.12955e-06	-4.97083e-05	0.000115026	6.6568e-05	-5.9309e-05	-1.44109e-05	-5.6205e-05	-3.23313e-05	-6.01918e-05	0.000138478	-0.000143139	4.60079e-05	-9.7565e-05	-4.97446e-05	-1.84837e-05	-0.000144265	-0.000147204	3.7876e-05	-3.14595e-05	-1.86395e-05	-0.000229201	-5.77073e-05	1.79048e-05	4.79578e-05	-0.000102042	4.32976e-05	-0.000104048	-5.71022e-05	3.91617e-05	-9.04607e-05
	2.05838e-05	-0.000104649	2.05838e-05	-0.000104649	-0.000167474	-5.41484e-06	-2.0406e-05	-6.17355e-05	-6.81296e-06	-9.90475e-05	-9.82914e-05	-8.95837e-05	-5.60834e-06	-0.000132165	1.29337e-05	-5.29767e-05	4.06373e-05	4.71745e-06	7.46191e-05	1.10101e-05	-0.000176575	8.54605e-05	-4.43491e-05	-7.31025e-05	-2.23097e-05	-0.000115112	-2.62339e-05	-7.00382e-05	0.00011856	-0.000185923	8.74813e-05	-0.00010296	-7.36421e-05	2.2708e-05	-0.000194104	-0.000129993	-2.20265e-05	-4.21976e-05	1.65828e-05	-0.000290831	-0.000135968	-5.31527e-05	7.75407e-05	-8.04593e-05	-5.88015e-06	-0.000151113	-7.63392e-05	-4.0031e-05	-0.000111125
	8.66461e-06	-0.000159507	8.66461e-06	-0.000159507	-0.000223389	2.06742e-05	-3.62869e-05	-6.76755e-05	-3.27414e-05	-0.000110976	-0.000114157	-6.54551e-05	-8.51967e-06	-0.000128021	-8.97788e-06	-8.78369e-05	-2.1061e-05	-4.90134e-05	5.6727e-05	-8.85023e-06	-0.000266443	8.88944e-05	-0.000113266	-5.48961e-05	-3.82084e-05	-0.000162019	4.86352e-06	-9.28847e-05	6.66423e-05	-0.000183708	0.000123955	-9.73549e-05	-0.00010554	5.08997e-05	-0.000223943	-7.87826e-05	-5.19291e-05	-1.09357e-05	4.58051e-05	-0.00035946	-0.000192229	-8.62102e-05	0.000125124	-6.08764e-05	-4.50578e-05	-0.000191177	-0.000101576	-0.000108224	-0.000112789
	-2.25459e-06	-0.000190365	-2.25459e-06	-0.000190365	-0.000259304	6.07633e-05	-2.51678e-05	-8.36155e-05	-6.16699e-05	-0.000113905	-0.000128023	-3.26571e-07	-2.8431e-05	-9.88774e-05	-1.48895e-05	-9.2697e-05	-8.17593e-05	-9.37442e-05	1.48348e-05	-7.77105e-05	-0.00027831	0.000108328	-0.000118183	-2.66897e-05	-4.91072e-05	-0.000167925	5.19609e-05	-0.000126731	8.72465e-06	-0.000133493	0.000140428	-9.07499e-05	-0.000110437	3.70914e-05	-0.000226782	-1.15721e-05	-2.58316e-05	5.13262e-05	4.50275e-05	-0.00039809	-0.00022849	-7.42676e-05	0.000154706	-6.22936e-05	-5.82355e-05	-0.000202242	-0.000131813	-0.000129416	-7.24525e-05
	-9.17378e-06	-0.000178224	-9.17378e-06	-0.000178224	-0.000241219	9.98523e-05	-4.0487e-06	-9.45554e-05	-7.75983e-05	-8.78335e-05	-0.000132889	7.9802e-05	-3.03423e-05	-3.87339e-05	1.98914e-07	-7.65572e-05	-0.000108458	-0.000118475	-1.50573e-05	-0.000159571	-0.000200177	0.000126762	-7.11004e-05	-1.04832e-05	-3.30059e-05	-0.000125832	9.60584e-05	-0.000152578	-2.4193e-05	-6.42777e-05	0.000137901	-8.21449e-05	-6.73345e-05	-2.07169e-05	-0.000192621	3.86384e-05	3.92659e-05	0.000120588	1.92497e-05	-0.00036972	-0.000217752	-4.93251e-05	0.000144289	-7.67107e-05	-4.04129e-05	-0.000178306	-0.00016405	-8.36089e-05	1.18836e-05
	-8.09298e-06	-0.000124082	-8.09298e-06	-0.000124082	-0.000168134	0.000131941	1.40704e-05	-0.000102495	-7.95268e-05	-3.97621e-05	-9.9755e-05	0.000149931	-2.53674e-07	4.34097e-05	2.22873e-05	-4.84174e-05	-9.31558e-05	-0.000111206	-9.9495e-06	-0.000204431	-7.10443e-05	0.000126196	-6.01753e-06	-9.27681e-06	2.00953e-05	-5.37391e-05	0.000114156	-0.000149424	-2.81107e-05	-6.06242e-06	0.000131375	-6.55399e-05	5.76802e-06	-8.55252e-05	-0.00012946	5.78489e-05	9.53633e-05	0.00017085	-1.05279e-05	-0.00027835	-0.000140013	-3.33826e-05	0.000112872	-8.31278e-05	-6.59071e-06	-0.000140371	-0.000188287	1.41983e-05	0.00010122
	-2.01217e-06	-5.89401e-05	-2.01217e-06	-5.89401e-05	-7.30486e-05	0.00014903	2.81895e-05	-0.000119435	-6.94552e-05	-6.69081e-06	-1.86209e-05	0.000189059	4.4835e-05	0.000120553	4.53757e-05	-1.92776e-05	-5.5854e-05	-6.79366e-05	2.81583e-05	-0.000194292	3.30885e-05	9.76305e-05	3.90654e-05	-2.07036e-06	9.11966e-05	1.83541e-05	0.000111253	-0.00010827	-2.50284e-05	2.91528e-05	0.000123848	-4.49348e-05	6.28705e-05	-0.000120334	-6.32995e-05	5.40594e-05	0.000115461	0.000181112	-2.53056e-05	-0.000174979	-1.52736e-05	-1.84401e-05	9.14551e-05	-7.55449e-05	1.82317e-05	-0.000112435	-0.000196524	0.000115006	0.000143556
	6.86324e-08	-1.57983e-05	6.86324e-08	-1.57983e-05	-4.9635e-06	0.000152119	3.93086e-05	-0.000143375	-4.63837e-05	-9.61947e-06	7.75131e-05	0.000192188	7.89237e-05	0.000154697	7.14641e-05	4.86218e-06	-2.35523e-05	-1.26674e-05	7.62662e-05	-0.000146152	6.12213e-05	4.80645e-05	4.51483e-05	3.21361e-05	0.000143298	6.24473e-05	0.000113351	-3.71169e-05	-2.99461e-05	4.8368e-05	0.000110322	-2.83298e-05	8.49731e-05	-0.000119142	-9.13851e-06	3.92699e-05	0.000109558	0.000153374	-1.90833e-05	-0.000112609	8.64653e-05	5.50244e-06	9.5038e-05	-6.1962e-05	1.60541e-05	-0.0001105	-0.000180761	0.000179813	0.000120892
	-1.85056e-06	-9.65647e-06	-1.85056e-06	-9.65647e-06	8.12157e-06	0.000143208	3.64277e-05	-0.000157315	-1.73121e-05	-3.45481e-05	0.000133647	0.000162316	9.10123e-05	0.00012684	9.65525e-05	3.1002e-05	-4.2506e-06	1.06018e-05	0.000115374	-9.00122e-05	2.4354e-05	5.49852e-06	1.72311e-05	7.63425e-05	0.000151399	6.75405e-05	0.000141448	4.60367e-05	-2.88637e-05	5.85833e-05	8.67949e-05	-1.97248e-05	8.40756e-05	-0.00010095	3.90224e-05	1.64804e-05	9.86557e-05	0.000101636	9.13898e-06	-0.000105239	0.000115204	3.5445e-05	0.000112621	-4.93791e-05	-1.01235e-05	-0.000133564	-0.000139998	0.00019462	5.42279e-05
	-7.69759e-07	-2.65147e-05	-7.69759e-07	-2.65147e-05	-3.57934e-05	0.000122298	1.05468e-05	-0.000149255	1.37594e-05	-5.84768e-05	0.000121781	0.000112445	8.1101e-05	5.29839e-05	0.000107641	6.01418e-05	9.05116e-06	-1.5129e-05	0.000137482	-4.88726e-05	-2.55132e-05	-2.06746e-06	-2.5686e-05	9.65489e-05	0.0001135	4.06337e-05	0.000173545	0.00012019	2.18606e-07	5.17985e-05	5.52683e-05	-1.11198e-05	7.61781e-05	-7.67585e-05	7.91834e-05	-2.03091e-05	7.97532e-05	4.28976e-05	5.53613e-05	-0.000135869	7.89432e-05	5.53875e-05	0.000125204	-3.87962e-05	-3.93011e-05	-0.000167629	-7.92352e-05	0.000171428	-2.64361e-05
	8.31105e-06	-3.63728e-05	8.31105e-06	-3.63728e-05	-0.000108708	8.43866e-05	-3.53341e-05	-0.000117195	5.5831e-05	-7.64054e-05	5.69154e-05	4.95735e-05	5.31897e-05	-2.98725e-05	0.000102729	7.82816e-05	1.33529e-05	-6.78598e-05	0.00014159	-3.27329e-05	-4.43804e-05	3.03666e-05	-6.66031e-05	7.67553e-05	4.66016e-05	-2.73121e-07	0.000167643	0.000162344	4.23009e-05	1.60137e-05	1.57416e-05	-5.14753e-07	6.52807e-05	-4.25668e-05	0.000102344	-6.00985e-05	3.88507e-05	-1.48406e-05	0.000104584	-0.000177499	2.36821e-05	6.033e-05	0.000117787	-3.52133e-05	-4.74787e-05	-0.000192693	-2.14723e-05	0.000138235	-0.0001041
	1.23919e-05	-2.2231e-05	1.23919e-05	-2.2231e-05	-0.000165623	4.04756e-05	-7.7215e-05	-7.21355e-05	0.000113903	-9.13341e-05	-2.29505e-05	-1.9298e-05	1.62783e-05	-8.9729e-05	9.78177e-05	5.74214e-05	3.65462e-06	-0.000101591	0.000128698	-3.45933e-05	-2.82476e-05	7.88006e-05	-9.35202e-05	4.09618e-05	-2.72972e-05	-3.11799e-05	0.00010274	0.000159497	5.43833e-05	-4.3771e-05	-2.3785e-05	4.09027e-06	5.33831e-05	-3.37508e-06	0.000109505	-7.4888e-05	-2.10518e-05	-6.15787e-05	0.000139806	-0.000207128	-1.05789e-05	5.32725e-05	8.73696e-05	-4.66304e-05	-3.06564e-05	-0.000193758	8.29075e-06	0.000123042	-0.000152764
	5.47265e-06	3.91077e-06	5.47265e-06	3.91077e-06	-0.000166538	1.45647e-05	-8.80959e-05	-3.70755e-05	0.000171974	-9.32628e-05	-7.88164e-05	-7.31694e-05	-9.63301e-06	-0.000110585	0.000104906	1.56127e-06	-1.40437e-05	-9.73214e-05	0.000104805	-3.44536e-05	5.8852e-06	0.000111235	-9.64373e-05	1.51682e-05	-8.71959e-05	-3.20867e-05	3.83771e-06	0.000122651	1.74656e-05	-9.95558e-05	-5.33116e-05	-1.33047e-05	5.34857e-05	2.88166e-05	0.000110666	-4.76775e-05	-7.49544e-05	-8.63168e-05	0.000150028	-0.000212758	-1.184e-05	4.8215e-05	4.59525e-05	-7.80476e-05	-3.83399e-06	-0.000172822	3.05375e-06	0.00014185	-0.000143428
	-6.44654e-06	2.30526e-05	-6.44654e-06	2.30526e-05	-0.000105453	1.66537e-05	-5.99768e-05	-3.40155e-05	0.000188046	-6.61914e-05	-9.06823e-05	-7.50408e-05	-9.54434e-06	-9.74419e-05	0.000113994	-4.8299e-05	-1.77419e-05	-7.90522e-05	7.09133e-05	-1.4314e-05	4.3018e-05	0.000111669	-7.33544e-05	2.37465e-06	-0.000124095	-2.99354e-06	-7.70649e-05	7.08044e-05	-3.74521e-05	-0.000131341	-7.18382e-05	-5.36997e-05	5.75882e-05	4.20083e-05	0.000107827	5.53297e-06	-0.000103857	-8.70549e-05	0.000134251	-0.000199388	1.2899e-05	4.31575e-05	4.53533e-06	-0.000120465	6.98851e-06	-0.000139887	-2.11833e-05	0.000175657	-7.40917e-05
	-1.23657e-05	2.31944e-05	-1.23657e-05	2.31944e-05	-1.3368e-05	3.37428e-05	-1.38577e-05	-5.89555e-05	0.000133117	-1.51201e-05	-5.95482e-05	-1.39122e-05	1.25443e-05	-6.02983e-05	0.000100083	-6.31591e-05	5.59819e-07	-8.8783e-05	4.10211e-05	1.68257e-05	6.81508e-05	8.01026e-05	-3.42715e-05	-4.41892e-06	-0.000130993	4.30996e-05	-9.29674e-05	1.6958e-05	-5.53698e-05	-0.000136125	-9.03649e-05	-9.40947e-05	4.26908e-05	3.52e-05	9.09881e-05	4.87435e-05	-0.000116759	-7.0793e-05	0.000105473	-0.000187018	4.16379e-05	2.71001e-05	-2.98818e-05	-0.000160882	-1.11892e-05	-0.000103951	-4.94203e-05	0.000181464	1.62443e-05
	-1.82849e-05	1.83362e-05	-1.82849e-05	1.83362e-05	6.47171e-05	3.98318e-05	2.62615e-05	-8.18955e-05	3.11887e-05	3.69513e-05	-6.41411e-06	7.62163e-05	3.9633e-05	-1.31548e-05	6.01713e-05	-5.20193e-05	2.18615e-05	-0.000142514	3.2129e-05	3.89654e-05	7.32836e-05	2.95367e-05	7.8114e-06	-6.2125e-06	-0.000115892	9.11928e-05	-3.787e-05	-3.08885e-05	-2.02874e-05	-0.00012191	-0.000108892	-0.00011349	3.79328e-06	1.03917e-05	5.71491e-05	5.8954e-05	-0.000134662	-5.15311e-05	8.56952e-05	-0.000186648	5.73769e-05	-9.95742e-06	-5.32989e-05	-0.000195299	-4.23668e-05	-7.30155e-05	-7.66573e-05	0.000134272	7.15804e-05
	-3.72041e-05	1.8478e-05	-3.72041e-05	1.8478e-05	9.18021e-05	2.09209e-05	5.53806e-05	-7.58356e-05	-5.77398e-05	7.30226e-05	4.372e-05	0.000128345	5.37217e-05	2.49888e-05	1.42597e-05	-3.88795e-05	1.91632e-05	-0.000219245	5.92368e-05	5.1105e-05	5.84164e-05	-2.20294e-05	3.98943e-05	6.99394e-06	-8.67909e-05	0.000135286	4.42274e-05	-5.97349e-05	3.57949e-05	-0.000101695	-0.000106418	-0.000117885	-2.91042e-05	-2.84166e-05	1.731e-05	3.81645e-05	-0.000162565	-5.12692e-05	7.49175e-05	-0.000198277	5.71158e-05	-5.10149e-05	-5.9716e-05	-0.000234716	-5.85445e-05	-5.808e-05	-9.88943e-05	5.40791e-05	6.89165e-05
	-7.31233e-05	2.36198e-05	-7.31233e-05	2.36198e-05	5.48872e-05	-2.19901e-05	7.94997e-05	-4.57756e-05	-8.96682e-05	8.50939e-05	6.98541e-05	0.000105473	4.98103e-05	3.81323e-05	-2.26519e-05	-2.87397e-05	-1.4535e-05	-0.000279975	0.000112345	6.62447e-05	2.85491e-05	-5.05953e-05	6.49772e-05	4.12004e-05	-5.56896e-05	0.000164379	0.000103325	-6.25814e-05	6.98772e-05	-8.94797e-05	-7.29447e-05	-0.00012128	-3.00017e-05	-7.52249e-05	-1.2529e-05	3.75014e-07	-0.000177467	-8.20073e-05	4.11398e-05	-0.000218907	4.88548e-05	-7.20724e-05	-4.91331e-05	-0.000285133	-4.9722e-05	-7.11445e-05	-0.000110131	-2.21136e-05	1.62526e-05
	-0.000109043	2.57616e-05	-0.000109043	2.57616e-05	-2.60277e-05	-6.9901e-05	9.46188e-05	-1.37156e-05	-7.15967e-05	6.31653e-05	6.59882e-05	2.9602e-05	2.9899e-05	2.32759e-05	-5.15635e-05	-4.59986e-06	-5.52333e-05	-0.000297706	0.000161453	7.83844e-05	-4.31807e-06	-5.21613e-05	8.70601e-05	8.44068e-05	-2.75884e-05	0.000158472	0.000124422	-5.54278e-05	6.69595e-05	-9.22644e-05	-3.14713e-05	-0.000126675	-8.89916e-06	-0.000124033	-2.73681e-05	-5.04145e-05	-0.00015637	-0.000133745	-3.66379e-05	-0.000241537	4.45937e-05	-7.01299e-05	-3.35502e-05	-0.00032155	-2.68997e-05	-0.000112209	-0.000106368	-7.73062e-05	-6.14931e-05
	-0.000121962	2.49034e-05	-0.000121962	2.49034e-05	-0.000110943	-0.000105812	8.97379e-05	2.34443e-06	-4.15251e-05	5.23663e-06	3.61223e-05	-4.62694e-05	-4.01235e-06	-1.05806e-05	-7.84751e-05	2.95399e-05	-7.49316e-05	-0.000272437	0.00018756	5.9524e-05	-3.61853e-05	-3.87273e-05	0.000107143	0.000105613	-1.54871e-05	0.000123566	0.00013152	-7.82742e-05	3.90419e-05	-9.50492e-05	-1.4998e-05	-0.00012007	4.20338e-06	-0.000165842	-3.12071e-05	-0.000102204	-0.000106272	-0.000169484	-0.000131416	-0.000247167	4.73327e-05	-6.71873e-05	-2.69673e-05	-0.000315967	-1.40774e-05	-0.000167273	-9.46053e-05	-0.000114499	-0.000121239
	-0.000103881	3.10452e-05	-0.000103881	3.10452e-05	-0.000158858	-0.000119723	6.5857e-05	4.04407e-07	-3.04536e-05	-8.2692e-05	-5.74364e-06	-8.41408e-05	-3.79237e-05	-4.2437e-05	-9.83867e-05	4.46797e-05	-6.16298e-05	-0.000224168	0.000191668	3.66369e-06	-6.20525e-05	-2.52933e-05	0.000116226	8.38197e-05	-2.73859e-05	8.66588e-05	0.000142617	-0.000143121	6.12418e-06	-7.9834e-05	-2.95246e-05	-9.94645e-05	-8.6941e-06	-0.00019765	-3.80462e-05	-0.000139993	-5.71746e-05	-0.000161222	-0.000192193	-0.000220796	4.50716e-05	-7.82448e-05	-3.23844e-05	-0.000270384	-1.5255e-05	-0.000214338	-7.88423e-05	-0.000139692	-0.000140984
	-7.08001e-05	3.7187e-05	-7.08001e-05	3.7187e-05	-0.000155772	-0.000109634	3.39761e-05	-1.45356e-05	-3.9382e-05	-0.000157621	-3.66096e-05	-8.90122e-05	-6.0835e-05	-5.32934e-05	-9.72983e-05	2.28195e-05	-3.43281e-05	-0.000174899	0.000179776	-5.41967e-05	-7.69197e-05	-9.85926e-06	0.000107309	3.10261e-05	-5.72846e-05	6.5752e-05	0.000153714	-0.000209967	-1.67935e-05	-5.16188e-05	-4.90513e-05	-7.68595e-05	-3.95916e-05	-0.000209458	-5.48852e-05	-0.000152783	-3.30772e-05	-0.00010496	-0.000195971	-0.000176426	2.68106e-05	-9.63023e-05	-3.78015e-05	-0.000217802	-2.14326e-05	-0.000227402	-5.40793e-05	-0.000147884	-0.00011673
	-4.57193e-05	3.43288e-05	-4.57193e-05	3.43288e-05	-0.000101687	-8.25448e-05	4.09518e-06	-3.94756e-05	-5.03105e-05	-0.000176549	-4.34755e-05	-8.58836e-05	-6.57464e-05	-3.61499e-05	-6.82099e-05	-1.90406e-05	-2.20264e-05	-0.000133629	0.000155884	-7.0057e-05	-6.97869e-05	1.45748e-05	8.93916e-05	-1.67675e-05	-8.11834e-05	5.48452e-05	0.000152812	-0.000226814	-2.27112e-05	-3.24035e-05	-5.45779e-05	-7.12545e-05	-7.04891e-05	-0.000194266	-7.97243e-05	-0.000149572	-3.59797e-05	-2.36979e-05	-0.000163749	-0.000142056	1.54952e-06	-0.00010836	-3.22186e-05	-0.000180219	-2.86102e-05	-0.000190467	-1.83163e-05	-0.000136077	-6.24757e-05
	-3.76385e-05	2.34706e-05	-3.76385e-05	2.34706e-05	-6.60233e-06	-5.44558e-05	-1.97857e-05	-7.44156e-05	-3.92389e-05	-0.000128478	-3.43414e-05	-9.07551e-05	-6.16577e-05	-3.00633e-06	-1.91215e-05	-5.19008e-05	-4.47246e-05	-9.83602e-05	0.000120992	-3.19173e-05	-3.76541e-05	4.20088e-05	7.54745e-05	-3.55611e-05	-8.50821e-05	4.19384e-05	0.000142909	-0.00018566	-1.36289e-05	-3.31883e-05	-5.11045e-05	-9.26495e-05	-8.73865e-05	-0.000162075	-9.45633e-05	-0.000140362	-5.38822e-05	5.4564e-05	-0.000125526	-0.000133686	2.88462e-07	-0.000119417	-1.76358e-05	-0.000160636	-4.27879e-05	-0.000109531	1.04467e-05	-0.00010827	-2.22133e-06
	-3.55577e-05	2.56125e-05	-3.55577e-05	2.56125e-05	9.94827e-05	-4.43667e-05	-3.86666e-05	-0.000115356	-3.1674e-06	-5.64067e-05	-3.02073e-05	-9.96265e-05	-5.7569e-05	2.81372e-05	2.89669e-05	-6.0761e-05	-9.04229e-05	-7.10911e-05	8.20996e-05	3.22223e-05	4.78669e-07	6.54428e-05	7.45574e-05	-3.03546e-05	-7.99809e-05	2.90316e-05	0.000125007	-0.000128506	-2.54652e-06	-4.29731e-05	-4.86311e-05	-0.000126044	-9.0284e-05	-0.000125883	-8.54023e-05	-0.000126151	-7.67848e-05	0.000105826	-0.000100304	-0.000136316	3.10274e-05	-0.000138475	-7.05287e-06	-0.000157053	-6.39654e-05	-8.59578e-06	2.0972e-07	-7.34621e-05	3.5033e-05
	-2.44769e-05	4.77543e-05	-2.44769e-05	4.77543e-05	0.000164568	-6.02777e-05	-4.95475e-05	-0.000145296	3.69041e-05	-2.43353e-05	-4.80732e-05	-9.74979e-05	-5.44804e-05	3.82808e-05	5.10553e-05	-5.06212e-05	-0.000119121	-5.78219e-05	4.92074e-05	8.2362e-05	1.61146e-06	8.08768e-05	7.66403e-05	-2.41482e-05	-7.88796e-05	1.81248e-05	9.01041e-05	-9.03529e-05	4.5358e-06	-5.27578e-05	-4.61577e-05	-0.000146439	-9.41815e-05	-9.26914e-05	-5.22414e-05	-9.6941e-05	-9.96873e-05	0.000112088	-7.80817e-05	-0.000133945	5.87664e-05	-0.000153532	-9.46997e-06	-0.00016347	-7.91431e-05	8.23397e-05	-6.60273e-05	-3.86549e-05	3.32874e-05
	-3.39608e-06	6.48961e-05	-3.39608e-06	6.48961e-05	0.000158653	-8.61886e-05	-4.94284e-05	-0.000149236	5.09757e-05	-4.8264e-05	-8.09391e-05	-8.33694e-05	-3.93917e-05	1.84243e-05	4.11436e-05	-3.54814e-05	-9.58195e-05	-5.35527e-05	2.93153e-05	8.95017e-05	-6.62558e-05	8.93108e-05	6.97232e-05	-2.79418e-05	-7.97784e-05	8.21796e-06	3.72016e-05	-6.81994e-05	6.61813e-06	-7.65426e-05	-3.56843e-05	-0.000133834	-0.000111079	-5.74997e-05	-1.60804e-05	-5.67304e-05	-0.00012259	7.23497e-05	-3.78594e-05	-0.000128575	3.45053e-05	-0.00014059	-2.88871e-05	-0.000159887	-8.53208e-05	0.000140275	-0.000167264	-6.84753e-06	-1.4583e-06
	1.46847e-05	5.00379e-05	1.46847e-05	5.00379e-05	0.000102738	-9.70996e-05	-3.63093e-05	-0.000130176	3.10472e-05	-8.11926e-05	-0.000106805	-6.82408e-05	6.96976e-07	-2.54321e-05	1.22321e-05	-2.53416e-05	-2.35177e-05	-4.92835e-05	2.04231e-05	5.36413e-05	-0.000182123	8.67449e-05	5.48061e-05	-4.27353e-05	-6.86771e-05	8.31116e-06	-1.0701e-05	-3.70458e-05	9.70045e-06	-0.000118327	-2.0211e-05	-9.92294e-05	-0.000135976	-2.7308e-05	1.00805e-05	-1.95199e-05	-0.000135492	1.16116e-05	2.53629e-05	-0.000124205	-4.47557e-05	-9.86472e-05	-5.63042e-05	-0.000126304	-9.64982e-05	0.000148211	-0.000248501	2.09598e-05	-4.02039e-05
	2.47655e-05	1.79681e-07	2.47655e-05	1.79681e-07	4.7823e-05	-8.20105e-05	-1.11902e-05	-0.000108116	1.18773e-07	-7.01213e-05	-0.000115671	-6.41122e-05	6.17856e-05	-7.52885e-05	-1.56796e-05	-1.72017e-05	4.8784e-05	-5.00143e-05	3.53097e-06	6.78096e-06	-0.00028399	7.11789e-05	4.2889e-05	-7.05289e-05	-4.65759e-05	2.84043e-05	-2.26036e-05	9.10776e-06	1.37828e-05	-0.000152112	-8.7376e-06	-7.26244e-05	-0.000154874	-2.31163e-05	3.22415e-05	6.90574e-07	-0.000120395	-3.11265e-05	7.85852e-05	-0.000107835	-0.000127017	-5.87046e-05	-7.57213e-05	-7.07213e-05	-0.000114676	0.000108146	-0.000271738	4.67672e-05	-6.39496e-05
	2.48463e-05	-5.76785e-05	2.48463e-05	-5.76785e-05	2.29081e-05	-4.89215e-05	1.49289e-05	-9.70556e-05	-1.38097e-05	-2.105e-05	-0.000110537	-6.89836e-05	0.000116874	-0.000101145	-2.85912e-05	-2.06193e-06	6.30858e-05	-7.17451e-05	-3.23612e-05	-8.07938e-06	-0.000319857	5.16129e-05	4.29719e-05	-0.000112322	-1.84746e-05	5.94975e-05	5.49382e-06	4.52613e-05	1.48651e-05	-0.000138897	-6.09165e-07	-7.60193e-05	-0.000155771	-3.89246e-05	6.24024e-05	7.90108e-06	-7.72974e-05	-4.08646e-05	9.08075e-05	-6.64644e-05	-0.000158278	-5.17621e-05	-7.11384e-05	-3.01384e-05	-0.000123854	4.30819e-05	-0.000237975	7.25745e-05	-7.66952e-05
	2.59271e-05	-9.15367e-05	2.59271e-05	-9.15367e-05	1.59932e-05	-1.78324e-05	3.7048e-05	-8.99957e-05	3.26187e-06	1.20214e-05	-9.14027e-05	-7.38551e-05	0.000141963	-8.50014e-05	-1.95028e-05	3.20778e-05	1.43875e-05	-0.000112476	-7.52533e-05	2.40603e-05	-0.000279725	4.60469e-05	5.10548e-05	-0.000148116	1.26266e-05	8.05907e-05	4.15912e-05	4.84149e-05	6.94743e-06	-7.16817e-05	9.51922e-06	-0.000100414	-0.000142669	-4.17329e-05	9.45634e-05	1.71116e-05	-3.12e-05	-3.16028e-05	7.20298e-05	-5.09422e-06	-0.000120539	-7.28196e-05	-3.55555e-05	-2.65555e-05	-0.000106031	-1.59827e-05	-0.000169212	9.23819e-05	-9.24409e-05
	4.10079e-05	-8.43949e-05	4.10079e-05	-8.43949e-05	1.00783e-05	-7.43351e-07	5.91671e-05	-7.49357e-05	3.73334e-05	2.09272e-06	-5.12686e-05	-6.87265e-05	0.000135052	-3.28579e-05	1.05856e-05	7.62176e-05	-4.03108e-05	-0.000138207	-9.31455e-05	7.61999e-05	-0.000189592	5.94809e-05	6.31377e-05	-0.00014791	4.27279e-05	9.46839e-05	5.76887e-05	2.25684e-05	1.02975e-06	1.45335e-05	2.46477e-05	-0.000118809	-0.000117566	-4.54124e-06	0.000120724	3.23221e-05	-1.91025e-05	-1.53409e-05	7.02521e-05	5.4276e-05	-4.27999e-05	-8.78771e-05	2.30274e-05	-4.59726e-05	-7.72088e-05	-5.40471e-05	-8.64493e-05	0.000101189	-0.000103187
	8.70887e-05	-4.82531e-05	8.70887e-05	-4.82531e-05	-1.83667e-06	9.34566e-06	7.82862e-05	-5.18757e-05	5.8405e-05	-2.08359e-05	7.86548e-06	-4.75979e-05	0.00011814	2.82857e-05	3.9674e-05	0.000109357	-3.9009e-05	-0.000123937	-7.30376e-05	0.00010934	-9.1459e-05	7.5915e-05	7.52206e-05	-9.27032e-05	5.58291e-05	0.000121777	5.57861e-05	-8.27801e-06	1.11208e-06	7.87488e-05	3.67761e-05	-0.000113204	-7.84638e-05	5.56505e-05	0.000136885	4.15326e-05	-4.7005e-05	-2.07897e-06	0.000108474	9.16463e-05	2.5939e-05	-7.39346e-05	7.86103e-05	-6.03897e-05	-5.73865e-05	-7.61116e-05	2.3137e-06	0.000100997	-9.79322e-05
	0.00015117	-1.91113e-05	0.00015117	-1.91113e-05	-1.57516e-05	2.04347e-05	7.64053e-05	-3.18156e-05	3.74765e-05	-1.27646e-05	6.59995e-05	-1.24693e-05	9.9229e-05	7.24292e-05	3.57624e-05	0.000115497	2.02927e-05	-7.76683e-05	-3.09298e-05	9.84793e-05	-2.63262e-05	7.93489e-05	7.93035e-05	-8.49674e-06	4.19304e-05	0.00016187	5.78835e-05	-2.81245e-05	3.1944e-06	0.000102964	4.09045e-05	-9.25992e-05	-2.73613e-05	0.000101842	0.000133046	3.27431e-05	-9.09076e-05	-8.17072e-07	0.000158697	0.000104016	5.6678e-05	-3.4992e-05	9.71932e-05	-5.58068e-05	-4.8564e-05	-8.5176e-05	8.20767e-05	0.000100804	-7.66778e-05
	0.00019125	-3.29695e-05	0.00019125	-3.29695e-05	-2.76665e-05	3.75238e-05	3.65244e-05	-2.47557e-05	-2.14519e-05	2.73067e-05	9.01337e-05	2.96592e-05	7.23176e-05	8.25728e-05	-2.14917e-06	9.96371e-05	7.95944e-05	-3.03991e-05	-3.82193e-06	4.86189e-05	-1.31934e-05	7.07829e-05	7.13863e-05	5.17097e-05	2.00316e-05	0.000189963	7.59809e-05	-4.39709e-05	-3.72327e-06	9.51792e-05	3.20329e-05	-7.59942e-05	8.74126e-06	0.000112034	9.72072e-05	1.99536e-05	-0.00011981	-2.65552e-05	0.000173919	0.000100387	5.24169e-05	1.09505e-05	6.37761e-05	-4.6224e-05	-3.17417e-05	-8.02405e-05	0.00013684	0.000106611	-5.94235e-05
	0.000165331	-7.88277e-05	0.000165331	-7.88277e-05	-3.45815e-05	5.06128e-05	-3.63565e-05	-2.96957e-05	-8.63804e-05	6.03781e-05	6.62677e-05	6.67878e-05	3.14063e-05	5.77164e-05	-4.20608e-05	7.67769e-05	7.38962e-05	-6.1299e-06	-1.17141e-05	-2.62414e-05	-4.00607e-05	7.4217e-05	6.64692e-05	5.09161e-05	1.61329e-05	0.000185057	0.000104078	-5.48174e-05	-1.46409e-05	7.63945e-05	8.16141e-06	-7.53892e-05	5.84379e-06	9.62255e-05	3.53681e-05	4.41641e-05	-0.000111713	-7.42933e-05	0.000135141	8.77569e-05	4.11558e-05	5.7893e-05	-8.64108e-06	-5.06411e-05	-9.19273e-07	-6.4305e-05	0.000148603	0.000107419	-5.91691e-05
	7.8412e-05	-0.000104686	7.8412e-05	-0.000104686	-3.34964e-05	5.17018e-05	-0.000105237	-3.16357e-05	-0.000113309	4.84494e-05	1.24019e-05	9.29164e-05	-1.4505e-05	1.98599e-05	-4.59724e-05	5.59167e-05	6.19789e-06	-6.8607e-06	-3.26062e-05	-0.000107102	-7.19279e-05	0.000101651	8.05521e-05	3.12255e-06	2.82341e-05	0.00015115	0.000126176	-4.66638e-05	-1.35586e-05	6.46097e-05	-3.27102e-05	-9.17842e-05	-2.90537e-05	7.94172e-05	-2.5471e-05	0.000123375	-6.46151e-05	-0.000110031	6.83637e-05	7.31271e-05	4.58948e-05	9.48355e-05	-8.00582e-05	-7.50582e-05	1.99031e-05	-5.83695e-05	0.000122366	9.72259e-05	-7.29148e-05
	-1.65072e-05	-7.55441e-05	-1.65072e-05	-7.55441e-05	-2.44113e-05	4.17909e-05	-0.000137118	-1.45757e-05	-7.92373e-05	-4.7923e-07	-3.84641e-05	0.000110045	-5.04164e-05	1.00346e-06	-6.88397e-06	4.40565e-05	-5.85004e-05	-2.85915e-05	-3.44984e-05	-0.000169962	-7.87951e-05	0.000135085	0.000110635	-4.9671e-05	2.53354e-05	0.000104243	0.000124273	-1.95102e-05	-1.47629e-06	6.38249e-05	-8.25818e-05	-0.000119179	-5.79512e-05	7.06089e-05	-5.831e-05	0.000226585	2.48232e-06	-9.67695e-05	1.3586e-05	6.04973e-05	5.86337e-05	0.000100778	-0.000125475	-0.000104475	2.72559e-06	-6.9434e-05	8.01287e-05	7.50333e-05	-8.26604e-05
	-6.94264e-05	-9.40224e-06	-6.94264e-05	-9.40224e-06	-9.32623e-06	3.18799e-05	-0.000116999	2.04843e-05	-1.16577e-06	-4.24079e-05	-6.733e-05	0.000113174	-6.53277e-05	1.5147e-05	5.42044e-05	4.21963e-05	-5.51987e-05	-7.03223e-05	-1.03906e-05	-0.000192822	-5.56623e-05	0.000147519	0.000125718	-7.14646e-05	-5.63352e-07	5.23363e-05	9.43706e-05	6.64331e-06	5.60603e-06	6.60401e-05	-0.000121453	-0.000147574	-5.08486e-05	5.78006e-05	-6.1149e-05	0.000294796	5.25798e-05	-3.25076e-05	-1.61917e-05	4.78676e-05	5.63727e-05	6.27206e-05	-0.000139892	-0.000119892	-4.84521e-05	-7.84984e-05	3.98917e-05	4.88405e-05	-7.34061e-05
	-7.63456e-05	4.07396e-05	-7.63456e-05	4.07396e-05	1.27588e-05	3.3969e-05	-6.988e-05	4.75443e-05	7.09058e-05	-4.63366e-05	-7.31959e-05	9.73021e-05	-6.1239e-05	3.92906e-05	0.000104293	4.93362e-05	2.0103e-05	-0.000114053	9.7173e-06	-0.000167683	-1.55295e-05	0.000129953	0.000105801	-5.72582e-05	-2.14621e-05	5.42946e-06	4.1468e-05	1.87969e-05	-3.31164e-06	6.62554e-05	-0.000121325	-0.000157969	-2.17461e-05	2.79923e-05	-4.29881e-05	0.000298006	5.76773e-05	3.97542e-05	-4.99694e-05	3.32378e-05	3.41116e-05	3.66306e-06	-0.00012731	-0.00010831	-9.76296e-05	-6.75629e-05	-2.34531e-06	2.8648e-05	-4.81517e-05
	-7.32648e-05	4.88814e-05	-7.32648e-05	4.88814e-05	2.98439e-05	4.50581e-05	-3.67609e-05	4.06043e-05	9.19773e-05	-2.32652e-05	-6.40618e-05	7.04307e-05	-4.61504e-05	3.84341e-05	0.000130381	6.34759e-05	0.000105405	-0.000133784	1.82514e-06	-0.000109543	1.86033e-05	0.000104387	7.28837e-05	-1.80517e-05	-3.36084e-06	-2.74773e-05	-6.43458e-06	2.89504e-05	-1.62293e-05	6.44706e-05	-6.91965e-05	-0.000143364	-1.64358e-06	-6.816e-06	-1.08271e-05	0.000254217	2.77747e-05	7.60161e-05	-0.000111747	2.1608e-05	-3.14942e-06	-3.03944e-05	-9.27266e-05	-7.07266e-05	-0.000116807	-5.16274e-05	-6.05823e-05	3.14553e-05	-1.68974e-05
	-9.2184e-05	3.20232e-05	-9.2184e-05	3.20232e-05	3.1929e-05	5.21471e-05	-3.76418e-05	6.64256e-07	6.10489e-05	-1.41939e-05	-4.89277e-05	5.05593e-05	-2.50617e-05	1.75777e-05	0.00013747	7.16158e-05	0.000127707	-0.000123515	-3.0067e-05	-5.34034e-05	2.37361e-05	8.8821e-05	6.49666e-05	4.21547e-05	3.97404e-05	-4.43841e-05	-1.93372e-05	4.4104e-05	-1.5147e-05	5.96858e-05	1.69319e-05	-0.000121759	-7.54107e-06	-1.66243e-05	1.53338e-05	0.000196427	-1.12778e-06	6.3278e-05	-0.000181525	2.29782e-05	-5.24105e-05	-1.64519e-05	-4.31437e-05	-2.11437e-05	-0.000109985	-5.86919e-05	-0.000134819	6.62626e-05	1.0357e-05
	-0.000130103	2.5165e-05	-0.000130103	2.5165e-05	1.70141e-05	4.52362e-05	-5.85227e-05	-4.02757e-05	1.81204e-05	-3.31225e-05	-3.37936e-05	5.26878e-05	-9.73036e-07	1.97212e-05	0.000139558	5.87556e-05	6.15045e-05	-9.82455e-05	-5.99592e-05	-3.02638e-05	-1.01311e-05	8.42551e-05	8.00495e-05	0.000110361	6.18416e-05	-5.4291e-05	2.57603e-05	4.72575e-05	5.93533e-06	4.79011e-05	0.00010206	-0.000107154	-3.04385e-05	1.25674e-05	1.04948e-05	0.000138638	-3.03033e-06	2.85399e-05	-0.000211302	3.33484e-05	-0.000108672	3.14906e-05	-1.56083e-06	1.54392e-05	-8.41625e-05	-8.67563e-05	-0.000199056	0.00011807	2.46113e-05
	-0.000156022	3.63068e-05	-0.000156022	3.63068e-05	-4.90086e-06	3.43252e-05	-6.84036e-05	-4.82157e-05	7.19197e-06	-5.80512e-05	-2.76595e-05	8.08164e-05	1.91156e-05	7.28648e-05	0.000142646	2.08954e-05	-3.36976e-05	-6.69763e-05	-6.38513e-05	-5.11241e-05	-6.59983e-05	7.56891e-05	8.21324e-05	0.000163568	4.09429e-05	-4.91978e-05	0.000114858	2.64111e-05	3.70177e-05	4.21163e-05	0.000154189	-9.5549e-05	-4.4336e-05	5.37591e-05	-2.83443e-05	7.88482e-05	2.10671e-05	8.80183e-06	-0.00017908	3.97186e-05	-0.000142933	8.14332e-05	1.1022e-05	1.6022e-05	-4.13402e-05	-0.000107821	-0.000217293	0.000149877	1.98657e-05
	-0.000143942	4.94486e-05	-0.000143942	4.94486e-05	-3.18158e-05	3.24142e-05	-4.82845e-05	-2.21558e-05	3.02635e-05	-5.79798e-05	-2.85254e-05	0.000120945	2.62043e-05	0.000146008	0.000137735	-2.29648e-05	-7.78997e-05	-3.27071e-05	-3.57435e-05	-9.29845e-05	-0.000111866	5.61231e-05	5.52153e-05	0.000177774	-9.55849e-07	-8.10457e-06	0.000191955	1.56466e-06	7.11e-05	5.33315e-05	0.000163317	-6.9944e-05	-3.12335e-05	6.79508e-05	-7.21833e-05	2.20587e-05	3.71646e-05	1.00637e-05	-0.000115858	3.90889e-05	-0.000113194	0.000108376	6.60493e-06	-1.23951e-05	9.48211e-06	-9.68852e-05	-0.00017153	0.000141685	6.12004e-06
	-9.98608e-05	3.25904e-05	-9.98608e-05	3.25904e-05	-7.27307e-05	2.95033e-05	-1.01654e-05	1.19043e-05	5.03351e-05	-2.79085e-05	-3.83913e-05	0.000141074	2.0293e-05	0.000185152	0.000105823	-4.1825e-05	-3.71018e-05	-1.04379e-05	7.36437e-06	-0.000122845	-0.000134733	3.75571e-05	3.02982e-05	0.00014798	-3.68546e-05	7.29886e-05	0.000199053	-1.28181e-06	0.000104182	6.85467e-05	0.000134446	-3.5339e-05	9.86904e-06	4.21425e-05	-9.10224e-05	-2.27308e-05	1.72621e-05	1.33256e-05	-7.56355e-05	3.84591e-05	-2.44547e-05	0.000110318	1.21878e-05	-4.08122e-05	4.43046e-05	-5.39498e-05	-8.07673e-05	0.000104492	-1.62561e-06
	-5.078e-05	-2.42678e-05	-5.078e-05	-2.42678e-05	-0.000126646	8.59239e-06	2.79537e-05	3.49642e-05	3.14066e-05	9.16284e-06	-6.22572e-05	0.000109202	1.93816e-05	0.000163295	3.29116e-05	-2.56852e-05	3.86961e-05	-2.21687e-05	3.54722e-05	-0.000118705	-0.0001406	3.39912e-05	4.2381e-05	0.000101187	-5.37533e-05	0.000154082	0.00012715	2.38718e-05	0.000126265	5.4762e-05	7.95741e-05	-1.7734e-05	5.09716e-05	5.33414e-06	-8.38614e-05	-4.65203e-05	-3.26405e-05	-3.41251e-06	-7.54132e-05	3.28293e-05	7.32843e-05	8.82607e-05	4.37707e-05	-4.82293e-05	5.71268e-05	3.9858e-06	1.09957e-05	7.02993e-05	3.62874e-06
	-1.66992e-05	-0.000105126	-1.66992e-05	-0.000105126	-0.000172561	-3.03186e-05	5.70728e-05	5.90242e-05	-2.55218e-05	1.62342e-05	-9.51231e-05	2.73307e-05	2.94703e-05	8.7439e-05	-7e-05	7.45466e-06	7.14941e-05	-6.48996e-05	4.35801e-05	-8.75655e-05	-0.000145467	4.54251e-05	8.04639e-05	7.83933e-05	-4.96521e-05	0.000190175	3.52474e-05	6.30253e-05	0.000117347	4.97721e-06	2.47026e-05	-3.21289e-05	5.90741e-05	-4.47417e-06	-6.27005e-05	-5.23098e-05	-7.5543e-05	-3.91506e-05	-7.41909e-05	1.31995e-05	0.000140023	4.12032e-05	7.53536e-05	-3.36464e-05	6.99494e-05	5.69213e-05	6.27587e-05	6.31066e-05	8.88309e-06
	5.38162e-06	-0.000177984	5.38162e-06	-0.000177984	-0.000194475	-7.12295e-05	8.81919e-05	9.70842e-05	-8.74503e-05	-1.66945e-05	-0.000121989	-6.55407e-05	3.3559e-05	-2.04174e-05	-0.000163912	4.05944e-05	3.72919e-05	-0.00010063	4.76879e-05	-5.44258e-05	-0.000154334	5.28592e-05	9.65468e-05	9.65997e-05	-2.55508e-05	0.000177268	-2.65523e-06	9.81789e-05	7.64293e-05	-5.18076e-05	-4.16905e-06	-6.05239e-05	3.01766e-05	2.27175e-05	-2.95395e-05	-4.90993e-05	-8.54455e-05	-7.08887e-05	-2.89686e-05	-1.64303e-05	0.000179762	-2.68542e-05	6.89365e-05	-5.0635e-06	9.97718e-05	8.78568e-05	5.65217e-05	8.0914e-05	1.37444e-07
	2.04624e-05	-0.000218842	2.04624e-05	-0.000218842	-0.00019139	-0.000105141	0.000125311	0.000133144	-0.000120379	-6.46231e-05	-0.000127855	-0.000117412	1.16476e-05	-0.000131274	-0.000199823	6.97343e-05	-2.39101e-05	-9.63612e-05	4.67958e-05	-3.92862e-05	-0.000168202	4.12932e-05	5.96297e-05	0.000128806	1.45504e-05	0.000137361	3.34422e-05	0.000106332	2.45116e-05	-8.55923e-05	-1.0406e-06	-7.79189e-05	-3.72084e-06	5.09092e-05	1.76214e-05	-4.78888e-05	-7.93481e-05	-8.96268e-05	5.82537e-05	-3.10601e-05	0.000202501	-9.19117e-05	2.25194e-05	2.35194e-05	0.000131594	8.87924e-05	-3.71533e-06	0.000110721	-1.36082e-05
	2.45432e-05	-0.000223701	2.45432e-05	-0.000223701	-0.000180305	-0.000126051	0.00014543	0.000133204	-0.000123307	-8.55518e-05	-0.000109721	-0.000110284	-2.72637e-05	-0.00020113	-0.000170735	9.18741e-05	-5.61122e-05	-5.1092e-05	1.59036e-05	-4.01465e-05	-0.000188069	5.72723e-06	-1.62874e-05	0.000128013	6.26517e-05	8.14546e-05	0.00010254	7.3486e-05	-1.54061e-05	-8.63771e-05	2.30878e-05	-8.53139e-05	-1.36183e-05	3.71009e-05	6.37824e-05	-6.86783e-05	-9.72506e-05	-0.000105365	0.000142476	-2.26899e-05	0.00019224	-0.000118969	-2.78977e-05	4.31023e-05	0.000132416	7.47279e-05	-9.19523e-05	0.000136529	-1.33539e-05
	1.1624e-05	-0.000201559	1.1624e-05	-0.000201559	-0.00017822	-0.000120962	0.000120549	8.62642e-05	-0.000114236	-6.84805e-05	-8.15868e-05	-6.6155e-05	-5.4175e-05	-0.000198987	-0.000112646	9.40139e-05	-4.33143e-05	2.17723e-06	-6.39885e-05	-4.70068e-05	-0.000213936	-3.48388e-05	-9.52045e-05	7.9219e-05	0.000119753	5.54778e-06	0.000144637	1.06395e-05	-4.03237e-05	-5.51619e-05	5.02162e-05	-0.000100709	-6.51582e-06	-2.27074e-05	7.99433e-05	-0.000112468	-0.000151153	-0.000124103	0.000179698	-1.03196e-05	0.000133979	-9.80267e-05	-3.73148e-05	5.26852e-05	0.000103915	5.76634e-05	-0.000171189	0.000149336	7.9005e-06
	-1.52952e-05	-0.000170417	-1.52952e-05	-0.000170417	-0.000199135	-9.08733e-05	5.46683e-05	2.53242e-05	-0.000109164	-4.24091e-05	-5.94527e-05	-2.60264e-05	-5.40864e-05	-0.000142843	-6.2558e-05	6.31537e-05	-2.15163e-05	2.34464e-05	-0.000161881	-4.68672e-05	-0.000237803	-6.24047e-05	-0.000149122	2.44254e-05	0.000173854	-7.8359e-05	0.000133734	-4.52069e-05	-6.22414e-05	-7.94665e-06	6.23447e-05	-0.000128104	-1.04133e-05	-9.35157e-05	5.71043e-05	-0.000162257	-0.000212056	-0.000132841	0.000162921	-1.89494e-05	5.3718e-05	-5.30842e-05	3.26805e-06	6.92681e-05	5.74145e-05	3.75989e-05	-0.000211426	0.000145143	3.91549e-05
	-4.12144e-05	-0.000149275	-4.12144e-05	-0.000149275	-0.00024705	-6.67843e-05	-2.82126e-05	-3.6158e-06	-0.000111093	-3.13378e-05	-5.23186e-05	-1.98978e-05	-3.19977e-05	-8.26996e-05	-2.44696e-05	8.29353e-06	-2.97184e-05	-1.28438e-06	-0.000216773	-4.17275e-05	-0.00025167	-7.39708e-05	-0.000159039	7.63188e-06	0.000196955	-0.000141266	8.98319e-05	-6.30534e-05	-8.21591e-05	2.42686e-05	5.14731e-05	-0.000153499	-3.63108e-05	-0.000134324	1.82652e-05	-0.000193047	-0.000241958	-0.000115579	0.000121143	-4.75792e-05	-1.05431e-05	-1.91417e-05	5.5851e-05	9.7851e-05	1.29134e-05	1.05345e-05	-0.000209663	0.000132951	6.34092e-05
	-5.01336e-05	-0.000137133	-5.01336e-05	-0.000137133	-0.000301965	-7.86952e-05	-9.50935e-05	1.24442e-05	-0.000111021	-3.52664e-05	-6.01845e-05	-5.77693e-05	9.09546e-08	-5.25561e-05	2.86188e-05	-4.75667e-05	-7.19205e-05	-5.40152e-05	-0.000196665	-3.75878e-05	-0.000248538	-8.25367e-05	-0.000126956	2.78383e-05	0.000164057	-0.000162173	5.19293e-05	-3.98998e-05	-9.30768e-05	2.44838e-05	2.96015e-05	-0.000157894	-6.22082e-05	-0.000128132	-4.57382e-06	-0.000203836	-0.000234861	-8.03174e-05	9.63652e-05	-8.1209e-05	-5.48041e-05	-3.19913e-06	7.74338e-05	0.000122434	-2.25875e-05	4.69991e-07	-0.0001729	0.000126758	7.86636e-05
	-3.10528e-05	-0.000109992	-3.10528e-05	-0.000109992	-0.00032688	-0.000122606	-0.000119974	5.15042e-05	-0.000105949	-3.21951e-05	-6.90504e-05	-0.000122641	3.51796e-05	-4.34125e-05	0.000106707	-7.44268e-05	-0.000111123	-9.8746e-05	-0.000120557	-3.74482e-05	-0.000231405	-9.51027e-05	-6.98729e-05	5.10447e-05	8.51579e-05	-0.000141079	4.30267e-05	2.53741e-07	-8.29944e-05	1.1699e-05	2.573e-05	-0.000130289	-6.71057e-05	-8.49406e-05	-2.41288e-06	-0.000209626	-0.000207763	-5.00555e-05	0.000106588	-0.000108839	-9.50652e-05	8.74339e-06	5.70167e-05	0.000127017	-4.60887e-05	3.44055e-05	-0.000106137	0.000133565	8.99179e-05
	9.02805e-06	-4.88497e-05	9.02805e-06	-4.88497e-05	-0.000305795	-0.000164517	-9.68553e-05	7.25642e-05	-0.000101878	-1.51237e-05	-6.19163e-05	-0.000173512	6.12683e-05	-4.1269e-05	0.000188796	-5.42871e-05	-0.000107325	-0.000115477	-4.04493e-05	-3.83085e-05	-0.000203272	-9.86687e-05	-1.679e-05	6.02512e-05	-1.74081e-06	-8.09863e-05	5.01241e-05	2.44073e-05	-5.09121e-05	6.91427e-06	5.28584e-05	-7.86837e-05	-5.90032e-05	-2.47489e-05	9.74807e-06	-0.000213415	-0.000176666	-3.07936e-05	0.00013181	-0.000136468	-0.000122326	1.76859e-05	2.35996e-05	0.0001176	-5.25895e-05	9.83411e-05	-1.83744e-05	0.000147373	8.51723e-05
	5.31089e-05	3.02921e-05	5.31089e-05	3.02921e-05	-0.00025871	-0.000172428	-5.27362e-05	5.46241e-05	-0.000106806	9.9476e-06	-3.67822e-05	-0.000172384	5.9357e-05	-5.41254e-05	0.000237884	-1.14725e-06	-6.45267e-05	-0.000116208	-2.34146e-06	-3.31689e-05	-0.000162139	-7.82347e-05	1.82929e-05	6.24576e-05	-6.26396e-05	6.10693e-06	4.82215e-05	1.25609e-05	-1.58298e-05	1.1295e-06	8.99868e-05	-3.20787e-05	-5.99007e-05	3.04427e-05	1.3909e-05	-0.000193205	-0.000140568	-8.53172e-06	0.000135032	-0.000165098	-0.000105587	2.06284e-05	1.21825e-05	0.000111183	-4.40904e-05	0.000137277	6.53886e-05	0.00015518	4.54266e-05
	8.21897e-05	0.000100434	8.21897e-05	0.000100434	-0.000215625	-0.000143339	-2.46171e-05	8.68419e-06	-0.000118735	2.50189e-05	-8.6481e-06	-0.000119255	3.34456e-05	-8.59819e-05	0.000233972	4.29925e-05	-1.37288e-05	-0.000111938	-1.82336e-05	-1.60292e-05	-0.000109006	-3.78007e-05	4.13758e-05	6.5664e-05	-7.75383e-05	9.12001e-05	2.5319e-05	-2.22856e-05	-4.74747e-06	-2.46553e-05	0.000111115	-3.54737e-05	-7.97981e-05	6.36344e-05	1.207e-05	-0.000134994	-9.74708e-05	2.37302e-05	0.000106254	-0.000183728	-4.78484e-05	2.5571e-05	3.17654e-05	0.000116765	-3.15916e-05	0.000116212	0.000114152	0.000161987	-2.9319e-05
	8.92705e-05	0.000137576	8.92705e-05	0.000137576	-0.00018654	-9.125e-05	-2.6498e-05	-2.82559e-05	-0.000125663	1.60903e-05	4.48598e-06	-4.61264e-05	1.85343e-05	-0.000122838	0.000183061	4.31324e-05	1.90691e-05	-9.96692e-05	-6.91258e-05	1.61105e-05	-5.58737e-05	1.63337e-06	6.44587e-05	6.38704e-05	-3.74371e-05	0.000144293	-6.58363e-06	-5.2132e-05	-2.56651e-05	-5.544e-05	0.000122244	-0.000104869	-0.000103696	6.38261e-05	2.22309e-05	-4.57837e-05	-5.83734e-05	5.99921e-05	6.84768e-05	-0.000170358	1.68906e-05	4.95135e-05	7.03483e-05	0.000133348	-3.40926e-05	6.41477e-05	0.000123915	0.000178795	-9.57197e-05
	7.93513e-05	0.000139718	7.93513e-05	0.000139718	-0.000165455	-3.81609e-05	-4.33789e-05	-3.41959e-05	-0.000112592	-1.88384e-05	-1.37992e-06	1.00022e-05	3.96229e-05	-0.000142695	0.000116149	6.27218e-06	2.48671e-05	-7.64e-05	-0.000122018	4.52501e-05	-2.97409e-05	2.40674e-05	8.45415e-05	4.60769e-05	5.06642e-05	0.000156387	-2.24862e-05	-6.29785e-05	-6.25828e-05	-6.22248e-05	0.000144372	-0.000199264	-0.000113593	3.60178e-05	5.23919e-05	5.44268e-05	-4.02759e-05	8.1254e-05	3.86991e-05	-0.000121988	6.16295e-05	9.4456e-05	0.000110931	0.000157931	-5.85936e-05	3.00832e-05	0.000109678	0.000210602	-0.00011312
	5.74321e-05	0.000113859	5.74321e-05	0.000113859	-0.00014237	1.92813e-06	-6.52598e-05	-8.13584e-06	-7.35202e-05	-5.8767e-05	-1.72458e-05	3.71308e-05	6.67116e-05	-0.000142551	5.62376e-05	-2.9588e-05	6.66495e-06	-4.61308e-05	-0.00015691	5.03898e-05	-4.06081e-05	2.35014e-05	8.76244e-05	1.22833e-05	0.000145765	0.00014448	-3.88796e-07	-6.68249e-05	-9.25005e-05	-3.90096e-05	0.000178501	-0.000250659	-0.000101491	1.20951e-06	9.15528e-05	0.000142637	-3.51785e-05	8.35158e-05	8.92142e-06	-5.86174e-05	9.63685e-05	0.000133399	0.000140514	0.000175514	-8.70946e-05	3.40187e-05	9.24406e-05	0.000251409	-7.05209e-05
	2.55129e-05	7.00011e-05	2.55129e-05	7.00011e-05	-0.000116284	2.00171e-05	-9.81406e-05	3.39241e-05	-1.54487e-05	-8.06957e-05	-4.01117e-05	3.82593e-05	5.08003e-05	-0.000120408	1.1326e-05	-4.34482e-05	-2.45371e-05	-2.08616e-05	-0.000172802	2.45294e-05	-6.24753e-05	-2.06462e-06	7.47073e-05	-2.85102e-05	0.000194867	0.000130573	6.17086e-05	-7.66714e-05	-0.000107418	-2.79436e-06	0.000193629	-0.000228054	-7.2388e-05	-1.45988e-05	0.000117714	0.000197848	-1.5081e-05	6.87777e-05	-3.78563e-05	-1.92472e-05	0.000134107	0.000137341	0.000155097	0.000161097	-9.55954e-05	5.09542e-05	7.82036e-05	0.000291217	2.07844e-06
	-1.64063e-05	3.01429e-05	-1.64063e-05	3.01429e-05	-9.31994e-05	9.10622e-06	-0.000142022	7.89841e-05	3.56229e-05	-8.46244e-05	-6.89776e-05	1.93879e-05	-7.11105e-06	-7.02641e-05	-2.15856e-05	-4.63084e-05	-4.97392e-05	-6.59242e-06	-0.000174694	-1.63309e-05	-5.63426e-05	-4.86306e-05	6.57902e-05	-6.33038e-05	0.000169968	0.000114666	0.000138806	-8.85178e-05	-0.000113336	3.84209e-05	0.000164757	-0.000154449	-4.22855e-05	-4.40709e-06	0.000124875	0.000201058	3.40165e-05	3.90396e-05	-0.000103634	-2.9877e-05	0.000158846	0.000109284	0.00015868	0.00010768	-8.10966e-05	4.78897e-05	6.49666e-05	0.000315024	6.46778e-05
	-6.43255e-05	1.28474e-06	-6.43255e-05	1.28474e-06	-8.11143e-05	-2.48048e-05	-0.000172902	0.000114044	5.46944e-05	-9.1553e-05	-9.08435e-05	-6.48351e-06	-4.80224e-05	8.79486e-07	-3.94972e-05	-6.01686e-05	-5.79413e-05	-2.32323e-06	-0.000159587	-5.81912e-05	-1.72098e-05	-0.000102197	7.48731e-05	-9.00974e-05	8.40692e-05	8.67593e-05	0.000195903	-9.03642e-05	-0.000123254	6.76361e-05	0.000102886	-8.18436e-05	-2.9183e-05	1.37846e-05	0.000118036	0.000150269	7.4114e-05	-5.69848e-06	-0.000163412	-8.15067e-05	0.000143585	7.62261e-05	0.000153263	4.12627e-05	-6.65975e-05	9.82526e-06	4.47296e-05	0.000303831	9.72772e-05
	-0.000109245	-2.65734e-05	-0.000109245	-2.65734e-05	-7.50292e-05	-5.77157e-05	-0.000166783	0.000125104	3.6766e-05	-0.000120482	-8.77094e-05	-1.23549e-05	-2.59337e-05	5.6023e-05	-3.34089e-05	-8.30287e-05	-5.21433e-05	-1.3054e-05	-0.000122479	-0.000102052	2.5923e-05	-0.000145763	9.2956e-05	-0.000108891	-2.68296e-05	3.98525e-05	0.000207001	-7.22107e-05	-0.000145171	6.28513e-05	4.70143e-05	-4.32385e-05	-3.30804e-05	1.49763e-05	0.000102197	6.44793e-05	4.72115e-05	-5.94366e-05	-0.000183189	-0.000136137	8.73243e-05	6.41686e-05	0.000131846	1.84563e-06	-6.70985e-05	-5.12392e-05	1.54926e-05	0.000251639	9.98765e-05
	-0.000133164	-6.94316e-05	-0.000133164	-6.94316e-05	-6.19442e-05	-6.36267e-05	-0.000119664	0.000103164	1.83752e-06	-0.00015741	-5.55754e-05	1.87736e-05	3.81549e-05	6.51666e-05	-8.32045e-06	-9.78889e-05	-4.03454e-05	-5.27848e-05	-7.93708e-05	-0.000150912	4.60558e-05	-0.000168329	0.000101039	-0.000118685	-0.000127728	-1.80543e-05	0.000173098	-4.00572e-05	-0.000179089	1.30666e-05	2.21427e-05	-4.36335e-05	-4.49779e-05	-1.83201e-06	8.03576e-05	-2.73102e-05	-5.86911e-05	-0.000104175	-0.000149967	-0.000154766	1.40632e-05	6.61111e-05	9.04285e-05	7.42853e-06	-7.65996e-05	-0.000104304	-1.67444e-05	0.000170446	7.14759e-05
	-0.000125083	-0.00012229	-0.000125083	-0.00012229	-3.78591e-05	-3.65376e-05	-5.35451e-05	5.32241e-05	-2.10909e-05	-0.000165339	-1.54413e-05	6.49022e-05	8.12436e-05	3.93102e-05	1.5768e-05	-9.17491e-05	-2.95475e-05	-0.000115516	-5.0263e-05	-0.000185772	3.91886e-05	-0.000175895	9.31218e-05	-0.000117478	-0.000191627	-6.59611e-05	0.000113196	-9.90357e-06	-0.000216007	-5.37182e-05	2.32711e-05	-6.90285e-05	-4.58754e-05	-1.86403e-05	6.15185e-05	-0.0001031	-0.000174594	-0.000124913	-8.87447e-05	-0.000134396	-4.81978e-05	6.74864e-05	4.20114e-05	3.80114e-05	-7.51006e-05	-0.000122368	-3.79814e-05	9.32534e-05	1.00753e-05
	-8.80023e-05	-0.000162148	-8.80023e-05	-0.000162148	-1.5774e-05	6.55145e-06	1.57398e-06	-2.71591e-06	-1.00194e-05	-0.000125268	7.69283e-06	8.00308e-05	6.53323e-05	1.14537e-05	2.58563e-05	-5.66094e-05	-2.87496e-05	-0.000173246	-3.61551e-05	-0.000188633	3.32139e-06	-0.000174461	6.72047e-05	-0.000107272	-0.000204526	-8.48679e-05	5.02931e-05	-1.75001e-06	-0.000241924	-9.5503e-05	2.83995e-05	-0.000100423	-2.77729e-05	-2.14486e-05	5.16795e-05	-0.000147889	-0.000210496	-0.000118651	-4.65224e-05	-0.000110026	-8.54589e-05	5.68618e-05	5.59431e-06	5.65943e-05	-6.06015e-05	-0.000102433	-4.42184e-05	5.10608e-05	-6.73254e-05
	-3.79215e-05	-0.000167006	-3.79215e-05	-0.000167006	-2.06889e-05	4.66405e-05	2.96931e-05	-4.36559e-05	3.30522e-05	-4.91963e-05	1.08269e-05	4.71594e-05	1.14209e-05	-6.40274e-06	3.49447e-05	-2.46954e-06	-4.29517e-05	-0.000193977	-1.90473e-05	-0.000155493	-6.65458e-05	-0.000168026	2.82876e-05	-9.40652e-05	-0.000174425	-6.37748e-05	1.39056e-06	-2.65965e-05	-0.000241842	-0.000100288	2.9528e-05	-0.000127254	6.32964e-06	-1.8257e-05	5.08404e-05	-0.000146679	-0.000146399	-0.000100389	-3.93001e-05	-0.000119656	-8.77199e-05	4.12371e-05	-5.8228e-06	4.41772e-05	-4.41024e-05	-6.34971e-05	-3.24554e-05	5.18681e-05	-0.000120726
	7.15932e-06	-0.000131864	7.15932e-06	-0.000131864	-4.86039e-05	8.17296e-05	3.28122e-05	-5.65959e-05	8.71237e-05	3.1875e-05	5.961e-06	-6.71206e-06	-3.24904e-05	-2.52592e-05	5.70331e-05	4.36703e-05	-5.61537e-05	-0.000177708	1.00605e-05	-0.000104353	-0.000156413	-0.000150592	-1.96295e-05	-7.58588e-05	-0.000125323	-4.68156e-06	-3.2512e-05	-6.84429e-05	-0.00020876	-7.50725e-05	2.56564e-05	-0.000146084	4.04322e-05	-2.30653e-05	5.70014e-05	-9.74681e-05	-4.53012e-05	-8.51271e-05	-3.70778e-05	-0.000164285	-5.1981e-05	2.16124e-05	1.17601e-05	1.97601e-05	-3.46036e-05	-2.05616e-05	-6.92384e-07	8.06755e-05	-0.000121127
	4.12401e-05	-7.57226e-05	4.12401e-05	-7.57226e-05	-7.35188e-05	0.000112819	2.39313e-05	-3.95359e-05	0.000125195	9.09464e-05	2.09512e-06	-3.55835e-05	-3.54017e-05	-4.11156e-05	8.61215e-05	5.58101e-05	-4.83558e-05	-0.000150439	2.81684e-05	-5.62136e-05	-0.00022528	-0.000121158	-6.15466e-05	-3.96524e-05	-7.22221e-05	6.94116e-05	-5.14146e-05	-9.02894e-05	-0.000153677	-4.08573e-05	1.67848e-05	-0.000153915	6.05347e-05	-3.28736e-05	7.31623e-05	-1.72576e-05	1.37962e-05	-7.68652e-05	2.1445e-06	-0.000205915	8.75796e-06	-1.01228e-06	6.0343e-05	1.9343e-05	-3.51046e-05	1.2374e-05	4.60706e-05	0.000112483	-7.05273e-05
	6.73209e-05	-2.25808e-05	6.73209e-05	-2.25808e-05	-7.14337e-05	0.000135908	2.00504e-05	-3.47594e-06	0.000131267	0.000109018	3.2292e-06	-2.74549e-05	-1.43131e-05	-3.49721e-05	0.00010021	3.69499e-05	-1.45579e-05	-0.00012117	2.02762e-05	-3.2074e-05	-0.000236147	-9.37244e-05	-7.74638e-05	2.1554e-05	-1.91208e-05	0.000124505	-4.63172e-05	-6.71358e-05	-9.95949e-05	-1.16421e-05	1.91327e-06	-0.000147745	6.56372e-05	-2.46819e-05	9.13233e-05	5.99529e-05	1.48937e-05	-6.36034e-05	8.13668e-05	-0.000210545	7.54969e-05	-2.1637e-05	0.000129926	6.09259e-05	-3.86054e-05	2.23095e-05	8.78336e-05	0.00013229	2.07212e-06
	9.14017e-05	1.4561e-05	9.14017e-05	1.4561e-05	-4.23487e-05	0.000134997	2.51695e-05	3.85841e-05	0.000115338	8.40891e-05	1.43633e-05	6.73656e-07	-4.22439e-06	-4.82852e-06	8.82983e-05	1.60897e-05	2.024e-05	-8.59005e-05	4.38409e-06	-4.19343e-05	-0.000188015	-8.32904e-05	-5.93809e-05	9.57605e-05	3.19805e-05	0.000143598	-1.12198e-05	-4.98224e-06	-6.55126e-05	1.05732e-05	-5.9583e-06	-0.000117575	6.47398e-05	5.50982e-06	9.84842e-05	0.000107163	-2.00883e-06	-3.13415e-05	0.000160589	-0.000180175	0.000132236	-2.32616e-05	0.000202509	0.000125509	-4.31065e-05	1.2245e-05	0.000101597	0.000140097	6.16715e-05
	0.000112483	3.97028e-05	0.000112483	3.97028e-05	3.73642e-06	0.000105086	3.82886e-05	7.56441e-05	8.74099e-05	4.21604e-05	3.74974e-05	3.18022e-05	-1.51357e-05	2.7315e-05	6.93867e-05	7.22953e-06	2.9038e-05	-5.36313e-05	1.54919e-05	-7.57946e-05	-0.000113882	-9.18564e-05	-2.1298e-05	0.000157967	7.40817e-05	0.000132691	4.18776e-05	6.11713e-05	-4.64303e-05	3.57884e-05	1.31702e-05	-5.14058e-05	6.38423e-05	3.87015e-05	8.86452e-05	0.000117374	6.08865e-06	2.39204e-05	0.000196811	-0.000141805	0.000174975	9.11368e-06	0.000256092	0.000179092	-5.06075e-05	4.18053e-06	7.13596e-05	0.000132905	8.32709e-05
	0.000127563	6.08446e-05	0.000127563	6.08446e-05	4.98215e-05	6.31748e-05	5.74077e-05	8.7704e-05	5.54814e-05	1.52317e-05	6.36315e-05	6.09308e-05	-3.00471e-05	4.34586e-05	6.84751e-05	3.36937e-06	5.8359e-06	-4.73621e-05	6.65998e-05	-0.000105655	-5.37491e-05	-0.000101422	1.37849e-05	0.000196173	9.6183e-05	8.87844e-05	8.99751e-05	0.000107325	-3.23479e-05	6.90036e-05	4.92986e-05	4.37638e-05	6.69448e-05	5.18932e-05	7.08061e-05	0.000105584	3.91861e-05	8.91823e-05	0.000185034	-0.000120434	0.000203714	6.5489e-05	0.000268675	0.000193675	-6.31084e-05	1.41161e-05	4.12261e-06	0.000113712	5.48702e-05
	0.000134644	7.59864e-05	0.000134644	7.59864e-05	7.79066e-05	3.32639e-05	8.25268e-05	5.7764e-05	1.8553e-05	1.83031e-05	7.17656e-05	8.50594e-05	-3.19584e-05	4.86021e-05	9.25635e-05	-1.14908e-05	-3.23662e-05	-6.70929e-05	0.000128708	-0.000109515	-3.06163e-05	-8.39884e-05	4.38678e-05	0.00021638	9.92842e-05	1.58776e-05	0.000124072	0.000130478	-2.02656e-05	9.92189e-05	7.5427e-05	0.000131933	7.30474e-05	3.90849e-05	5.69671e-05	9.17949e-05	7.02836e-05	0.000145444	0.000155256	-0.000120064	0.000217453	0.000113864	0.000232257	0.000169257	-7.86095e-05	3.70516e-05	-8.51144e-05	9.95196e-05	-9.53041e-06
	0.000132725	7.51282e-05	0.000132725	7.51282e-05	7.79916e-05	2.03529e-05	0.000100646	-1.31759e-05	-3.33755e-05	4.13744e-05	5.18997e-05	9.6188e-05	-2.38697e-05	5.47457e-05	0.000116652	-3.9351e-05	-5.85683e-05	-8.58237e-05	0.000149815	-8.93757e-05	-4.44835e-05	-3.45543e-05	7.99507e-05	0.000227586	8.53855e-05	-6.90292e-05	0.00014717	0.000135632	-7.1833e-06	0.000112434	7.35554e-05	0.000167103	7.91499e-05	1.72766e-05	5.6128e-05	8.50054e-05	8.53811e-05	0.000181706	0.000136478	-0.000135694	0.000218192	0.00012424	0.00016384	0.00012384	-9.01104e-05	4.89871e-05	-0.000168351	0.000101327	-7.5931e-05
	0.000122806	4.827e-05	0.000122806	4.827e-05	5.50767e-05	1.54419e-05	9.4765e-05	-9.3116e-05	-9.83039e-05	6.34458e-05	8.03376e-06	7.83165e-05	-1.37811e-05	5.88893e-05	0.00010974	-6.92112e-05	-4.57703e-05	-7.75545e-05	0.000103923	-6.5236e-05	-7.73507e-05	2.28797e-05	0.000123034	0.000221793	6.24867e-05	-0.000132936	0.000151267	0.000121786	1.6899e-05	0.000106649	5.56838e-05	0.000135273	7.92524e-05	9.46829e-06	6.1289e-05	8.12159e-05	9.14785e-05	0.000185968	0.000127701	-0.000161324	0.000211931	9.6615e-05	0.000104423	8.14232e-05	-9.06114e-05	3.39227e-05	-0.000224588	0.000110134	-0.000113332
	0.000113887	-1.58815e-06	0.000113887	-1.58815e-06	2.61618e-05	9.531e-06	6.18841e-05	-0.000147056	-0.000153232	6.45171e-05	-3.88321e-05	3.54451e-05	-6.92399e-07	5.70328e-05	6.68287e-05	-9.30714e-05	2.02758e-06	-5.12853e-05	2.10312e-05	-5.90963e-05	-0.000102218	5.53137e-05	0.000150116	0.000187999	3.4588e-05	-0.000161843	0.000123365	8.79391e-05	5.59814e-05	0.000100865	4.98123e-05	6.64422e-05	6.53549e-05	2.666e-05	5.54499e-05	7.54264e-05	0.000104576	0.00015223	0.000114923	-0.000190953	0.00019667	5.79903e-05	8.60061e-05	4.80061e-05	-8.01124e-05	-2.14181e-06	-0.000233825	0.000112942	-0.000114732
	0.000110967	-5.44463e-05	0.000110967	-5.44463e-05	9.24687e-06	-3.37999e-06	2.30032e-05	-0.000161996	-0.000166161	4.65884e-05	-6.6698e-05	-1.14263e-05	1.53963e-05	5.11764e-05	1.59171e-05	-0.000105932	5.48255e-05	-2.90161e-05	-3.3861e-05	-8.19567e-05	-9.80851e-05	4.97477e-05	0.000150199	0.000139205	1.26892e-05	-0.00015875	7.04622e-05	4.60926e-05	9.40637e-05	0.00011208	6.09407e-05	7.61185e-06	3.74574e-05	5.38517e-05	3.26109e-05	7.46369e-05	0.000124673	9.24918e-05	9.31453e-05	-0.000208583	0.000164408	3.23656e-05	0.000101589	1.1589e-05	-6.26135e-05	-4.12063e-05	-0.000192062	0.000112749	-9.01329e-05
	0.000110048	-9.13045e-05	0.000110048	-9.13045e-05	1.43319e-05	-2.12909e-05	4.12234e-06	-0.000149936	-0.000130089	2.56598e-05	-6.5564e-05	-3.42977e-05	3.24849e-05	5.13199e-05	-2.99449e-06	-0.000108792	7.96234e-05	-2.67469e-05	-2.27531e-05	-0.000119817	-5.99523e-05	2.01817e-05	0.000134282	0.000108412	1.37905e-05	-0.000127656	2.35596e-05	1.32462e-05	0.000115146	0.000133295	7.50692e-05	-1.82185e-05	1.356e-05	6.80434e-05	-3.22817e-06	9.48474e-05	0.000136771	2.97537e-05	7.73676e-05	-0.000203213	0.000114147	2.17409e-05	0.000116172	-3.38281e-05	-4.61144e-05	-6.22708e-05	-0.000119299	0.000126556	-5.15336e-05
	9.4129e-05	-0.000105163	9.4129e-05	-0.000105163	3.9417e-05	-3.62019e-05	8.24144e-06	-0.000129876	-7.60178e-05	1.27311e-05	-3.94299e-05	-3.01692e-05	3.95736e-05	5.04635e-05	2.20939e-05	-0.000115652	6.24213e-05	-3.74777e-05	2.93547e-05	-0.000143677	-6.81956e-06	-1.13843e-05	0.000112365	0.000114618	4.78917e-05	-6.85633e-05	5.65699e-06	5.39974e-06	0.000111228	0.00014851	7.41976e-05	-1.60489e-05	1.56625e-05	5.8235e-05	-4.20672e-05	0.000137058	0.000126868	-2.09845e-05	8.05899e-05	-0.000179843	6.48864e-05	1.61163e-05	0.000103755	-7.02452e-05	-3.96156e-05	-6.03352e-05	-5.45364e-05	0.000146364	-9.9342e-06
	4.72098e-05	-0.000103021	4.72098e-05	-0.000103021	6.85021e-05	-3.71128e-05	2.43605e-05	-0.000113816	-4.39462e-05	5.80247e-06	-7.29578e-06	-1.70406e-05	2.96623e-05	3.6607e-05	6.91823e-05	-0.000134512	2.52193e-05	-4.92085e-05	7.04626e-05	-0.000132538	3.93132e-05	-3.79503e-05	7.24481e-05	0.000139825	0.000104993	5.29941e-07	1.67544e-05	2.45533e-05	9.53107e-05	0.000154725	6.0326e-05	-1.28793e-05	4.0765e-05	3.54267e-05	-8.19063e-05	0.000178268	0.000100966	-5.97226e-05	9.98122e-05	-0.000156473	4.76253e-05	7.49158e-06	6.23377e-05	-7.36623e-05	-4.51164e-05	-4.83997e-05	-3.07734e-05	0.000152171	1.36652e-05
	-2.47094e-05	-9.48791e-05	-2.47094e-05	-9.48791e-05	8.45872e-05	-2.60238e-05	3.54797e-05	-0.000108756	-4.18747e-05	-3.12619e-06	3.83834e-06	-1.4912e-05	7.75093e-06	1.87506e-05	0.000100271	-0.000147372	1.0172e-06	-5.79393e-05	7.45704e-05	-9.1398e-05	5.9446e-05	-5.75162e-05	1.95309e-05	0.000150031	0.000158094	4.76231e-05	3.58518e-05	5.27069e-05	7.6393e-05	0.000159941	4.74544e-05	-2.27097e-05	6.28675e-05	2.06184e-05	-0.000121745	0.000183479	7.50633e-05	-9.14607e-05	0.000116035	-0.000142102	7.03643e-05	-1.33105e-07	8.92054e-06	-4.00795e-05	-5.86175e-05	-4.94642e-05	-4.90104e-05	0.000136978	5.26455e-06
	-8.56286e-05	-8.37373e-05	-8.56286e-05	-8.37373e-05	8.56722e-05	-1.89347e-05	3.45988e-05	-0.000116696	-4.88031e-05	-1.00549e-05	-2.60276e-05	-2.97834e-05	-2.1604e-06	1.98942e-05	8.93591e-05	-0.000130233	4.81512e-06	-6.56701e-05	5.76783e-05	-4.42584e-05	4.75788e-05	-6.50822e-05	-1.13862e-05	0.000129238	0.000181195	6.37163e-05	4.79492e-05	6.08604e-05	5.44753e-05	0.000167156	4.35829e-05	-4.05401e-05	5.79701e-05	2.68101e-05	-0.000150584	0.000143689	5.51608e-05	-0.000113199	0.000104257	-0.000130732	0.000101103	-8.75778e-06	-3.24966e-05	9.50344e-06	-6.91184e-05	-6.55286e-05	-8.42474e-05	0.000117786	-3.51361e-05
	-0.000110548	-6.65955e-05	-0.000110548	-6.65955e-05	8.37573e-05	-2.78457e-05	2.07179e-05	-0.000132636	-5.27316e-05	-6.98351e-06	-8.48935e-05	-5.46549e-05	1.99283e-05	4.70377e-05	4.24475e-05	-8.70927e-05	2.46131e-05	-7.14009e-05	4.37861e-05	-1.01187e-05	1.37116e-05	-5.06482e-05	9.69674e-06	8.84441e-05	0.000167297	6.68095e-05	5.00467e-05	3.4014e-05	2.45576e-05	0.000164371	4.27113e-05	-5.43705e-05	3.00726e-05	4.30018e-05	-0.000148423	8.39e-05	2.92583e-05	-0.000125937	5.94792e-05	-0.000111362	0.000102842	-2.23824e-05	-4.39137e-05	4.90863e-05	-6.56194e-05	-7.65932e-05	-0.000116484	0.000108593	-9.05367e-05
	-0.000102467	-4.04537e-05	-0.000102467	-4.04537e-05	8.78424e-05	-5.27566e-05	-1.63039e-07	-0.000147576	-6.266e-05	-2.91217e-06	-0.000134759	-7.65263e-05	6.20169e-05	7.81813e-05	-8.46411e-06	-4.09529e-05	2.5411e-05	-7.71317e-05	3.58939e-05	5.02096e-06	-2.51556e-05	-1.92142e-05	6.67796e-05	4.96505e-05	0.000122398	7.19027e-05	4.81441e-05	-2.18325e-05	-7.36004e-06	0.000142586	4.18397e-05	-5.92009e-05	3.17513e-06	4.31935e-05	-0.000109262	3.71105e-05	-1.26442e-05	-0.000138675	-4.29853e-06	-8.69917e-05	7.45811e-05	-3.70071e-05	-3.33308e-05	6.26692e-05	-4.71205e-05	-6.76576e-05	-0.000138721	0.0001144	-0.000146937
	-9.23862e-05	-4.31188e-06	-9.23862e-05	-4.31188e-06	9.79274e-05	-7.66676e-05	-1.40439e-05	-0.000158516	-9.05885e-05	-1.38408e-05	-0.000139625	-8.23977e-05	9.11056e-05	8.63248e-05	-3.03757e-05	-6.81312e-06	-4.79112e-06	-7.98625e-05	2.30018e-05	1.11606e-05	-5.30228e-05	1.22198e-05	0.000109863	2.08569e-05	6.14992e-05	6.49959e-05	4.32415e-05	-8.76789e-05	-2.62777e-05	0.000106802	4.09681e-05	-6.20313e-05	-6.72237e-06	1.73852e-05	-4.71015e-05	1.5321e-05	-5.45468e-05	-0.000154413	-6.30762e-05	-7.06215e-05	4.73201e-05	-3.26318e-05	-2.17479e-05	4.82521e-05	-2.36216e-05	-4.87221e-05	-0.000152958	0.000130208	-0.000198338
	-0.000103305	4.18299e-05	-0.000103305	4.18299e-05	0.000107013	-7.85785e-05	-1.19248e-05	-0.000166456	-0.000124517	-3.47695e-05	-9.34912e-05	-7.12692e-05	9.01943e-05	6.84684e-05	-1.52873e-05	1.93267e-05	-4.49932e-05	-7.45933e-05	7.10965e-06	1.93003e-05	-6.089e-05	2.66538e-05	0.000108945	3.06337e-06	6.60049e-06	3.40891e-05	3.23389e-05	-0.000138525	-2.91954e-05	6.40168e-05	5.00966e-05	-6.28617e-05	-2.61984e-06	-2.34231e-05	1.10594e-05	1.05315e-05	-6.34493e-05	-0.000160151	-0.000106854	-7.42513e-05	3.6059e-05	1.07435e-05	-2.4165e-05	2.0835e-05	-1.21225e-05	-4.27866e-05	-0.000151195	0.000144015	-0.000236739
	-0.000124225	9.69717e-05	-0.000124225	9.69717e-05	0.000114098	-4.84895e-05	7.19427e-06	-0.000163396	-0.000138445	-4.46981e-05	-2.13571e-05	-4.81406e-05	8.12829e-05	4.26119e-05	1.88011e-05	3.64665e-05	-5.51952e-05	-5.73241e-05	2.2175e-06	3.744e-05	-5.07573e-05	3.10879e-05	7.70283e-05	-2.73021e-06	-2.82983e-05	1.82297e-07	1.94363e-05	-0.000150372	-3.01131e-05	2.52321e-05	6.7225e-05	-4.9692e-05	6.4827e-06	-5.92314e-05	4.82204e-05	1.8742e-05	-2.73518e-05	-0.000137889	-0.000132632	-8.7881e-05	2.7798e-05	8.21188e-05	-4.25821e-05	-4.58211e-06	-1.76235e-05	-5.2851e-05	-0.000126432	0.000138822	-0.000244139
	-0.000124144	0.000142114	-0.000124144	0.000142114	0.000114183	5.59956e-06	3.53134e-05	-0.000141336	-0.000117374	-2.76268e-05	4.2777e-05	-1.5012e-05	9.13716e-05	2.47555e-05	4.58895e-05	3.96063e-05	-2.43973e-05	-3.40549e-05	1.83253e-05	6.85796e-05	-2.96245e-05	3.45219e-05	4.91112e-05	1.24762e-05	-3.6197e-05	-2.72452e-06	1.75337e-05	-0.000118218	-3.90307e-05	6.44729e-06	8.43535e-05	-9.52244e-06	1.55852e-05	-7.00397e-05	6.63814e-05	4.89525e-05	2.47456e-05	-8.66274e-05	-0.000134409	-8.85108e-05	9.53692e-06	0.000146494	-6.39992e-05	-2.19992e-05	-2.51244e-05	-6.19155e-05	-7.96694e-05	0.00010663	-0.00020454
	-9.3063e-05	0.000152255	-9.3063e-05	0.000152255	9.72677e-05	6.06886e-05	6.14325e-05	-9.7276e-05	-7.03023e-05	4.44538e-07	7.59111e-05	2.11166e-05	0.00012346	1.98991e-05	4.99779e-05	3.97461e-05	1.44006e-05	-1.87858e-05	4.14332e-05	0.000105719	-1.14917e-05	4.39559e-05	4.71941e-05	4.66827e-05	-2.10957e-05	3.13687e-05	3.26312e-05	-6.80647e-05	-4.79484e-05	1.16625e-05	9.44818e-05	4.76472e-05	1.56878e-05	-4.5848e-05	7.65423e-05	0.000105163	4.68431e-05	-2.53655e-05	-0.000106187	-6.81406e-05	-1.72413e-06	0.000164869	-7.44163e-05	-3.24163e-05	-1.56256e-05	-5.898e-05	-2.69064e-05	5.64369e-05	-0.000123941
	-4.49822e-05	0.000113397	-4.49822e-05	0.000113397	5.43528e-05	9.97777e-05	7.15516e-05	-5.12161e-05	-1.92307e-05	1.15159e-05	7.60452e-05	4.42452e-05	0.000150549	2.50426e-05	3.00663e-05	4.9886e-05	1.81985e-05	-1.65166e-05	5.0541e-05	0.000133859	-1.13589e-05	5.53899e-05	6.8277e-05	7.98891e-05	9.0055e-06	7.84619e-05	4.17286e-05	-3.39111e-05	-4.48661e-05	2.08778e-05	9.86103e-05	9.08168e-05	4.79026e-06	1.43437e-05	8.47032e-05	0.000174374	2.99405e-05	1.78963e-05	-5.29647e-05	-3.97704e-05	1.30148e-05	0.000129245	-6.48334e-05	-3.68334e-05	7.87359e-06	-4.80445e-05	1.08566e-05	1.02443e-05	-3.93411e-05
	3.09862e-06	4.9539e-05	3.09862e-06	4.9539e-05	-6.56211e-06	0.000116867	5.86707e-05	-2.61561e-05	1.78408e-05	-3.41278e-06	5.41793e-05	3.83737e-05	0.000146638	2.91862e-05	6.15468e-06	6.40258e-05	-2.20036e-05	-1.72474e-05	4.46489e-05	0.000137999	-2.82261e-05	7.28239e-05	9.43599e-05	8.40955e-05	4.21067e-05	0.000117555	2.7826e-05	-2.07576e-05	-2.57838e-05	1.2093e-05	9.77387e-05	8.99864e-05	-2.10721e-06	8.55354e-05	8.38642e-05	0.000228584	1.0038e-05	2.71583e-05	1.12576e-05	-2.74002e-05	3.87538e-05	6.86201e-05	-3.02505e-05	-3.62505e-05	2.53725e-05	-3.31089e-05	2.86196e-05	-1.19483e-05	1.32582e-05
	4.51794e-05	5.68076e-06	4.51794e-05	5.68076e-06	-5.7477e-05	0.000119956	2.97898e-05	-2.50961e-05	2.89123e-05	-2.13414e-05	2.53133e-05	1.65023e-05	0.000108726	2.23297e-05	2.24308e-06	5.41655e-05	-7.42057e-05	-2.09782e-05	4.47567e-05	0.000121138	-4.80933e-05	9.62579e-05	0.000116443	4.73019e-05	6.4208e-05	0.000145648	1.29234e-05	-1.0604e-05	-4.70144e-06	-1.46918e-05	8.58671e-05	4.9156e-05	1.19953e-05	0.000132727	7.00252e-05	0.000239795	2.81355e-05	1.54201e-05	6.94799e-05	-2.603e-05	5.24927e-05	2.89954e-05	2.43323e-05	-3.56677e-05	2.58715e-05	-1.11734e-05	3.53826e-05	-9.14097e-06	1.78576e-05
	7.82602e-05	2.82257e-06	7.82602e-05	2.82257e-06	-7.2392e-05	0.000121045	-4.0911e-06	-3.10361e-05	1.39839e-05	-1.12701e-05	-5.52559e-07	1.46309e-05	5.58149e-05	4.73273e-07	2.93315e-05	7.30541e-06	-9.44078e-05	-3.9709e-05	6.98646e-05	9.72779e-05	-6.49605e-05	0.000120692	0.000123526	-2.49161e-06	6.53092e-05	0.000168741	3.50208e-05	8.54953e-06	6.38088e-06	-4.04766e-05	6.49956e-05	-6.74389e-07	5.10979e-05	0.000129919	5.21861e-05	0.000202005	7.8233e-05	1.4682e-05	0.000104702	-1.16597e-05	5.02317e-05	2.43708e-05	8.09152e-05	-3.30848e-05	1.93706e-05	1.17621e-05	4.61456e-05	5.66637e-06	-1.1543e-05
	8.6341e-05	2.09644e-05	8.6341e-05	2.09644e-05	-4.43069e-05	0.000129134	-3.0972e-05	-1.79761e-05	-2.79446e-05	3.88012e-05	-1.94185e-05	5.57595e-05	2.09036e-05	-3.13832e-05	7.44199e-05	-7.25548e-05	-6.16098e-05	-8.24398e-05	0.000111972	8.04176e-05	-9.18277e-05	0.000143126	9.76086e-05	-2.52852e-05	3.54105e-05	0.000189835	9.71183e-05	1.97031e-05	1.34632e-05	-5.82613e-05	5.6124e-05	-4.65048e-05	0.0001022	7.71104e-05	4.5347e-05	0.000138216	0.00010833	5.19439e-05	0.000100925	3.07105e-05	4.99706e-05	3.37461e-05	0.000113498	-3.35019e-05	2.08696e-05	1.69763e-06	6.99086e-05	1.04736e-05	-4.89437e-05
	5.74218e-05	2.51062e-05	5.74218e-05	2.51062e-05	7.77819e-06	0.000149223	-4.28529e-05	2.70839e-05	-8.7873e-05	0.000112873	-3.32844e-05	0.000122888	2.09923e-05	-5.72396e-05	0.000122508	-0.000175415	1.81881e-05	-0.000137171	0.00014008	6.85572e-05	-0.000129695	0.00017256	3.26914e-05	-2.07875e-06	-3.14882e-05	0.000214928	0.000155216	-1.14335e-06	3.15455e-05	-7.00461e-05	7.92524e-05	-9.43352e-05	0.000152303	-1.69787e-06	5.1508e-05	8.84261e-05	7.14279e-05	0.000120206	5.31469e-05	8.70807e-05	6.37095e-05	2.71214e-05	0.000110081	-4.4919e-05	3.33685e-05	-6.33668e-05	0.000108672	-4.71903e-06	-6.23443e-05
	2.50264e-06	5.24799e-06	2.50264e-06	5.24799e-06	6.08633e-05	0.000172312	-3.47338e-05	8.21439e-05	-0.000147801	0.000166944	-4.01503e-05	0.000172017	5.10809e-05	-6.80961e-05	0.000160597	-0.000275275	0.000111128	-0.000178901	0.000133188	5.56969e-05	-0.000159562	0.000208994	-3.82257e-05	4.51277e-05	-0.000119387	0.000244021	0.000168313	-4.69898e-05	6.46279e-05	-7.48309e-05	0.000121381	-0.000145166	0.000192405	-5.95062e-05	5.8669e-05	7.26366e-05	-2.34747e-05	0.000176468	-1.16308e-05	0.000130451	8.74485e-05	4.96723e-07	8.76639e-05	-7.03361e-05	4.88676e-05	-0.000153431	0.000151435	-3.19117e-05	-3.87449e-05
	-4.14166e-05	-1.66102e-05	-4.14166e-05	-1.66102e-05	9.89483e-05	0.000181401	-4.61468e-06	0.000111204	-0.00017273	0.000165015	-2.90162e-05	0.000171145	8.81696e-05	-5.49525e-05	0.000179685	-0.000318135	0.000162068	-0.000180632	9.8296e-05	4.28366e-05	-0.000150429	0.000233428	-6.21428e-05	7.83341e-05	-0.000186286	0.000253114	0.000137411	-7.98363e-05	9.97102e-05	-6.36156e-05	0.000146509	-0.000177996	0.000208508	-5.63145e-05	5.18299e-05	7.18471e-05	-0.000109377	0.00018073	-5.34085e-05	0.000145821	0.000109187	-3.21279e-05	7.42468e-05	-9.47532e-05	5.23666e-05	-0.000202496	0.000180198	-4.81043e-05	4.85444e-06
	-4.43357e-05	-1.44684e-05	-4.43357e-05	-1.44684e-05	0.000109033	0.00016549	4.15044e-05	9.92639e-05	-0.000144658	0.000107087	6.11792e-06	0.000125274	0.000107258	-1.98089e-05	0.000178773	-0.000270996	0.000152008	-0.000139363	6.44038e-05	2.89762e-05	-9.62966e-05	0.000220862	-1.90599e-05	8.15405e-05	-0.000190184	0.000215207	9.35079e-05	-6.36827e-05	0.000117793	-3.34004e-05	0.000133638	-0.000166826	0.00019161	8.77204e-07	3.09908e-05	5.90576e-05	-0.00012128	0.000129991	-5.11862e-05	0.000137191	0.000117926	-5.87526e-05	8.58297e-05	-9.81703e-05	3.78655e-05	-0.00017156	0.000176961	-3.7297e-05	4.14538e-05
	-1.22549e-05	1.46734e-05	-1.22549e-05	1.46734e-05	8.31185e-05	0.000123579	8.36235e-05	6.63238e-05	-8.15868e-05	4.01579e-05	4.7252e-05	7.44023e-05	9.83469e-05	2.33346e-05	0.000168862	-0.000164856	0.000110948	-7.90938e-05	5.65116e-05	1.31159e-05	-2.31638e-05	0.000173296	5.2023e-05	7.1747e-05	-0.000129083	0.000140301	6.46054e-05	-2.52915e-06	0.000118875	1.08148e-05	9.67661e-05	-0.000118657	0.000152713	5.90689e-05	6.15181e-06	3.42681e-05	-5.21822e-05	5.62533e-05	-1.89639e-05	0.000118562	9.96654e-05	-7.13773e-05	0.000120413	-8.05874e-05	1.63645e-05	-8.96247e-05	0.000146724	-1.24896e-05	5.40532e-05
	2.68259e-05	5.08152e-05	2.68259e-05	5.08152e-05	2.92036e-05	7.16681e-05	9.87426e-05	3.83839e-05	-2.85153e-05	8.22929e-06	6.73861e-05	5.55309e-05	7.54356e-05	5.44782e-05	0.00016095	-6.17159e-05	8.48882e-05	-2.38246e-05	7.76195e-05	-6.74445e-06	2.3969e-05	0.00012673	9.91059e-05	7.29534e-05	-4.5982e-05	7.43938e-05	5.77028e-05	6.06244e-05	0.000118957	6.103e-05	6.38946e-05	-5.94871e-05	0.000110816	7.32606e-05	-1.56872e-05	2.54786e-05	4.19152e-05	-7.48476e-06	1.52584e-05	9.89318e-05	5.44043e-05	-6.4002e-05	0.000152995	-6.00045e-05	8.63608e-07	-1.56892e-05	0.000107487	3.31774e-06	4.86525e-05
	4.29067e-05	7.6957e-05	4.29067e-05	7.6957e-05	-2.27114e-05	3.27572e-05	8.28617e-05	1.34438e-05	-5.44375e-06	1.33006e-05	5.45202e-05	8.16595e-05	6.15243e-05	6.06217e-05	0.000152039	5.42387e-06	8.58283e-05	1.54446e-05	0.000108727	-2.06048e-05	2.61018e-05	0.000105164	0.000103189	9.01598e-05	1.71193e-05	4.2487e-05	6.38002e-05	8.6778e-05	0.000130039	0.000101245	5.1023e-05	-1.63175e-05	7.49181e-05	4.54523e-05	-3.15263e-05	5.06891e-05	0.000104013	-4.62229e-05	3.34807e-05	8.3302e-05	1.4324e-07	-3.26267e-05	0.000155578	-4.44216e-05	-8.63748e-06	1.62463e-05	7.62495e-05	5.12498e-06	2.92519e-05
	3.49875e-05	8.90988e-05	3.49875e-05	8.90988e-05	-4.26263e-05	1.48462e-05	5.19808e-05	-2.04961e-05	2.6278e-06	3.1372e-05	2.86543e-05	0.000131788	7.06129e-05	4.77653e-05	0.000125127	4.75637e-05	8.57683e-05	4.27138e-05	0.000124835	-1.94651e-05	6.23459e-06	0.000106598	8.52717e-05	0.000108366	4.32205e-05	4.05802e-05	7.28976e-05	6.59315e-05	0.000143122	0.000120461	5.51515e-05	2.8521e-06	4.30206e-05	7.64396e-06	-3.63653e-05	0.0001039	0.00011811	-6.0961e-05	3.7703e-05	7.46722e-05	-3.61178e-05	1.97487e-05	0.000123161	-2.48387e-05	-1.71383e-05	2.21819e-05	6.20125e-05	2.93242e-06	8.51292e-07
	2.30683e-05	9.32406e-05	2.30683e-05	9.32406e-05	-2.65412e-05	1.39353e-05	2.90999e-05	-5.64362e-05	2.26993e-05	5.04433e-05	1.37884e-05	0.000173917	9.07016e-05	3.59088e-05	7.62155e-05	7.57035e-05	5.87083e-05	5.7983e-05	0.000116943	-1.43255e-05	7.36738e-06	0.000114032	7.33546e-05	0.000112573	4.53218e-05	5.16734e-05	8.5995e-05	2.20851e-05	0.000145204	0.000125676	7.42799e-05	1.02171e-06	1.41231e-05	-8.16434e-06	-2.52044e-05	0.00015711	0.000100208	-5.06991e-05	3.39254e-05	7.50424e-05	-4.33789e-05	7.3124e-05	9.0545e-05	7.63295e-06	-2.56394e-05	3.21174e-05	5.97755e-05	1.14077e-05	-3.05493e-05
	1.71491e-05	9.03825e-05	1.71491e-05	9.03825e-05	5.54385e-06	1.50243e-05	2.1219e-05	-6.13762e-05	5.07709e-05	7.25147e-05	1.49225e-05	0.000181045	0.00010079	3.40524e-05	2.13039e-05	8.78433e-05	1.06483e-05	5.32522e-05	9.60509e-05	-2.41858e-05	4.85002e-05	0.000116466	8.54375e-05	9.97791e-05	3.8423e-05	6.57666e-05	0.000110092	-1.67614e-05	0.000133286	0.000134891	0.000102408	-1.38087e-05	2.2563e-07	3.02735e-06	2.95656e-06	0.000186321	7.23051e-05	-1.74372e-05	2.21477e-05	8.14127e-05	-3.06399e-05	0.000101499	9.09288e-05	4.11046e-05	-2.91405e-05	5.80529e-05	6.15385e-05	2.2883e-05	-5.295e-05
	1.32299e-05	8.35243e-05	1.32299e-05	8.35243e-05	2.76289e-05	8.1134e-06	2.73382e-05	-2.03162e-05	5.88424e-05	9.2586e-05	1.50566e-05	0.000152174	8.98789e-05	3.41959e-05	-2.06078e-05	8.89831e-05	-2.64116e-05	3.15214e-05	7.81587e-05	-5.10462e-05	0.000111633	0.0001159	0.00012152	8.39855e-05	3.35243e-05	8.08598e-05	0.00014919	-3.66078e-05	0.000111369	0.000159106	0.000128537	-2.36391e-05	9.32817e-06	3.2219e-05	4.11175e-05	0.000185531	5.04026e-05	3.18247e-05	2.36998e-06	8.37829e-05	-4.90097e-06	9.48746e-05	0.000126313	5.45763e-05	-3.36415e-05	8.89884e-05	5.13015e-05	2.93584e-05	-6.53506e-05
	-3.68931e-06	8.06661e-05	-3.68931e-06	8.06661e-05	2.6714e-05	-6.79755e-06	4.24573e-05	4.57438e-05	3.2914e-05	9.06573e-05	1.90647e-07	0.000102302	6.29676e-05	2.33395e-05	-4.45194e-05	9.11229e-05	-3.44716e-05	1.07906e-05	6.82666e-05	-7.69065e-05	0.000152766	0.000109334	0.000157603	7.8192e-05	3.76255e-05	9.19529e-05	0.000194287	-4.44543e-05	9.44511e-05	0.000186321	0.000143665	-1.84695e-05	3.34307e-05	7.04108e-05	8.72785e-05	0.000161742	4.75e-05	8.10866e-05	-1.74077e-05	7.51531e-05	3.2838e-05	6.52499e-05	0.000158696	3.8048e-05	-4.61424e-05	0.000106924	1.40645e-05	3.38338e-05	-6.77513e-05
	-3.36085e-05	8.08079e-05	-3.36085e-05	8.08079e-05	5.79908e-06	-2.27085e-05	5.95764e-05	9.68038e-05	-1.70145e-05	5.67287e-05	-3.06752e-05	4.94309e-05	3.80562e-05	6.48306e-06	-5.0431e-05	9.52627e-05	-2.05316e-05	3.05977e-06	6.33744e-05	-7.57668e-05	0.000142899	0.000100768	0.000156686	7.93984e-05	4.97268e-05	9.70461e-05	0.000228385	-5.03007e-05	9.45334e-05	0.000196537	0.000146794	-9.29985e-06	5.25332e-05	0.000104602	0.000138439	0.000130952	6.15975e-05	0.000114348	-2.71854e-05	5.45233e-05	7.25769e-05	3.26253e-05	0.00015808	-1.48029e-06	-5.86435e-05	0.00011186	-4.21725e-05	4.53091e-05	-5.71519e-05
	-6.35277e-05	7.39497e-05	-6.35277e-05	7.39497e-05	-2.21159e-05	-3.16194e-05	6.66955e-05	0.000110864	-6.09429e-05	1.08e-05	-6.15412e-05	1.05595e-05	2.51449e-05	-3.37339e-06	-3.83426e-05	9.04026e-05	-7.59158e-06	-6.71039e-07	5.84823e-05	-4.86272e-05	8.60313e-05	9.72022e-05	0.000109769	7.76048e-05	6.4828e-05	9.91393e-05	0.000231482	-5.91472e-05	0.000106616	0.000179752	0.000142922	-1.11302e-05	5.36358e-05	0.000124794	0.0001876	9.71627e-05	8.0695e-05	0.00012561	-2.09631e-05	2.88936e-05	9.13159e-05	1.50006e-05	0.000127464	-3.90086e-05	-5.71445e-05	0.000115795	-9.54095e-05	6.87845e-05	-3.05525e-05
	-7.54469e-05	5.00915e-05	-7.54469e-05	5.00915e-05	-3.90308e-05	-3.65304e-05	5.38146e-05	8.79238e-05	-7.48714e-05	-1.21286e-05	-7.54071e-05	2.68807e-06	2.02336e-05	5.77018e-06	-1.32542e-05	7.65424e-05	-1.36516e-05	-1.44018e-05	5.45901e-05	-1.24875e-05	1.41641e-05	0.000111636	5.28519e-05	7.68113e-05	8.09293e-05	0.000105233	0.00019658	-6.09936e-05	0.000120698	0.000144967	0.00013105	-1.79606e-05	4.57383e-05	0.000120986	0.000228761	6.23732e-05	8.87925e-05	0.000128872	-2.74079e-06	8.26375e-06	8.00548e-05	1.73759e-05	9.18476e-05	-5.25369e-05	-3.36453e-05	0.000128731	-0.000121646	0.00010226	5.04687e-06
	-6.03661e-05	1.62333e-05	-6.03661e-05	1.62333e-05	-3.79457e-05	-4.04413e-05	3.19337e-05	4.79838e-05	-4.77998e-05	8.9427e-06	-5.2273e-05	2.98166e-05	1.73222e-05	3.39137e-05	2.18342e-05	6.26822e-05	-2.57115e-05	-3.41326e-05	5.1698e-05	1.26521e-05	-3.97031e-05	0.00014907	3.69348e-05	9.40177e-05	0.000102031	0.000112326	0.000135677	-4.084e-05	0.00013278	0.000116182	0.000118179	-1.2791e-05	4.78408e-05	0.000105178	0.000253922	3.25837e-05	8.58899e-05	0.000140134	2.44815e-05	1.63398e-06	6.27938e-05	3.97512e-05	7.12314e-05	-3.70652e-05	3.8537e-06	0.000141666	-0.000114883	0.000141735	3.26462e-05
	-2.92853e-05	-1.36249e-05	-2.92853e-05	-1.36249e-05	-2.38606e-05	-4.33523e-05	1.90528e-05	8.04378e-06	1.12717e-05	5.0014e-05	6.86113e-06	6.39452e-05	1.54109e-05	7.90573e-05	6.59226e-05	5.5822e-05	-1.47715e-05	-3.78634e-05	4.58058e-05	1.77918e-05	-5.95703e-05	0.000201504	6.80177e-05	0.000139224	0.000131132	0.000114419	7.67744e-05	3.31352e-06	0.000138863	0.000109398	0.000110307	5.37859e-06	6.69433e-05	0.000104369	0.000253083	2.17942e-05	8.49874e-05	0.000157396	5.67038e-05	8.00419e-06	7.95327e-05	7.31265e-05	6.46152e-05	-1.15935e-05	4.43525e-05	0.000140602	-8.61205e-05	0.00017721	3.42456e-05
	-3.20448e-06	-3.04831e-05	-3.20448e-06	-3.04831e-05	-1.37756e-05	-3.72633e-05	2.81719e-05	-2.28962e-05	7.13433e-05	7.20854e-05	7.69952e-05	6.90738e-05	1.74996e-05	0.000127201	0.000113011	5.09618e-05	2.51685e-05	-2.35942e-05	3.49137e-05	4.93147e-06	-5.14375e-05	0.000242938	0.000112101	0.000197431	0.000159233	0.000105512	3.98718e-05	4.74671e-05	0.000129945	0.000120613	0.000116436	2.25482e-05	8.80458e-05	0.000123561	0.000217244	3.40047e-05	9.90848e-05	0.000158658	8.69261e-05	1.53745e-05	0.000136272	9.85019e-05	5.89989e-05	1.87814e-06	7.48515e-05	0.000123537	-5.33575e-05	0.000195686	4.84498e-06
	-4.12368e-06	-3.83413e-05	-4.12368e-06	-3.83413e-05	-1.46905e-05	-2.31742e-05	5.9291e-05	-3.88362e-05	0.000101415	6.11567e-05	0.000116129	3.22024e-05	2.55882e-05	0.000149344	0.000146099	4.11016e-05	6.41085e-05	-1.53251e-05	2.60215e-05	-1.39289e-05	-3.83047e-05	0.000250372	0.000141183	0.000233637	0.000170334	8.76053e-05	3.49692e-05	6.26206e-05	0.000104027	0.000129828	0.000136564	2.87178e-05	9.31483e-05	0.000139753	0.000156405	6.42152e-05	0.000117182	0.00012692	0.000108148	1.37447e-05	0.000191011	0.000105877	5.23827e-05	-1.65017e-06	8.13505e-05	0.000101473	-3.15945e-05	0.000184161	-4.35557e-05
	-3.30429e-05	-3.71995e-05	-3.30429e-05	-3.71995e-05	-2.46054e-05	-6.08515e-06	0.00010241	-3.77762e-05	8.84863e-05	4.12281e-05	0.000112263	-1.66691e-05	4.46769e-05	0.000124488	0.000147188	2.32414e-05	7.00486e-05	-3.50559e-05	3.01294e-05	-2.17892e-05	-3.31719e-05	0.000222806	0.000156266	0.000222843	0.000162436	7.46985e-05	6.50666e-05	3.87742e-05	7.21097e-05	0.000122043	0.000162693	2.88874e-05	7.62509e-05	0.000119944	9.35661e-05	9.84257e-05	0.00011628	7.11817e-05	0.000122371	3.11486e-06	0.00019275	0.000100253	5.27664e-05	-4.17847e-06	6.48496e-05	8.64082e-05	-1.90242e-05	0.000149636	-9.19563e-05
	-6.39621e-05	-3.40577e-05	-6.39621e-05	-3.40577e-05	-3.75203e-05	1.50039e-05	0.000141529	-2.37163e-05	4.95579e-05	4.32994e-05	8.33975e-05	-3.45405e-05	8.07656e-05	5.46315e-05	0.000115276	2.38125e-06	4.29886e-05	-6.77867e-05	4.92372e-05	-6.64955e-06	-3.40392e-05	0.00018524	0.000164349	0.00017505	0.000148537	7.47917e-05	0.000123164	-5.07227e-06	5.1192e-05	9.32585e-05	0.000184821	3.4057e-05	4.23534e-05	6.0136e-05	5.0727e-05	0.000112636	8.53772e-05	1.44436e-05	0.000135593	-1.05149e-05	0.000140489	9.96278e-05	5.71502e-05	1.02932e-05	3.93487e-05	8.33437e-05	-1.24539e-05	0.000117112	-0.000119357
	-6.68813e-05	-3.59159e-05	-6.68813e-05	-3.59159e-05	-5.14353e-05	3.7093e-05	0.000155648	-7.65626e-06	1.06294e-05	6.93707e-05	5.65316e-05	-1.54119e-05	0.000123854	-3.12249e-05	6.63646e-05	-1.24789e-05	-7.13881e-08	-8.25175e-05	6.73451e-05	2.04901e-05	-2.89064e-05	0.000161674	0.000149432	0.000111256	0.000131638	8.08849e-05	0.000182261	-4.09187e-05	4.32744e-05	4.74737e-05	0.000192949	4.32266e-05	6.45595e-06	-1.16723e-05	3.0888e-05	9.08467e-05	3.94747e-05	-2.52945e-05	0.000147815	-2.21447e-05	7.92275e-05	0.000113003	4.6534e-05	3.27649e-05	2.08475e-05	8.82793e-05	-1.18836e-05	0.000103587	-0.000119758
	-4.38005e-05	-4.57741e-05	-4.38005e-05	-4.57741e-05	-7.23502e-05	4.8182e-05	0.000126767	-3.59623e-06	-1.3299e-05	9.34421e-05	3.76657e-05	9.71667e-06	0.000145943	-0.000103081	1.5453e-05	-1.63392e-05	-4.11313e-05	-7.42483e-05	5.64529e-05	3.86298e-05	-2.37736e-05	0.000151108	0.000101515	5.64627e-05	9.17393e-05	7.29781e-05	0.000210359	-5.27651e-05	4.13567e-05	-9.31107e-06	0.000178078	4.03962e-05	-1.24415e-05	-6.14807e-05	1.70489e-05	3.50572e-05	2.57219e-06	-5.00326e-05	0.000156038	-3.17745e-05	4.19664e-05	0.000126378	5.91772e-06	3.82366e-05	1.23466e-05	8.82148e-05	-2.43133e-05	0.000102062	-9.41582e-05
	-2.07197e-05	-5.16322e-05	-2.07197e-05	-5.16322e-05	-9.72651e-05	3.9271e-05	6.08865e-05	-1.55363e-05	-2.42275e-05	8.75134e-05	1.67998e-05	1.08452e-05	0.000123032	-0.000142938	-2.74586e-05	-1.31993e-05	-7.61913e-05	-6.49791e-05	1.25608e-05	3.37694e-05	-3.76408e-05	0.000136542	4.1598e-05	2.26691e-05	2.28405e-05	4.40713e-05	0.000198456	-5.16116e-05	3.8439e-05	-6.40958e-05	0.000139206	2.15659e-05	-7.33902e-06	-7.4289e-05	-8.79012e-06	-3.07323e-05	-1.13303e-05	-6.77707e-05	0.00015826	-4.34042e-05	2.27054e-05	0.000119754	-5.26985e-05	9.70829e-06	8.8456e-06	6.91503e-05	-5.37431e-05	9.05377e-05	-5.45588e-05
	-1.86389e-05	-4.04904e-05	-1.86389e-05	-4.04904e-05	-0.00011718	1.23601e-05	-1.29944e-05	-4.14762e-05	-3.01559e-05	5.25848e-05	-5.06614e-06	-1.00262e-05	6.21202e-05	-0.000141794	-5.43702e-05	-1.30595e-05	-9.22513e-05	-7.47099e-05	-4.03314e-05	1.19091e-05	-7.4508e-05	0.000108976	3.68085e-06	9.87558e-06	-4.90582e-05	1.11645e-05	0.000163554	-5.2458e-05	3.05213e-05	-9.38806e-05	8.43347e-05	1.73547e-06	1.27635e-05	-6.10973e-05	-4.76292e-05	-8.35218e-05	-4.23287e-06	-7.45088e-05	0.000154482	-6.0034e-05	1.4443e-06	8.11291e-05	-9.63147e-05	-3.982e-05	-6.55485e-07	3.50858e-05	-9.41728e-05	6.50131e-05	-1.99594e-05
	-3.8558e-05	-1.33486e-05	-3.8558e-05	-1.33486e-05	-0.000124095	-1.25509e-05	-6.08753e-05	-7.24163e-05	-2.80844e-05	2.56561e-05	-1.9932e-05	-3.78976e-05	2.2089e-06	-9.46507e-05	-6.22818e-05	-1.69197e-05	-8.53113e-05	-9.54407e-05	-6.72236e-05	-9.95125e-06	-0.000113375	7.34104e-05	2.76373e-06	1.0082e-05	-8.5957e-05	-7.42347e-07	0.000125651	-5.73045e-05	7.60367e-06	-9.06654e-05	3.04632e-05	-1.09493e-06	2.6866e-05	-4.09056e-05	-8.24682e-05	-0.000113311	1.18646e-05	-6.12469e-05	0.000143705	-7.96638e-05	-1.68168e-05	2.25044e-05	-9.7931e-05	-7.33483e-05	-2.31564e-05	9.02137e-06	-0.000130602	3.34884e-05	-5.36007e-06
	-5.64772e-05	9.79317e-06	-5.64772e-05	9.79317e-06	-0.00012001	-1.94618e-05	-7.67562e-05	-0.000103356	-9.01283e-06	3.17275e-05	-2.37979e-05	-6.8769e-05	-1.57024e-05	-2.25071e-05	-6.11934e-05	-1.77799e-05	-6.43712e-05	-0.000116171	-6.01157e-05	-1.88116e-05	-0.000124242	3.98444e-05	1.98466e-05	1.52884e-05	-7.88557e-05	8.35084e-06	9.07486e-05	-5.61509e-05	-3.1314e-05	-6.84501e-05	-8.40841e-06	1.07468e-06	2.29686e-05	-1.87139e-05	-9.33073e-05	-0.000124101	1.89621e-05	-2.69851e-05	0.000123927	-9.82936e-05	-1.60778e-05	-3.81203e-05	-6.05472e-05	-6.98766e-05	-5.86575e-05	6.95688e-06	-0.000150032	3.96374e-06	-1.97607e-05
	-5.13964e-05	1.3935e-05	-5.13964e-05	1.3935e-05	-0.000111925	2.62724e-06	-6.96371e-05	-0.000129296	3.20587e-05	6.87988e-05	-3.06639e-05	-0.00010164	1.83862e-05	2.36364e-05	-6.6105e-05	-1.06401e-05	-4.54312e-05	-0.000126902	-4.30079e-05	-1.06719e-05	-9.81096e-05	2.02784e-05	2.89295e-05	1.94949e-05	-4.67545e-05	1.5444e-05	4.9846e-05	-4.19974e-05	-7.12317e-05	-4.92349e-05	-2.928e-05	-1.47557e-05	7.0711e-06	6.4778e-06	-7.51463e-05	-0.00011789	1.05951e-06	1.02768e-05	9.51493e-05	-0.000114923	4.66115e-06	-8.77449e-05	-1.51635e-05	-4.3405e-05	-9.41583e-05	1.98924e-05	-0.000150462	-2.05609e-05	-5.81613e-05
	-2.73156e-05	1.07679e-06	-2.73156e-05	1.07679e-06	-0.00010184	4.37163e-05	-4.5518e-05	-0.000143236	8.21303e-05	0.00010387	-4.85298e-05	-0.000124512	7.24749e-05	1.078e-05	-7.70166e-05	6.4997e-06	-3.44912e-05	-0.000128633	-3.79e-05	1.04677e-05	-4.89768e-05	2.27124e-05	2.60124e-05	1.67013e-05	-2.65319e-06	1.15372e-05	4.9434e-06	-1.88438e-05	-9.21494e-05	-3.90197e-05	-3.81515e-05	-4.85861e-05	-5.82638e-06	2.46695e-05	-4.29854e-05	-8.66798e-05	-4.1843e-05	2.75387e-05	5.93716e-05	-0.000132553	2.34001e-05	-0.00011237	8.22032e-06	-3.09333e-05	-0.000119659	2.98279e-05	-0.000138892	-3.60856e-05	-0.000103562
	-9.23483e-06	-1.57814e-05	-9.23483e-06	-1.57814e-05	-9.57547e-05	8.08054e-05	-1.23989e-05	-0.000139176	0.000114202	0.000112941	-7.23957e-05	-0.000124383	0.000105564	-4.90765e-05	-8.09282e-05	2.86395e-05	-2.25512e-05	-0.000132364	-4.77922e-05	3.16074e-05	-3.84405e-06	4.31464e-05	2.10953e-05	-2.09228e-06	4.5448e-05	4.63042e-06	-2.59592e-05	-2.69026e-06	-8.3067e-05	-2.68045e-05	-4.20231e-05	-7.94165e-05	-3.72384e-06	1.38612e-05	-1.68244e-05	-3.34693e-05	-9.97455e-05	2.28006e-05	2.35939e-05	-0.000157183	2.4139e-05	-0.000104994	4.60411e-06	-5.34616e-05	-0.00013516	3.47635e-05	-0.000127321	-4.26103e-05	-0.000134963
	-8.15402e-06	-3.36396e-05	-8.15402e-06	-3.36396e-05	-9.86696e-05	8.68944e-05	1.77202e-05	-0.000123116	0.000107273	9.20128e-05	-8.42616e-05	-9.62547e-05	0.000104652	-0.000115933	-6.28398e-05	4.67793e-05	-5.61117e-06	-0.000146095	-6.16843e-05	4.17471e-05	2.32887e-05	6.85805e-05	1.81782e-05	-3.98858e-05	8.45493e-05	-1.27639e-06	-2.38618e-05	-2.53671e-06	-6.09847e-05	-8.58923e-06	-4.18947e-05	-9.52469e-05	1.53787e-05	-2.69471e-05	-3.66346e-06	2.67413e-05	-0.000150648	1.30625e-05	-1.01838e-05	-0.000182813	9.87799e-06	-6.2619e-05	-4.01214e-06	-9.59899e-05	-0.000145661	3.6699e-05	-0.000122751	-4.91349e-05	-0.000141363
	-1.40732e-05	-4.94978e-05	-1.40732e-05	-4.94978e-05	-0.000113585	6.29834e-05	3.18393e-05	-0.000108056	5.63449e-05	6.00842e-05	-6.91275e-05	-5.51262e-05	9.37409e-05	-0.000153789	-2.57514e-05	4.99192e-05	9.32887e-06	-0.000159826	-7.35765e-05	3.48867e-05	3.24215e-05	8.70145e-05	1.52611e-05	-8.76794e-05	0.000101651	-1.81832e-05	4.23564e-06	-1.03832e-05	-4.49024e-05	1.1626e-05	-3.27663e-05	-9.80773e-05	3.84812e-05	-7.27554e-05	3.49749e-06	6.89518e-05	-0.000165551	2.33244e-05	-4.59615e-05	-0.000194443	-1.03831e-05	-2.24362e-06	6.37162e-06	-0.000126518	-0.000149162	3.06345e-05	-0.000118181	-6.76596e-05	-0.000128764
	-5.99242e-06	-5.9356e-05	-5.99242e-06	-5.9356e-05	-0.000129499	3.40725e-05	3.09584e-05	-9.89963e-05	-1.15836e-05	3.51555e-05	-2.69934e-05	-1.29976e-05	9.48296e-05	-0.000158646	1.3337e-05	4.1059e-05	1.82689e-05	-0.000152556	-8.14686e-05	1.60264e-05	3.65543e-05	9.14485e-05	1.3344e-05	-0.000118473	9.97518e-05	-5.109e-05	3.63331e-05	-9.22959e-06	-4.18201e-05	3.08412e-05	-1.36378e-05	-9.29076e-05	5.25837e-05	-8.75637e-05	1.96584e-05	8.21623e-05	-0.000123453	5.95863e-05	-8.67392e-05	-0.000177072	-2.36441e-05	4.71317e-05	3.97554e-05	-0.000121047	-0.000133663	1.357e-05	-0.00010161	-9.51842e-05	-0.000112165
	1.90884e-05	-6.12142e-05	1.90884e-05	-6.12142e-05	-0.000128414	2.31616e-05	2.00776e-05	-9.39363e-05	-6.1512e-05	3.02268e-05	2.21407e-05	2.4131e-05	0.000107918	-0.000139502	4.34254e-05	2.61988e-05	2.12089e-05	-0.000118287	-8.13608e-05	-5.83397e-06	4.46871e-05	7.88825e-05	1.24269e-05	-0.000117267	8.88531e-05	-7.89968e-05	5.94305e-05	1.0924e-05	-4.07377e-05	5.60565e-05	9.49061e-06	-7.7738e-05	5.26862e-05	-6.0372e-05	5.08194e-05	7.63728e-05	-4.13557e-05	0.000103848	-0.000121517	-0.000137702	-2.39052e-05	5.8507e-05	7.11392e-05	-8.65748e-05	-9.81644e-05	-5.49446e-06	-7.10402e-05	-0.000112709	-9.65651e-05
	4.71692e-05	-6.20724e-05	4.71692e-05	-6.20724e-05	-0.000100329	2.82506e-05	2.19665e-06	-9.18763e-05	-7.14405e-05	3.52982e-05	5.32748e-05	4.92596e-05	0.000113007	-0.000105359	6.25138e-05	1.13386e-05	2.11489e-05	-8.00179e-05	-6.02529e-05	-2.06943e-05	5.58199e-05	5.23165e-05	6.50978e-06	-8.40601e-05	7.49543e-05	-7.49036e-05	7.45279e-05	4.50775e-05	-2.86554e-05	8.62717e-05	2.2619e-05	-5.35684e-05	4.67888e-05	-1.61803e-05	9.39803e-05	6.45833e-05	2.67418e-05	0.00012511	-0.000124295	-9.63318e-05	-1.31662e-05	2.98823e-05	7.15229e-05	-5.41031e-05	-5.16653e-05	-9.55892e-06	-3.94699e-05	-0.000105234	-7.49658e-05
	7.025e-05	-6.59306e-05	7.025e-05	-6.59306e-05	-5.92442e-05	3.43396e-05	-1.16842e-05	-9.78163e-05	-4.93689e-05	4.13695e-05	5.14089e-05	5.33881e-05	9.60956e-05	-6.52151e-05	7.56022e-05	-4.5216e-06	2.0089e-05	-6.27487e-05	-1.91451e-05	-2.95546e-05	6.69527e-05	2.67506e-05	-1.04073e-05	-3.68537e-05	6.20556e-05	-3.58104e-05	8.26253e-05	7.62311e-05	-5.73092e-07	0.000113487	1.97475e-05	-2.63988e-05	4.98913e-05	7.01135e-06	0.000139141	4.87938e-05	4.38393e-05	0.000104372	-9.20723e-05	-7.29616e-05	-6.42726e-06	-1.27423e-05	3.49067e-05	-4.66314e-05	-1.21663e-05	4.37659e-06	-1.88996e-05	-7.67582e-05	-4.73664e-05
	8.53308e-05	-6.57888e-05	8.53308e-05	-6.57888e-05	-2.61592e-05	2.74287e-05	2.43486e-06	-0.000112756	-2.02974e-05	4.64409e-05	1.5543e-05	3.55167e-05	6.61842e-05	-2.50716e-05	8.46906e-05	-2.23818e-05	1.9029e-05	-7.04795e-05	1.39628e-05	-3.1415e-05	7.20855e-05	2.51846e-05	-2.43244e-05	5.35275e-06	5.51568e-05	2.22828e-05	7.47227e-05	8.43846e-05	3.75092e-05	0.000123702	6.87587e-06	-2.22922e-06	6.29938e-05	-2.79696e-06	0.000173302	2.40043e-05	2.29368e-05	4.66338e-05	-4.585e-05	-6.75914e-05	-9.68833e-06	-3.8367e-05	-1.67095e-05	-6.51597e-05	6.3326e-06	2.33121e-05	-1.53293e-05	-4.02829e-05	-2.2767e-05
	8.44116e-05	-4.56469e-05	8.44116e-05	-4.56469e-05	-1.00741e-05	9.51772e-06	5.1554e-05	-0.000127696	-3.22583e-06	5.45122e-05	-4.23229e-05	1.56453e-05	3.82729e-05	1.4072e-05	8.2779e-05	-4.1242e-05	1.5969e-05	-8.22103e-05	1.10706e-05	-3.12753e-05	6.22183e-05	5.16186e-05	-1.22415e-05	2.65592e-05	5.42581e-05	7.5376e-05	4.88202e-05	6.35382e-05	6.95916e-05	0.000113917	-7.9957e-06	1.79404e-05	7.90964e-05	-2.16053e-05	0.000178463	-7.78519e-06	1.00342e-05	-1.81043e-05	-1.46277e-05	-6.82212e-05	-1.69494e-05	-3.79917e-05	-5.13258e-05	-8.9688e-05	3.83157e-06	3.32477e-05	-2.2759e-05	-1.28075e-05	-1.61676e-05
	5.54924e-05	-1.50514e-06	5.54924e-05	-1.50514e-06	-7.98902e-06	-1.13932e-05	0.000113673	-0.000136636	3.84572e-06	6.15836e-05	-9.81888e-05	8.77386e-06	2.83616e-05	5.22155e-05	5.78674e-05	-5.71022e-05	9.90903e-06	-8.79411e-05	-2.18215e-05	-3.81357e-05	2.93511e-05	7.90526e-05	3.28413e-05	1.97656e-05	4.73593e-05	0.000107469	2.09176e-05	2.26917e-05	8.56739e-05	9.31326e-05	-1.78672e-05	3.111e-05	8.51989e-05	-2.24136e-05	0.000148624	-3.25747e-05	2.71317e-05	-6.28424e-05	-8.40536e-06	-7.1851e-05	-1.62104e-05	-2.66164e-05	-5.8942e-05	-0.000104216	-8.66931e-06	2.71832e-05	-3.31887e-05	-4.33222e-06	-3.15683e-05
	1.57322e-06	4.66367e-05	1.57322e-06	4.66367e-05	-1.49039e-05	-2.33041e-05	0.000155792	-0.000141576	1.19173e-05	5.76549e-05	-0.000126055	1.49024e-05	3.94502e-05	7.53591e-05	6.95576e-06	-7.09623e-05	1.84909e-06	-9.3672e-05	-4.47137e-05	-6.2996e-05	-2.55162e-05	7.74866e-05	8.39242e-05	-5.02798e-06	2.84606e-05	0.000105562	1.4015e-05	-2.01547e-05	8.87562e-05	7.93478e-05	-1.97388e-05	3.72796e-05	7.63014e-05	-6.22189e-06	9.37851e-05	-3.13642e-05	5.22292e-05	-8.05805e-05	-1.5183e-05	-8.14808e-05	-1.24715e-05	-2.52411e-05	-4.95582e-05	-0.000108745	-2.21704e-05	9.11871e-06	-3.56185e-05	-1.48569e-05	-5.79689e-05
	-5.2346e-05	7.77785e-05	-5.2346e-05	7.77785e-05	-2.88189e-05	-2.12151e-05	0.000154911	-0.000151516	2.69888e-05	3.27262e-05	-0.000118921	1.6031e-05	6.35389e-05	6.75026e-05	-5.69558e-05	-8.28226e-05	-4.21089e-06	-0.000112403	-2.36058e-05	-0.000103856	-8.73834e-05	4.49206e-05	0.000111007	-3.08215e-05	8.56182e-06	7.26555e-05	3.61124e-05	-4.80012e-05	8.58385e-05	8.25631e-05	-1.36104e-05	3.44492e-05	5.34039e-05	9.96981e-06	3.0946e-05	3.84633e-06	4.53266e-05	-8.73186e-05	-1.09607e-05	-9.71105e-05	-2.07325e-05	-3.58657e-05	-3.81745e-05	-0.000113273	-3.86713e-05	-9.94574e-06	-2.50482e-05	-3.43816e-05	-7.73696e-05
	-8.42652e-05	7.79203e-05	-8.42652e-05	7.79203e-05	-4.27338e-05	-1.4126e-05	0.00011303	-0.000171456	4.30604e-05	-1.12024e-05	-9.07865e-05	1.5959e-07	8.56276e-05	2.56462e-05	-0.000112867	-9.26828e-05	-5.27088e-06	-0.000135134	2.9502e-05	-0.000147717	-0.000136251	6.35465e-06	0.00011609	-5.46151e-05	5.66308e-06	2.87487e-05	7.12098e-05	-5.78476e-05	8.09209e-05	9.07783e-05	-2.48194e-06	3.06188e-05	2.05065e-05	1.21615e-05	-3.1893e-05	5.80568e-05	2.42407e-06	-9.80567e-05	2.12616e-05	-0.00011174	-3.99936e-05	-5.34904e-05	-2.87907e-05	-0.000120801	-6.21723e-05	-1.90102e-05	-9.47789e-06	-5.29062e-05	-8.27702e-05
	-0.000100184	5.30621e-05	-0.000100184	5.30621e-05	-4.06487e-05	-1.0037e-05	4.71495e-05	-0.000199396	4.61319e-05	-5.31311e-05	-5.56525e-05	-2.67118e-05	8.97162e-05	-2.72103e-05	-0.000140779	-9.75429e-05	-2.33085e-06	-0.000135864	6.66098e-05	-0.000184577	-0.000164118	-1.52113e-05	0.000115173	-7.64087e-05	2.27643e-05	-4.15808e-06	9.73072e-05	-5.2694e-05	7.80032e-05	7.79935e-05	1.26465e-05	2.97884e-05	-7.39102e-06	3.35318e-06	-8.67321e-05	0.000102267	-3.64785e-05	-0.000108795	6.64839e-05	-0.00012237	-5.22546e-05	-7.41151e-05	-2.14069e-05	-0.00012333	-8.66733e-05	-1.50747e-05	-5.9076e-06	-6.54309e-05	-7.51708e-05
	-0.000116104	2.42039e-05	-0.000116104	2.42039e-05	-1.45636e-05	-1.2948e-05	-1.77314e-05	-0.000227336	2.82034e-05	-6.50597e-05	-2.05184e-05	-4.75833e-05	6.68049e-05	-6.40667e-05	-0.000133691	-0.000100403	2.60914e-06	-0.000105595	5.27177e-05	-0.000213437	-0.000173985	-1.27774e-05	0.000110256	-9.42022e-05	4.08656e-05	-2.30649e-05	9.94047e-05	-4.45405e-05	7.90855e-05	4.02088e-05	2.47749e-05	2.39581e-05	-1.52885e-05	-3.45512e-06	-0.000126571	0.000114478	-3.1381e-05	-0.000110533	9.07062e-05	-0.000131	-4.15157e-05	-9.87398e-05	-1.80232e-05	-0.000107858	-0.000101174	-3.13919e-06	-2.53373e-05	-7.39555e-05	-5.65714e-05
	-0.000130023	6.34571e-06	-0.000130023	6.34571e-06	2.05214e-05	-2.38589e-05	-6.26123e-05	-0.000250276	-1.1725e-05	-4.09884e-05	2.61574e-06	-4.84547e-05	3.18936e-05	-7.69231e-05	-9.86022e-05	-0.000111263	5.49189e-07	-6.5326e-05	-7.17447e-06	-0.000233298	-0.000172852	-7.3433e-06	8.43387e-05	-0.000102996	3.79668e-05	-4.39717e-05	8.45021e-05	-4.73869e-05	7.91678e-05	6.42399e-06	2.39033e-05	4.12766e-06	-6.18596e-06	-5.26343e-06	-0.00014741	9.46884e-05	9.71647e-06	-9.9271e-05	7.09285e-05	-0.00014263	-2.97767e-05	-0.000117364	-2.46394e-05	-7.43862e-05	-0.000109675	3.79638e-06	-5.8767e-05	-8.34802e-05	-3.19721e-05
	-0.000127942	-4.51249e-06	-0.000127942	-4.51249e-06	3.56065e-05	-4.27699e-05	-8.14932e-05	-0.000259216	-6.66535e-05	-7.91706e-06	1.74983e-06	-2.53261e-05	1.09822e-05	-7.77796e-05	-5.45138e-05	-0.000131123	-1.45108e-05	-4.10568e-05	-7.80666e-05	-0.000241158	-0.000164719	-1.99093e-05	3.14216e-05	-9.97894e-05	9.06808e-06	-7.58785e-05	6.55995e-05	-6.62334e-05	6.82502e-05	-1.36079e-06	-1.96822e-06	-3.77027e-05	-2.08343e-06	-1.00717e-05	-0.000146249	5.98989e-05	3.6814e-05	-8.70091e-05	2.21508e-05	-0.000153259	-4.60378e-05	-0.000115989	-4.72556e-05	-3.99145e-05	-0.000124176	-1.26814e-06	-9.01968e-05	-0.000100005	-1.53727e-05
	-0.000105861	-2.53707e-05	-0.000105861	-2.53707e-05	2.36916e-05	-6.66808e-05	-7.43741e-05	-0.000253156	-0.000116582	1.15428e-06	-2.11161e-05	1.58025e-05	1.20709e-05	-7.0636e-05	-1.74254e-05	-0.000147984	-4.05708e-05	-4.37876e-05	-0.000125959	-0.000237018	-0.000152587	-5.34753e-05	-2.04955e-05	-8.6583e-05	-3.08307e-05	-0.000107785	4.96969e-05	-8.70798e-05	4.53325e-05	1.85444e-06	-4.78398e-05	-8.95331e-05	-1.99809e-05	-2.988e-05	-0.000129088	2.91094e-05	1.39114e-05	-8.17473e-05	-1.66269e-05	-0.000151889	-9.32988e-05	-8.46138e-05	-7.58719e-05	-2.14428e-05	-0.000150677	-1.83326e-05	-0.000113626	-0.00012753	-2.67733e-05
	-7.87804e-05	-5.52289e-05	-7.87804e-05	-5.52289e-05	6.77665e-06	-7.75918e-05	-4.7255e-05	-0.000229096	-0.00014551	-2.07744e-05	-4.0982e-05	6.2931e-05	2.01596e-05	-4.24925e-05	9.66294e-06	-0.000144844	-5.96307e-05	-6.15184e-05	-0.000132851	-0.000222879	-0.000135454	-8.70413e-05	-3.64126e-05	-6.63765e-05	-5.87294e-05	-0.000114692	4.57943e-05	-8.99263e-05	2.24148e-05	-1.19303e-05	-8.67114e-05	-0.000129364	-4.58784e-05	-5.36883e-05	-0.000103927	1.23199e-05	-3.09911e-05	-7.54854e-05	-2.74046e-05	-0.000129519	-0.00013456	-3.12385e-05	-7.94881e-05	-1.59711e-05	-0.000175178	-4.0397e-05	-0.000130056	-0.000163054	-6.5174e-05
	-5.86995e-05	-7.30871e-05	-5.86995e-05	-7.30871e-05	1.48617e-05	-5.65027e-05	-1.81359e-05	-0.000189036	-0.000142439	-5.1703e-05	-3.28479e-05	0.00010006	1.92482e-05	8.65109e-06	2.97513e-05	-0.000113704	-5.16907e-05	-6.82492e-05	-0.000107743	-0.000197739	-0.000114321	-9.16073e-05	-7.32972e-06	-3.91701e-05	-5.86282e-05	-8.75989e-05	5.68917e-05	-7.17727e-05	1.04971e-05	-4.17151e-05	-8.3583e-05	-0.000137194	-5.37759e-05	-5.94967e-05	-7.97664e-05	9.53038e-06	-4.58936e-05	-5.42234e-05	-1.51823e-05	-9.11488e-05	-0.000132821	2.51368e-05	-4.21043e-05	-6.49947e-06	-0.000182679	-5.04615e-05	-0.000138486	-0.000189579	-0.000109575
	-4.36187e-05	-6.39453e-05	-4.36187e-05	-6.39453e-05	4.29468e-05	-1.34136e-05	-4.01678e-06	-0.000143976	-0.000115367	-6.46317e-05	2.86213e-07	0.000114188	1.03369e-05	6.07946e-05	4.98397e-05	-6.45643e-05	-1.77507e-05	-5.698e-05	-7.56352e-05	-0.000157599	-8.81883e-05	-6.81732e-05	4.67531e-05	-8.96367e-06	-3.35269e-05	-3.65057e-05	7.09892e-05	-3.96191e-05	5.79459e-07	-5.94999e-05	-3.64545e-05	-0.000118024	-3.76733e-05	-3.9305e-05	-5.36054e-05	1.67409e-05	-2.27962e-05	-1.69616e-05	-3.95995e-06	-4.87785e-05	-9.0082e-05	6.05122e-05	9.2794e-06	9.97223e-06	-0.00017618	-4.0526e-05	-0.000132916	-0.000195104	-0.000134975
	-2.35379e-05	-3.28035e-05	-2.35379e-05	-3.28035e-05	6.30319e-05	2.76754e-05	-1.68977e-05	-0.000106916	-8.52957e-05	-5.55604e-05	2.64203e-05	0.000100317	3.42555e-06	8.49382e-05	6.89281e-05	-1.54244e-05	2.01893e-05	-3.97108e-05	-5.45274e-05	-0.00010946	-6.20555e-05	-3.97392e-05	0.000101836	1.42428e-05	-4.25652e-07	1.75875e-05	6.60866e-05	-7.4656e-06	-2.23382e-05	-4.92846e-05	2.76739e-05	-9.58547e-05	-1.55708e-05	-1.61133e-05	-2.14445e-05	3.59514e-05	1.30133e-06	1.93003e-05	-7.73763e-06	-1.74084e-05	-3.9343e-05	6.38875e-05	2.66632e-05	2.04439e-05	-0.000173681	-1.85905e-05	-0.000111345	-0.000180628	-0.000129376
	4.54287e-06	-2.66164e-06	4.54287e-06	-2.66164e-06	5.61169e-05	5.07644e-05	-4.37786e-05	-9.28564e-05	-6.72242e-05	-3.5489e-05	2.25544e-05	7.04453e-05	6.51422e-06	7.00818e-05	8.40165e-05	1.67154e-05	3.81294e-05	-3.34416e-05	-4.34195e-05	-7.33201e-05	-4.49227e-05	-2.73052e-05	0.000143919	2.54492e-05	2.36756e-05	6.06807e-05	3.8184e-05	1.7688e-05	-5.92559e-05	-1.90694e-05	6.98023e-05	-9.36851e-05	-5.46828e-06	-8.92158e-06	1.67165e-05	6.91619e-05	-4.60125e-06	3.15622e-05	-1.95153e-05	-3.03809e-06	-5.6041e-06	4.02628e-05	-3.95306e-06	1.79156e-05	-0.000183182	-2.65497e-06	-8.6775e-05	-0.000159153	-0.000106776
	3.26237e-05	7.48017e-06	3.26237e-05	7.48017e-06	3.6202e-05	6.48535e-05	-6.66595e-05	-0.000101796	-6.21526e-05	-2.14177e-05	-1.13115e-05	4.65739e-05	2.16029e-05	3.32253e-05	8.31049e-05	3.18552e-05	3.10694e-05	-3.21724e-05	-2.93117e-05	-6.41804e-05	-3.37899e-05	-2.68712e-05	0.000159002	2.46556e-05	3.87768e-05	8.97739e-05	1.42814e-05	3.48415e-05	-9.21736e-05	1.41458e-05	7.49308e-05	-0.000106515	-7.36577e-06	-2.07299e-05	5.18774e-05	0.000114372	-2.65038e-05	1.38241e-05	-2.4293e-05	-3.66787e-06	1.31348e-05	7.63811e-06	-4.65693e-05	1.23873e-05	-0.000194683	-2.71945e-06	-7.82047e-05	-0.000139678	-8.71771e-05
	5.47045e-05	-1.37803e-06	5.47045e-05	-1.37803e-06	2.92871e-05	7.69425e-05	-6.95404e-05	-0.000117736	-5.90811e-05	-1.33463e-05	-5.31774e-05	4.57025e-05	3.86916e-05	3.68859e-07	6.01933e-05	3.8995e-05	1.10094e-05	-1.99032e-05	-9.20384e-06	-8.00407e-05	-1.66571e-05	-2.34372e-05	0.000137085	1.58621e-05	4.98781e-05	0.000108867	2.43789e-05	4.39951e-05	-0.000106091	3.8361e-05	5.60592e-05	-0.000105346	-1.32632e-05	-3.45382e-05	7.60384e-05	0.000154583	-3.44063e-05	-2.3914e-05	-1.30707e-05	-1.12977e-05	3.38738e-05	-1.99866e-05	-5.91855e-05	1.6859e-05	-0.000186184	-1.37839e-05	-9.36345e-05	-0.000121202	-7.25778e-05
	6.97853e-05	-1.52362e-05	6.97853e-05	-1.52362e-05	4.13722e-05	7.80315e-05	-5.04213e-05	-0.000125676	-5.20096e-05	-2.74989e-07	-8.30433e-05	6.48311e-05	4.27802e-05	-1.64876e-05	2.22817e-05	4.81348e-05	-7.05054e-06	2.36598e-06	1.0904e-05	-9.99011e-05	9.47568e-06	-1.03351e-05	7.81676e-05	9.0685e-06	5.19793e-05	0.00011996	7.04763e-05	4.31486e-05	-9.70089e-05	4.65763e-05	3.71876e-05	-6.81762e-05	-2.01607e-05	-3.73465e-05	9.81994e-05	0.000167793	-2.73088e-05	-6.16521e-05	3.1516e-06	-1.59275e-05	5.96127e-05	-3.36112e-05	-3.28018e-05	2.23307e-05	-0.000147685	-2.58484e-05	-0.000117064	-0.000103727	-5.59784e-05
	7.88661e-05	-7.09442e-06	7.88661e-05	-7.09442e-06	5.64572e-05	5.31206e-05	-2.13022e-05	-0.000121616	-4.3938e-05	2.07964e-05	-8.79092e-05	7.69596e-05	2.38689e-05	-1.8344e-05	-1.56299e-05	5.62746e-05	-1.21106e-05	1.06352e-05	2.30119e-05	-9.67614e-05	3.36085e-05	2.76686e-06	1.22505e-05	1.32749e-05	3.80806e-05	0.000114053	0.000124574	2.53022e-05	-7.69266e-05	3.77915e-05	3.3316e-05	-5.00663e-06	-2.00582e-05	-3.11548e-05	0.00012336	0.000140004	-2.22113e-05	-8.83902e-05	6.37392e-06	-1.35572e-05	7.73517e-05	-3.22359e-05	1.0582e-05	1.78024e-05	-9.61863e-05	-3.39128e-05	-0.000133494	-9.02515e-05	-3.9379e-05
	7.89469e-05	3.10474e-05	7.89469e-05	3.10474e-05	5.85423e-05	1.22097e-05	8.81695e-06	-0.000110556	-3.98665e-05	3.78677e-05	-7.07751e-05	6.20882e-05	-5.04245e-06	-1.52005e-05	-4.05415e-05	5.34144e-05	-2.17054e-06	-4.09563e-06	2.71197e-05	-6.06217e-05	3.97413e-05	5.86889e-06	-3.16666e-05	2.74814e-05	1.11819e-05	8.81466e-05	0.000150671	-1.25443e-05	-5.58443e-05	2.70067e-05	4.34445e-05	5.2163e-05	-6.95567e-06	-2.59631e-05	0.000147521	8.52144e-05	-3.21139e-05	-9.61284e-05	-9.40378e-06	-3.187e-06	7.40906e-05	-2.28606e-05	3.89658e-05	9.27405e-06	-5.66873e-05	-3.39773e-05	-0.000135924	-7.97761e-05	-3.57796e-05
	6.40277e-05	8.41892e-05	6.40277e-05	8.41892e-05	5.26274e-05	-1.87013e-05	3.29361e-05	-9.94965e-05	-2.97949e-05	4.0939e-05	-4.3641e-05	2.22168e-05	-2.09538e-05	-1.30569e-05	-4.84531e-05	3.55542e-05	2.07695e-05	-1.78264e-05	3.02276e-05	2.5179e-06	3.0874e-05	9.70865e-07	-4.05837e-05	4.56878e-05	-4.7169e-06	5.02398e-05	0.000136769	-5.73907e-05	-3.67619e-05	3.3222e-05	5.75729e-05	8.23326e-05	2.01469e-05	-2.77714e-05	0.000155682	3.44249e-05	-3.90164e-05	-8.58665e-05	-3.11815e-05	1.71832e-05	4.88296e-05	-1.94853e-05	3.43495e-05	1.47458e-05	-3.41884e-05	-1.30418e-05	-0.000133353	-5.83009e-05	-4.71803e-05
	3.41085e-05	0.000120331	3.41085e-05	0.000120331	5.67125e-05	-2.26122e-05	4.50552e-05	-8.44365e-05	-6.72337e-06	3.20104e-05	-1.8507e-05	-2.16546e-05	-9.86512e-06	-7.91336e-06	-4.03647e-05	1.0694e-05	4.37095e-05	-7.55724e-06	3.13354e-05	6.66576e-05	1.80068e-05	7.28698e-08	-2.75008e-05	5.78942e-05	-1.61565e-06	1.1333e-05	0.000100866	-9.02372e-05	-2.16796e-05	5.74372e-05	6.87014e-05	8.55022e-05	4.72494e-05	-2.25798e-05	0.000143843	7.63545e-06	-1.9919e-05	-6.46046e-05	-3.69592e-05	4.15534e-05	1.25685e-05	-3.211e-05	-1.2667e-06	4.12174e-05	-1.26892e-05	2.68937e-05	-0.000130783	-2.48255e-05	-6.65809e-05
	-8.10694e-07	0.000123473	-8.10694e-07	0.000123473	7.27975e-05	-5.52315e-06	3.61743e-05	-6.43765e-05	2.63482e-05	2.80817e-05	2.62712e-06	-5.25261e-05	1.62235e-05	6.2302e-06	-2.02763e-05	-1.41661e-05	4.76496e-05	1.5712e-05	2.94432e-05	9.97972e-05	5.13963e-06	1.41749e-05	-1.41793e-06	5.31006e-05	1.24856e-05	-1.25738e-05	7.09634e-05	-9.20836e-05	-1.75973e-05	8.36524e-05	7.68298e-05	7.46718e-05	5.33519e-05	-7.38805e-06	0.000124004	-6.15403e-06	2.31785e-05	-4.23426e-05	-2.37368e-05	5.69236e-05	-1.86925e-05	-4.67346e-05	-4.58829e-05	7.16891e-05	1.38097e-05	6.28293e-05	-0.000132213	6.64984e-06	-8.19815e-05
	-3.17299e-05	9.46146e-05	-3.17299e-05	9.46146e-05	8.68826e-05	1.65659e-05	1.02934e-05	-4.53165e-05	5.14197e-05	4.21531e-05	2.07612e-05	-6.33975e-05	3.43122e-05	2.13738e-05	1.81211e-06	-3.40263e-05	3.05896e-05	1.69812e-05	2.85511e-05	8.99369e-05	-9.72759e-06	3.42769e-05	3.5665e-05	2.73071e-05	2.35869e-05	-1.14806e-05	5.70608e-05	-6.593e-05	-2.6515e-05	9.58677e-05	8.09582e-05	5.78414e-05	3.34544e-05	6.80364e-06	0.000108165	-2.39435e-05	5.6276e-05	-3.00808e-05	-7.51453e-06	5.62938e-05	-3.19536e-05	-4.63593e-05	-7.44992e-05	8.11608e-05	2.93086e-05	6.62706e-05	-0.000137642	1.81251e-05	-8.83822e-05
	-5.66491e-05	4.87564e-05	-5.66491e-05	4.87564e-05	8.49677e-05	2.86549e-05	-1.95875e-05	-3.82565e-05	4.84913e-05	6.52244e-05	3.18953e-05	-5.52689e-05	3.34009e-05	2.25173e-05	1.99005e-05	-4.98865e-05	5.52962e-06	-1.17496e-05	3.46589e-05	5.00766e-05	-2.85948e-05	4.33789e-05	7.87479e-05	-1.44865e-05	3.66881e-05	1.26126e-05	4.41582e-05	-2.47765e-05	-4.44326e-05	8.70829e-05	7.80866e-05	3.8011e-05	5.56956e-07	-4.66623e-09	9.4326e-05	-4.2733e-05	4.93734e-05	-3.98189e-05	-4.29223e-06	4.36641e-05	-2.62146e-05	-2.3984e-05	-7.71154e-05	6.06325e-05	1.88077e-05	3.67119e-05	-0.000149072	1.36006e-05	-8.17828e-05
	-7.85683e-05	4.89823e-06	-7.85683e-05	4.89823e-06	6.30528e-05	2.7744e-05	-3.04684e-05	-5.51965e-05	1.95628e-05	7.12957e-05	2.90294e-05	-3.11403e-05	1.94895e-05	2.66087e-06	3.49889e-05	-5.37467e-05	-5.53039e-06	-5.14805e-05	4.47668e-05	1.72162e-05	-4.1462e-05	3.94809e-05	0.000106831	-5.62801e-05	5.67894e-05	4.37058e-05	2.82556e-05	1.43771e-05	-5.63503e-05	6.82981e-05	6.4215e-05	1.21806e-05	-1.93405e-05	-2.0813e-05	7.0487e-05	-4.25225e-05	1.14709e-05	-6.8557e-05	-9.06991e-06	2.70343e-05	-9.47567e-06	6.39132e-06	-6.67316e-05	2.71042e-05	-7.69324e-06	-1.8468e-06	-0.000164502	8.07585e-06	-6.01834e-05
	-9.64875e-05	-2.396e-05	-9.64875e-05	-2.396e-05	2.71378e-05	1.1833e-05	-1.83493e-05	-9.11366e-05	-1.73656e-05	5.03671e-05	1.11635e-05	-6.01177e-06	1.25782e-05	-1.81956e-05	4.60773e-05	-4.56069e-05	4.40963e-06	-8.32113e-05	4.38746e-05	1.13559e-05	-4.53292e-05	2.7583e-05	0.000102914	-8.10736e-05	6.98906e-05	5.3799e-05	2.0353e-05	4.15306e-05	-4.8268e-05	5.45133e-05	3.93435e-05	-1.36498e-05	-1.0238e-05	-3.66213e-05	2.96479e-05	-1.2312e-05	-1.84316e-05	-9.42951e-05	-5.84761e-06	6.40453e-06	1.22633e-05	2.77667e-05	-6.53479e-05	7.57588e-06	-3.91943e-05	-2.94055e-05	-0.000180932	5.55116e-06	-4.05841e-05
	-0.000106407	-3.58181e-05	-0.000106407	-3.58181e-05	-1.57771e-05	-1.70779e-05	1.07698e-05	-0.000123077	-4.02941e-05	2.74384e-05	-9.70239e-06	5.11681e-06	2.16669e-05	-1.7052e-05	5.31657e-05	-2.94671e-05	2.63497e-05	-0.000106942	2.49825e-05	2.04955e-05	-4.61964e-05	1.46849e-05	7.29965e-05	-8.28672e-05	5.99919e-05	3.58922e-05	3.44504e-05	5.26842e-05	-1.81857e-05	5.97286e-05	9.47194e-06	-3.14801e-05	2.28646e-05	-3.34296e-05	-2.11911e-05	2.88985e-05	-1.53341e-05	-9.30332e-05	9.3747e-06	-1.92253e-05	3.90022e-05	2.9142e-05	-7.69641e-05	1.30476e-05	-6.96953e-05	-4.39641e-05	-0.000196361	-3.97347e-06	-3.99847e-05
	-0.000106326	-4.06764e-05	-0.000106326	-4.06764e-05	-5.2692e-05	-4.59889e-05	3.58889e-05	-0.000129017	-3.92225e-05	2.55098e-05	-1.85683e-05	-7.54618e-07	3.37555e-05	4.09153e-06	5.82541e-05	-7.32726e-06	4.12897e-05	-0.000133673	4.09033e-06	2.16352e-05	-5.60636e-05	-1.213e-06	3.30794e-05	-7.06608e-05	3.40931e-05	-1.46485e-08	7.35479e-05	4.98377e-05	1.68967e-05	8.09438e-05	-1.53996e-05	-3.33105e-05	5.09671e-05	-2.02379e-05	-6.30302e-05	5.3109e-05	4.76331e-06	-5.57714e-05	3.3597e-05	-4.2855e-05	6.57412e-05	1.55173e-05	-8.75804e-05	2.85193e-05	-9.71963e-05	-4.65228e-05	-0.000203791	-2.24982e-05	-6.43853e-05
	-9.72451e-05	-5.15345e-05	-9.72451e-05	-5.15345e-05	-7.1607e-05	-6.08998e-05	4.8008e-05	-0.000101957	-1.9151e-05	4.75811e-05	-1.64342e-05	-1.2626e-05	3.18442e-05	2.12351e-05	6.13425e-05	2.38126e-05	3.92298e-05	-0.000154404	1.21982e-05	8.77486e-06	-7.69309e-05	-2.3111e-05	-8.37685e-07	-5.84543e-05	1.11944e-05	-3.09214e-05	0.000127645	3.89913e-05	3.5979e-05	9.6159e-05	-2.72712e-05	-1.71409e-05	4.70696e-05	-1.70462e-05	-7.78693e-05	4.83195e-05	6.86079e-06	-2.50943e-06	6.78193e-05	-4.84848e-05	8.04801e-05	-6.10738e-06	-8.11966e-05	3.8991e-05	-0.000114697	-3.30815e-05	-0.000194221	-3.90228e-05	-9.67859e-05
	-8.41643e-05	-7.43927e-05	-8.41643e-05	-7.43927e-05	-7.05219e-05	-5.28108e-05	5.01271e-05	-5.28966e-05	9.92054e-06	7.56524e-05	-1.33001e-05	-1.04975e-05	2.19329e-05	2.73786e-05	5.64309e-05	6.29524e-05	2.11697e-05	-0.000154134	5.2306e-05	-7.08549e-06	-9.67981e-05	-5.0009e-05	-2.07548e-05	-5.42479e-05	-7.04386e-07	-3.88283e-05	0.000177743	2.01449e-05	3.40613e-05	9.13743e-05	-2.71428e-05	9.02869e-06	1.51721e-05	-3.68545e-05	-6.07083e-05	2.953e-05	-2.40417e-05	3.77525e-05	0.000112042	-3.11146e-05	7.72191e-05	-2.47321e-05	-6.08128e-05	4.04626e-05	-0.000111198	-1.16402e-05	-0.00016365	-3.95475e-05	-0.000115187
	-7.40835e-05	-9.82509e-05	-7.40835e-05	-9.82509e-05	-5.54368e-05	-3.77217e-05	4.62462e-05	-6.83659e-06	3.59921e-05	8.77238e-05	-1.4166e-05	1.86311e-05	1.60215e-05	3.45222e-05	3.95193e-05	9.80922e-05	6.10975e-06	-0.000124865	9.94139e-05	-1.19458e-05	-0.000100665	-7.5907e-05	-1.66719e-05	-5.80415e-05	-9.60312e-06	-2.47351e-05	0.00019784	-2.70159e-06	3.21436e-05	7.35895e-05	-2.20143e-05	2.81983e-05	-1.27254e-05	-6.36628e-05	-2.65473e-05	1.47405e-05	-6.59443e-05	5.20144e-05	0.000156264	-8.74439e-06	6.4958e-05	-2.83567e-05	-3.34291e-05	3.09343e-05	-8.96993e-05	3.80115e-06	-0.00012108	-2.50722e-05	-0.000107587
	-7.00027e-05	-0.000102109	-7.00027e-05	-0.000102109	-3.83517e-05	-3.66327e-05	3.13653e-05	1.82234e-05	5.20636e-05	7.67951e-05	-1.90319e-05	6.57597e-05	2.11102e-05	5.06658e-05	8.60769e-06	0.000114232	1.10498e-05	-7.85961e-05	0.000121522	-6.80617e-06	-8.65325e-05	-9.4805e-05	1.6411e-05	-6.58351e-05	-1.95019e-05	2.35812e-06	0.000176938	-2.35481e-05	5.0226e-05	6.08047e-05	-1.68859e-05	2.63679e-05	-1.16228e-05	-7.24711e-05	5.61361e-06	1.3951e-05	-8.38468e-05	4.62763e-05	0.000184486	3.62586e-06	6.46969e-05	-9.98143e-06	-3.04527e-06	1.0406e-05	-6.42003e-05	2.24246e-06	-7.55099e-05	-3.5968e-06	-8.09878e-05
	-6.99218e-05	-7.09673e-05	-6.99218e-05	-7.09673e-05	-3.22667e-05	-5.55436e-05	5.48441e-06	1.62834e-05	6.01352e-05	4.68665e-05	-2.08978e-05	0.000103888	3.81989e-05	6.28093e-05	-2.43039e-05	0.000108372	3.79898e-05	-3.83269e-05	0.00010463	-1.6665e-06	-5.73997e-05	-0.000100703	6.54939e-05	-6.86286e-05	-1.54006e-05	2.54513e-05	0.000129035	-3.53945e-05	8.63083e-05	6.10199e-05	-5.75749e-06	5.53752e-06	1.74797e-05	-4.92794e-05	2.87746e-05	2.11615e-05	-6.27493e-05	3.85381e-05	0.000187709	5.99604e-06	7.84359e-05	2.83939e-05	2.93385e-05	-1.31223e-05	-5.17175e-05	-1.53162e-05	-3.19396e-05	1.08785e-05	-5.23885e-05
	-6.7841e-05	-1.88255e-05	-6.7841e-05	-1.88255e-05	-4.31816e-05	-7.34546e-05	-1.53965e-05	-5.6566e-06	6.52067e-05	1.59378e-05	-1.77637e-05	0.000115017	6.52875e-05	5.89529e-05	-4.62155e-05	8.75116e-05	6.29299e-05	-2.80577e-05	6.47374e-05	-6.52685e-06	-1.62669e-05	-8.9601e-05	0.000102577	-5.74222e-05	6.70062e-06	3.35445e-05	8.41324e-05	-2.82409e-05	0.000120391	6.72352e-05	8.37093e-06	-1.52929e-05	5.25822e-05	-1.20878e-05	4.89355e-05	2.03721e-05	-1.86519e-05	3.58e-05	0.000165931	1.03663e-05	8.71748e-05	6.27692e-05	5.37223e-05	-1.96506e-05	-5.52348e-05	-4.08749e-05	6.307e-07	7.35383e-06	-3.87891e-05
	-5.67602e-05	2.23163e-05	-5.67602e-05	2.23163e-05	-7.10965e-05	-7.03655e-05	-1.52774e-05	-3.05966e-05	6.62783e-05	-6.99085e-06	-5.62965e-06	9.81454e-05	9.43762e-05	4.60964e-05	-5.01271e-05	5.96514e-05	6.18699e-05	-5.27885e-05	2.78453e-05	-2.33872e-05	2.88659e-05	-6.54989e-05	0.00011166	-2.82158e-05	3.18019e-05	2.56377e-05	6.22298e-05	9.12622e-07	0.000137473	6.94504e-05	1.74994e-05	-2.01233e-05	6.86847e-05	1.21039e-05	7.10965e-05	3.58255e-06	1.84456e-05	3.20619e-05	0.000120153	2.47365e-05	6.79138e-05	6.71445e-05	5.3106e-05	8.21089e-07	-6.57522e-05	-6.64336e-05	7.20099e-06	-1.41708e-05	-4.31897e-05
	-3.26794e-05	2.74581e-05	-3.26794e-05	2.74581e-05	-0.000105011	-5.02765e-05	8.84172e-06	-4.75366e-05	5.33498e-05	-1.59195e-05	1.65044e-05	7.6274e-05	0.000109465	3.724e-05	-4.60387e-05	2.47912e-05	3.28099e-05	-8.05193e-05	1.39531e-05	-4.12475e-05	6.49987e-05	-3.83969e-05	9.67426e-05	6.99066e-06	3.99031e-05	1.67309e-05	7.23272e-05	3.90662e-05	0.000140555	6.46656e-05	1.86278e-05	-6.95365e-06	5.67873e-05	8.29564e-06	9.22574e-05	-2.02069e-05	3.25431e-05	1.83238e-05	6.33755e-05	4.21067e-05	2.56527e-05	3.85199e-05	2.14898e-05	3.52928e-05	-7.12696e-05	-8.09923e-05	-1.32287e-05	-4.46954e-05	-5.45904e-05
	-1.59863e-06	1.59992e-06	-1.59863e-06	1.59992e-06	-0.000131926	-3.01874e-05	3.99608e-05	-5.04766e-05	1.24214e-05	-1.28482e-05	3.96385e-05	6.84026e-05	9.95535e-05	4.03835e-05	-4.49503e-05	-1.5069e-05	1.7499e-06	-7.32501e-05	2.30609e-05	-4.51079e-05	8.01315e-05	-1.92949e-05	7.28255e-05	3.51971e-05	2.80044e-05	1.98241e-05	0.000104425	6.22197e-05	0.000140638	5.58809e-05	1.47562e-05	1.3216e-05	2.48898e-05	-1.55127e-05	0.000109418	-2.99964e-05	2.76405e-05	-3.4143e-06	1.85978e-05	4.54769e-05	-2.06083e-05	3.89518e-06	-1.91265e-05	6.37645e-05	-6.97868e-05	-8.45509e-05	-4.26584e-05	-6.92202e-05	-6.2991e-05
	2.54822e-05	-2.82583e-05	2.54822e-05	-2.82583e-05	-0.000139841	-1.70984e-05	5.80799e-05	-4.34166e-05	-4.95071e-05	3.22318e-06	4.87726e-05	7.75311e-05	7.16422e-05	5.45271e-05	-4.68619e-05	-5.89291e-05	1.68996e-06	-3.09809e-05	4.01688e-05	-3.39682e-05	7.52643e-05	-9.19289e-06	5.09084e-05	5.74035e-05	5.10564e-06	3.59173e-05	0.000139522	5.13733e-05	0.00014072	4.90961e-05	7.88464e-06	2.63856e-05	-1.00768e-06	-3.7321e-05	0.000128579	-1.17859e-05	2.0738e-05	-2.31524e-05	-1.17989e-06	2.58472e-05	-5.98694e-05	-9.72949e-06	-3.77427e-05	7.02362e-05	-7.13039e-05	-8.61096e-05	-6.40881e-05	-7.47448e-05	-6.23916e-05
	3.4563e-05	-3.91165e-05	3.4563e-05	-3.91165e-05	-0.000124756	-5.00932e-06	5.2199e-05	-2.73566e-05	-0.000109436	2.82945e-05	3.49067e-05	9.26597e-05	4.87309e-05	7.56707e-05	-3.77735e-05	-0.000100789	3.66299e-05	5.28829e-06	4.62766e-05	-2.38285e-05	6.2397e-05	-5.0909e-06	3.39912e-05	7.961e-05	-1.87931e-05	5.30105e-05	0.000154619	2.05268e-05	0.000132802	4.53113e-05	-7.98693e-06	2.15552e-05	-9.05153e-07	-4.01293e-05	0.00014774	2.24246e-05	2.08355e-05	-3.48905e-05	-6.95758e-06	-1.27826e-05	-9.21304e-05	-3.54182e-07	-2.13589e-05	5.57078e-05	-7.98213e-05	-9.76683e-05	-7.75179e-05	-6.02694e-05	-5.77923e-05
	2.86438e-05	-3.09747e-05	2.86438e-05	-3.09747e-05	-9.26712e-05	8.07972e-06	2.23181e-05	-6.29665e-06	-0.000139364	4.93659e-05	4.08245e-08	0.000105788	5.88195e-05	9.28142e-05	-8.68514e-06	-0.00013165	8.057e-05	6.55748e-06	3.73845e-05	-3.76889e-05	5.15298e-05	-4.98889e-06	3.00741e-05	9.98164e-05	-3.86919e-05	6.21037e-05	0.000142717	4.68039e-06	0.000113885	4.05265e-05	-2.68585e-05	2.72479e-06	2.21974e-05	-2.49376e-05	0.000163901	4.26351e-05	3.4933e-05	-3.76286e-05	-1.77353e-05	-5.34124e-05	-0.000114391	9.02115e-06	7.02485e-06	3.41795e-05	-8.63386e-05	-0.000107227	-8.39476e-05	-3.67942e-05	-5.51929e-05
	2.17246e-05	-2.28329e-05	2.17246e-05	-2.28329e-05	-6.15861e-05	1.81688e-05	-1.55628e-05	1.57634e-05	-0.000126292	5.64372e-05	-4.98251e-05	0.000106917	0.000101908	9.59578e-05	3.14033e-05	-0.00013851	0.00010351	-1.81733e-05	1.84923e-05	-7.65492e-05	4.66626e-05	-6.88689e-06	4.3157e-05	0.000111023	-4.95906e-05	7.01969e-05	0.000116814	1.88339e-05	9.09669e-05	3.07418e-05	-3.07301e-05	-1.81056e-05	4.32999e-05	-5.7459e-06	0.000166062	3.48456e-05	5.80304e-05	-3.83667e-05	-3.8513e-05	-7.70422e-05	-0.000109653	6.39648e-06	9.40861e-06	2.26512e-05	-8.08559e-05	-9.37857e-05	-7.73773e-05	-1.43188e-05	-5.35935e-05
	2.28054e-05	-3.0691e-05	2.28054e-05	-3.0691e-05	-5.2501e-05	2.22578e-05	-3.64437e-05	2.38233e-05	-7.82209e-05	4.05085e-05	-9.7691e-05	8.70454e-05	0.000147997	7.51013e-05	6.24917e-05	-0.00012137	9.945e-05	-4.19041e-05	-3.99815e-07	-0.00011841	4.27954e-05	-1.17849e-05	6.92399e-05	0.000109229	-5.04893e-05	8.529e-05	9.09117e-05	4.69875e-05	7.30492e-05	1.2957e-05	-1.16016e-05	-2.3936e-05	4.54025e-05	1.24458e-05	0.000152223	1.10561e-05	8.11279e-05	-3.91048e-05	-5.12906e-05	-7.5672e-05	-6.69136e-05	7.71782e-07	-2.22076e-05	2.41229e-05	-5.83732e-05	-6.33443e-05	-4.5807e-05	3.15657e-06	-5.39942e-05
	2.58862e-05	-5.05492e-05	2.58862e-05	-5.05492e-05	-6.74159e-05	2.43469e-05	-3.03246e-05	5.88336e-06	-1.51494e-05	1.57988e-06	-0.000127557	4.3174e-05	0.000155086	3.82449e-05	7.25801e-05	-9.02301e-05	8.339e-05	-5.26349e-05	-9.29196e-06	-0.00014027	3.99282e-05	-2.26828e-05	9.23228e-05	0.000101436	-4.43881e-05	9.83832e-05	7.40091e-05	5.41411e-05	5.71315e-05	-2.82777e-06	1.85268e-05	-1.47664e-05	3.4505e-05	2.96375e-05	0.000124384	-2.7334e-06	9.22253e-05	-3.3843e-05	-4.40683e-05	-5.93018e-05	-4.17462e-06	7.14712e-06	-6.08239e-05	2.55946e-05	-2.78905e-05	-4.4903e-05	1.76328e-06	1.16319e-05	-5.93948e-05
	1.9967e-05	-6.44074e-05	1.9967e-05	-6.44074e-05	-9.53308e-05	3.14359e-05	-2.05446e-07	-3.10566e-05	4.39222e-05	-4.83488e-05	-0.000126423	-1.16974e-05	0.000113174	-2.61156e-06	5.86685e-05	-6.10903e-05	7.33301e-05	-5.43657e-05	1.81588e-06	-0.00013513	3.8061e-05	-4.35808e-05	0.000106406	8.66421e-05	-3.02869e-05	9.04764e-05	6.61066e-05	3.32946e-05	3.82139e-05	-1.06125e-05	3.66552e-05	-1.59678e-06	3.26075e-05	4.08292e-05	9.1545e-05	-5.22875e-07	8.23228e-05	-1.55811e-05	-1.8846e-05	-4.69315e-05	4.65643e-05	1.95224e-05	-6.84401e-05	1.20663e-05	-4.40787e-06	-5.34617e-05	3.83336e-05	1.21072e-05	-7.37954e-05
	2.04781e-06	-6.22656e-05	2.04781e-06	-6.22656e-05	-0.000118246	4.45249e-05	4.09137e-05	-6.49967e-05	8.89937e-05	-8.42774e-05	-9.72887e-05	-4.95689e-05	5.52629e-05	-3.5468e-05	3.37568e-05	-3.49505e-05	7.62701e-05	-5.40965e-05	3.09237e-05	-0.000116991	3.11938e-05	-6.54788e-05	0.000111489	6.38486e-05	-2.1856e-06	5.65696e-05	6.7204e-05	1.44817e-06	1.92962e-05	-1.43973e-05	3.47836e-05	3.57284e-06	4.971e-05	3.80209e-05	5.7706e-05	4.68761e-06	5.94203e-05	1.76808e-05	7.37627e-06	-5.15613e-05	6.53033e-05	2.08978e-05	-3.50563e-05	-7.46199e-06	1.07487e-06	-6.90204e-05	4.79039e-05	6.58259e-06	-8.81961e-05
	-2.08714e-05	-4.81238e-05	-2.08714e-05	-4.81238e-05	-0.000130161	5.5614e-05	7.70328e-05	-7.49367e-05	0.000108065	-8.52061e-05	-5.41546e-05	-4.74403e-05	1.93515e-05	-5.43245e-05	1.48452e-05	-8.81069e-06	8.22101e-05	-5.28273e-05	6.30316e-05	-9.68509e-05	1.63266e-05	-7.33768e-05	0.000103571	4.3055e-05	3.59156e-05	1.06628e-05	7.33014e-05	-1.63983e-05	5.37851e-06	-2.21821e-05	1.89121e-05	6.74245e-06	6.88126e-05	2.42125e-05	2.48669e-05	-2.10188e-06	3.85177e-05	5.29427e-05	1.95986e-05	-7.11911e-05	5.50422e-05	1.02731e-05	2.03274e-05	-1.39903e-05	-1.04423e-05	-6.3579e-05	4.04741e-05	1.05789e-06	-9.15967e-05
	-4.67906e-05	-3.2982e-05	-4.67906e-05	-3.2982e-05	-0.000132076	5.87031e-05	9.01519e-05	-6.08766e-05	9.31368e-05	-5.91348e-05	-2.20205e-05	-1.13117e-05	1.64402e-05	-4.71809e-05	1.09336e-05	1.93292e-05	7.31502e-05	-5.85582e-05	7.41394e-05	-7.87113e-05	-8.54065e-06	-5.42748e-05	6.66544e-05	3.72614e-05	6.90169e-05	-2.9244e-05	7.63988e-05	-1.82447e-05	-8.53915e-06	-3.49668e-05	2.04051e-06	2.19121e-05	7.1915e-05	1.24043e-05	-1.29721e-05	-1.88914e-05	2.76152e-05	7.12046e-05	1.48209e-05	-9.48209e-05	2.77812e-05	8.64841e-06	6.17112e-05	-1.51863e-06	-2.39597e-05	-4.21377e-05	3.90444e-05	-4.66794e-07	-8.19973e-05
	-7.67098e-05	-2.88402e-05	-7.67098e-05	-2.88402e-05	-0.000125991	5.57921e-05	6.9271e-05	-4.08167e-05	4.62084e-05	-2.80634e-05	-1.28864e-05	2.98169e-05	2.75289e-05	-1.20373e-05	7.02205e-06	4.2469e-05	3.60902e-05	-7.8289e-05	5.22473e-05	-5.85716e-05	-4.54079e-05	-1.91728e-05	4.73727e-06	4.74678e-05	8.21182e-05	-5.61508e-05	7.64962e-05	-1.80912e-05	-3.04568e-05	-4.17516e-05	-1.28311e-05	5.30817e-05	5.40176e-05	1.65959e-05	-5.88112e-05	-3.06809e-05	2.47127e-05	6.14665e-05	5.04321e-06	-0.000116451	-4.47987e-06	3.00237e-05	6.9095e-05	1.89531e-05	-2.9477e-05	-3.36964e-05	4.96147e-05	2.00856e-06	-6.63979e-05
	-0.000114629	-3.86984e-05	-0.000114629	-3.86984e-05	-0.000109905	5.28811e-05	2.03901e-05	-3.07567e-05	-1.57201e-05	-1.09921e-05	-2.47523e-05	4.49454e-05	2.86175e-05	3.51062e-05	-1.68896e-05	5.56088e-05	-2.49698e-05	-0.00010702	1.33551e-05	-3.64319e-05	-8.62751e-05	7.92925e-06	-4.41798e-05	6.16743e-05	7.32194e-05	-6.50576e-05	7.65936e-05	-2.69376e-05	-5.53745e-05	-3.75364e-05	-2.87026e-05	8.82513e-05	2.41201e-05	3.27876e-05	-0.00010265	-2.64703e-05	1.88102e-05	2.67284e-05	2.26551e-06	-0.00013308	-3.27409e-05	6.1399e-05	5.24787e-05	3.34248e-05	-2.79943e-05	-4.92551e-05	5.9185e-05	2.48389e-06	-4.77986e-05
	-0.000153548	-5.45566e-05	-0.000153548	-5.45566e-05	-8.48204e-05	5.49702e-05	-3.64908e-05	-3.56967e-05	-6.96485e-05	-9.92073e-06	-4.36182e-05	2.7074e-05	1.07062e-05	6.52498e-05	-5.68012e-05	5.57486e-05	-7.90298e-05	-0.000133751	-1.3537e-05	-1.72923e-05	-0.000117142	1.00312e-05	-4.2097e-05	6.58807e-05	4.53206e-05	-5.19644e-05	8.06911e-05	-4.2784e-05	-6.92922e-05	-2.43212e-05	-4.35742e-05	0.000106421	-9.77736e-06	4.09793e-05	-0.000127489	-1.12598e-05	8.90763e-06	-1.40097e-05	1.34878e-05	-0.00013871	-5.3002e-05	7.97744e-05	3.98625e-05	3.38965e-05	-2.35116e-05	-6.98137e-05	5.57553e-05	5.95925e-06	-2.91992e-05
	-0.000177467	-5.54148e-05	-0.000177467	-5.54148e-05	-6.27353e-05	6.60592e-05	-7.33717e-05	-5.46367e-05	-9.9577e-05	-8.84939e-06	-5.54842e-05	-4.7974e-06	-1.72051e-05	5.93933e-05	-8.07128e-05	4.78884e-05	-9.70897e-05	-0.000148481	-1.74292e-05	-1.15262e-06	-0.000120009	-2.86675e-06	9.98595e-06	5.60871e-05	7.42192e-06	-1.68712e-05	9.17885e-05	-4.76305e-05	-6.12099e-05	-5.10593e-06	-5.04458e-05	9.85905e-05	-3.26748e-05	3.0171e-05	-0.000122328	-4.04934e-06	1.00509e-06	-4.37478e-05	3.57101e-05	-0.00012834	-5.3263e-05	7.61497e-05	4.42463e-05	2.13681e-05	-2.00288e-05	-7.13724e-05	3.93256e-05	1.24346e-05	-2.25998e-05
	-0.000180387	-2.4273e-05	-0.000180387	-2.4273e-05	-6.16503e-05	8.11483e-05	-7.12526e-05	-8.95767e-05	-0.000101505	3.22195e-06	-5.83501e-05	-1.96688e-05	-4.51165e-05	1.65369e-05	-6.76244e-05	3.70282e-05	-8.11497e-05	-0.000143212	-8.32134e-06	1.29871e-05	-9.18767e-05	-1.27648e-05	6.70688e-05	4.02936e-05	-2.74768e-05	2.6222e-05	9.68859e-05	-3.14769e-05	-3.41275e-05	1.51093e-05	-4.13173e-05	7.87601e-05	-3.55723e-05	9.36271e-06	-9.31674e-05	-1.48388e-05	-8.97455e-07	-4.8486e-05	6.59325e-05	-0.00010897	-2.75241e-05	6.3525e-05	5.463e-05	8.83982e-06	-1.55461e-05	-4.99311e-05	1.68959e-05	1.79099e-05	-3.50005e-05
	-0.000171306	2.58688e-05	-0.000171306	2.58688e-05	-8.55652e-05	8.72374e-05	-4.01335e-05	-0.000132517	-7.44339e-05	1.72933e-05	-6.1216e-05	-9.54025e-06	-6.50278e-05	-4.83196e-05	-2.4536e-05	3.1168e-05	-5.82097e-05	-0.000123943	-7.2135e-06	2.51267e-05	-4.67439e-05	-1.76627e-05	8.91517e-05	2.15e-05	-4.33756e-05	6.23152e-05	8.69833e-05	6.76625e-07	-4.0452e-06	3.63245e-05	-2.31889e-05	6.29297e-05	-2.34698e-05	1.5544e-06	-5.40064e-05	-3.16283e-05	3.20004e-06	-3.12241e-05	9.61548e-05	-9.25996e-05	1.72149e-05	5.39003e-05	5.30138e-05	3.31152e-06	-3.06329e-06	-2.14898e-05	-7.53386e-06	2.03852e-05	-5.54011e-05
	-0.000160225	6.30106e-05	-0.000160225	6.30106e-05	-0.00011948	7.73265e-05	-7.0144e-06	-0.000164457	-3.43624e-05	1.53646e-05	-6.50819e-05	1.15883e-05	-6.89391e-05	-0.000118176	1.65524e-05	2.73078e-05	-4.92697e-05	-0.000102674	-1.81056e-05	2.72664e-05	-1.16111e-05	-2.65607e-05	7.92346e-05	-2.93583e-07	-3.72743e-05	8.14084e-05	6.30807e-05	3.18302e-05	1.40371e-05	6.55398e-05	-9.06051e-06	5.70993e-05	-1.53673e-05	1.47461e-05	-1.28455e-05	-3.44178e-05	9.2975e-06	-1.19621e-05	0.000123377	-9.12293e-05	5.49538e-05	4.72757e-05	3.23976e-05	-2.21681e-06	2.04194e-05	-3.04848e-06	-2.59636e-05	2.28606e-05	-6.38017e-05
	-0.000152144	6.81524e-05	-0.000152144	6.81524e-05	-0.000133395	5.04155e-05	1.31047e-05	-0.000166397	-4.29081e-06	-4.56402e-06	-6.59478e-05	2.77169e-05	-5.18505e-05	-0.000165032	3.36408e-05	1.84476e-05	-5.03296e-05	-8.84046e-05	-3.09978e-05	1.7406e-05	-2.47834e-06	-4.14587e-05	6.53175e-05	-2.30872e-05	-1.81731e-05	8.15016e-05	4.41782e-05	4.59837e-05	2.01194e-05	0.000106755	-4.93205e-06	5.22689e-05	-1.82647e-05	3.39378e-05	3.13155e-05	-2.12073e-05	1.3395e-05	-1.27003e-05	0.000140599	-0.000101859	6.36928e-05	4.0651e-05	2.78132e-06	-1.17451e-05	4.1902e-05	4.39283e-06	-2.63933e-05	3.03359e-05	-5.02024e-05
	-0.000143063	4.72943e-05	-0.000143063	4.72943e-05	-0.00010931	2.15045e-05	1.62238e-05	-0.000137337	-2.19263e-07	-3.34927e-05	-5.68137e-05	3.28455e-05	-2.67618e-05	-0.000165889	2.67292e-05	1.58743e-06	-4.53896e-05	-7.91354e-05	-3.189e-05	3.54569e-06	-1.73455e-05	-5.03567e-05	5.84004e-05	-3.98807e-05	2.92817e-06	6.35948e-05	4.62756e-05	3.71373e-05	2.02018e-05	0.00014997	-7.80365e-06	3.74385e-05	-2.61622e-05	4.21295e-05	7.24764e-05	-3.99681e-06	9.49244e-06	-3.54384e-05	0.000144822	-0.000113489	4.74317e-05	3.30263e-05	-1.88349e-05	-2.22734e-05	4.63847e-05	6.83417e-06	1.77006e-07	4.48113e-05	-2.6603e-05
	-0.000133983	2.14361e-05	-0.000133983	2.14361e-05	-5.72249e-05	4.59357e-06	8.34291e-06	-9.82767e-05	-1.91477e-05	-5.64213e-05	-4.16796e-05	2.2974e-05	-1.46731e-05	-0.000114745	1.28176e-05	-1.82727e-05	-2.54496e-05	-6.18662e-05	-1.47821e-05	6.85356e-07	-4.12128e-05	-4.52547e-05	4.64833e-05	-4.66743e-05	2.80294e-05	3.46879e-05	6.7373e-05	1.52908e-05	2.22841e-05	0.000175185	-1.36752e-05	1.16082e-05	-3.00597e-05	3.93212e-05	0.000106637	7.21369e-06	-4.10113e-07	-6.71765e-05	0.000138044	-0.000117119	3.61707e-05	3.24016e-05	-2.54511e-05	-2.78017e-05	3.58674e-05	6.27548e-06	4.17473e-05	5.72866e-05	-7.00363e-06
	-0.000129902	4.57787e-06	-0.000129902	4.57787e-06	-9.13983e-06	-1.31736e-06	-3.53799e-06	-7.42168e-05	-4.70762e-05	-6.935e-05	-3.15455e-05	-3.89738e-06	-2.55845e-05	-3.66018e-05	1.4906e-05	-3.7133e-05	-5.09569e-07	-2.9597e-05	7.32574e-06	1.8825e-05	-5.108e-05	-2.81527e-05	2.35662e-05	-5.14679e-05	5.21307e-05	4.78113e-06	9.04704e-05	-2.5556e-06	2.43664e-05	0.000169401	-1.75467e-05	-1.62222e-05	-2.99572e-05	3.35129e-05	0.000126798	1.34242e-05	-1.23126e-05	-8.69146e-05	0.000131266	-0.000110748	5.09096e-05	3.37769e-05	-2.20674e-05	-3.033e-05	2.33502e-05	-8.28319e-06	7.23176e-05	6.1762e-05	2.59573e-06
	-0.000128821	-1.28032e-06	-0.000128821	-1.28032e-06	2.94525e-06	-7.22836e-06	-1.74189e-05	-7.51567e-05	-7.10046e-05	-7.52787e-05	-3.54114e-05	-3.77688e-05	-4.34958e-05	2.45418e-05	3.79944e-05	-5.29931e-05	1.14305e-05	-2.3278e-06	1.64336e-05	4.69647e-05	-3.79472e-05	-1.00507e-05	4.64907e-06	-5.82614e-05	5.92319e-05	-1.71257e-05	0.000102568	-4.40206e-06	2.44487e-05	0.000138616	-2.04183e-05	-3.20526e-05	-2.38546e-05	2.97046e-05	0.000125959	2.76347e-05	-1.72151e-05	-8.66527e-05	0.000128489	-0.000100378	7.26485e-05	2.61523e-05	-1.76836e-05	-3.68583e-05	1.18328e-05	-3.78419e-05	7.18879e-05	5.32373e-05	1.95109e-07
	-0.00012074	-1.38508e-07	-0.00012074	-1.38508e-07	-2.39697e-05	-2.01393e-05	-2.72998e-05	-9.40968e-05	-7.79331e-05	-7.82073e-05	-4.72773e-05	-5.86402e-05	-4.74071e-05	5.06853e-05	7.20828e-05	-6.08533e-05	3.37048e-06	-9.05861e-06	6.54143e-06	6.71043e-05	-5.81439e-06	-1.94864e-06	3.73199e-06	-6.5055e-05	3.83332e-05	-2.60325e-05	0.000101665	1.75151e-06	2.25311e-05	9.98311e-05	-2.02899e-05	-2.4883e-05	-1.07521e-05	2.48962e-05	0.00010712	5.58452e-05	-1.11177e-05	-7.03909e-05	0.000127711	-9.1008e-05	6.63875e-05	1.05276e-05	-7.29986e-06	-4.13867e-05	4.31547e-06	-6.44005e-05	4.04582e-05	4.47126e-05	-1.62055e-05
	-9.66593e-05	1.00329e-06	-9.66593e-05	1.00329e-06	-6.88846e-05	-3.70503e-05	-2.81807e-05	-0.000123037	-6.88615e-05	-7.2136e-05	-5.41432e-05	-4.45116e-05	-3.43185e-05	5.38289e-05	9.61712e-05	-5.37135e-05	-1.46895e-05	-4.67894e-05	-1.03507e-05	7.0244e-05	2.93184e-05	-5.8466e-06	1.98149e-05	-6.78486e-05	8.43444e-06	-2.39393e-05	9.77627e-05	-9.49476e-08	3.16134e-05	7.30464e-05	-1.81615e-05	1.28659e-06	3.35043e-06	1.80879e-05	8.42812e-05	8.90557e-05	9.79767e-07	-4.7129e-05	0.000121933	-8.56378e-05	2.21265e-05	5.9029e-06	1.80839e-05	-3.1915e-05	-2.01631e-07	-6.59592e-05	-3.97156e-06	4.6188e-05	-4.76062e-05
	-5.45785e-05	-6.8549e-06	-5.45785e-05	-6.8549e-06	-0.0001048	-4.89612e-05	-1.30616e-05	-0.000151977	-5.379e-05	-5.10646e-05	-4.90091e-05	6.16921e-07	-1.92298e-05	4.99724e-05	9.62596e-05	-3.85737e-05	-2.47495e-05	-8.25202e-05	-2.22429e-05	5.63837e-05	5.24512e-05	-1.07446e-05	3.98978e-05	-6.76421e-05	-8.46433e-06	-1.48461e-05	9.98601e-05	-1.79414e-05	5.56957e-05	6.52616e-05	-1.40331e-05	2.94562e-05	-1.54706e-06	1.52796e-05	7.24421e-05	0.000110266	1.00772e-05	-1.9867e-05	0.000110156	-8.12676e-05	-3.01346e-05	2.52782e-05	5.44677e-05	-1.44433e-05	4.28087e-06	-4.45179e-05	-4.54013e-05	5.86633e-05	-8.40068e-05
	-1.14977e-05	-2.97131e-05	-1.14977e-05	-2.97131e-05	-0.000116714	-5.48721e-05	1.60575e-05	-0.000169917	-4.97184e-05	-1.89933e-05	-4.1875e-05	5.27455e-05	-1.61411e-05	3.7116e-05	7.1348e-05	-3.14339e-05	-1.68095e-05	-9.6251e-05	-2.9135e-05	3.55233e-05	5.2584e-05	-6.64258e-06	5.99807e-05	-6.84357e-05	-9.36308e-06	-7.52907e-07	0.000105958	-3.97878e-05	8.5778e-05	6.54768e-05	-1.09046e-05	3.66258e-05	-3.34445e-05	2.94713e-05	7.16031e-05	0.000101477	5.17473e-06	1.13949e-05	8.53778e-05	-8.08974e-05	-5.43957e-05	5.96535e-05	8.08515e-05	-5.97157e-06	6.7636e-06	-2.60766e-05	-7.5831e-05	6.71386e-05	-0.000102407
	1.95831e-05	-5.45713e-05	1.95831e-05	-5.45713e-05	-9.86294e-05	-5.47831e-05	3.51766e-05	-0.000165857	-5.86469e-05	7.07805e-06	-3.97409e-05	8.38741e-05	-1.90525e-05	7.25955e-06	3.94364e-05	-3.62941e-05	5.13059e-06	-0.000100982	-3.50272e-05	1.5663e-05	3.37168e-05	7.45942e-06	8.20636e-05	-7.22293e-05	-1.42618e-05	1.83403e-05	0.000104055	-4.96343e-05	0.00010386	5.3692e-05	-1.27762e-05	2.07954e-05	-7.0342e-05	5.7663e-05	7.2764e-05	7.06873e-05	-1.27278e-05	4.66567e-05	4.66002e-05	-8.75271e-05	-5.26567e-05	8.20289e-05	7.62352e-05	-1.34999e-05	-7.53522e-07	-3.46353e-05	-9.72607e-05	6.0614e-05	-8.7808e-05
	2.86639e-05	-6.14295e-05	2.86639e-05	-6.14295e-05	-5.75443e-05	-4.46941e-05	3.02957e-05	-0.000135797	-6.35754e-05	9.14939e-06	-3.96068e-05	8.40026e-05	-1.09638e-05	-3.05969e-05	1.65248e-05	-4.01542e-05	2.60706e-05	-0.000115713	-3.79193e-05	3.80263e-06	6.84956e-06	2.45614e-05	9.81464e-05	-7.70228e-05	-2.71606e-05	3.94335e-05	8.71523e-05	-3.74807e-05	0.000100943	2.09073e-05	-2.06478e-05	4.96503e-06	-8.22395e-05	7.68547e-05	7.0925e-05	3.48978e-05	-2.66303e-05	7.29186e-05	6.82248e-06	-9.91569e-05	-4.59178e-05	7.84042e-05	4.4619e-05	-3.10282e-05	-1.32709e-05	-5.91939e-05	-0.00010869	4.00893e-05	-4.62087e-05
	2.17447e-05	-4.22877e-05	2.17447e-05	-4.22877e-05	-4.45924e-06	-1.8605e-05	3.41485e-06	-9.27368e-05	-4.95038e-05	-8.77927e-06	-3.24728e-05	6.31312e-05	2.21248e-05	-5.74533e-05	1.46132e-05	-2.80145e-05	3.20106e-05	-0.000132443	-2.98115e-05	-7.05771e-06	-1.80177e-05	3.46634e-05	9.42293e-05	-7.68164e-05	-3.50593e-05	5.95267e-05	5.32498e-05	-1.53272e-05	8.4025e-05	-1.28775e-05	-3.55193e-05	1.21346e-05	-6.3137e-05	6.20464e-05	6.60859e-05	1.31083e-05	-1.85329e-05	7.61805e-05	-1.19552e-05	-0.000101787	-4.51788e-05	6.17795e-05	1.30028e-05	-4.25565e-05	-1.77882e-05	-7.57526e-05	-0.00010612	1.75647e-05	3.39068e-06
	4.82551e-06	-1.01459e-05	4.82551e-06	-1.01459e-05	3.66258e-05	1.7484e-05	-2.6466e-05	-5.46768e-05	-2.34323e-05	-2.77079e-05	-1.93387e-05	4.12598e-05	6.22135e-05	-6.33098e-05	2.37016e-05	3.12535e-06	1.99507e-05	-0.000129174	-1.27036e-05	-2.4918e-05	-3.48849e-05	3.67654e-05	6.53122e-05	-7.261e-05	-2.19581e-05	7.06199e-05	7.34718e-06	-9.1736e-06	6.81073e-05	-3.06623e-05	-5.83909e-05	3.53043e-05	-3.60344e-05	1.42381e-05	5.32469e-05	3.31878e-06	1.25646e-05	5.14424e-05	-6.73291e-06	-8.94165e-05	-3.64399e-05	5.21548e-05	9.38652e-06	-3.30848e-05	-1.53055e-05	-7.23113e-05	-8.65498e-05	3.99698e-08	3.79901e-05
	-1.90937e-05	1.39959e-05	-1.90937e-05	1.39959e-05	4.67109e-05	4.85731e-05	-4.83469e-05	-3.56168e-05	-1.13607e-05	-3.06366e-05	-1.02046e-05	2.83884e-05	7.83022e-05	-5.31662e-05	2.379e-05	4.32652e-05	-3.10932e-06	-0.000105905	-5.95801e-07	-5.57784e-05	-4.37521e-05	3.18675e-05	2.63951e-05	-6.34036e-05	4.14319e-06	6.77131e-05	-4.05554e-05	-3.30201e-05	6.41897e-05	-3.4447e-05	-8.42625e-05	5.24739e-05	-2.59319e-05	-3.35702e-05	3.24078e-05	-1.47073e-06	4.16621e-05	9.70431e-06	2.48941e-06	-6.60463e-05	-1.17009e-05	5.55301e-05	3.37703e-05	-7.61312e-06	-2.28229e-05	-5.487e-05	-6.29796e-05	-1.44847e-05	4.75894e-05
	-4.30129e-05	1.91377e-05	-4.30129e-05	1.91377e-05	2.8796e-05	6.16622e-05	-5.42278e-05	-4.05568e-05	-2.42892e-05	-1.65652e-05	-9.07048e-06	2.35169e-05	5.53909e-05	-3.40227e-05	1.18784e-05	7.9405e-05	-2.11693e-05	-8.76358e-05	-3.48795e-06	-9.06387e-05	-4.06193e-05	2.39695e-05	-4.522e-06	-4.41971e-05	2.82444e-05	5.28063e-05	-7.0458e-05	-7.18665e-05	7.3272e-05	-3.82318e-05	-0.000104134	5.06435e-05	-3.38294e-05	-4.43785e-05	7.56879e-06	-4.26021e-06	4.57596e-05	-3.10338e-05	-2.88288e-07	-4.26761e-05	2.0038e-05	6.09055e-05	6.2154e-05	1.28585e-05	-4.73401e-05	-3.34287e-05	-4.74093e-05	-2.80093e-05	3.31888e-05
	-5.59321e-05	1.62796e-05	-5.59321e-05	1.62796e-05	8.81054e-07	5.97512e-05	-4.11087e-05	-6.04968e-05	-5.22176e-05	2.5061e-06	-1.19364e-05	2.66455e-05	1.24795e-05	-6.87911e-06	-3.32127e-08	0.000103545	-2.12293e-05	-8.63667e-05	-1.23801e-05	-0.000109499	-2.54865e-05	2.10715e-05	-1.64391e-05	-8.9907e-06	4.23457e-05	3.78994e-05	-5.63606e-05	-8.97129e-05	8.73543e-05	-4.20166e-05	-0.000103006	4.28131e-05	-3.87268e-05	-1.41868e-05	-1.32703e-05	1.95028e-06	2.9857e-05	-5.77719e-05	9.34029e-07	-2.53058e-05	4.2777e-05	6.32808e-05	6.85378e-05	8.33026e-06	-7.88574e-05	-8.98733e-06	-4.4839e-05	-3.55341e-05	4.78816e-06
	-5.08513e-05	2.24214e-05	-5.08513e-05	2.24214e-05	-1.50339e-05	5.78403e-05	-1.69896e-05	-8.04369e-05	-6.61461e-05	1.65774e-05	-1.08023e-05	3.67741e-05	-2.24318e-05	2.32644e-05	7.05519e-06	0.000114685	-5.17176e-06	-9.50975e-05	-7.27226e-06	-0.000102359	-8.35371e-06	2.71735e-05	-1.03562e-05	4.12157e-05	4.74469e-05	2.49926e-05	1.73685e-06	-6.55594e-05	9.34366e-05	-3.68013e-05	-8.38772e-05	4.99827e-05	-2.16243e-05	2.60049e-05	-2.91093e-05	2.41608e-05	1.69544e-05	-6.551e-05	2.61563e-05	-1.19356e-05	5.15159e-05	6.76561e-05	5.69216e-05	-1.41981e-05	-9.83746e-05	1.3454e-05	-4.92687e-05	-2.80587e-05	-3.06125e-05
	-3.87705e-05	4.35632e-05	-3.87705e-05	4.35632e-05	-9.9488e-06	6.39294e-05	7.12947e-06	-8.73769e-05	-5.00745e-05	2.06488e-05	-7.66819e-06	4.49027e-05	-3.43432e-05	4.5408e-05	3.61436e-05	0.000110824	2.18857e-05	-9.88283e-05	1.58356e-05	-8.12197e-05	-1.02209e-05	4.02755e-05	9.72667e-06	8.44222e-05	3.65482e-05	1.10858e-05	7.18343e-05	-1.64058e-05	7.9519e-05	-2.15861e-05	-6.17487e-05	7.91523e-05	1.54782e-05	3.91965e-05	-4.09484e-05	5.73713e-05	2.10519e-05	-6.32481e-05	6.83786e-05	-6.56538e-06	5.12549e-05	8.10314e-05	4.73053e-05	-2.57264e-05	-0.000102892	2.98953e-05	-5.96984e-05	-1.05833e-05	-7.00131e-05
	-3.96897e-05	6.2705e-05	-3.96897e-05	6.2705e-05	1.91363e-05	7.20183e-05	1.72486e-05	-7.73169e-05	-1.2003e-05	1.77201e-05	-1.25341e-05	3.90312e-05	-2.52545e-05	5.05516e-05	7.0232e-05	8.99642e-05	3.89432e-05	-9.45591e-05	3.69434e-05	-6.90801e-05	-4.60881e-05	4.93776e-05	4.28096e-05	9.36286e-05	7.64944e-06	-9.82097e-06	0.000116932	2.37477e-05	4.66013e-05	-3.37089e-06	-5.56203e-05	0.000105322	4.95807e-05	1.33882e-05	-5.27874e-05	8.05818e-05	3.41494e-05	-5.59863e-05	9.6601e-05	-1.11951e-05	3.49938e-05	9.44068e-05	4.96891e-05	-9.25467e-06	-9.84092e-05	3.73366e-05	-7.41281e-05	-1.08038e-07	-0.000105414
	-5.16089e-05	6.28468e-05	-5.16089e-05	6.28468e-05	6.12214e-05	7.91074e-05	1.13677e-05	-6.02568e-05	2.70686e-05	1.17915e-05	-3.54e-05	2.41598e-05	-9.16583e-06	3.56951e-05	8.53204e-05	5.0104e-05	3.20007e-05	-8.82899e-05	3.60513e-05	-7.49404e-05	-0.000101955	4.74795e-05	8.48925e-05	6.8835e-05	-3.02493e-05	-2.97278e-05	0.000124029	3.29013e-05	1.26836e-05	1.58443e-05	-6.54919e-05	0.000103492	5.86832e-05	-2.64201e-05	-6.26265e-05	7.67923e-05	4.22469e-05	-4.77244e-05	9.48232e-05	-1.5825e-05	-2.67232e-07	8.67821e-05	6.30729e-05	2.9217e-05	-8.99265e-05	4.37779e-05	-8.45578e-05	-4.63274e-06	-0.000122814
	-5.85281e-05	3.79886e-05	-5.85281e-05	3.79886e-05	0.000101306	8.91965e-05	4.86787e-07	-3.81969e-05	5.11401e-05	5.8628e-06	-6.82659e-05	1.72884e-05	5.92284e-06	7.83868e-06	7.04088e-05	2.24382e-06	9.0582e-06	-8.70207e-05	1.01591e-05	-8.78007e-05	-0.000142823	3.55815e-05	0.000126975	3.40415e-05	-5.5148e-05	-3.66346e-05	0.000112127	1.60548e-05	-2.34047e-07	3.20596e-05	-8.03635e-05	7.26611e-05	4.17857e-05	-5.02284e-05	-6.44655e-05	4.70028e-05	3.93443e-05	-3.54625e-05	7.60456e-05	-1.04547e-05	-4.25283e-05	5.61574e-05	7.94566e-05	6.46887e-05	-7.74439e-05	5.62193e-05	-7.59876e-05	-1.21573e-05	-0.000106215
	-4.94473e-05	2.13041e-06	-4.94473e-05	2.13041e-06	0.000117392	0.000103285	-7.39411e-06	-1.61369e-05	5.62116e-05	3.93414e-06	-8.91318e-05	2.9417e-05	1.20115e-05	-2.70178e-05	3.24972e-05	-3.56164e-05	-3.88429e-06	-9.17515e-05	-2.1733e-05	-9.26611e-05	-0.00014469	2.36836e-05	0.000152058	1.12479e-05	-5.40468e-05	-2.55414e-05	0.000100224	-9.79162e-06	5.84827e-06	3.52748e-05	-9.5235e-05	3.38307e-05	2.18883e-05	-4.50367e-05	-5.33046e-05	1.42133e-05	3.24418e-05	-2.32006e-05	6.32679e-05	3.91551e-06	-7.17893e-05	1.85327e-05	8.88404e-05	7.61604e-05	-6.39611e-05	6.96606e-05	-5.24173e-05	-9.682e-06	-6.06156e-05
	-3.83664e-05	-2.87278e-05	-3.83664e-05	-2.87278e-05	9.64766e-05	0.000109375	-1.1275e-05	-2.07689e-06	4.82832e-05	3.00548e-06	-8.29977e-05	5.15455e-05	8.10017e-06	-6.08742e-05	-1.14144e-05	-4.84765e-05	5.17316e-06	-9.54823e-05	-4.06252e-05	-9.35214e-05	-0.000118557	1.97855e-05	0.000149141	1.45433e-06	-3.39456e-05	-6.4482e-06	9.33214e-05	-3.3638e-05	1.39306e-05	1.649e-05	-0.000112107	7.00035e-06	2.09908e-05	-1.8845e-05	-3.11436e-05	-3.57617e-06	2.75393e-05	-1.69387e-05	6.74902e-05	1.52857e-05	-8.20504e-05	-5.09197e-06	8.42242e-05	5.36321e-05	-5.64783e-05	7.41019e-05	-2.8847e-05	-2.0671e-07	-1.20163e-05
	-4.42856e-05	-4.6586e-05	-4.42856e-05	-4.6586e-05	5.35616e-05	9.94636e-05	-1.21559e-05	-5.01686e-06	2.93547e-05	-2.92317e-06	-5.38636e-05	6.76741e-05	3.18884e-06	-8.67307e-05	-4.3326e-05	-3.93367e-05	2.22307e-05	-8.92131e-05	-3.35173e-05	-9.83818e-05	-8.94242e-05	2.68876e-05	0.000118224	-7.33925e-06	-6.8443e-06	9.64499e-06	8.34188e-05	-5.04845e-05	7.01292e-06	-7.29474e-06	-0.000129978	4.16996e-06	3.80934e-05	1.63467e-05	1.73369e-08	-5.36564e-06	3.06368e-05	-1.36768e-05	7.57125e-05	2.0656e-05	-8.23114e-05	-1.27166e-05	6.96079e-05	1.51038e-05	-5.89956e-05	7.05432e-05	-2.12767e-05	4.26866e-06	1.35831e-05
	-6.42048e-05	-4.74442e-05	-6.42048e-05	-4.74442e-05	1.96467e-05	7.65527e-05	-3.67965e-08	-2.69569e-05	6.42628e-06	-1.08518e-05	-1.77296e-05	7.18027e-05	1.12775e-05	-9.35871e-05	-5.12376e-05	-1.91969e-05	2.32882e-05	-7.09439e-05	-5.40947e-06	-0.000101242	-6.92914e-05	4.19896e-05	7.23069e-05	-1.91328e-05	1.8257e-05	1.57382e-05	6.75162e-05	-5.9331e-05	-1.09048e-05	-8.07951e-06	-0.00013685	2.33396e-05	5.81959e-05	5.15384e-05	3.41783e-05	2.84487e-06	4.17342e-05	-5.41489e-06	7.49348e-05	2.60262e-05	-7.55725e-05	-1.23413e-05	5.59917e-05	-1.04245e-05	-6.4513e-05	6.79845e-05	-2.37064e-05	7.74401e-06	1.31825e-05
	-8.2124e-05	-3.53024e-05	-8.2124e-05	-3.53024e-05	1.77318e-05	5.76417e-05	3.30823e-05	-5.18969e-05	-9.50218e-06	-9.78049e-06	1.14045e-05	6.39313e-05	3.43662e-05	-7.84435e-05	-3.51492e-05	7.94292e-06	2.34568e-06	-4.86747e-05	2.96984e-05	-9.31025e-05	-4.81586e-05	5.70916e-05	3.03898e-05	-2.29264e-05	3.93582e-05	1.48314e-05	5.56136e-05	-5.71774e-05	-2.28224e-05	2.61357e-05	-0.000126721	5.05092e-05	7.32984e-05	7.97301e-05	7.13393e-05	1.60554e-05	5.58317e-05	1.3847e-05	6.61571e-05	3.53964e-05	-5.68335e-05	-6.96599e-06	5.23755e-05	-4.95287e-06	-6.10302e-05	7.44259e-05	-1.81361e-05	1.92193e-05	7.81849e-07
	-8.80432e-05	-1.91606e-05	-8.80432e-05	-1.91606e-05	4.58169e-05	5.27308e-05	7.62014e-05	-5.78369e-05	-1.74306e-05	3.29085e-06	3.05386e-05	4.00598e-05	5.64548e-05	-4.03e-05	-1.10608e-05	3.30827e-05	-2.35969e-05	-3.14055e-05	5.28062e-05	-7.39628e-05	-2.40258e-05	6.11936e-05	7.47271e-06	-8.71995e-06	5.24595e-05	1.19246e-05	5.4711e-05	-3.70238e-05	-2.37401e-05	7.53509e-05	-0.000104593	6.96788e-05	8.04009e-05	8.99218e-05	0.0001045	3.72659e-05	6.79292e-05	3.91089e-05	5.83794e-05	4.37666e-05	-2.50946e-05	6.40934e-06	5.97592e-05	2.15188e-05	-4.25476e-05	8.68672e-05	1.43416e-06	3.56947e-05	-5.61878e-06
	-8.49624e-05	-8.01876e-06	-8.49624e-05	-8.01876e-06	8.39019e-05	5.68198e-05	0.000100321	-4.07769e-05	-2.13591e-05	1.73622e-05	3.56727e-05	3.18841e-06	6.15435e-05	1.08436e-05	2.75631e-08	4.62225e-05	-3.45393e-05	-2.21363e-05	5.49141e-05	-4.88231e-05	-3.89303e-06	5.72957e-05	1.35556e-05	1.74865e-05	5.45607e-05	9.01776e-06	6.48085e-05	1.29721e-07	-1.86578e-05	0.000111566	-8.34644e-05	6.98484e-05	7.65035e-05	7.71135e-05	0.000128661	6.34764e-05	7.40266e-05	5.73708e-05	6.16017e-05	4.91368e-05	9.64434e-06	2.77846e-05	7.8143e-05	4.39905e-05	-2.10648e-05	9.53085e-05	2.50045e-05	4.017e-05	9.80579e-07
	-7.48816e-05	-7.87695e-06	-7.48816e-05	-7.87695e-06	0.000109987	6.19089e-05	8.74396e-05	-6.71691e-06	-1.92875e-05	2.24335e-05	2.38068e-05	-3.1683e-05	4.96322e-05	5.69871e-05	-5.88404e-06	4.43623e-05	-2.44819e-05	-1.28671e-05	4.00219e-05	-2.36835e-05	4.23976e-06	5.53977e-05	4.06385e-05	4.16929e-05	3.9662e-05	-1.88905e-06	7.89059e-05	4.42833e-05	-1.45755e-05	0.000121781	-7.0336e-05	5.6018e-05	5.9606e-05	5.43052e-05	0.000137822	8.86869e-05	8.11241e-05	6.16327e-05	7.0824e-05	6.2507e-05	3.63833e-05	4.716e-05	0.000103527	4.94622e-05	-1.35822e-05	9.27498e-05	4.05747e-05	2.16453e-05	2.058e-05
	-5.48008e-05	-1.27351e-05	-5.48008e-05	-1.27351e-05	0.000115072	6.69978e-05	5.05587e-05	2.6343e-05	-2.21598e-06	2.35049e-05	1.94093e-06	-4.95544e-05	3.97208e-05	7.91307e-05	-1.27956e-05	4.35021e-05	2.57565e-06	-5.97913e-07	1.91298e-05	-2.5438e-06	7.37255e-06	6.44997e-05	6.97214e-05	4.88993e-05	8.76321e-06	-2.27959e-05	9.20033e-05	7.84368e-05	-1.84931e-05	0.000112997	-6.82076e-05	4.81876e-05	3.87085e-05	4.74968e-05	0.000131983	0.000106897	9.32216e-05	4.78946e-05	7.60464e-05	8.48773e-05	5.21222e-05	5.25353e-05	0.000122911	4.19339e-05	-1.90993e-05	8.61911e-05	4.3145e-05	-8.87933e-06	4.31793e-05
	-1.672e-05	-7.59334e-06	-1.672e-05	-7.59334e-06	9.91572e-05	7.30869e-05	1.46778e-05	4.64031e-05	3.28556e-05	3.45762e-05	-1.3925e-05	-4.44259e-05	4.28095e-05	6.62742e-05	-7.07252e-07	5.16419e-05	3.26331e-05	4.67128e-06	1.2376e-06	1.15959e-05	1.35053e-05	8.36017e-05	8.68043e-05	4.01058e-05	-2.31355e-05	-4.67027e-05	0.000103101	8.75904e-05	-2.74108e-05	9.72119e-05	-7.50792e-05	5.03572e-05	3.1811e-05	6.66885e-05	0.000114144	0.000114108	0.000105319	2.01564e-05	6.72687e-05	0.000103247	5.88612e-05	4.29106e-05	0.000125294	3.54056e-05	-2.26167e-05	8.76325e-05	3.57153e-05	-2.9404e-05	5.87787e-05
	3.33608e-05	1.55485e-05	3.33608e-05	1.55485e-05	7.12422e-05	7.8176e-05	-4.20307e-06	4.84631e-05	6.99271e-05	5.16476e-05	-9.79089e-06	-3.02973e-05	5.08982e-05	2.84178e-05	3.13812e-05	6.07818e-05	5.56906e-05	-5.05952e-06	-4.65454e-06	1.77355e-05	2.86381e-05	0.000104704	8.78872e-05	2.63122e-05	-3.50343e-05	-6.16095e-05	0.000109198	6.77439e-05	-3.23285e-05	8.64271e-05	-8.29507e-05	5.25268e-05	4.29135e-05	9.68802e-05	8.3305e-05	0.000102318	0.000105416	-1.35817e-05	4.6491e-05	9.96177e-05	5.66001e-05	3.2286e-05	0.000108678	4.28773e-05	-1.51341e-05	0.000101074	2.32856e-05	-3.69286e-05	5.93781e-05
	7.54416e-05	4.76903e-05	7.54416e-05	4.76903e-05	4.13273e-05	7.1265e-05	-8.39627e-08	3.4523e-05	7.89987e-05	6.17189e-05	1.33432e-05	-2.51687e-05	5.19868e-05	-1.44386e-05	6.24695e-05	5.89216e-05	6.27481e-05	-2.77903e-05	1.45329e-06	2.38752e-05	4.57709e-05	0.000123806	7.89701e-05	1.35186e-05	-1.9933e-05	-6.25163e-05	0.000102296	3.38975e-05	-2.12462e-05	8.66423e-05	-7.88223e-05	4.16964e-05	5.50161e-05	0.000108072	4.14659e-05	7.55289e-05	9.3514e-05	-3.93198e-05	2.67133e-05	7.39879e-05	4.13391e-05	3.56613e-05	8.40618e-05	6.4349e-05	-2.65133e-06	0.000112515	1.08559e-05	-3.54533e-05	4.49774e-05
	9.55224e-05	6.68321e-05	9.55224e-05	6.68321e-05	1.64124e-05	4.63541e-05	2.20351e-05	3.58302e-06	4.90702e-05	4.47902e-05	3.54773e-05	-3.80401e-05	4.10755e-05	-4.62951e-05	7.05579e-05	5.00614e-05	5.58056e-05	-4.95211e-05	1.35611e-05	4.10149e-05	5.79037e-05	0.000137908	6.2053e-05	7.25068e-07	6.16823e-06	-5.14231e-05	8.3393e-05	7.05104e-06	4.83617e-06	8.98575e-05	-5.96939e-05	1.58661e-05	5.41186e-05	8.72636e-05	-2.37316e-06	4.37394e-05	7.86114e-05	-4.90579e-05	2.39356e-05	4.73581e-05	1.7078e-05	5.00366e-05	7.24456e-05	8.88207e-05	8.314e-07	0.000109956	3.42617e-06	-3.09779e-05	1.75768e-05
	9.26032e-05	5.89739e-05	9.26032e-05	5.89739e-05	-4.50254e-06	8.44316e-06	4.61542e-05	-3.9357e-05	-1.08583e-05	3.86158e-06	4.06114e-05	-6.79116e-05	2.41642e-05	-6.01515e-05	5.16463e-05	4.52012e-05	4.18631e-05	-6.42519e-05	1.4669e-05	6.91545e-05	5.60365e-05	0.00014301	3.61359e-05	-1.20685e-05	2.82695e-05	-3.43299e-05	6.34904e-05	-2.79539e-06	2.89185e-05	8.20728e-05	-3.95655e-05	-3.96433e-06	4.32211e-05	4.44553e-05	-3.52122e-05	2.09499e-05	6.97089e-05	-4.6796e-05	3.51579e-05	3.07284e-05	-8.18301e-06	5.84119e-05	7.88294e-05	9.72924e-05	-1.1686e-05	9.83978e-05	3.99646e-06	-2.15027e-05	-1.88238e-05
	7.1684e-05	2.91157e-05	7.1684e-05	2.91157e-05	-1.74175e-05	-2.64678e-05	6.02733e-05	-8.3297e-05	-7.57867e-05	-3.90671e-05	1.97455e-05	-0.000101783	8.25283e-06	-5.5008e-05	1.37347e-05	4.6341e-05	3.49206e-05	-7.79827e-05	-5.22316e-06	8.82942e-05	3.11693e-05	0.000138112	1.02188e-05	-2.58621e-05	4.03707e-05	-1.52367e-05	4.95878e-05	-2.64184e-06	3.20008e-05	5.5288e-05	-3.44371e-05	-2.79472e-06	3.23237e-05	6.46999e-07	-5.30512e-05	9.16044e-06	6.58064e-05	-4.55341e-05	4.53802e-05	2.50986e-05	-2.74441e-05	5.27872e-05	8.92131e-05	8.27641e-05	-3.72032e-05	9.08391e-05	1.45667e-05	-1.20274e-05	-5.72245e-05
	4.27648e-05	-7.74249e-06	4.27648e-05	-7.74249e-06	-1.63324e-05	-4.43787e-05	6.03925e-05	-0.000106237	-0.000123715	-5.69957e-05	-2.01204e-05	-0.000123654	4.3415e-06	-3.08644e-05	-2.31769e-05	4.74808e-05	4.19781e-05	-9.37135e-05	-3.21153e-05	8.44338e-05	-1.86979e-05	0.000129214	-3.69838e-06	-3.96557e-05	4.7472e-05	6.8565e-06	4.86852e-05	-4.48827e-06	1.50831e-05	1.95032e-05	-4.43086e-05	1.93749e-05	2.34262e-05	-2.41613e-05	-5.98903e-05	3.37093e-06	5.99038e-05	-5.12722e-05	4.36025e-05	2.34688e-05	-4.07051e-05	3.81626e-05	7.75969e-05	5.92357e-05	-6.57205e-05	9.42804e-05	2.9137e-05	-8.55201e-06	-8.86251e-05
	1.58456e-05	-3.56007e-05	1.58456e-05	-3.56007e-05	4.75267e-06	-4.12897e-05	5.05116e-05	-9.5177e-05	-0.000144644	-4.69244e-05	-6.29863e-05	-0.000120526	1.74302e-05	-3.72087e-06	-4.30885e-05	4.36206e-05	5.70356e-05	-0.000105444	-3.40075e-05	6.05735e-05	-7.65651e-05	0.000118316	-3.61548e-06	-5.44492e-05	4.75732e-05	3.19497e-05	5.67826e-05	-5.33472e-06	-5.83453e-06	-6.28153e-06	-5.41802e-05	4.35445e-05	1.55287e-05	-2.19696e-05	-5.87294e-05	1.58145e-06	5.20013e-05	-6.00103e-05	3.08248e-05	2.8839e-05	-4.59662e-05	3.05379e-05	3.79807e-05	4.77074e-05	-8.42377e-05	9.97217e-05	4.27073e-05	-8.07667e-06	-0.000101026
	-4.07358e-06	-5.04589e-05	-4.07358e-06	-5.04589e-05	3.28378e-05	-2.82007e-05	3.26307e-05	-6.0117e-05	-0.000143572	-2.28531e-05	-8.68522e-05	-9.63973e-05	4.25188e-05	4.42269e-06	-4.50001e-05	2.87604e-05	6.30931e-05	-0.000104175	2.10037e-06	3.37132e-05	-0.000123432	9.94178e-05	-5.32569e-07	-6.52428e-05	3.96745e-05	5.30429e-05	6.688e-05	8.18822e-07	-1.67522e-05	-1.90663e-05	-5.80518e-05	5.47141e-05	1.16312e-05	-2.77793e-06	-4.95684e-05	1.17919e-05	4.50988e-05	-6.67484e-05	1.60471e-05	4.02092e-05	-3.52272e-05	3.09132e-05	-9.63559e-06	6.21791e-05	-8.2755e-05	0.000100163	5.42776e-05	1.39873e-06	-8.64264e-05
	-1.89928e-05	-5.83171e-05	-1.89928e-05	-5.83171e-05	4.49228e-05	-1.71116e-05	6.74977e-06	-3.1057e-05	-0.000132501	-9.78172e-06	-7.97181e-05	-6.12687e-05	6.06075e-05	-1.14338e-05	-4.49117e-05	-2.09976e-06	5.11506e-05	-8.6906e-05	4.82082e-05	1.58528e-05	-0.0001473	6.35198e-05	-4.44968e-06	-6.70364e-05	2.77757e-05	5.71361e-05	6.39775e-05	1.09724e-05	-1.96699e-05	-3.08511e-05	-6.79233e-05	5.28837e-05	9.73377e-06	1.54138e-05	-3.84074e-05	3.70025e-05	4.11962e-05	-7.14865e-05	5.26946e-06	4.65794e-05	-1.14883e-05	3.52885e-05	-3.82518e-05	9.06508e-05	-6.62724e-05	9.16044e-05	6.28479e-05	2.0874e-05	-5.1827e-05
	-3.6912e-05	-6.71753e-05	-3.6912e-05	-6.71753e-05	2.50079e-05	-1.70226e-05	-1.91311e-05	-2.8997e-05	-0.000120429	-1.77104e-05	-4.95841e-05	-3.01401e-05	6.26962e-05	-3.22902e-05	-5.88233e-05	-4.49599e-05	3.12081e-05	-6.56368e-05	5.83161e-05	6.99248e-06	-0.000152167	2.06218e-05	-1.13668e-05	-6.58299e-05	1.4877e-05	4.12293e-05	4.50749e-05	1.21259e-05	-2.15875e-05	-5.06358e-05	-8.77949e-05	4.60533e-05	1.83629e-06	1.66055e-05	-3.32465e-05	6.0213e-05	2.82937e-05	-7.52247e-05	-5.08235e-07	4.09497e-05	1.12507e-05	4.36638e-05	-4.0868e-05	0.000108123	-5.17896e-05	7.90457e-05	6.44182e-05	3.93493e-05	-1.62276e-05
	-5.38312e-05	-8.00335e-05	-5.38312e-05	-8.00335e-05	-1.4907e-05	-2.29335e-05	-3.5012e-05	-4.8937e-05	-0.000100357	-3.7639e-05	-1.645e-05	-1.00115e-05	5.57848e-05	-3.71466e-05	-7.57349e-05	-8.08201e-05	1.82656e-05	-5.03676e-05	2.14239e-05	4.13212e-06	-0.000141034	-7.27621e-06	-7.28392e-06	-6.56235e-05	-2.17556e-08	1.63225e-05	2.01723e-05	-4.7205e-06	-2.25052e-05	-7.44206e-05	-0.000104666	4.02229e-05	-1.70612e-05	2.79716e-06	-3.40855e-05	6.24235e-05	-7.60882e-06	-7.19628e-05	-1.28592e-06	2.93199e-05	1.49896e-05	5.50392e-05	-2.74843e-05	9.85942e-05	-5.23069e-05	7.0487e-05	5.39885e-05	4.58247e-05	6.37175e-06
	-5.87504e-05	-8.38916e-05	-5.87504e-05	-8.38916e-05	-4.2822e-05	-2.78445e-05	-3.08929e-05	-6.9877e-05	-6.52859e-05	-5.05677e-05	6.68414e-06	1.11703e-06	5.18735e-05	-1.80031e-05	-7.16465e-05	-9.26803e-05	1.83231e-05	-5.00984e-05	-2.94682e-05	6.27179e-06	-0.000119901	-8.1742e-06	8.79898e-06	-6.34171e-05	-1.89205e-05	-1.58436e-06	3.26973e-06	-2.9567e-05	-1.54229e-05	-8.52054e-05	-0.000101538	4.23925e-05	-3.19587e-05	-1.60111e-05	-3.09246e-05	4.2634e-05	-5.25114e-05	-5.37009e-05	9.36392e-07	2.56901e-05	1.72857e-06	6.34145e-05	-1.21005e-05	7.40659e-05	-6.88243e-05	7.29283e-05	3.15587e-05	4.43e-05	9.97111e-06
	-4.96696e-05	-6.47498e-05	-4.96696e-05	-6.47498e-05	-3.97369e-05	-2.77554e-05	-6.77382e-06	-8.1817e-05	-1.72144e-05	-5.34964e-05	1.58182e-05	1.52456e-05	6.09622e-05	1.41405e-05	-3.45581e-05	-8.05405e-05	1.93806e-05	-5.28292e-05	-5.13604e-05	1.14115e-05	-9.67684e-05	1.19278e-05	2.78819e-05	-4.82106e-05	-2.78193e-05	-4.49116e-06	-2.63286e-06	-4.14134e-05	-1.34058e-06	-7.39902e-05	-7.94096e-05	5.15622e-05	-2.68561e-05	-2.58195e-05	-1.87636e-05	9.84449e-06	-7.74139e-05	-2.1439e-05	1.11587e-05	3.00603e-05	-1.75325e-05	5.77898e-05	-2.71675e-06	5.85376e-05	-8.73415e-05	8.43696e-05	3.12903e-06	4.57754e-05	-3.42951e-06
	-3.45887e-05	-2.3608e-05	-3.45887e-05	-2.3608e-05	-1.06518e-05	-1.76664e-05	2.73453e-05	-8.7757e-05	2.18572e-05	-5.2425e-05	1.09523e-05	3.93742e-05	7.90508e-05	4.8284e-05	1.75303e-05	-5.54007e-05	1.24381e-05	-5.256e-05	-3.22525e-05	1.25511e-05	-8.36356e-05	3.40299e-05	3.79648e-05	-2.10042e-05	-1.5718e-05	6.02029e-07	-1.53543e-06	-3.42598e-05	1.07418e-05	-4.87749e-05	-6.12812e-05	5.97318e-05	-8.7536e-06	-1.76278e-05	-2.60268e-06	-2.6945e-05	-6.43164e-05	1.08229e-05	3.5381e-05	3.24305e-05	-3.67935e-05	3.91651e-05	-1.33298e-06	6.50092e-05	-9.38589e-05	9.3811e-05	-2.63007e-05	5.42507e-05	-3.08302e-05
	-2.85079e-05	2.25338e-05	-2.85079e-05	2.25338e-05	1.14333e-05	-5.77317e-07	4.64644e-05	-8.8697e-05	2.99287e-05	-5.53537e-05	-6.91357e-06	6.45028e-05	9.11395e-05	6.94276e-05	5.86187e-05	-2.72609e-05	-5.04483e-07	-5.42908e-05	5.85531e-06	3.69078e-06	-8.65028e-05	4.61318e-05	4.00477e-05	5.20222e-06	1.73832e-05	5.69523e-06	3.56198e-06	-1.91063e-05	1.08241e-05	-2.85597e-05	-6.11527e-05	6.29014e-05	1.34891e-06	5.56393e-06	9.55827e-06	-6.37345e-05	-2.32189e-05	3.10848e-05	7.56033e-05	1.98008e-05	-5.90546e-05	2.55405e-05	-2.94923e-06	8.3481e-05	-8.63761e-05	9.02523e-05	-4.97304e-05	6.0726e-05	-6.32308e-05
	-3.54271e-05	5.36756e-05	-3.54271e-05	5.36756e-05	1.51835e-06	1.85117e-05	3.45835e-05	-8.0637e-05	7.0003e-06	-5.52823e-05	-3.07795e-05	7.66313e-05	8.42282e-05	6.35711e-05	7.67071e-05	-2.12109e-06	-9.44694e-06	-6.50216e-05	3.69632e-05	-1.41696e-05	-9.037e-05	4.62339e-05	4.11306e-05	2.04086e-05	5.44845e-05	9.78842e-06	1.26594e-05	-4.95273e-06	1.90641e-06	-1.93445e-05	-7.30243e-05	6.7071e-05	-2.54856e-06	2.47556e-05	1.17192e-05	-8.9524e-05	1.28785e-05	3.83467e-05	0.000118826	-5.82903e-06	-8.33156e-05	3.09158e-05	-5.65447e-07	0.000100953	-7.38933e-05	7.86936e-05	-5.81601e-05	5.92014e-05	-8.36314e-05
	-5.23463e-05	5.88174e-05	-5.23463e-05	5.88174e-05	-4.03966e-05	3.66008e-05	-2.97398e-07	-5.8577e-05	-2.49282e-05	-4.2211e-05	-4.66454e-05	6.57599e-05	6.23168e-05	2.97147e-05	7.47955e-05	1.30187e-05	-4.38947e-06	-7.77524e-05	4.4071e-05	-3.60299e-05	-8.42372e-05	4.23359e-05	4.92135e-05	2.66151e-05	8.25858e-05	1.38816e-05	2.77568e-05	9.20082e-06	-2.01127e-06	-7.12924e-06	-8.38959e-05	7.92406e-05	-1.44603e-06	2.59473e-05	6.88015e-06	-9.43135e-05	2.0976e-05	4.16086e-05	0.000145048	-2.94588e-05	-9.55767e-05	4.82911e-05	1.38183e-05	0.000106424	-6.44108e-05	6.8135e-05	-4.65898e-05	4.96767e-05	-8.1032e-05
	-6.62655e-05	4.19592e-05	-6.62655e-05	4.19592e-05	-9.03115e-05	5.26898e-05	-3.21783e-05	-3.35171e-05	-4.28566e-05	-1.91396e-05	-4.35113e-05	3.88885e-05	4.04055e-05	-1.41418e-05	6.58839e-05	1.91586e-05	1.1668e-05	-7.44832e-05	2.81788e-05	-5.28902e-05	-6.61045e-05	3.34379e-05	5.82963e-05	2.88215e-05	9.6687e-05	2.39748e-05	4.88542e-05	1.93544e-05	1.0071e-05	2.0086e-05	-8.67675e-05	9.64102e-05	1.56565e-05	1.13899e-06	4.11042e-08	-8.1103e-05	6.07344e-06	4.38705e-05	0.00014027	-3.80886e-05	-8.78377e-05	5.86664e-05	4.22021e-05	9.4896e-05	-5.5928e-05	6.15763e-05	-2.30195e-05	3.31521e-05	-6.04327e-05
	-6.91847e-05	2.4101e-05	-6.91847e-05	2.4101e-05	-0.000123226	6.17789e-05	-4.30592e-05	-2.14571e-05	-4.07851e-05	-2.0683e-06	-2.53772e-05	1.00171e-05	3.24942e-05	-4.49982e-05	5.19723e-05	2.02984e-05	2.67255e-05	-5.6214e-05	2.86697e-07	-6.37506e-05	-4.79717e-05	1.95399e-05	6.33792e-05	3.1028e-05	9.47882e-05	3.8068e-05	7.49517e-05	1.55079e-05	3.11534e-05	5.23012e-05	-8.3639e-05	0.00010258	4.0759e-05	-3.86693e-05	-1.79793e-06	-6.68925e-05	-9.82909e-06	4.01324e-05	0.000109493	-2.87184e-05	-6.20988e-05	5.40417e-05	7.65858e-05	6.93677e-05	-4.54452e-05	5.20176e-05	-5.44924e-06	1.26274e-05	-3.38333e-05
	-6.11039e-05	2.02428e-05	-6.11039e-05	2.02428e-05	-0.000127141	5.98679e-05	-2.59401e-05	-2.93971e-05	-3.37135e-05	-1.99696e-06	-7.24312e-06	-5.85436e-06	4.15828e-05	-5.68546e-05	3.60607e-05	1.94382e-05	2.7783e-05	-3.69448e-05	-2.56054e-05	-7.36109e-05	-4.08389e-05	3.64192e-06	6.34621e-05	3.42344e-05	7.28895e-05	4.71612e-05	0.000103049	-1.13385e-05	4.52357e-05	6.75164e-05	-7.55106e-05	8.97494e-05	5.48615e-05	-7.04776e-05	-1.63698e-06	-5.5682e-05	-9.73162e-06	2.13942e-05	7.37149e-05	-1.23482e-05	-3.03598e-05	4.34171e-05	9.79696e-05	4.48394e-05	-3.59627e-05	4.14589e-05	-8.87896e-06	-1.08973e-05	-9.23392e-06
	-5.50231e-05	2.63846e-05	-5.50231e-05	2.63846e-05	-0.000112056	4.8957e-05	1.17902e-06	-5.23371e-05	-3.4642e-05	-1.79256e-05	-3.10902e-06	-5.72579e-06	5.96715e-05	-5.27111e-05	2.01491e-05	1.8578e-05	1.08405e-05	-3.26756e-05	-3.24976e-05	-9.04713e-05	-4.97061e-05	-9.25605e-06	6.5545e-05	3.84408e-05	3.69908e-05	4.12544e-05	0.000123146	-5.0185e-05	3.9318e-05	6.37317e-05	-6.03822e-05	6.2919e-05	5.19641e-05	-6.52859e-05	-7.47605e-06	-4.24715e-05	1.36587e-06	-9.34387e-06	5.09372e-05	2.20935e-08	-3.62091e-06	4.07924e-05	8.93534e-05	3.93111e-05	-3.14799e-05	3.49002e-05	-2.63087e-05	-3.0422e-05	1.43655e-05
	-5.79423e-05	2.75264e-05	-5.79423e-05	2.75264e-05	-9.09712e-05	3.8046e-05	2.32981e-05	-7.62771e-05	-4.35704e-05	-3.18543e-05	-1.79749e-05	3.40278e-06	7.37602e-05	-3.35675e-05	6.2375e-06	2.47178e-05	-1.3102e-05	-4.14064e-05	-2.03898e-05	-0.000114332	-6.85733e-05	-1.21541e-05	6.86279e-05	4.76472e-05	6.09202e-06	2.53476e-05	0.000118244	-7.80314e-05	1.94004e-05	5.99469e-05	-4.62537e-05	4.30886e-05	3.70666e-05	-1.90942e-05	-1.93151e-05	-2.7261e-05	1.04633e-05	-4.2082e-05	3.81595e-05	3.39228e-06	8.11805e-06	4.61677e-05	5.17371e-05	5.47828e-05	-3.29972e-05	3.53415e-05	-4.67384e-05	-4.09466e-05	3.29648e-05
	-6.28615e-05	1.16682e-05	-6.28615e-05	1.16682e-05	-6.88861e-05	3.71351e-05	3.04172e-05	-8.82171e-05	-4.24989e-05	-2.57829e-05	-3.98408e-05	1.85314e-05	7.28488e-05	5.76027e-07	-4.67411e-06	4.38576e-05	-2.40445e-05	-5.01372e-05	-2.81922e-07	-0.000132192	-8.24405e-05	-6.05206e-06	7.17108e-05	5.98537e-05	-6.80674e-06	1.24408e-05	8.33413e-05	-8.08778e-05	-2.51733e-06	6.71621e-05	-4.11253e-05	4.22583e-05	1.71691e-05	3.90975e-05	-3.11541e-05	-2.20504e-05	1.35608e-05	-6.58201e-05	2.33818e-05	2.76249e-06	4.857e-06	4.9543e-05	1.1209e-06	7.92545e-05	-3.75143e-05	4.37828e-05	-6.41681e-05	-3.94712e-05	3.65642e-05
	-5.57807e-05	-1.519e-05	-5.57807e-05	-1.519e-05	-4.98011e-05	4.12241e-05	2.55363e-05	-7.91571e-05	-2.24273e-05	-5.7116e-06	-5.17067e-05	3.96599e-05	5.99375e-05	3.67196e-05	-1.75857e-05	6.39974e-05	-1.3987e-05	-5.1868e-05	9.82593e-06	-0.000133052	-8.13077e-05	6.04999e-06	7.37937e-05	6.80601e-05	-2.70548e-06	7.53396e-06	3.44387e-05	-5.97243e-05	-1.8435e-05	8.53774e-05	-4.79969e-05	5.84279e-05	4.27166e-06	7.32892e-05	-3.59932e-05	-3.38399e-05	2.16583e-05	-7.85582e-05	3.60411e-06	4.13272e-06	-1.40405e-06	4.49183e-05	-3.44953e-05	9.77262e-05	-4.10317e-05	5.52242e-05	-7.75978e-05	-3.0996e-05	2.21635e-05
	-3.06999e-05	-4.20482e-05	-3.06999e-05	-4.20482e-05	-4.0716e-05	3.73132e-05	9.65544e-06	-5.10971e-05	7.64421e-06	9.35974e-06	-4.65726e-05	5.97885e-05	4.40261e-05	4.98631e-05	-3.74973e-05	6.51372e-05	1.07046e-06	-5.55988e-05	-6.62282e-08	-0.000115913	-6.21749e-05	1.7152e-05	7.48766e-05	7.12665e-05	1.23958e-05	-3.72853e-07	-4.63829e-07	-3.05707e-05	-3.33527e-05	9.85926e-05	-6.48684e-05	8.05975e-05	7.37418e-06	6.74808e-05	-3.38322e-05	-5.56294e-05	3.17557e-05	-8.82963e-05	-1.21736e-05	1.50297e-06	2.33488e-06	3.42936e-05	-4.01116e-05	0.000104198	-4.5549e-05	6.06655e-05	-8.90275e-05	-2.15206e-05	-3.23708e-06
	-4.61909e-06	-6.09063e-05	-4.61909e-06	-6.09063e-05	-5.26309e-05	2.54022e-05	-1.12255e-05	-1.80371e-05	2.67157e-05	5.43109e-06	-3.14386e-05	6.09171e-05	3.51148e-05	2.90067e-05	-6.24089e-05	4.1277e-05	-1.87201e-06	-6.93296e-05	-3.09584e-05	-9.4773e-05	-3.30421e-05	1.6254e-05	6.89595e-05	6.8473e-05	3.2497e-05	-2.02797e-05	-1.13664e-05	-1.54172e-05	-5.32703e-05	9.68078e-05	-8.774e-05	9.27671e-05	2.64767e-05	3.76725e-05	-2.86713e-05	-6.94189e-05	3.28532e-05	-9.70344e-05	-1.69513e-05	-1.41268e-05	1.00738e-05	2.2669e-05	-2.07278e-05	9.56695e-05	-5.60664e-05	5.51068e-05	-9.64572e-05	-2.00452e-05	-3.06377e-05
	5.46171e-06	-6.47645e-05	5.46171e-06	-6.47645e-05	-8.25458e-05	1.64913e-05	-2.71064e-05	4.02291e-06	2.37873e-05	-1.14976e-05	-1.73045e-05	3.40457e-05	3.52035e-05	-1.18497e-05	-7.93205e-05	7.41683e-06	-2.68145e-05	-9.50604e-05	-6.88505e-05	-8.06333e-05	-3.90935e-06	-2.64399e-06	5.20424e-05	6.26794e-05	5.35983e-05	-4.81865e-05	-9.26899e-06	-1.62636e-05	-7.3188e-05	7.7023e-05	-0.000113612	9.39367e-05	4.65792e-05	1.18642e-05	-2.65103e-05	-6.42084e-05	1.29506e-05	-0.000105773	-1.3729e-05	-4.07566e-05	1.81278e-06	7.04431e-06	-3.44027e-07	7.91412e-05	-7.55836e-05	4.35481e-05	-0.000100887	-2.75699e-05	-5.40384e-05
	5.42514e-07	-5.36227e-05	5.42514e-07	-5.36227e-05	-0.000108461	1.45803e-05	-3.19873e-05	3.08289e-06	8.58834e-07	-2.44262e-05	-1.01704e-05	-2.82577e-06	4.32921e-05	-4.77062e-05	-7.42321e-05	-1.94433e-05	-5.27571e-05	-0.000116791	-9.57427e-05	-7.24936e-05	1.12234e-05	-3.0542e-05	3.61252e-05	5.58858e-05	6.26995e-05	-6.40933e-05	-7.17158e-06	-1.81101e-05	-8.51057e-05	5.82383e-05	-0.000136483	9.01063e-05	5.26818e-05	8.05592e-06	-2.83494e-05	-4.09979e-05	-1.49519e-05	-0.000108511	-4.50666e-06	-6.33864e-05	-3.34483e-05	-1.75804e-05	3.03973e-06	6.26129e-05	-0.000100101	4.19895e-05	-9.83167e-05	-3.30947e-05	-6.3439e-05
	-8.37668e-06	-3.34809e-05	-8.37668e-06	-3.34809e-05	-0.000109376	1.46694e-05	-2.08681e-05	-2.08571e-05	-2.40696e-05	-2.33549e-05	-1.00363e-05	-2.66972e-05	5.13808e-05	-6.75626e-05	-5.11437e-05	-3.63035e-05	-5.06996e-05	-0.000123522	-9.56348e-05	-6.2354e-05	2.35622e-06	-5.144e-05	3.52082e-05	4.40923e-05	5.68008e-05	-5.00001e-05	-9.07415e-06	-1.9565e-06	-8.30234e-05	5.84535e-05	-0.000151355	8.62759e-05	4.37843e-05	2.22476e-05	-2.91884e-05	-1.07874e-05	-2.78544e-05	-0.000104249	1.71565e-06	-6.60162e-05	-7.87093e-05	-4.82051e-05	-1.05765e-05	5.30846e-05	-0.000114618	5.14308e-05	-8.17464e-05	-2.96193e-05	-5.48396e-05
	-4.29588e-06	-1.63391e-05	-4.29588e-06	-1.63391e-05	-8.42906e-05	8.75842e-06	-1.74904e-06	-5.77971e-05	-3.39981e-05	-1.92836e-05	-1.29022e-05	-2.65686e-05	4.94695e-05	-7.44191e-05	-2.40553e-05	-4.91637e-05	-1.6642e-05	-0.000113253	-7.0527e-05	-4.62143e-05	-2.8511e-05	-5.6338e-05	4.8291e-05	3.02987e-05	4.4902e-05	-1.09069e-05	-8.97673e-06	2.11971e-05	-6.89411e-05	7.36687e-05	-0.000154226	8.24455e-05	2.68868e-05	3.94393e-05	-2.30275e-05	1.64231e-05	-1.0757e-05	-9.19869e-05	-6.20402e-08	-4.96459e-05	-0.00010197	-7.18297e-05	-2.61927e-05	4.55563e-05	-0.000109135	5.48721e-05	-4.81761e-05	-1.6144e-05	-3.02402e-05
	1.37849e-05	-6.19731e-06	1.37849e-05	-6.19731e-06	-4.52056e-05	-5.15252e-06	1.33701e-05	-9.47371e-05	-2.09265e-05	-2.22122e-05	-1.47681e-05	-1.444e-05	3.45581e-05	-7.32755e-05	-9.66926e-07	-5.60239e-05	2.84155e-05	-9.49837e-05	-3.54191e-05	-3.20746e-05	-6.53782e-05	-5.1236e-05	6.33739e-05	1.65051e-05	3.80033e-05	3.21863e-05	1.12067e-06	2.43506e-05	-4.48587e-05	8.0884e-05	-0.000146098	7.76151e-05	8.98934e-06	4.8631e-05	-8.86653e-06	3.56336e-05	2.13405e-05	-6.7725e-05	-8.83973e-06	-3.12757e-05	-9.82314e-05	-7.04544e-05	-2.7809e-05	3.4028e-05	-8.66528e-05	4.53134e-05	-5.60581e-06	-2.66854e-06	3.59131e-07
	3.88657e-05	2.94449e-06	3.88657e-05	2.94449e-06	-1.31205e-05	-2.00635e-05	1.64892e-05	-0.000113677	-8.54983e-07	-3.01409e-05	-1.2634e-05	-7.31147e-06	1.76468e-05	-5.9132e-05	2.41215e-05	-4.98841e-05	5.04729e-05	-8.07145e-05	-1.33113e-05	-2.7935e-05	-9.52454e-05	-4.51339e-05	7.34568e-05	7.71153e-06	3.41045e-05	6.32795e-05	2.82181e-05	-4.49583e-06	-1.87764e-05	6.80992e-05	-0.000125969	7.77847e-05	-2.90814e-06	4.98227e-05	4.29443e-06	5.48441e-05	4.4438e-05	-3.14631e-05	-4.61742e-06	-1.89055e-05	-8.54925e-05	-3.90791e-05	-7.42521e-06	2.54997e-05	-6.11702e-05	3.67548e-05	2.49645e-05	1.08068e-05	2.49585e-05
	5.69465e-05	2.10863e-05	5.69465e-05	2.10863e-05	1.96459e-06	-3.29745e-05	8.60827e-06	-0.000107617	4.21657e-06	-2.60695e-05	-4.49989e-06	-1.51829e-05	1.07355e-05	-3.09884e-05	5.52099e-05	-3.07443e-05	3.55304e-05	-7.84453e-05	-7.20344e-06	-3.57953e-05	-0.000112113	-4.20319e-05	7.55397e-05	3.91796e-06	2.72058e-05	7.33727e-05	6.73155e-05	-5.23423e-05	3.30593e-06	4.63144e-05	-9.8841e-05	7.99543e-05	-2.80561e-06	4.30144e-05	1.54554e-05	8.10546e-05	4.45355e-05	5.79879e-06	2.36049e-05	-1.05353e-05	-7.67535e-05	-1.70376e-06	2.69586e-05	2.29714e-05	-4.16873e-05	4.41961e-05	3.25348e-05	2.62821e-05	3.45579e-05
	5.20273e-05	4.52281e-05	5.20273e-05	4.52281e-05	4.96644e-08	-4.18854e-05	-4.27263e-06	-8.55572e-05	-2.17119e-05	1.8173e-09	6.6342e-06	-4.10543e-05	1.38241e-05	5.15515e-06	8.22983e-05	-4.60447e-06	1.5879e-06	-7.91761e-05	-8.0956e-06	-4.56557e-05	-0.00011998	-4.39299e-05	6.46226e-05	6.12441e-06	1.9307e-05	6.44659e-05	0.000103413	-8.51887e-05	1.23883e-05	3.25297e-05	-6.97126e-05	8.3124e-05	1.22969e-05	3.12061e-05	2.36163e-05	0.000108265	3.16329e-05	3.00607e-05	6.48272e-05	1.83492e-06	-6.20146e-05	1.66716e-05	5.13423e-05	2.8443e-05	-3.12048e-05	5.66374e-05	1.81051e-05	4.07574e-05	2.51572e-05
	2.11081e-05	5.93699e-05	2.11081e-05	5.93699e-05	-1.08653e-05	-4.47963e-05	-1.41535e-05	-6.54972e-05	-6.66403e-05	3.50732e-05	1.67683e-05	-7.09258e-05	1.79128e-05	3.92987e-05	8.43867e-05	1.85353e-05	-2.03546e-05	-7.29069e-05	3.01224e-06	-4.5516e-05	-0.000118847	-4.68279e-05	3.57055e-05	1.13308e-05	1.74083e-05	4.25591e-05	0.00011651	-8.30352e-05	1.14706e-05	2.67449e-05	-4.75841e-05	8.32936e-05	2.93994e-05	2.93978e-05	3.07773e-05	0.000120476	2.57304e-05	3.23226e-05	9.70495e-05	1.22052e-05	-2.92756e-05	9.04687e-06	4.77261e-05	3.89147e-05	-2.97221e-05	5.20787e-05	-9.32467e-06	4.52328e-05	-5.2434e-06
	-2.1811e-05	5.25117e-05	-2.1811e-05	5.25117e-05	-1.67802e-05	-4.17073e-05	-2.20344e-05	-5.74372e-05	-0.000103569	5.51445e-05	1.49024e-05	-8.97972e-05	1.40015e-05	5.94423e-05	5.64751e-05	3.36751e-05	-1.22971e-05	-6.06377e-05	3.11201e-05	-3.23763e-05	-0.000108714	-4.87259e-05	2.78839e-06	1.45373e-05	1.95095e-05	2.36523e-05	9.76078e-05	-4.88816e-05	8.5529e-06	2.19601e-05	-4.64557e-05	8.14632e-05	3.1502e-05	5.15895e-05	3.99382e-05	0.000105686	3.48279e-05	1.45845e-05	0.000110272	1.05754e-05	1.34633e-05	-9.57781e-06	2.61099e-05	4.63864e-05	-3.72392e-05	3.15201e-05	-3.47544e-05	3.3708e-05	-4.2644e-05
	-5.27302e-05	2.66535e-05	-5.27302e-05	2.66535e-05	-6.69511e-06	-3.46182e-05	-2.39153e-05	-5.73772e-05	-0.000109497	5.02158e-05	-1.96353e-06	-9.06686e-05	4.09014e-06	5.95858e-05	1.65635e-05	4.3815e-05	1.77604e-05	-5.83685e-05	5.92279e-05	-1.72367e-05	-8.95815e-05	-5.36239e-05	-9.12872e-06	8.74368e-06	1.26108e-05	1.67455e-05	5.87052e-05	-6.72808e-06	9.63522e-06	1.51753e-05	-6.33273e-05	7.66328e-05	1.76045e-05	8.87811e-05	5.20992e-05	7.48966e-05	4.19254e-05	-8.15365e-06	0.000114494	-1.00544e-05	4.22023e-05	-2.12025e-05	1.44936e-05	4.28581e-05	-4.67565e-05	1.09613e-05	-4.91841e-05	8.18342e-06	-7.30447e-05
	-5.66494e-05	-3.20466e-06	-5.66494e-05	-3.20466e-06	1.439e-05	-2.95292e-05	-2.07962e-05	-5.93172e-05	-8.54257e-05	2.42872e-05	-2.88294e-05	-7.554e-05	-9.82119e-06	3.87294e-05	-1.63481e-05	5.29548e-05	4.28179e-05	-6.50993e-05	6.33358e-05	-1.4097e-05	-7.04487e-05	-6.15218e-05	9.95417e-06	-9.04988e-06	-2.28797e-06	1.78387e-05	2.08026e-05	1.64255e-05	1.67176e-05	5.39057e-06	-8.81989e-05	6.48024e-05	1.70702e-06	0.000113973	6.52601e-05	4.91072e-05	2.70228e-05	-2.38917e-05	0.000122716	-4.16842e-05	4.39412e-05	-2.48272e-05	2.78774e-05	2.53298e-05	-5.32739e-05	2.40265e-06	-5.46138e-05	-1.93412e-05	-8.34453e-05
	-4.75686e-05	-2.90628e-05	-4.75686e-05	-2.90628e-05	3.5475e-05	-3.14402e-05	-1.36771e-05	-6.62572e-05	-5.33542e-05	-9.64148e-06	-5.66953e-05	-5.54114e-05	-2.07325e-05	8.72925e-07	-3.42597e-05	5.90946e-05	3.88754e-05	-7.78301e-05	3.44436e-05	-2.09574e-05	-6.03159e-05	-7.04198e-05	4.20371e-05	-3.38434e-05	-1.51867e-05	1.19319e-05	2.90001e-06	8.57903e-06	2.47999e-05	-8.3942e-06	-0.00010507	4.3972e-05	-9.19045e-06	0.000104165	7.24211e-05	4.13177e-05	-9.87974e-06	-2.86298e-05	0.000130939	-6.7314e-05	3.06802e-05	-2.24518e-05	4.92612e-05	-1.98484e-07	-5.67912e-05	-1.55997e-07	-5.70435e-05	-3.78659e-05	-7.28459e-05
	-5.14878e-05	-4.8921e-05	-5.14878e-05	-4.8921e-05	5.05601e-05	-3.73511e-05	-1.0558e-05	-8.31972e-05	-3.42826e-05	-3.35701e-05	-7.35612e-05	-4.22829e-05	-2.46439e-05	-4.69835e-05	-4.21713e-05	4.82344e-05	5.9329e-06	-9.05609e-05	-8.44851e-06	-2.88177e-05	-6.51831e-05	-7.63178e-05	5.912e-05	-5.8637e-05	-1.80855e-05	-8.97495e-06	1.19974e-05	-1.72674e-05	3.48822e-05	-2.5179e-05	-0.000108942	2.21416e-05	-1.6088e-05	6.13562e-05	6.5582e-05	4.65282e-05	-3.87822e-05	-3.0368e-05	0.000131161	-7.39438e-05	1.94191e-05	-1.10765e-05	5.26449e-05	-2.27268e-05	-5.73085e-05	-7.14684e-07	-5.84732e-05	-4.03906e-05	-4.72465e-05
	-7.6407e-05	-6.97792e-05	-7.6407e-05	-6.97792e-05	5.96452e-05	-3.92621e-05	-8.4389e-06	-0.000103137	-2.62111e-05	-3.94988e-05	-7.24272e-05	-4.71543e-05	-2.45552e-05	-9.484e-05	-5.0083e-05	1.73742e-05	-3.60096e-05	-0.000102292	-4.13407e-05	-3.36781e-05	-8.40503e-05	-7.72158e-05	5.52029e-05	-7.54306e-05	-1.29842e-05	-3.28818e-05	4.40949e-05	-4.01139e-05	4.59645e-05	-3.89637e-05	-0.000101814	1.83112e-05	-2.19854e-05	1.25479e-05	5.0743e-05	5.37387e-05	-3.46848e-05	-3.2106e-05	0.000114383	-6.35735e-05	1.21581e-05	1.42988e-05	2.70287e-05	-3.72551e-05	-5.38258e-05	2.72666e-06	-4.89029e-05	-2.89152e-05	-1.86472e-05
	-0.000108326	-9.46374e-05	-0.000108326	-9.46374e-05	6.87302e-05	-2.6173e-05	-6.31979e-06	-0.000111077	-1.41395e-05	-3.44275e-05	-5.12931e-05	-6.90257e-05	-2.44665e-05	-0.000123696	-5.99945e-05	-1.4486e-05	-6.39521e-05	-0.000105023	-5.12328e-05	-3.55384e-05	-0.000100918	-7.21138e-05	4.72858e-05	-7.82242e-05	-5.88296e-06	-4.77886e-05	8.21923e-05	-4.79603e-05	6.10468e-05	-4.07485e-05	-8.36852e-05	4.24808e-05	-1.68829e-05	-1.82604e-05	3.99039e-05	6.49492e-05	-2.58728e-06	-2.88442e-05	9.26057e-05	-4.92033e-05	-3.10298e-06	4.96741e-05	-1.15876e-05	-4.17834e-05	-4.6343e-05	1.31679e-05	-2.03327e-05	-1.24398e-05	-1.04781e-06
	-0.000123245	-0.000114496	-0.000123245	-0.000114496	6.98153e-05	9.16055e-07	-1.32007e-05	-9.90172e-05	9.93202e-06	-2.93561e-05	-1.5159e-05	-9.18971e-05	-2.73779e-05	-0.000120553	-6.49062e-05	-2.83462e-05	-6.68947e-05	-9.17533e-05	-4.3125e-05	-3.63987e-05	-9.77847e-05	-6.30118e-05	4.33686e-05	-6.80177e-05	1.21829e-06	-5.36954e-05	0.00010929	-4.58067e-05	7.81292e-05	-2.75333e-05	-5.85567e-05	7.76504e-05	4.21963e-06	-2.50687e-05	3.50649e-05	8.91597e-05	2.35102e-05	-2.15823e-05	7.9828e-05	-4.48331e-05	-2.9364e-05	8.20494e-05	-3.32038e-05	-4.43117e-05	-4.58603e-05	2.56093e-05	2.12376e-05	6.0354e-06	-3.44844e-06
	-0.000117165	-0.000126354	-0.000117165	-0.000126354	5.29004e-05	2.10051e-05	-3.70816e-05	-7.69573e-05	3.40036e-05	-3.22848e-05	1.59751e-05	-0.000100769	-3.02892e-05	-8.24093e-05	-6.08178e-05	-2.62064e-05	-5.38371e-05	-6.54841e-05	-3.10171e-05	-4.1259e-05	-6.76519e-05	-5.39098e-05	3.64515e-05	-4.88113e-05	5.31954e-06	-5.66022e-05	0.000116387	-4.16532e-05	8.82115e-05	-3.18052e-07	-3.84283e-05	9.08201e-05	3.33222e-05	-1.4877e-05	2.62258e-05	0.00012337	1.66076e-05	-2.03204e-05	7.70503e-05	-5.54629e-05	-5.66251e-05	9.64248e-05	-2.682e-05	-5.184e-05	-5.43777e-05	3.00506e-05	5.48079e-05	1.95107e-05	-2.98491e-05
	-0.000105084	-0.000128212	-0.000105084	-0.000128212	1.49855e-05	2.10941e-05	-6.59625e-05	-6.08973e-05	3.50751e-05	-3.92134e-05	2.11092e-05	-9.464e-05	-3.12005e-05	-2.92657e-05	-5.47294e-05	-2.40665e-05	-3.77797e-05	-4.42149e-05	-2.69093e-05	-5.01194e-05	-1.85192e-05	-4.98078e-05	1.55344e-05	-3.06049e-05	2.4208e-06	-5.7509e-05	0.000105485	-4.04996e-05	7.82938e-05	3.58972e-05	-3.82999e-05	6.49897e-05	5.24247e-05	-1.68533e-06	5.38678e-06	0.000148581	-2.02949e-05	-3.30585e-05	6.72726e-05	-7.90927e-05	-7.08862e-05	8.68001e-05	-7.43624e-06	-7.03683e-05	-6.58948e-05	2.74919e-05	6.33782e-05	2.09861e-05	-7.12497e-05
	-9.9003e-05	-0.00011807	-9.9003e-05	-0.00011807	-3.09294e-05	5.18323e-06	-8.08434e-05	-5.78372e-05	4.14666e-06	-4.11421e-05	-4.7567e-06	-8.35114e-05	-2.01119e-05	9.87782e-06	-4.9641e-05	-3.09267e-05	-2.77222e-05	-3.79457e-05	-3.28014e-05	-6.19797e-05	2.56136e-05	-5.17057e-05	-8.38269e-06	-2.23984e-05	-3.47794e-06	-4.94158e-05	8.1582e-05	-3.63461e-05	4.53761e-05	6.31124e-05	-6.21714e-05	2.11593e-05	5.35272e-05	6.50637e-06	-2.04523e-05	0.000140791	-5.61974e-05	-5.17966e-05	3.84949e-05	-0.000107722	-7.21472e-05	6.01754e-05	4.9475e-06	-9.08966e-05	-7.24122e-05	1.89333e-05	4.49485e-05	8.46141e-06	-0.00011465
	-9.69222e-05	-9.39284e-05	-9.69222e-05	-9.39284e-05	-5.98444e-05	-2.72772e-06	-6.87243e-05	-5.77772e-05	-4.57818e-05	-3.10708e-05	-4.56226e-05	-7.13829e-05	3.9768e-06	2.40214e-05	-3.85526e-05	-3.87869e-05	-2.66647e-05	-4.76765e-05	-4.16936e-05	-7.08401e-05	4.07464e-05	-5.56038e-05	-1.22998e-05	-2.0192e-05	1.62329e-06	-2.93226e-05	5.76794e-05	-2.21925e-05	4.58482e-07	6.73276e-05	-9.5043e-05	-5.67111e-06	3.86298e-05	2.69806e-06	-3.92913e-05	9.80017e-05	-6.61e-05	-6.35347e-05	1.71723e-06	-0.000127352	-6.44082e-05	2.75507e-05	8.33129e-06	-9.8425e-05	-6.69294e-05	1.03746e-05	1.25188e-05	-9.06327e-06	-0.000142051
	-8.58414e-05	-5.47866e-05	-8.58414e-05	-5.47866e-05	-5.87593e-05	8.3613e-06	-3.96052e-05	-5.47173e-05	-8.87102e-05	-1.09994e-05	-7.84885e-05	-5.62543e-05	3.30655e-05	2.71649e-05	-1.94642e-05	-3.86471e-05	-2.46072e-05	-6.14073e-05	-4.65857e-05	-6.77004e-05	2.38792e-05	-5.95017e-05	7.7831e-06	-1.99856e-05	2.27246e-05	-3.22942e-06	4.07768e-05	2.96103e-06	-3.34592e-05	5.55429e-05	-0.000112915	1.4985e-06	1.27323e-05	-1.31102e-05	-4.11304e-05	4.82122e-05	-4.70025e-05	-5.82728e-05	-2.20605e-05	-0.000130982	-5.26693e-05	2.92606e-06	1.8715e-05	-8.69533e-05	-5.44468e-05	7.81586e-06	-1.89109e-05	-1.75879e-05	-0.000142452
	-6.57606e-05	-7.64478e-06	-6.57606e-05	-7.64478e-06	-3.46742e-05	3.14503e-05	-1.84861e-05	-4.76572e-05	-0.000109639	6.07193e-06	-8.83544e-05	-3.71257e-05	5.71541e-05	2.73085e-05	-3.37577e-06	-3.15073e-05	-1.45497e-05	-6.51381e-05	-4.24779e-05	-5.55608e-05	-1.0988e-05	-6.33997e-05	3.4866e-05	-2.07791e-05	4.78258e-05	1.78638e-05	2.98742e-05	2.61146e-05	-4.13769e-05	4.77581e-05	-0.000104786	2.86681e-05	-1.61652e-05	-2.89186e-05	-3.19694e-05	2.34227e-05	-1.8905e-05	-4.20109e-05	-2.18381e-05	-0.000114612	-3.69304e-05	-5.69863e-06	4.00988e-05	-6.94816e-05	-4.39641e-05	1.02572e-05	-4.13407e-05	-1.41125e-05	-0.000120852
	-4.46798e-05	2.7497e-05	-4.46798e-05	2.7497e-05	-1.05892e-05	5.25394e-05	-1.7367e-05	-4.15973e-05	-0.000102567	1.01433e-05	-7.32203e-05	-2.19971e-05	6.92428e-05	1.2452e-05	-4.28738e-06	-2.13675e-05	1.50779e-06	-5.48689e-05	-2.937e-05	-4.64211e-05	-4.28552e-05	-7.12977e-05	5.49489e-05	-3.45727e-05	6.39271e-05	2.3957e-05	2.09716e-05	2.92682e-05	-2.52946e-05	5.29733e-05	-7.76577e-05	4.98377e-05	-3.60627e-05	-3.27269e-05	-2.58085e-05	3.16332e-05	1.9242e-07	-2.0749e-05	-1.06158e-05	-8.52416e-05	-1.91914e-05	6.76705e-07	6.14826e-05	-6.20099e-05	-4.24813e-05	1.16985e-05	-5.27704e-05	-7.63727e-06	-8.92529e-05
	-3.1599e-05	4.06388e-05	-3.1599e-05	4.06388e-05	-2.50409e-06	6.76285e-05	-3.22479e-05	-3.65373e-05	-7.64956e-05	5.21462e-06	-4.30862e-05	-1.78686e-05	7.13315e-05	-3.04044e-05	-1.5199e-05	-1.12277e-05	1.45653e-05	-3.95997e-05	-1.42622e-05	-5.32814e-05	-6.27224e-05	-8.51957e-05	7.20318e-05	-6.13663e-05	6.90283e-05	1.50502e-05	1.5069e-05	4.42171e-06	-3.21222e-06	6.31885e-05	-5.15293e-05	5.40073e-05	-3.59602e-05	-1.65352e-05	-2.96475e-05	5.48437e-05	7.28988e-06	-1.48716e-06	-5.39352e-06	-4.88713e-05	-1.45245e-06	1.6052e-05	6.48663e-05	-6.65382e-05	-4.79987e-05	5.13985e-06	-4.82001e-05	-2.16189e-06	-6.06535e-05
	-2.15182e-05	3.27806e-05	-2.15182e-05	3.27806e-05	-8.41901e-06	7.87175e-05	-4.21287e-05	-2.94773e-05	-4.44241e-05	1.28596e-06	-6.95213e-06	-1.974e-05	6.84201e-05	-8.32608e-05	-1.21106e-05	-6.08785e-06	2.06228e-05	-3.13305e-05	-7.15435e-06	-7.81418e-05	-6.85896e-05	-9.30937e-05	9.81147e-05	-8.71599e-05	6.61296e-05	1.14336e-06	2.01665e-05	-2.54247e-05	8.8701e-06	7.04038e-05	-3.54009e-05	5.31769e-05	-1.38576e-05	1.36565e-05	-3.94866e-05	7.70543e-05	1.03874e-05	1.67747e-05	-8.17122e-06	-1.25011e-05	1.42865e-05	2.84274e-05	5.02501e-05	-6.60665e-05	-4.35159e-05	-6.41886e-06	-2.16298e-05	9.31341e-06	-3.90541e-05
	-1.14374e-05	1.99225e-05	-1.14374e-05	1.99225e-05	-1.13339e-05	8.68065e-05	-3.50096e-05	-1.44173e-05	-1.73525e-05	-6.427e-07	2.6182e-05	-1.16114e-05	6.65088e-05	-0.000108117	1.79778e-05	-1.94806e-06	2.66803e-05	-3.90614e-05	-9.0465e-06	-0.000110002	-6.34568e-05	-8.29917e-05	0.000127198	-8.99534e-05	5.42308e-05	-4.76345e-06	4.82639e-05	-2.62712e-05	7.95243e-06	7.6619e-05	-3.22724e-05	6.53465e-05	1.82449e-05	4.68482e-05	-4.43256e-05	9.52648e-05	9.48484e-06	3.30366e-05	-3.94891e-06	1.58691e-05	2.20254e-05	3.38027e-05	3.96339e-05	-4.25948e-05	-2.00333e-05	-7.97749e-06	2.29405e-05	3.27888e-05	-2.94548e-05
	-3.35657e-06	1.50643e-05	-3.35657e-06	1.50643e-05	-2.48865e-07	8.98956e-05	-1.18905e-05	4.64272e-06	-1.28098e-06	-3.57136e-06	4.63161e-05	1.35172e-05	6.85975e-05	-8.59737e-05	5.70662e-05	8.19177e-06	3.97378e-05	-5.37922e-05	-1.19387e-05	-0.000131862	-5.7324e-05	-5.28896e-05	0.00013928	-5.9747e-05	3.33321e-05	4.32974e-06	9.33613e-05	1.48824e-05	-9.65243e-07	9.18342e-05	-4.0144e-05	9.95162e-05	4.83474e-05	6.80399e-05	-3.51647e-05	0.000114475	3.58232e-06	4.82985e-05	2.02734e-05	3.12393e-05	1.77644e-05	3.7178e-05	5.50176e-05	4.87685e-06	8.44939e-06	-2.53619e-06	6.45108e-05	5.42642e-05	-3.38554e-05
	-1.12758e-05	1.32061e-05	-1.12758e-05	1.32061e-05	2.08362e-05	8.99846e-05	2.02286e-05	1.87027e-05	7.79058e-06	-1.25e-05	4.44502e-05	4.36457e-05	6.66861e-05	-3.28302e-05	7.21546e-05	2.93316e-05	5.57953e-05	-6.4523e-05	-8.30805e-07	-0.000138723	-6.31913e-05	-1.67877e-05	0.000119363	-1.45406e-05	8.43332e-06	1.94229e-05	0.000130459	6.70359e-05	-1.38829e-05	0.000111049	-5.60156e-05	0.000139686	6.34499e-05	6.72316e-05	-1.80037e-05	0.000129686	-7.32024e-06	5.75604e-05	5.84957e-05	3.16095e-05	5.50331e-06	4.65533e-05	9.04014e-05	5.13485e-05	1.79322e-05	-1.09487e-06	8.30811e-05	5.87394e-05	-5.2256e-05
	-3.3195e-05	3.47866e-07	-3.3195e-05	3.47866e-07	4.29213e-05	9.00737e-05	5.53477e-05	1.97627e-05	1.38621e-05	-2.14287e-05	2.35842e-05	5.97743e-05	5.17748e-05	1.83134e-05	4.9243e-05	5.44714e-05	6.88528e-05	-6.62538e-05	2.2277e-05	-0.000134583	-8.60585e-05	3.31433e-06	8.44462e-05	2.16659e-05	-9.46544e-06	3.15161e-05	0.000130556	9.11895e-05	-3.38006e-05	0.000119265	-6.68872e-05	0.000160855	5.95525e-05	5.14233e-05	-2.84275e-06	0.000133896	-1.72227e-05	5.48223e-05	8.9718e-05	2.19798e-05	-7.57726e-07	5.79286e-05	0.000111785	6.18202e-05	4.14973e-07	-3.65357e-06	7.56514e-05	4.72148e-05	-7.86567e-05
	-5.81142e-05	-2.65103e-05	-5.81142e-05	-2.65103e-05	5.40064e-05	8.71627e-05	8.04668e-05	9.82268e-06	1.69337e-05	-1.73573e-05	-2.81676e-07	5.39029e-05	2.48635e-05	4.84569e-05	9.33141e-06	6.96112e-05	7.99103e-05	-6.89846e-05	4.23849e-05	-0.000129443	-0.000115926	-2.58364e-06	5.85291e-05	3.68723e-05	-1.03642e-05	3.56093e-05	9.46535e-05	7.7343e-05	-5.87183e-05	0.00010848	-6.37587e-05	0.000158025	4.8655e-05	3.4615e-05	6.31818e-06	0.000122107	-2.21253e-05	3.90842e-05	0.00010294	1.235e-05	9.81237e-07	6.33039e-05	9.81689e-05	2.82919e-05	-3.31023e-05	4.78776e-06	5.82216e-05	4.06902e-05	-9.90573e-05
	-7.00334e-05	-5.03685e-05	-7.00334e-05	-5.03685e-05	5.50914e-05	7.52518e-05	8.35859e-05	-5.11733e-06	9.00521e-06	4.714e-06	-9.14758e-06	3.60315e-05	6.95212e-06	5.46005e-05	-1.45802e-05	7.3751e-05	9.19678e-05	-7.77154e-05	4.74927e-05	-0.000126304	-0.000133793	-2.74816e-05	4.9612e-05	4.10787e-05	6.73706e-06	3.47025e-05	5.3751e-05	4.94966e-05	-7.76359e-05	8.76952e-05	-4.96303e-05	0.000146195	5.47575e-05	3.08067e-05	1.74791e-05	9.73173e-05	-1.90278e-05	1.73461e-05	0.000105163	8.72017e-06	-2.27984e-06	5.16793e-05	5.35527e-05	-2.02364e-05	-6.26196e-05	2.52291e-05	4.67919e-05	4.91655e-05	-9.84579e-05
	-6.99525e-05	-5.22267e-05	-6.99525e-05	-5.22267e-05	4.71765e-05	5.13409e-05	6.7705e-05	-1.90573e-05	-1.09232e-05	2.77853e-05	-4.01348e-06	1.816e-05	1.40408e-05	4.3744e-05	-6.4918e-06	7.08908e-05	9.90253e-05	-8.44462e-05	3.46006e-05	-0.000128164	-0.00013366	-5.93796e-05	5.16949e-05	4.72852e-05	3.48383e-05	3.07957e-05	3.38484e-05	3.06502e-05	-7.75536e-05	6.79104e-05	-3.85018e-05	0.000140364	8.786e-05	4.09984e-05	3.36401e-05	7.25278e-05	-9.93033e-06	-1.39205e-06	0.000108385	4.09041e-06	-2.15409e-05	2.50546e-05	7.93647e-06	-5.07647e-05	-8.01371e-05	4.06704e-05	3.63622e-05	6.26408e-05	-6.98585e-05
	-6.88717e-05	-2.70849e-05	-6.88717e-05	-2.70849e-05	3.02616e-05	2.14299e-05	4.48241e-05	-3.69974e-05	-3.88517e-05	3.78567e-05	4.1206e-06	6.28862e-06	4.11295e-05	2.08876e-05	2.25966e-05	6.40306e-05	9.30827e-05	-7.4177e-05	1.67084e-05	-0.000134025	-0.000119527	-8.32776e-05	5.27778e-05	5.94916e-05	5.99396e-05	2.58889e-05	3.49458e-05	2.38037e-05	-5.34713e-05	5.51256e-05	-3.93734e-05	0.000143534	0.000125963	5.21901e-05	5.1801e-05	6.07383e-05	2.16711e-06	-1.51301e-05	0.000122607	4.60659e-07	-4.28019e-05	-5.7009e-07	-1.36798e-05	-5.0293e-05	-8.56542e-05	3.11117e-05	1.09325e-05	6.81162e-05	-2.32592e-05
	-6.77909e-05	8.05691e-06	-6.77909e-05	8.05691e-06	6.34665e-06	-4.48105e-06	2.79432e-05	-5.69373e-05	-6.27801e-05	3.7928e-05	1.2547e-06	9.4172e-06	6.62181e-05	-5.96884e-06	5.9685e-05	5.71704e-05	7.61403e-05	-5.09078e-05	8.81627e-06	-0.000134885	-0.000100395	-8.71756e-05	5.68607e-05	7.4698e-05	6.90408e-05	1.99821e-05	4.00432e-05	1.49573e-05	-1.1389e-05	4.73408e-05	-4.1245e-05	0.000143703	0.000134065	5.03818e-05	6.4962e-05	6.89488e-05	1.72646e-05	-1.68683e-05	0.00015083	1.83083e-06	-4.2063e-05	-9.19478e-06	-1.29599e-06	-2.68213e-05	-8.21714e-05	5.55303e-06	-3.34972e-05	6.25915e-05	1.93402e-05
	-6.07101e-05	3.21987e-05	-6.07101e-05	3.21987e-05	-9.56828e-06	-1.6392e-05	2.10623e-05	-6.88774e-05	-7.17086e-05	3.99994e-05	-1.36112e-05	3.25458e-05	7.53068e-05	-2.58253e-05	9.27734e-05	5.93102e-05	6.21977e-05	-3.16386e-05	1.69241e-05	-0.000114745	-7.92617e-05	-6.70735e-05	6.79436e-05	8.79045e-05	6.31421e-05	1.30753e-05	3.81406e-05	3.11082e-06	3.46933e-05	4.55561e-05	-3.51166e-05	0.000135873	0.000106168	3.45734e-05	7.51229e-05	8.91593e-05	3.53621e-05	-3.60634e-06	0.000174052	1.52011e-05	-1.3324e-05	4.18055e-06	3.50878e-05	5.65038e-06	-7.46889e-05	-1.00057e-05	-7.79269e-05	5.60669e-05	4.19396e-05
	-5.26293e-05	4.23405e-05	-5.26293e-05	4.23405e-05	5.16797e-07	-1.3303e-05	1.61814e-05	-6.88174e-05	-6.66371e-05	4.30707e-05	-3.84771e-05	6.26743e-05	6.83955e-05	-3.46817e-05	0.000110862	7.545e-05	5.52552e-05	-2.73694e-05	3.7032e-05	-7.36055e-05	-5.61289e-05	-3.49715e-05	8.40265e-05	9.11109e-05	5.02433e-05	5.16847e-06	3.42381e-05	-4.73562e-06	7.07757e-05	4.67713e-05	-2.09881e-05	0.000125043	6.62701e-05	1.47651e-05	8.02839e-05	0.00010237	5.14595e-05	1.66555e-05	0.000173274	3.35713e-05	2.14149e-05	2.95559e-05	6.94715e-05	2.51221e-05	-6.82062e-05	-5.64321e-07	-9.93566e-05	5.45422e-05	4.35389e-05
	-5.65485e-05	4.34823e-05	-5.65485e-05	4.34823e-05	3.56019e-05	-3.2139e-06	5.3005e-06	-6.67574e-05	-5.85655e-05	4.01421e-05	-6.8343e-05	7.48029e-05	5.54841e-05	-3.55382e-05	0.00010095	9.15899e-05	5.13127e-05	-3.51002e-05	5.21398e-05	-3.34659e-05	-3.69962e-05	-1.08696e-05	9.41094e-05	7.43173e-05	4.13446e-05	-5.73833e-06	3.03355e-05	-2.58208e-06	8.9858e-05	4.89865e-05	-1.08597e-05	0.000116212	3.83727e-05	9.56828e-07	7.74448e-05	9.45803e-05	5.3557e-05	3.09174e-05	0.000142496	4.59415e-05	3.31539e-05	5.19312e-05	8.18553e-05	1.85938e-05	-6.67234e-05	2.5877e-05	-9.07864e-05	5.10175e-05	3.21383e-05
	-7.84677e-05	4.06241e-05	-7.84677e-05	4.06241e-05	7.16869e-05	3.87515e-06	-1.65804e-05	-7.66974e-05	-5.7494e-05	2.62134e-05	-9.52089e-05	5.29315e-05	4.55728e-05	-3.43946e-05	6.30386e-05	8.07296e-05	3.83702e-05	-4.6831e-05	5.22477e-05	-2.13262e-05	-2.88634e-05	-5.76751e-06	8.81923e-05	3.75237e-05	3.54458e-05	-2.36451e-05	2.54329e-05	2.57148e-06	8.79403e-05	4.62018e-05	-1.87313e-05	0.000113382	2.54752e-05	-8.85148e-06	6.06058e-05	6.27908e-05	3.56545e-05	3.31793e-05	9.57188e-05	4.13117e-05	1.78928e-05	6.13065e-05	7.12391e-05	-9.93457e-06	-6.52407e-05	4.23183e-05	-6.42161e-05	4.04929e-05	1.07377e-05
	-0.000105387	3.47659e-05	-0.000105387	3.47659e-05	8.4772e-05	4.9642e-06	-4.34613e-05	-9.76374e-05	-5.94224e-05	8.28473e-06	-0.000106075	3.06007e-06	3.46615e-05	-3.72511e-05	1.1127e-05	4.18695e-05	1.44277e-05	-5.75618e-05	3.73555e-05	-4.41865e-05	-3.07306e-05	-1.26655e-05	6.32752e-05	-2.26981e-06	3.15471e-05	-4.35519e-05	1.85303e-05	7.72505e-06	6.90227e-05	3.7417e-05	-4.56028e-05	0.000117551	2.05777e-05	-1.36598e-05	3.37667e-05	2.40013e-05	9.75192e-06	3.34412e-05	5.49411e-05	1.96819e-05	-9.36823e-06	5.36818e-05	5.36228e-05	-3.64629e-05	-6.2758e-05	3.17596e-05	-3.56458e-05	2.09681e-05	-1.7663e-05
	-0.000121306	2.69078e-05	-0.000121306	2.69078e-05	6.68571e-05	-9.46735e-07	-6.13422e-05	-0.000115577	-5.63509e-05	-2.64392e-06	-9.09407e-05	-5.28114e-05	1.97501e-05	-4.61075e-05	-3.47846e-05	-1.99072e-06	-1.15148e-05	-6.92926e-05	1.84634e-05	-7.80469e-05	-3.55978e-05	-2.05635e-05	3.2358e-05	-2.60634e-05	3.06483e-05	-5.74588e-05	1.56277e-05	1.38786e-05	5.0105e-05	2.86322e-05	-8.24744e-05	0.000128721	1.56803e-05	-9.46809e-06	7.92769e-06	-7.88131e-07	-6.15062e-06	3.87031e-05	3.01634e-05	-6.94782e-06	-3.36293e-05	3.30572e-05	4.00066e-05	-3.99912e-05	-5.62752e-05	-7.98994e-07	-1.30755e-05	4.44347e-06	-4.30636e-05
	-0.000122225	1.80496e-05	-0.000122225	1.80496e-05	2.89422e-05	-5.85772e-06	-6.62231e-05	-0.000116517	-4.32793e-05	4.27418e-07	-5.68066e-05	-8.76828e-05	4.83878e-06	-6.09639e-05	-6.66962e-05	-2.58509e-05	-2.94573e-05	-8.00234e-05	6.57119e-06	-9.29072e-05	-3.2465e-05	-2.24615e-05	1.1441e-05	-2.9857e-05	3.87496e-05	-5.23656e-05	1.87252e-05	1.50322e-05	4.31873e-05	2.88474e-05	-0.000115346	0.000142891	7.78278e-06	3.7236e-06	-1.09114e-05	-8.57763e-06	-3.05313e-06	4.2965e-05	1.73857e-05	-2.05776e-05	-5.38904e-05	7.43249e-06	3.13904e-05	-2.55195e-05	-4.87925e-05	-3.43577e-05	-5.05204e-07	-4.08114e-06	-5.54642e-05
	-0.000117145	4.19136e-06	-0.000117145	4.19136e-06	-1.59728e-05	-2.76865e-06	-5.8104e-05	-9.94574e-05	-2.82078e-05	1.34988e-05	-2.56725e-05	-8.85542e-05	-5.07256e-06	-7.48204e-05	-8.46078e-05	-3.07111e-05	-2.83998e-05	-9.17542e-05	1.67905e-06	-7.57676e-05	-2.23322e-05	-2.03595e-05	1.15238e-05	-2.06505e-05	5.08508e-05	-2.92724e-05	2.58226e-05	-8.14298e-07	5.02696e-05	4.20627e-05	-0.000131218	0.00014606	-6.11468e-06	1.49153e-05	-1.97504e-05	-1.43671e-05	1.10443e-05	3.62269e-05	9.60805e-06	-1.52074e-05	-7.31514e-05	-8.19219e-06	3.07741e-05	-8.04781e-06	-4.131e-05	-4.89164e-05	-9.34925e-07	-3.60581e-06	-4.68649e-05
	-0.000108064	-1.46668e-05	-0.000108064	-1.46668e-05	-5.08877e-05	8.32037e-06	-4.29849e-05	-7.13974e-05	-2.01362e-05	2.75701e-05	-1.85385e-05	-6.44256e-05	-9.8389e-07	-7.66768e-05	-8.95194e-05	-3.35713e-05	-9.34231e-06	-9.6485e-05	7.869e-07	-3.86279e-05	-1.31994e-05	-1.92574e-05	2.86067e-05	-1.04441e-05	6.19521e-05	2.82082e-06	3.192e-05	-3.06607e-05	6.6352e-05	5.72779e-05	-0.000128089	0.00012823	-1.70122e-05	9.10698e-06	-1.95894e-05	-3.31566e-05	2.61418e-05	2.54888e-05	1.83036e-06	-8.37185e-07	-9.04125e-05	-1.81688e-06	4.11579e-05	1.42389e-06	-3.78272e-05	-4.7475e-05	-1.23646e-05	1.86945e-06	-2.52655e-05
	-9.09829e-05	-3.0525e-05	-9.09829e-05	-3.0525e-05	-6.28026e-05	1.64094e-05	-2.28658e-05	-3.83374e-05	-1.60647e-05	3.56414e-05	-2.94044e-05	-3.92971e-05	2.21048e-05	-6.25333e-05	-8.0431e-05	-4.24314e-05	2.37152e-05	-8.32158e-05	7.89474e-06	-5.48822e-06	-1.30666e-05	-1.91554e-05	5.06896e-05	-3.23768e-06	6.70533e-05	3.1914e-05	2.90174e-05	-5.35072e-05	8.54343e-05	6.44931e-05	-0.000105961	0.0001034	-1.09096e-05	-6.70132e-06	-3.42851e-06	-5.99461e-05	3.62393e-05	2.47507e-05	5.26664e-08	6.53303e-06	-9.46735e-05	2.55584e-05	5.95417e-05	4.89558e-06	-3.73445e-05	-3.80337e-05	-2.47944e-05	8.34483e-06	3.33874e-07
	-6.09021e-05	-3.43832e-05	-6.09021e-05	-3.43832e-05	-4.87175e-05	1.44985e-05	2.25334e-06	-8.2774e-06	-2.99315e-06	3.47128e-05	-3.82703e-05	-3.81685e-05	5.71934e-05	-4.53897e-05	-5.33426e-05	-5.32917e-05	5.87727e-05	-5.19466e-05	2.50026e-05	1.46514e-05	-2.09338e-05	-1.50534e-05	7.07725e-05	-3.12225e-08	7.11546e-05	5.00072e-05	2.21148e-05	-5.33536e-05	0.000107517	6.77084e-05	-7.38322e-05	9.35691e-05	1.31929e-05	-1.35096e-05	2.47324e-05	-7.67356e-05	3.83368e-05	3.10125e-05	1.0275e-05	7.90326e-06	-8.19346e-05	6.19338e-05	7.69254e-05	1.43673e-05	-3.68618e-05	-2.15924e-05	-2.82241e-05	1.68202e-05	1.99332e-05
	-2.38213e-05	-2.72414e-05	-2.38213e-05	-2.72414e-05	-1.76325e-05	6.58756e-06	2.93724e-05	1.47826e-05	2.20784e-05	2.67841e-05	-3.11362e-05	-6.00399e-05	8.82821e-05	-3.62462e-05	-8.25423e-06	-5.31518e-05	8.18302e-05	-2.36774e-05	4.61104e-05	2.57911e-05	-2.58011e-05	-6.95143e-06	8.58554e-05	1.75208e-07	7.62558e-05	5.31004e-05	2.52122e-05	-3.62001e-05	0.000125599	7.39236e-05	-4.57038e-05	0.000107739	3.92954e-05	-1.31795e-06	5.28934e-05	-7.85251e-05	3.84342e-05	3.12744e-05	2.34973e-05	7.27347e-06	-5.81956e-05	8.43091e-05	7.83092e-05	3.3839e-05	-3.43791e-05	2.84888e-06	-1.86538e-05	3.02955e-05	2.85326e-05
	7.25952e-06	-1.90996e-05	7.25952e-06	-1.90996e-05	9.45261e-06	4.67659e-06	5.04915e-05	2.68426e-05	4.91499e-05	1.18555e-05	-9.00207e-06	-8.89113e-05	9.83708e-05	-3.31026e-05	4.08342e-05	-3.7012e-05	8.28877e-05	-1.74082e-05	5.62183e-05	3.59308e-05	-2.56683e-05	-8.49431e-07	9.29383e-05	-3.61836e-06	7.33571e-05	4.01936e-05	4.73097e-05	-2.30465e-05	0.000127681	8.31388e-05	-3.75754e-05	0.000122908	4.9398e-05	1.88738e-05	6.70544e-05	-7.23146e-05	4.75317e-05	1.05363e-05	2.27196e-05	6.64368e-06	-4.04567e-05	8.06844e-05	6.2693e-05	5.73107e-05	-2.98963e-05	2.92902e-05	-1.08349e-06	4.37709e-05	2.2132e-05
	2.53403e-05	-1.79578e-05	2.53403e-05	-1.79578e-05	1.35377e-05	1.97656e-05	5.96107e-05	2.09026e-05	6.02215e-05	-5.0732e-06	2.2132e-05	-0.000107783	7.74594e-05	-2.79591e-05	7.69226e-05	-1.38722e-05	6.59451e-05	-3.41391e-05	4.73261e-05	4.20704e-05	-2.55355e-05	-5.7474e-06	8.60212e-05	-1.3412e-05	5.94584e-05	9.28679e-06	8.24071e-05	-2.5893e-05	0.000108764	8.53541e-05	-5.3447e-05	0.000118078	4.15005e-05	2.30654e-05	6.32153e-05	-6.51041e-05	6.96292e-05	-2.82018e-05	4.94191e-06	1.01391e-06	-3.57177e-05	5.50597e-05	4.70767e-05	7.07823e-05	-3.24137e-05	4.17315e-05	1.94868e-05	5.32462e-05	6.73135e-06
	2.64211e-05	-2.6816e-05	2.64211e-05	-2.6816e-05	-8.37725e-06	5.08547e-05	5.37298e-05	-3.03744e-06	5.0293e-05	-1.40019e-05	5.32661e-05	-0.000105654	3.45481e-05	-1.98155e-05	8.9011e-05	4.26761e-06	5.00026e-05	-5.28699e-05	3.3434e-05	3.82101e-05	-3.44027e-05	-1.66454e-05	6.51041e-05	-2.82055e-05	4.15596e-05	-3.462e-05	0.000110504	-3.87394e-05	8.28459e-05	8.05693e-05	-8.03185e-05	9.52476e-05	2.8603e-05	4.25713e-06	4.83763e-05	-5.28936e-05	9.37266e-05	-6.69399e-05	-1.28358e-05	-8.61589e-06	-3.79788e-05	2.44351e-05	5.14605e-05	6.6254e-05	-4.69308e-05	3.81729e-05	4.00571e-05	5.27215e-05	-9.66926e-06
	1.35019e-05	-3.66742e-05	1.35019e-05	-3.66742e-05	-4.22922e-05	8.69438e-05	3.78489e-05	-3.59775e-05	2.43646e-05	-6.93051e-06	7.64002e-05	-8.45256e-05	-4.36323e-06	-1.36719e-05	8.50994e-05	1.34074e-05	5.00601e-05	-6.16007e-05	2.85418e-05	2.83498e-05	-4.82699e-05	-2.45434e-05	3.9187e-05	-3.99991e-05	3.36609e-05	-7.25268e-05	0.000120602	-3.95858e-05	6.89282e-05	7.37845e-05	-9.81901e-05	7.84172e-05	1.97055e-05	-1.75512e-05	3.35372e-05	-2.26831e-05	9.38241e-05	-9.0678e-05	-9.61347e-06	-1.82456e-05	-3.62398e-05	3.81036e-06	7.28443e-05	4.97257e-05	-6.84483e-05	2.96142e-05	5.66274e-05	4.31969e-05	-1.20699e-05
	-7.41726e-06	-3.65324e-05	-7.41726e-06	-3.65324e-05	-7.12071e-05	0.000120033	1.5968e-05	-6.59175e-05	-1.05639e-05	1.41408e-05	7.75343e-05	-5.2397e-05	-2.02746e-05	-6.52838e-06	7.81877e-05	1.95472e-05	6.41176e-05	-6.63315e-05	3.56497e-05	1.94894e-05	-5.11371e-05	-2.24414e-05	2.42699e-05	-3.87927e-05	3.37621e-05	-8.54336e-05	0.000114699	-2.14323e-05	7.20106e-05	6.69997e-05	-9.80617e-05	8.15868e-05	1.7808e-05	-2.43595e-05	2.26982e-05	2.65274e-05	5.79215e-05	-9.14161e-05	1.46088e-05	-2.58754e-05	-2.15009e-05	-2.81431e-06	8.8228e-05	3.01974e-05	-8.09654e-05	2.90555e-05	6.61977e-05	3.16722e-05	-4.70554e-07
	-2.93365e-05	-1.63906e-05	-2.93365e-05	-1.63906e-05	-8.7122e-05	0.000141122	-8.91293e-06	-8.88575e-05	-4.74923e-05	3.92122e-05	4.76684e-05	-1.72685e-05	-1.41859e-05	3.61517e-06	7.92761e-05	2.5687e-05	7.81752e-05	-8.40623e-05	4.07575e-05	9.62905e-06	-3.70043e-05	-1.63394e-05	2.33528e-05	-1.95862e-05	2.78634e-05	-6.83404e-05	9.87967e-05	-1.27873e-06	7.60929e-05	6.1215e-05	-8.99333e-05	9.27564e-05	2.09106e-05	-1.31678e-05	1.38591e-05	7.57379e-05	-1.98098e-06	-7.41542e-05	4.28312e-05	-2.95052e-05	2.3807e-07	-6.43899e-06	7.96118e-05	1.46691e-05	-7.54827e-05	3.44969e-05	6.37679e-05	3.01475e-05	1.41288e-05
	-4.72557e-05	1.37512e-05	-4.72557e-05	1.37512e-05	-9.30369e-05	0.000142211	-3.47938e-05	-0.000106797	-7.94208e-05	5.32835e-05	-8.19751e-06	1.08601e-05	-1.20972e-05	1.57587e-05	8.23645e-05	2.48268e-05	8.32326e-05	-0.000117793	2.98654e-05	-1.72313e-05	-1.98715e-05	-1.92373e-05	2.54356e-05	8.62022e-06	1.09646e-05	-3.32473e-05	7.48942e-05	-4.1252e-06	6.11752e-05	5.94302e-05	-8.88048e-05	8.8926e-05	1.80131e-05	2.38984e-08	-4.97995e-06	9.79484e-05	-5.18835e-05	-4.78923e-05	5.90535e-05	-3.0135e-05	1.1977e-05	-2.10637e-05	5.79955e-05	6.14079e-06	-5.80001e-05	4.19382e-05	4.73382e-05	4.26229e-05	1.57282e-05
	-5.51748e-05	2.98931e-05	-5.51748e-05	2.98931e-05	-8.99519e-05	0.0001183	-4.96747e-05	-0.000116737	-9.73492e-05	5.23549e-05	-6.40634e-05	2.59887e-05	-2.90086e-05	2.29023e-05	8.04529e-05	1.49666e-05	8.32901e-05	-0.000148524	3.97322e-06	-6.10916e-05	-1.77387e-05	-3.41353e-05	1.85185e-05	3.08266e-05	-7.93413e-06	1.84594e-06	4.69916e-05	-2.69716e-05	2.52575e-05	6.56454e-05	-9.86764e-05	7.00956e-05	2.11562e-06	-1.78441e-06	-3.0819e-05	7.8159e-05	-6.47861e-05	-2.76304e-05	6.52758e-05	-2.97648e-05	4.39875e-06	-4.76884e-05	4.33793e-05	-3.87513e-07	-4.35173e-05	5.03795e-05	2.59085e-05	5.80982e-05	-6.72434e-07
	-5.4094e-05	2.00349e-05	-5.4094e-05	2.00349e-05	-7.58668e-05	8.1389e-05	-4.25556e-05	-0.000107677	-9.02777e-05	4.24262e-05	-8.79293e-05	2.31173e-05	-5.59199e-05	2.70458e-05	6.85413e-05	4.10647e-06	8.73476e-05	-0.000158255	-2.49189e-05	-0.000101952	-3.5606e-05	-4.40333e-05	5.60145e-06	3.70331e-05	-1.38329e-05	2.99391e-05	2.3089e-05	-4.28181e-05	-9.66015e-06	8.48607e-05	-0.000113548	5.52652e-05	-2.07819e-05	-1.15927e-05	-4.8658e-05	2.63695e-05	-3.36886e-05	-1.83686e-05	7.74981e-05	-2.73946e-05	-2.31795e-05	-7.3313e-05	4.77631e-05	-1.59158e-05	-3.80348e-05	6.38208e-05	1.54788e-05	6.15735e-05	-2.10731e-05
	-5.10132e-05	-6.82334e-06	-5.10132e-05	-6.82334e-06	-5.47817e-05	5.0478e-05	-1.74365e-05	-7.66175e-05	-5.92061e-05	3.34975e-05	-7.07952e-05	7.24584e-06	-7.18312e-05	3.41894e-05	5.16297e-05	1.24626e-06	9.34051e-05	-0.000148985	-3.48111e-05	-0.000115812	-6.24732e-05	-2.99313e-05	6.84332e-07	2.72395e-05	-4.73163e-06	5.70323e-05	9.18642e-06	-2.66645e-05	-2.25778e-05	0.000108076	-0.00012242	6.14348e-05	-3.16793e-05	-1.4401e-05	-4.34971e-05	-2.442e-05	1.84089e-05	-1.21066e-05	0.00010772	-2.20243e-05	-5.17578e-05	-7.69377e-05	6.11468e-05	-3.54441e-05	-3.85521e-05	7.62621e-05	2.10491e-05	4.90489e-05	-3.04737e-05
	-5.09324e-05	-3.36815e-05	-5.09324e-05	-3.36815e-05	-3.96967e-05	4.05671e-05	7.68259e-06	-4.45575e-05	-1.91346e-05	2.55689e-05	-3.96612e-05	-5.62559e-06	-6.67426e-05	3.93329e-05	3.37181e-05	3.38609e-06	8.64626e-05	-0.000133716	-2.37033e-05	-0.000100673	-8.83404e-05	8.17069e-06	1.27672e-05	1.04459e-05	4.36963e-06	8.01255e-05	6.28384e-06	1.6489e-05	-1.64955e-05	0.000122291	-0.000118291	8.26044e-05	-1.65768e-05	-7.20934e-06	-2.03361e-05	-4.12095e-05	5.95064e-05	-2.84479e-06	0.000145943	-1.86541e-05	-6.93361e-05	-5.45624e-05	6.85306e-05	-4.09724e-05	-4.40692e-05	8.17035e-05	3.36194e-05	2.95242e-05	-2.88743e-05
	-5.48516e-05	-5.05397e-05	-5.48516e-05	-5.05397e-05	-3.66116e-05	4.26561e-05	1.58017e-05	-3.84975e-05	4.93694e-06	1.36402e-05	-3.2527e-05	-6.49701e-06	-4.76539e-05	3.04765e-05	1.58065e-05	4.52591e-06	6.25201e-05	-0.000121447	-5.5954e-06	-7.9533e-05	-0.000109208	4.42727e-05	3.08501e-05	-4.34765e-06	-5.29126e-07	8.62187e-05	1.23813e-05	5.56426e-05	-1.44132e-05	0.000121506	-0.000106163	0.000100774	1.25257e-05	-5.01764e-06	-2.17518e-06	-1.8999e-05	7.16038e-05	9.41713e-06	0.000167165	-2.82839e-05	-7.49143e-05	-2.4187e-05	6.29144e-05	-1.85008e-05	-5.45865e-05	7.91447e-05	3.71897e-05	1.39995e-05	-2.32749e-05
	-5.97708e-05	-5.23979e-05	-5.97708e-05	-5.23979e-05	-3.65265e-05	4.27452e-05	3.9208e-06	-6.04375e-05	4.00849e-06	-8.28844e-06	-5.7393e-05	2.63157e-06	-1.95652e-05	1.26201e-05	-4.10507e-06	4.66572e-06	3.75776e-05	-0.000107178	-1.48755e-06	-6.73933e-05	-0.000111075	5.93748e-05	4.1933e-05	-1.01412e-05	-1.84279e-05	6.73119e-05	3.24787e-05	6.87962e-05	-3.03308e-05	0.000111722	-8.70342e-05	9.99437e-05	3.56282e-05	-1.88259e-05	-3.01424e-06	1.72115e-05	6.47013e-05	1.7679e-05	0.000155387	-5.29137e-05	-7.54926e-05	-1.81173e-06	5.32981e-05	2.49709e-05	-6.51039e-05	7.05861e-05	3.276e-05	9.47482e-06	-1.76756e-05
	-6.069e-05	-4.02561e-05	-6.069e-05	-4.02561e-05	-3.14414e-05	3.08342e-05	-7.9601e-06	-8.73775e-05	-1.992e-05	-3.52171e-05	-9.22589e-05	1.47601e-05	1.75234e-05	7.63624e-07	-2.00167e-05	5.80554e-06	3.96351e-05	-8.79087e-05	-1.53797e-05	-6.22536e-05	-8.1942e-05	5.14768e-05	4.10159e-05	-7.93479e-06	-3.33266e-05	3.84051e-05	7.15761e-05	4.99497e-05	-5.72485e-05	0.000108937	-6.39058e-05	8.41133e-05	4.67308e-05	-3.96343e-05	-1.78533e-05	4.4422e-05	5.97988e-05	1.89409e-05	0.00011961	-7.65434e-05	-7.10709e-05	1.35636e-05	4.96819e-05	6.84426e-05	-6.36212e-05	6.10274e-05	3.53302e-05	1.69502e-05	-6.07623e-06
	-6.16092e-05	-2.41143e-05	-6.16092e-05	-2.41143e-05	-1.63564e-05	1.39233e-05	-2.841e-06	-9.03176e-05	-4.98484e-05	-5.61458e-05	-0.000112125	2.88887e-05	5.66121e-05	2.90718e-06	-2.69283e-05	5.94535e-06	7.46926e-05	-6.76395e-05	-3.12719e-05	-5.8114e-05	-2.38092e-05	3.25788e-05	3.50988e-05	3.27167e-06	-2.62254e-05	1.94983e-05	0.000116674	1.31033e-05	-7.41662e-05	0.000114152	-4.27774e-05	6.62829e-05	5.58333e-05	-4.44426e-05	-2.76923e-05	6.16325e-05	6.48962e-05	1.72028e-05	8.78319e-05	-8.01733e-05	-5.56492e-05	2.79389e-05	6.10657e-05	9.79143e-05	-4.51384e-05	5.44687e-05	5.59005e-05	4.14255e-05	1.65232e-05
	-6.35284e-05	-1.79725e-05	-6.35284e-05	-1.79725e-05	5.72872e-06	1.01235e-06	2.42781e-05	-6.32575e-05	-7.37769e-05	-5.90744e-05	-0.000108991	4.10173e-05	8.57008e-05	1.00507e-05	-2.08399e-05	2.08513e-06	0.00012475	-5.23703e-05	-3.1164e-05	-4.69743e-05	3.53236e-05	1.56808e-05	3.11817e-05	2.24781e-05	2.87588e-06	1.45915e-05	0.000142771	-1.87432e-05	-6.80839e-05	0.000116367	-2.7649e-05	5.84525e-05	6.39358e-05	-2.22509e-05	-2.15314e-05	7.8843e-05	6.79937e-05	1.54647e-05	7.90542e-05	-5.9803e-05	-2.82274e-05	4.53142e-05	8.34494e-05	0.000113386	-1.36557e-05	5.49101e-05	8.94708e-05	7.99009e-05	4.71225e-05
	-6.64476e-05	-2.68307e-05	-6.64476e-05	-2.68307e-05	2.88138e-05	-5.89865e-06	6.03972e-05	-2.61975e-05	-8.47053e-05	-4.00031e-05	-9.48566e-05	5.41459e-05	0.000100789	1.21943e-05	-4.75147e-06	-1.77503e-06	0.000160808	-4.61011e-05	-1.00562e-05	-3.48346e-05	6.74564e-05	1.17828e-05	3.52646e-05	5.16845e-05	3.69771e-05	1.46847e-05	0.000131868	-2.95896e-05	-4.10015e-05	9.85825e-05	-2.25206e-05	6.36221e-05	6.80383e-05	1.19408e-05	-3.37044e-06	9.90535e-05	5.60912e-05	1.17266e-05	9.22766e-05	-2.74328e-05	1.94292e-07	6.16896e-05	0.000106833	0.000122858	1.78271e-05	5.83514e-05	0.000114041	0.000115376	7.17219e-05
	-6.83668e-05	-4.26889e-05	-6.83668e-05	-4.26889e-05	4.38989e-05	-1.08096e-05	8.85163e-05	-1.3753e-07	-8.46338e-05	-8.93173e-06	-8.07225e-05	6.72744e-05	0.000109878	9.33785e-06	1.33369e-05	2.36475e-06	0.000167865	-4.28319e-05	2.00517e-05	-2.9695e-05	6.45891e-05	2.48848e-05	4.93475e-05	8.58909e-05	6.40784e-05	1.37779e-05	9.09658e-05	-1.84361e-05	-7.91922e-06	5.97977e-05	-2.53921e-05	7.57917e-05	6.71408e-05	3.41325e-05	1.37905e-05	0.000111264	2.91886e-05	1.98847e-06	0.000105499	-4.06255e-06	1.9616e-05	7.10649e-05	0.000118217	0.000128329	3.93097e-05	6.17927e-05	0.000116611	0.000129852	7.83213e-05
	-7.0286e-05	-5.35471e-05	-7.0286e-05	-5.35471e-05	4.29839e-05	-1.77205e-05	0.000100635	2.92243e-06	-8.15622e-05	1.81396e-05	-6.55884e-05	7.7403e-05	0.000120967	1.24814e-05	2.44253e-05	1.25046e-05	0.000152923	-3.35627e-05	4.31595e-05	-4.15554e-05	4.17219e-05	4.59868e-05	6.94304e-05	0.000110097	8.01796e-05	1.28711e-05	4.70632e-05	7.17489e-07	1.41631e-05	1.80129e-05	-2.92637e-05	8.39613e-05	6.42434e-05	3.23242e-05	2.49515e-05	0.000101475	3.28608e-06	-1.17496e-05	9.87212e-05	1.30765e-06	2.40377e-05	6.94402e-05	0.000113601	0.000134801	4.97925e-05	6.9234e-05	9.81817e-05	0.000120327	6.59206e-05
	-7.32052e-05	-5.64053e-05	-7.32052e-05	-5.64053e-05	2.5069e-05	-2.46315e-05	9.37545e-05	-1.60175e-05	-7.24907e-05	3.02109e-05	-4.44543e-05	7.85316e-05	0.000132055	2.3625e-05	2.85137e-05	2.36444e-05	0.00013398	-2.02935e-05	4.82674e-05	-6.94157e-05	1.68547e-05	5.70888e-05	8.55133e-05	0.000115304	9.02809e-05	1.09643e-05	2.51606e-05	1.1871e-05	2.22454e-05	-8.77182e-06	-2.71352e-05	7.91309e-05	5.53459e-05	2.05159e-05	3.31124e-05	6.7685e-05	-7.61642e-06	-2.74877e-05	7.49435e-05	-7.32214e-06	1.14595e-05	6.18155e-05	9.69845e-05	0.000142273	5.02752e-05	8.86753e-05	7.0752e-05	9.38022e-05	4.652e-05
	-7.01244e-05	-5.92635e-05	-7.01244e-05	-5.92635e-05	-8.45923e-07	-2.95424e-05	7.48736e-05	-4.19576e-05	-5.64191e-05	2.42823e-05	-2.33202e-05	6.46602e-05	0.000129144	3.67685e-05	2.56021e-05	3.57842e-05	0.000125038	-1.00243e-05	3.33752e-05	-9.4276e-05	-5.01248e-06	5.11908e-05	9.05961e-05	0.00010351	9.23821e-05	9.05745e-06	3.7258e-05	1.00246e-05	2.43278e-05	-1.65566e-05	-1.90068e-05	6.73005e-05	3.34485e-05	1.77076e-05	4.52734e-05	2.98955e-05	-3.51898e-06	-4.02258e-05	5.01658e-05	-1.59519e-05	-1.81188e-05	6.11908e-05	8.03682e-05	0.000151744	4.27578e-05	0.000112117	4.63222e-05	6.12775e-05	3.31194e-05
	-5.90436e-05	-6.21216e-05	-5.90436e-05	-6.21216e-05	-1.87608e-05	-2.84534e-05	5.29927e-05	-6.08976e-05	-3.33476e-05	6.35363e-06	-1.51861e-05	4.17887e-05	9.72328e-05	4.69121e-05	1.16905e-05	5.1924e-05	0.000131095	-4.75514e-06	8.48307e-06	-9.71364e-05	-2.68797e-05	3.72929e-05	8.5679e-05	8.67167e-05	8.14834e-05	1.01506e-05	7.83554e-05	2.17813e-06	2.94101e-05	-1.73414e-05	-1.18784e-05	6.64702e-05	6.55097e-06	3.48993e-05	6.34343e-05	1.51061e-05	1.15785e-05	-4.0964e-05	3.63881e-05	-1.35817e-05	-5.66971e-05	7.25662e-05	7.4752e-05	0.000157216	3.12405e-05	0.000126558	2.58925e-05	3.17529e-05	2.67187e-05
	-4.09628e-05	-5.79798e-05	-4.09628e-05	-5.79798e-05	-1.66758e-05	-2.13643e-05	3.11118e-05	-6.48376e-05	-1.2276e-05	-7.57503e-06	-2.6052e-05	1.59173e-05	3.93214e-05	5.30556e-05	-1.62211e-05	6.90638e-05	0.000140153	2.51406e-06	-1.54091e-05	-7.59967e-05	-4.47469e-05	3.23948e-05	7.97619e-05	7.59231e-05	6.25846e-05	1.42438e-05	0.000125453	-1.66831e-06	3.84924e-05	-2.41261e-05	-1.07499e-05	8.26398e-05	-3.34649e-06	5.7091e-05	8.35953e-05	3.13166e-05	2.7676e-05	-2.57021e-05	2.96104e-05	-5.21147e-06	-8.52753e-05	8.49415e-05	9.01358e-05	0.000150688	1.77233e-05	0.000124999	6.46281e-06	1.42282e-05	2.03181e-05
	-2.3882e-05	-3.9838e-05	-2.3882e-05	-3.9838e-05	1.4093e-06	-1.52753e-05	9.23094e-06	-5.87776e-05	-3.20451e-06	-5.50369e-06	-4.29179e-05	-7.95412e-06	-1.65899e-05	4.81992e-05	-4.61327e-05	8.12036e-05	0.00013221	1.27833e-05	-2.63012e-05	-4.7857e-05	-5.16141e-05	4.04969e-05	8.08448e-05	6.81295e-05	4.16859e-05	2.2337e-05	0.00014855	-5.14749e-07	4.75747e-05	-3.49109e-05	-1.66215e-05	0.000108809	1.4756e-05	6.72827e-05	9.87562e-05	6.25271e-05	3.97735e-05	1.55979e-06	2.38327e-05	-2.84124e-06	-8.98536e-05	8.53168e-05	0.00012152	0.00013016	6.2059e-06	0.000114441	-1.39669e-05	1.07036e-05	9.91747e-06
	-1.38012e-05	-1.36962e-05	-1.38012e-05	-1.36962e-05	2.74944e-05	-1.41862e-05	-4.64995e-06	-4.87176e-05	-4.13297e-06	4.56766e-06	-5.17838e-05	-2.58255e-05	-3.85012e-05	2.83427e-05	-6.40443e-05	8.73434e-05	0.000106268	1.70524e-05	-1.51934e-05	-2.67174e-05	-4.64813e-05	5.55989e-05	8.49277e-05	6.1336e-05	2.37871e-05	3.14302e-05	0.000140648	1.63882e-06	5.56571e-05	-3.76957e-05	-2.24931e-05	0.000126979	4.98586e-05	6.04744e-05	0.000101917	8.97376e-05	3.68709e-05	2.68217e-05	2.0055e-05	-1.0471e-05	-7.14319e-05	7.26921e-05	0.000150903	0.000105631	-2.31122e-06	0.000102882	-3.13966e-05	1.61789e-05	5.16825e-07
	-7.72037e-06	1.04456e-05	-7.72037e-06	1.04456e-05	5.15794e-05	-1.60972e-05	-8.53085e-06	-3.66576e-05	-7.06142e-06	5.639e-06	-4.66497e-05	-3.5697e-05	-1.74126e-05	-7.5137e-06	-5.89559e-05	9.04833e-05	8.3325e-05	9.32164e-06	1.09145e-05	-1.75777e-05	-3.93485e-05	6.97009e-05	8.10106e-05	5.55424e-05	1.38884e-05	3.85234e-05	0.000121745	-1.20765e-06	5.97394e-05	-2.54804e-05	-2.43647e-05	0.000126149	7.69611e-05	4.5666e-05	9.10781e-05	0.000108948	1.49684e-05	4.20836e-05	3.12773e-05	-2.11008e-05	-4.40101e-05	5.80674e-05	0.000160287	9.21029e-05	-8.82857e-06	9.73233e-05	-4.08263e-05	2.56543e-05	1.16215e-07
	1.36044e-06	2.45874e-05	1.36044e-06	2.45874e-05	6.56645e-05	-1.30081e-05	-1.41174e-06	-2.25976e-05	-7.98986e-06	-8.28966e-06	-3.25156e-05	-3.65684e-05	2.46761e-05	-4.83701e-05	-3.68675e-05	8.96231e-05	8.23825e-05	-5.40916e-06	3.10223e-05	-1.4438e-05	-4.32158e-05	7.68029e-05	6.50935e-05	4.87488e-05	1.49896e-05	3.96166e-05	0.000108843	-1.20541e-05	5.98217e-05	3.73478e-06	-2.22363e-05	0.000112318	8.30636e-05	3.18577e-05	7.22391e-05	0.000129159	-1.29341e-05	4.53455e-05	6.04997e-05	-2.67306e-05	-1.95884e-05	5.14428e-05	0.000144671	0.000101575	-1.03459e-05	9.97646e-05	-3.5256e-05	3.51296e-05	1.27156e-05
	8.44124e-06	2.87292e-05	8.44124e-06	2.87292e-05	6.77496e-05	-9.19082e-07	9.70736e-06	-1.75376e-05	-1.19183e-05	-2.62183e-05	-1.83816e-05	-3.64398e-05	5.17648e-05	-8.32266e-05	-1.77791e-05	8.07629e-05	0.00010144	-1.714e-05	2.61302e-05	-1.12984e-05	-6.2083e-05	7.29049e-05	5.21764e-05	3.79552e-05	2.80909e-05	2.87098e-05	0.00010194	-1.89005e-05	5.5904e-05	3.695e-05	-1.81078e-05	9.94878e-05	6.71661e-05	2.50494e-05	5.34e-05	0.000149369	-2.58367e-05	3.86074e-05	9.7722e-05	-2.83604e-05	-1.66685e-07	5.18181e-05	0.000116055	0.000119046	-8.63098e-07	0.000107206	-1.06858e-05	3.96049e-05	3.1315e-05
	5.22047e-07	2.6871e-05	5.22047e-07	2.6871e-05	5.18347e-05	1.81699e-05	1.38265e-05	-2.64776e-05	-2.48468e-05	-3.2147e-05	-1.02475e-05	-4.13112e-05	4.58534e-05	-0.000104083	-1.56907e-05	6.39027e-05	0.000117498	-2.48708e-05	-7.62004e-07	-8.15873e-06	-8.99502e-05	5.70069e-05	5.42593e-05	2.01617e-05	4.41921e-05	4.803e-06	8.30374e-05	-8.74695e-06	4.69864e-05	6.11652e-05	-1.29794e-05	9.56574e-05	3.82687e-05	2.52411e-05	4.5561e-05	0.00015758	-1.47392e-05	2.28693e-05	0.000117944	-3.19901e-05	1.2255e-05	5.41934e-05	8.64384e-05	0.000125518	1.46195e-05	0.000113647	2.58845e-05	3.80802e-05	4.69143e-05
	-2.73971e-05	2.00128e-05	-2.73971e-05	2.00128e-05	2.09197e-05	3.7259e-05	3.94557e-06	-4.84176e-05	-4.77752e-05	-2.50756e-05	-5.11337e-06	-5.41827e-05	2.39421e-05	-0.000103939	-2.76023e-05	4.80425e-05	0.000113555	-3.16016e-05	-2.56542e-05	-3.01906e-06	-0.000110817	3.7109e-05	6.63422e-05	3.68108e-07	5.22934e-05	-1.81038e-05	5.11348e-05	2.14066e-05	3.50687e-05	6.63805e-05	-4.85096e-06	9.9827e-05	1.73712e-05	3.24328e-05	5.67219e-05	0.00014479	1.23582e-05	2.13113e-06	0.000110167	-3.86199e-05	2.06767e-05	6.15687e-05	7.18222e-05	0.00011399	2.91023e-05	0.000107089	5.54548e-05	3.25555e-05	5.25137e-05
	-6.23163e-05	1.11546e-05	-6.23163e-05	1.11546e-05	-1.19952e-05	5.33481e-05	-1.39353e-05	-7.23577e-05	-7.17037e-05	-1.50043e-05	1.02072e-06	-6.50541e-05	1.30308e-05	-7.57959e-05	-3.95139e-05	3.61823e-05	9.26125e-05	-3.83324e-05	-2.95463e-05	7.12059e-06	-0.000113685	2.52109e-05	7.44251e-05	-8.42547e-06	4.83947e-05	-2.50106e-05	1.92322e-05	5.55602e-05	2.7151e-05	6.15957e-05	1.27745e-06	0.000102997	2.34737e-05	4.66245e-05	7.68829e-05	0.000118001	3.44558e-05	-1.0607e-05	9.33889e-05	-4.32497e-05	2.00985e-05	7.69441e-05	8.12059e-05	9.84614e-05	3.75848e-05	8.85299e-05	6.10251e-05	3.50309e-05	5.31131e-05
	-8.62355e-05	9.29642e-06	-8.62355e-05	9.29642e-06	-3.29101e-05	6.54371e-05	-2.38162e-05	-8.52976e-05	-8.46321e-05	-1.4933e-05	6.1548e-06	-6.29255e-05	2.61194e-05	-2.56524e-05	-3.74255e-05	2.53221e-05	7.567e-05	-4.00632e-05	-1.24385e-05	2.32603e-05	-9.75518e-05	2.7313e-05	7.35079e-05	-5.21902e-06	3.94959e-05	-1.19174e-05	9.32962e-06	7.07137e-05	2.62333e-05	6.78109e-05	4.05875e-07	0.000100166	5.55762e-05	6.78162e-05	9.00438e-05	9.32111e-05	3.75532e-05	-8.34506e-06	8.86112e-05	-3.78795e-05	7.52021e-06	9.03194e-05	0.00010659	9.3933e-05	4.50676e-05	7.39712e-05	4.55954e-05	5.05062e-05	5.17124e-05
	-9.41547e-05	1.64382e-05	-9.41547e-05	1.64382e-05	-3.2825e-05	7.05262e-05	-1.56971e-05	-8.32376e-05	-8.15606e-05	-2.48616e-05	5.28892e-06	-4.37969e-05	4.62081e-05	2.04912e-05	-1.93371e-05	1.04619e-05	7.47274e-05	-3.5794e-05	7.66939e-06	3.83999e-05	-7.5419e-05	4.0415e-05	6.65908e-05	-2.01259e-06	2.75972e-05	1.01758e-05	2.6427e-05	5.48673e-05	3.43156e-05	9.00262e-05	-3.46567e-06	9.33359e-05	8.36788e-05	8.20079e-05	8.32048e-05	8.34216e-05	3.26507e-05	3.91681e-06	9.68335e-05	-2.65093e-05	-1.90581e-05	8.76947e-05	0.000127973	0.000106405	5.25504e-05	8.04125e-05	2.11657e-05	7.19816e-05	4.63118e-05
	-9.30739e-05	2.358e-05	-9.30739e-05	2.358e-05	-1.374e-05	6.86152e-05	4.42199e-06	-6.91777e-05	-7.2489e-05	-3.67903e-05	-2.57701e-06	-2.06684e-05	5.42968e-05	3.86348e-05	6.75127e-06	-1.23983e-05	8.3785e-05	-3.15248e-05	1.57772e-05	4.45396e-05	-5.92862e-05	5.5517e-05	5.56737e-05	-9.80617e-06	1.46984e-05	3.02689e-05	6.45245e-05	1.30208e-05	4.5398e-05	0.000112241	-8.33722e-06	9.55055e-05	8.27813e-05	7.71996e-05	5.73657e-05	8.86321e-05	3.77481e-05	1.01787e-05	0.000101056	-1.61391e-05	-5.56363e-05	6.507e-05	0.000125357	0.000126876	5.30331e-05	0.000107854	-2.64039e-07	8.84569e-05	3.09112e-05
	-8.09931e-05	2.07219e-05	-8.09931e-05	2.07219e-05	1.23451e-05	5.87042e-05	2.85411e-05	-5.01177e-05	-6.34175e-05	-4.27189e-05	-5.44291e-06	-7.53979e-06	4.43854e-05	2.27783e-05	3.18397e-05	-3.62584e-05	8.98424e-05	-3.02556e-05	1.08851e-05	4.06792e-05	-5.31534e-05	6.7619e-05	4.07566e-05	-2.05997e-05	5.79967e-06	4.03621e-05	0.000106622	-2.88256e-05	5.64803e-05	0.000120457	-1.12088e-05	0.000110675	5.78838e-05	5.23913e-05	2.35267e-05	9.48426e-05	5.98456e-05	4.40617e-07	9.32781e-05	-9.76885e-06	-9.02146e-05	3.64453e-05	0.000106741	0.000144348	4.55157e-05	0.000139295	-1.46938e-05	9.59322e-05	1.15105e-05
	-5.89123e-05	6.86366e-06	-5.89123e-05	6.86366e-06	3.74302e-05	4.57933e-05	4.46602e-05	-3.40577e-05	-5.7346e-05	-3.96476e-05	5.6912e-06	-1.34112e-05	2.74741e-05	-1.10781e-05	4.69281e-05	-4.81186e-05	8.98999e-05	-2.89864e-05	4.99293e-06	3.38189e-05	-5.40206e-05	7.7721e-05	3.58395e-05	-1.63933e-05	5.90092e-06	4.04553e-05	0.000139719	-4.46721e-05	6.45626e-05	0.000118672	-1.20804e-05	0.000129845	3.89863e-05	3.0583e-05	-1.31238e-06	9.60531e-05	8.29431e-05	-2.42975e-05	8.25004e-05	-5.3986e-06	-0.000105793	2.48207e-05	9.31248e-05	0.00014782	4.09984e-05	0.000158736	-2.11235e-05	0.000100408	6.1099e-06
	-3.78315e-05	-4.99454e-06	-3.78315e-05	-4.99454e-06	5.75153e-05	3.08824e-05	4.87793e-05	-2.29977e-05	-5.22744e-05	-2.95763e-05	2.48253e-05	-3.72826e-05	1.55628e-05	-4.29346e-05	5.50165e-05	-3.79788e-05	8.69575e-05	-2.17172e-05	6.10077e-06	3.39585e-05	-6.08879e-05	8.7823e-05	5.39224e-05	7.81314e-06	1.00022e-05	3.75485e-05	0.000153817	-2.95185e-05	6.5645e-05	0.000114887	-8.95194e-06	0.000135014	4.20889e-05	3.07747e-05	-7.15142e-06	9.52637e-05	8.80406e-05	-5.40356e-05	7.67228e-05	-3.02842e-06	-9.63711e-05	3.5196e-05	9.45085e-05	0.000137291	4.94812e-05	0.000161178	-1.95532e-05	0.000102883	2.47093e-05
	-3.77507e-05	-3.85273e-06	-3.77507e-05	-3.85273e-06	6.66003e-05	1.59714e-05	3.38984e-05	-1.99377e-05	-5.32029e-05	-1.35049e-05	3.79594e-05	-6.51541e-05	1.66514e-05	-5.9791e-05	5.61049e-05	-1.2839e-05	8.60149e-05	-1.5448e-05	1.22086e-05	3.70982e-05	-7.37551e-05	9.3925e-05	8.90053e-05	4.00195e-05	8.10341e-06	3.66417e-05	0.000143914	-3.64961e-07	5.37273e-05	0.000107102	-1.82351e-06	0.000114184	6.11914e-05	5.09663e-05	-2.99047e-06	9.74742e-05	7.0138e-05	-7.57737e-05	7.29451e-05	-3.65815e-06	-7.19494e-05	5.15713e-05	9.68923e-05	0.000118763	6.89638e-05	0.000148619	-1.19829e-05	9.73582e-05	5.33086e-05
	-6.46699e-05	1.12891e-05	-6.46699e-05	1.12891e-05	6.76854e-05	-3.93957e-06	4.01751e-06	-2.88777e-05	-5.91313e-05	5.66431e-07	3.20935e-05	-8.30255e-05	2.67401e-05	-6.16475e-05	5.31933e-05	9.30081e-06	9.10724e-05	-2.11788e-05	1.73165e-05	3.22379e-05	-8.36223e-05	9.10271e-05	0.000117088	6.0226e-05	2.04657e-07	3.77349e-05	0.000114012	2.47886e-05	2.68096e-05	9.23175e-05	6.30492e-06	7.73535e-05	8.32939e-05	7.1158e-05	-2.82952e-06	0.000101685	4.62355e-05	-8.45118e-05	6.31674e-05	-4.28794e-06	-4.45277e-05	5.89466e-05	8.7276e-05	0.000105235	8.74466e-05	0.00012706	-1.41261e-06	8.08337e-05	6.6908e-05
	-0.000102589	3.34309e-05	-0.000102589	3.34309e-05	7.07705e-05	-2.38505e-05	-3.08634e-05	-4.98177e-05	-6.20598e-05	9.63777e-06	1.52276e-05	-7.78969e-05	3.08287e-05	-5.15039e-05	4.32817e-05	1.84406e-05	0.00010413	-4.19096e-05	1.84243e-05	1.13775e-05	-7.94895e-05	8.11291e-05	0.000125171	6.24324e-05	-6.94069e-07	3.08281e-05	8.2109e-05	4.19421e-05	-1.10807e-06	6.85328e-05	8.43336e-06	5.15231e-05	0.000100396	7.43497e-05	-8.66855e-06	9.88952e-05	3.73329e-05	-7.825e-05	3.83897e-05	2.08227e-06	-1.8106e-05	6.13219e-05	6.16598e-05	0.000104707	9.59294e-05	0.000101502	1.31577e-05	5.93089e-05	5.85074e-05
	-0.000133508	5.05727e-05	-0.000133508	5.05727e-05	7.98556e-05	-3.37615e-05	-5.87443e-05	-7.57577e-05	-5.69882e-05	1.77091e-05	-1.63835e-06	-5.17683e-05	1.69174e-05	-3.43604e-05	3.03701e-05	1.95804e-05	0.000120187	-6.86404e-05	1.65322e-05	-2.04828e-05	-5.83567e-05	6.92311e-05	0.000118254	5.06389e-05	1.74072e-05	1.59213e-05	6.52064e-05	5.30957e-05	-1.80257e-05	4.0748e-05	3.56175e-06	5.06927e-05	0.000108499	5.95414e-05	-1.65076e-05	8.61057e-05	4.24304e-05	-6.09881e-05	4.61199e-06	1.84525e-05	5.31577e-06	6.76973e-05	3.70436e-05	0.000110178	9.14121e-05	7.79431e-05	3.1728e-05	4.47843e-05	4.11067e-05
	-0.000148427	5.07145e-05	-0.000148427	5.07145e-05	9.39406e-05	-2.66724e-05	-6.56252e-05	-9.56977e-05	-4.69167e-05	2.67805e-05	-1.05043e-05	-1.46398e-05	-4.99392e-06	-9.21681e-06	1.84585e-05	2.57203e-05	0.000126245	-8.83712e-05	8.64001e-06	-5.33431e-05	-3.62239e-05	6.03331e-05	0.000106337	3.48453e-05	4.35084e-05	-1.9855e-06	6.43038e-05	5.22492e-05	-2.39434e-05	1.89632e-05	-5.30983e-06	6.78624e-05	0.000100601	4.07331e-05	-2.13467e-05	6.83162e-05	4.55279e-05	-3.77262e-05	-2.51657e-05	3.28227e-05	2.07375e-05	7.50726e-05	2.34273e-05	0.00010865	7.78947e-05	6.43844e-05	5.22983e-05	3.62597e-05	3.07061e-05
	-0.000151347	3.68563e-05	-0.000151347	3.68563e-05	0.000105026	-1.45833e-05	-4.45061e-05	-0.000101638	-4.38451e-05	3.18518e-05	-9.37015e-06	2.04888e-05	-1.59053e-05	2.19268e-05	8.54685e-06	3.886e-05	0.000112302	-8.9102e-05	-6.25214e-06	-7.72035e-05	-2.50911e-05	5.34351e-05	8.94198e-05	2.70517e-05	5.66097e-05	-1.38923e-05	6.64012e-05	3.24028e-05	-3.18611e-05	1.61785e-05	-1.41813e-05	8.2032e-05	7.7704e-05	3.09248e-05	-1.71857e-05	5.25267e-05	2.86253e-05	-1.24643e-05	-3.99434e-05	3.91929e-05	1.71592e-05	7.34479e-05	2.28111e-05	9.51216e-05	6.23775e-05	6.78257e-05	6.78685e-05	3.2735e-05	3.43055e-05
	-0.000142266	1.69981e-05	-0.000142266	1.69981e-05	0.000109111	-9.49431e-06	6.13028e-07	-9.15777e-05	-5.67736e-05	2.69231e-05	-1.23607e-06	4.46174e-05	-6.81659e-06	5.10703e-05	3.63524e-06	5.19998e-05	9.13599e-05	-6.38328e-05	-2.31443e-05	-9.00638e-05	-2.39583e-05	4.55371e-05	6.15027e-05	3.22582e-05	4.87109e-05	-2.27991e-05	6.24986e-05	-5.44365e-06	-4.97788e-05	3.03937e-05	-1.60529e-05	8.22016e-05	5.48065e-05	3.01165e-05	9.7523e-07	3.77372e-05	-4.27717e-06	8.79762e-06	-3.67211e-05	3.45631e-05	-5.41906e-06	5.78232e-05	2.71949e-05	8.05933e-05	5.08601e-05	9.2267e-05	7.54388e-05	3.22103e-05	4.89049e-05
	-0.000122185	2.13992e-06	-0.000122185	2.13992e-06	0.000105196	-1.84053e-05	4.97321e-05	-7.15177e-05	-7.8702e-05	1.79945e-05	2.89802e-06	5.3746e-05	1.12721e-05	6.62139e-05	7.72364e-06	6.01397e-05	8.64174e-05	-2.95636e-05	-3.00365e-05	-9.79242e-05	-2.48255e-05	3.56391e-05	2.45855e-05	4.34646e-05	2.68122e-05	-3.37059e-05	5.65961e-05	-5.02901e-05	-7.06964e-05	4.66089e-05	-1.39245e-05	7.73712e-05	4.69091e-05	3.13082e-05	2.91362e-05	2.69477e-05	-3.21797e-05	2.20595e-05	-2.24988e-05	3.29333e-05	-3.19973e-05	3.81985e-05	3.15786e-05	8.2065e-05	4.23427e-05	0.000120708	7.70091e-05	3.56857e-05	6.15042e-05
	-9.81043e-05	-3.71828e-06	-9.81043e-05	-3.71828e-06	8.92809e-05	-3.43162e-05	7.48512e-05	-5.44577e-05	-9.76305e-05	1.30658e-05	-1.96788e-06	5.18745e-05	2.13607e-05	5.53574e-05	2.2812e-05	6.12795e-05	0.000106475	-1.02944e-05	-2.19286e-05	-0.000103784	-2.46928e-05	2.67411e-05	-6.33157e-06	4.9671e-05	-1.08657e-06	-4.46127e-05	5.76935e-05	-8.11365e-05	-7.96141e-05	4.78241e-05	-1.47961e-05	7.95408e-05	5.60116e-05	3.24999e-05	5.02971e-05	2.01582e-05	-3.50822e-05	2.43214e-05	-4.27646e-06	4.23036e-05	-4.95756e-05	1.95739e-05	3.69624e-05	0.000100537	2.78256e-05	0.00013615	7.25794e-05	4.21609e-05	6.31036e-05
	-7.60235e-05	-5.57647e-06	-7.60235e-05	-5.57647e-06	6.0366e-05	-4.82272e-05	6.79703e-05	-4.73978e-05	-0.000103559	1.71372e-05	-1.58338e-05	4.90031e-05	1.64494e-05	2.3501e-05	4.09004e-05	6.04193e-05	0.000134532	-1.90252e-05	-7.82075e-06	-0.000112645	-2.456e-05	2.28432e-05	-1.72487e-05	4.68774e-05	-2.89853e-05	-4.35195e-05	6.97909e-05	-7.8983e-05	-6.75318e-05	3.60394e-05	-2.26676e-05	9.57104e-05	6.61141e-05	3.56916e-05	5.64581e-05	1.73687e-05	-9.98475e-06	1.75833e-05	9.94585e-06	6.06738e-05	-6.31539e-05	2.9492e-06	4.43462e-05	0.000114008	6.30834e-06	0.000133591	6.11497e-05	4.86363e-05	5.3703e-05
	-5.89427e-05	-1.44347e-05	-5.89427e-05	-1.44347e-05	3.04511e-05	-5.11381e-05	3.60894e-05	-4.83378e-05	-9.84874e-05	2.42085e-05	-2.86997e-05	5.41317e-05	4.53807e-06	-1.23555e-05	5.09888e-05	6.45591e-05	0.00014959	-3.57561e-05	-3.71291e-06	-0.000121505	-2.54272e-05	2.59451e-05	-6.16579e-06	4.40839e-05	-4.98841e-05	-2.44263e-05	9.18883e-05	-3.88294e-05	-4.04495e-05	2.22546e-05	-3.45392e-05	0.00011788	6.72166e-05	4.08833e-05	5.4619e-05	1.85792e-05	2.71127e-05	1.08452e-05	1.91682e-05	7.2044e-05	-7.67321e-05	-1.06755e-05	5.47299e-05	0.00010548	-1.22091e-05	0.000126032	4.772e-05	5.41117e-05	4.33023e-05
	-4.58619e-05	-3.42929e-05	-4.58619e-05	-3.42929e-05	1.45361e-05	-4.5049e-05	1.20855e-06	-5.22777e-05	-9.04159e-05	2.52798e-05	-3.55656e-05	6.32603e-05	-3.73264e-07	-3.72119e-05	4.90772e-05	7.46989e-05	0.000144647	-3.94869e-05	-1.36051e-05	-0.000124366	-2.12944e-05	3.00472e-05	1.99171e-05	4.82903e-05	-5.37828e-05	3.66684e-06	0.000114986	1.73242e-05	-8.36715e-06	1.94698e-05	-4.74108e-05	0.00013405	6.13192e-05	4.4075e-05	5.778e-05	2.47897e-05	5.22101e-05	9.10706e-06	3.03905e-05	6.54142e-05	-8.63104e-05	-1.53002e-05	6.61137e-05	7.89518e-05	-1.47264e-05	0.000125474	3.92903e-05	5.65869e-05	3.89017e-05
	-3.37811e-05	-5.9151e-05	-3.37811e-05	-5.9151e-05	1.86212e-05	-3.696e-05	-2.26723e-05	-5.72178e-05	-8.53443e-05	1.23512e-05	-3.54315e-05	6.83888e-05	9.71541e-06	-4.80684e-05	3.71656e-05	7.68387e-05	0.000131705	-3.52177e-05	-2.64972e-05	-0.000121226	-1.21616e-05	3.11492e-05	4.5e-05	5.64967e-05	-3.86816e-05	2.676e-05	0.000127083	5.54777e-05	1.77152e-05	2.66851e-05	-6.02824e-05	0.000134219	5.44217e-05	4.12667e-05	6.49409e-05	3.60002e-05	5.23076e-05	9.36895e-06	4.96128e-05	4.77844e-05	-8.08887e-05	-7.92484e-06	6.84975e-05	5.34235e-05	-2.24361e-06	0.000128915	3.88606e-05	5.60624e-05	3.8501e-05
	-2.77003e-05	-7.60092e-05	-2.77003e-05	-7.60092e-05	3.17063e-05	-4.0871e-05	-3.45532e-05	-6.41578e-05	-7.72728e-05	-7.57747e-06	-2.62974e-05	6.65174e-05	2.48041e-05	-4.59248e-05	2.0254e-05	5.79786e-05	0.000127762	-3.29485e-05	-2.53894e-05	-0.000119086	-3.02881e-06	2.82512e-05	5.70829e-05	6.27032e-05	-1.45803e-05	3.88532e-05	0.000121181	5.76312e-05	3.37975e-05	3.49003e-05	-7.51539e-05	0.000115389	5.25242e-05	3.54583e-05	6.91019e-05	4.42108e-05	2.74051e-05	1.63084e-06	7.28351e-05	3.51547e-05	-6.4467e-05	7.45048e-06	5.98812e-05	4.08951e-05	1.12392e-05	0.000128356	4.44308e-05	5.55377e-05	2.81004e-05
	-2.86194e-05	-7.98674e-05	-2.86194e-05	-7.98674e-05	3.97914e-05	-5.57819e-05	-3.54341e-05	-7.10978e-05	-5.52012e-05	-2.35061e-05	-9.16332e-06	6.1646e-05	2.98927e-05	-3.07812e-05	4.34242e-06	1.91184e-05	0.00013682	-3.76793e-05	-5.28152e-06	-0.000123947	-1.89602e-06	2.03532e-05	5.31658e-05	6.89096e-05	8.52095e-06	3.99464e-05	0.000100278	3.67848e-05	4.08798e-05	3.61155e-05	-9.10255e-05	9.15585e-05	5.46268e-05	3.565e-05	6.42628e-05	3.64213e-05	-2.49742e-06	-1.61072e-05	9.00574e-05	3.45249e-05	-5.00452e-05	2.28258e-05	5.0265e-05	4.13668e-05	1.27217e-05	0.000120798	5.10011e-05	5.5013e-05	5.69979e-06
	-3.05386e-05	-7.17256e-05	-3.05386e-05	-7.17256e-05	3.48764e-05	-7.26928e-05	-2.6315e-05	-7.70378e-05	-2.01297e-05	-2.84348e-05	9.97077e-06	5.37746e-05	1.89814e-05	-2.63769e-06	-5.56917e-06	-1.97418e-05	0.000146877	-4.34101e-05	1.98263e-05	-0.000133807	-9.76323e-06	7.45523e-06	3.82487e-05	7.1116e-05	2.36222e-05	3.30396e-05	7.83754e-05	1.39384e-05	4.49622e-05	3.23307e-05	-0.000101897	7.87281e-05	5.47293e-05	4.68417e-05	5.54238e-05	1.16318e-05	-1.84e-05	-3.78454e-05	0.00010128	3.88951e-05	-4.06235e-05	3.22011e-05	5.26488e-05	4.88385e-05	-1.79549e-06	0.000110239	5.85714e-05	5.64884e-05	-1.77009e-05
	-2.74578e-05	-5.65838e-05	-2.74578e-05	-5.65838e-05	2.19615e-05	-7.26038e-05	-7.19593e-06	-8.19778e-05	1.59419e-05	-2.73635e-05	1.81049e-05	3.79031e-05	3.07007e-06	2.95059e-05	-1.04808e-05	-4.2602e-05	0.000145935	-4.31409e-05	3.09342e-05	-0.000136667	-2.16304e-05	-4.44279e-06	2.63316e-05	6.93224e-05	3.37234e-05	2.01328e-05	7.34728e-05	1.09192e-06	4.80445e-05	3.2546e-05	-0.000103769	8.58977e-05	4.68318e-05	5.80334e-05	4.85847e-05	-1.61577e-05	-1.03025e-05	-5.85835e-05	0.000113502	4.42653e-05	-2.72018e-05	3.65765e-05	6.60325e-05	5.63102e-05	-2.03127e-05	9.96802e-05	6.51417e-05	5.39637e-05	-2.91015e-05
	-2.1377e-05	-4.6442e-05	-2.1377e-05	-4.6442e-05	7.04659e-06	-5.25148e-05	8.92318e-06	-8.29178e-05	3.80134e-05	-2.82921e-05	1.0239e-05	9.0317e-06	-5.84126e-06	4.96494e-05	-1.63924e-05	-4.84623e-05	0.000133992	-4.48717e-05	2.3042e-05	-0.000127528	-3.04976e-05	-1.13408e-05	2.74145e-05	5.95289e-05	3.38247e-05	2.226e-06	9.45702e-05	-5.75452e-06	5.01268e-05	4.17612e-05	-9.06402e-05	0.000103067	3.39343e-05	5.52251e-05	4.67457e-05	-3.39472e-05	1.3795e-05	-7.73216e-05	0.000128724	5.16355e-05	-3.78005e-06	3.79518e-05	7.54163e-05	5.67819e-05	-3.08301e-05	9.11216e-05	6.8712e-05	4.64389e-05	-2.65021e-05
	-1.82962e-05	-4.73002e-05	-1.82962e-05	-4.73002e-05	-6.86834e-06	-2.54257e-05	9.04228e-06	-7.98578e-05	3.5085e-05	-3.52208e-05	-1.4627e-05	-2.18397e-05	-4.7526e-06	5.2793e-05	-2.5304e-05	-4.33224e-05	0.00011405	-5.66025e-05	4.14987e-06	-0.000111388	-3.23649e-05	-8.23874e-06	3.94974e-05	4.27353e-05	2.2926e-05	-2.16808e-05	0.000130668	-1.0601e-05	4.82091e-05	5.79764e-05	-6.55118e-05	0.000113237	2.80368e-05	3.34168e-05	4.29067e-05	-3.57367e-05	3.68925e-05	-9.10597e-05	0.000138947	6.40058e-05	1.36417e-05	3.43271e-05	6.28001e-05	4.62536e-05	-3.23474e-05	8.65629e-05	6.62823e-05	3.69143e-05	-1.19027e-05
	-2.62154e-05	-5.11584e-05	-2.62154e-05	-5.11584e-05	-1.47833e-05	-9.33668e-06	-6.83862e-06	-7.67978e-05	1.31565e-05	-4.11494e-05	-4.74928e-05	-3.57112e-05	-6.63929e-07	4.09365e-05	-3.22156e-05	-3.41826e-05	9.11073e-05	-7.63333e-05	-1.07423e-05	-0.000102248	-2.92321e-05	1.86329e-06	5.25802e-05	2.19417e-05	6.02719e-06	-4.45876e-05	0.000158765	-1.44474e-05	3.72915e-05	7.41917e-05	-3.83834e-05	0.000104406	3.51394e-05	5.6085e-06	3.00676e-05	-2.35262e-05	4.29899e-05	-9.37978e-05	0.000133169	7.3376e-05	1.0634e-06	2.17024e-05	3.11838e-05	3.07253e-05	-2.88646e-05	8.60042e-05	5.78526e-05	3.13896e-05	6.69664e-06
	-4.31346e-05	-4.20166e-05	-4.31346e-05	-4.20166e-05	-1.06982e-05	-5.2476e-06	-1.97195e-05	-7.87378e-05	-1.37719e-05	-3.80781e-05	-7.23588e-05	-2.25826e-05	2.42473e-06	1.90801e-05	-2.61272e-05	-2.10428e-05	6.71648e-05	-9.10641e-05	-1.26344e-05	-9.91086e-05	-2.30993e-05	1.39653e-05	6.26632e-05	6.14816e-06	-7.87155e-06	-5.64944e-05	0.000160863	-9.29386e-06	2.33738e-05	8.94069e-05	-2.32549e-05	8.65761e-05	4.72419e-05	-1.41998e-05	9.22856e-06	-4.3157e-06	3.00873e-05	-8.45359e-05	0.000113391	6.77462e-05	-3.95149e-05	5.07772e-06	3.56759e-06	2.0197e-05	-2.53819e-05	8.74455e-05	4.74228e-05	2.9865e-05	2.5296e-05
	-5.30538e-05	-1.48748e-05	-5.30538e-05	-1.48748e-05	1.03869e-05	-2.15858e-06	-1.06004e-05	-8.36778e-05	-2.87004e-05	-1.80067e-05	-7.82247e-05	9.546e-06	5.5134e-06	-1.07764e-05	-6.03879e-06	-5.90299e-06	4.82223e-05	-8.57949e-05	-3.5266e-06	-8.59689e-05	-8.9665e-06	2.30673e-05	7.37461e-05	1.35458e-06	-1.17703e-05	-5.14012e-05	0.00013996	8.85969e-06	1.84561e-05	0.000104622	-1.91265e-05	7.97457e-05	5.43444e-05	-1.70081e-05	-9.61049e-06	1.48948e-05	1.31849e-05	-6.7274e-05	9.06136e-05	5.41164e-05	-8.00931e-05	2.45305e-06	5.95137e-06	2.06687e-05	-1.88992e-05	8.98868e-05	3.99931e-05	3.03404e-05	3.98954e-05
	-5.0973e-05	1.7267e-05	-5.0973e-05	1.7267e-05	3.84719e-05	1.09305e-05	1.65187e-05	-8.56178e-05	-2.56289e-05	7.0646e-06	-6.80906e-05	3.86746e-05	1.16021e-05	-3.96328e-05	2.20496e-05	1.22368e-05	4.82798e-05	-6.25257e-05	1.25813e-05	-5.28292e-05	1.11663e-05	1.91693e-05	8.78289e-05	9.56102e-06	-5.66903e-06	-2.8308e-05	0.000112057	3.80133e-05	2.95384e-05	0.000119837	-1.99981e-05	8.89153e-05	5.4447e-05	-4.81643e-06	-1.54496e-05	2.71053e-05	1.22823e-05	-4.70121e-05	7.88359e-05	4.44866e-05	-9.36714e-05	2.38284e-05	4.13351e-05	3.31403e-05	-7.4166e-06	8.93282e-05	3.55634e-05	3.08157e-05	4.94947e-05
	-4.78922e-05	3.64088e-05	-4.78922e-05	3.64088e-05	5.2557e-05	3.10195e-05	3.86378e-05	-7.85579e-05	-1.75573e-05	1.81359e-05	-5.39565e-05	4.48031e-05	1.46907e-05	-5.54892e-05	4.5138e-05	2.73767e-05	6.63372e-05	-3.62565e-05	2.36891e-05	-9.68957e-06	2.82991e-05	1.27133e-06	9.19118e-05	1.67674e-05	4.43221e-06	3.78516e-06	8.91548e-05	6.71668e-05	4.96208e-05	0.000131053	-2.28696e-05	9.90849e-05	4.75495e-05	7.37527e-06	-4.28861e-06	3.03158e-05	3.03798e-05	-2.77503e-05	7.90582e-05	4.18569e-05	-8.12497e-05	5.72037e-05	7.77189e-05	4.46121e-05	3.06618e-06	8.37695e-05	2.31337e-05	2.9291e-05	5.30941e-05
	-5.68114e-05	3.55506e-05	-5.68114e-05	3.55506e-05	3.96421e-05	5.11086e-05	4.17569e-05	-6.14978e-05	-2.24858e-05	7.20728e-06	-4.88224e-05	2.39317e-05	9.7794e-06	-5.33457e-05	6.12264e-05	3.45165e-05	8.43948e-05	-2.79873e-05	2.2797e-05	1.94501e-05	2.84319e-05	-2.46267e-05	7.49947e-05	6.97388e-06	7.53346e-06	3.48783e-05	7.12522e-05	7.63204e-05	6.37031e-05	0.000137268	-2.77412e-05	9.72546e-05	3.8652e-05	1.0567e-05	1.78723e-05	2.85263e-05	4.84772e-05	-1.34883e-05	7.62805e-05	3.72271e-05	-6.2828e-05	7.3579e-05	8.41027e-05	3.40837e-05	8.54893e-06	6.92108e-05	1.70399e-06	2.27663e-05	5.06935e-05
	-7.17306e-05	2.66925e-05	-7.17306e-05	2.66925e-05	6.72717e-06	6.51977e-05	2.7876e-05	-4.04379e-05	-3.74142e-05	-1.57214e-05	-5.46883e-05	-1.49397e-05	-2.13193e-06	-3.92021e-05	7.13148e-05	2.86563e-05	8.44523e-05	-3.87181e-05	4.90479e-06	2.35897e-05	9.56466e-06	-4.85247e-05	4.00776e-05	-2.38197e-05	3.63471e-06	5.69715e-05	5.33496e-05	5.74739e-05	6.07854e-05	0.000141483	-3.76128e-05	8.54242e-05	3.17545e-05	5.75865e-06	3.60333e-05	3.17368e-05	4.65747e-05	-4.22648e-06	5.65028e-05	2.65973e-05	-5.44062e-05	6.09543e-05	6.34864e-05	-3.44458e-06	8.03163e-06	5.06521e-05	-1.87257e-05	1.02417e-05	3.72929e-05
	-7.76498e-05	2.28343e-05	-7.76498e-05	2.28343e-05	-2.61878e-05	7.52867e-05	7.99511e-06	-2.53779e-05	-5.13427e-05	-3.165e-05	-6.65542e-05	-5.18111e-05	-1.10433e-05	-2.50586e-05	7.44032e-05	1.67961e-05	6.45098e-05	-5.64489e-05	-2.29874e-05	9.72941e-06	-1.73026e-05	-6.64226e-05	4.1605e-06	-5.66132e-05	-2.26403e-06	6.50647e-05	3.2447e-05	1.86275e-05	4.48677e-05	0.000140698	-4.94844e-05	7.45938e-05	2.98571e-05	9.50337e-07	4.11942e-05	3.69474e-05	2.26722e-05	7.03543e-06	2.07251e-05	1.09675e-05	-5.89845e-05	3.03297e-05	4.28702e-05	-5.49729e-05	7.51433e-06	3.60935e-05	-2.71554e-05	-3.28298e-06	9.89222e-06
	-7.0569e-05	2.29761e-05	-7.0569e-05	2.29761e-05	-4.91027e-05	7.63758e-05	-1.38858e-05	-2.43179e-05	-5.32711e-05	-3.55787e-05	-7.84201e-05	-7.56825e-05	-1.49546e-05	-1.5915e-05	6.84916e-05	7.93586e-06	3.85672e-05	-6.31797e-05	-4.78795e-05	-5.13093e-06	-3.61698e-05	-7.63206e-05	-2.27566e-05	-6.94068e-05	2.8372e-06	5.81579e-05	5.54442e-06	-2.1219e-05	2.89501e-05	0.000125913	-5.83559e-05	7.07634e-05	2.99596e-05	1.14203e-06	3.93552e-05	4.01579e-05	-8.23032e-06	2.12973e-05	-9.05257e-06	-1.66223e-06	-6.85628e-05	5.70499e-06	4.02539e-05	-9.15012e-05	8.99705e-06	3.05348e-05	-1.95851e-05	-1.38076e-05	-2.45084e-05
	-6.64882e-05	2.01179e-05	-6.64882e-05	2.01179e-05	-6.10176e-05	6.44648e-05	-3.97667e-05	-3.82579e-05	-4.41996e-05	-3.35074e-05	-8.7286e-05	-7.8554e-05	-1.88659e-05	-1.37715e-05	5.258e-05	3.07569e-06	2.86247e-05	-6.09105e-05	-5.27717e-05	-6.99128e-06	-4.0037e-05	-7.82186e-05	-4.16737e-05	-5.82004e-05	1.59385e-05	4.52511e-05	-2.13581e-05	-4.70654e-05	2.10324e-05	9.41287e-05	-5.92275e-05	6.9933e-05	2.00621e-05	2.33373e-06	4.45162e-05	3.83683e-05	-2.71329e-05	3.35592e-05	-1.38303e-05	-1.3292e-05	-6.7141e-05	1.0803e-06	4.76377e-05	-9.80295e-05	1.24798e-05	2.89761e-05	-6.01486e-06	-1.63323e-05	-5.2909e-05
	-8.14074e-05	9.25968e-06	-8.14074e-05	9.25968e-06	-6.29325e-05	4.05538e-05	-6.26476e-05	-6.21979e-05	-3.3128e-05	-3.3436e-05	-8.51519e-05	-6.64254e-05	-2.57773e-05	-1.86279e-05	3.56684e-05	-7.84527e-07	4.46822e-05	-7.06413e-05	-3.36638e-05	5.14838e-06	-3.09042e-05	-6.81166e-05	-5.35908e-05	-3.6994e-05	2.30397e-05	3.53443e-05	-3.42607e-05	-5.19119e-05	1.91147e-05	5.93439e-05	-5.10991e-05	7.41026e-05	-5.83538e-06	5.52541e-06	6.36771e-05	3.65789e-05	-2.40354e-05	3.28211e-05	5.39204e-06	-2.19218e-05	-4.47193e-05	1.74556e-05	5.10215e-05	-8.05578e-05	1.59625e-05	2.64174e-05	5.55542e-06	-1.0857e-05	-6.23097e-05
	-0.000105327	-6.59852e-06	-0.000105327	-6.59852e-06	-6.28475e-05	1.76429e-05	-6.65285e-05	-8.91379e-05	-2.60565e-05	-3.13647e-05	-6.50178e-05	-4.72968e-05	-2.86886e-05	-2.64843e-05	2.47568e-05	-2.64467e-06	8.07398e-05	-9.93721e-05	-5.55597e-06	2.0288e-05	-1.77714e-05	-4.40146e-05	-4.95079e-05	-1.77875e-05	1.5141e-05	3.24375e-05	-2.11633e-05	-4.27583e-05	1.9197e-05	4.15592e-05	-3.59706e-05	7.82722e-05	-3.57329e-05	1.87171e-05	8.8838e-05	4.17894e-05	-4.93795e-06	2.0083e-05	3.66144e-05	-2.95516e-05	-1.22976e-05	4.08309e-05	4.14052e-05	-5.40861e-05	1.54452e-05	2.58587e-05	1.01257e-05	6.18375e-07	-5.47103e-05
	-0.000115246	-2.54567e-05	-0.000115246	-2.54567e-05	-7.07624e-05	8.73193e-06	-4.64094e-05	-0.000109078	-2.4985e-05	-1.92933e-05	-2.88837e-05	-3.21683e-05	-1.75999e-05	-2.63408e-05	1.38452e-05	1.49511e-06	0.000116797	-0.000124103	4.55188e-06	2.74277e-05	-7.63861e-06	-1.19126e-05	-2.5425e-05	-2.5811e-06	-5.75777e-06	2.95307e-05	1.49341e-05	-3.46047e-05	1.92794e-05	4.57744e-05	-1.78422e-05	7.54418e-05	-4.96303e-05	4.49088e-05	0.000106999	5.59999e-05	2.21595e-05	-6.55125e-07	6.38367e-05	-3.51814e-05	9.12413e-06	5.42063e-05	3.0789e-05	-3.06144e-05	1.39279e-05	2.83e-05	7.696e-06	1.70937e-05	-4.11109e-05
	-9.5165e-05	-4.23149e-05	-9.5165e-05	-4.23149e-05	-9.26773e-05	1.3821e-05	-9.29026e-06	-0.000116018	-3.09134e-05	4.77801e-06	8.25036e-06	-3.10397e-05	1.04887e-05	-1.61972e-05	-1.06642e-06	2.63493e-06	0.000132855	-0.000122834	-1.73403e-05	2.65674e-05	-7.50582e-06	1.71894e-05	5.65786e-06	1.26253e-05	-2.16565e-05	1.96239e-05	5.60315e-05	-3.64512e-05	2.53617e-05	5.79896e-05	-5.71378e-06	6.36114e-05	-3.55278e-05	6.81005e-05	0.00010616	7.32104e-05	4.8257e-05	-2.13932e-05	8.2059e-05	-3.68112e-05	8.54586e-06	5.05816e-05	3.21728e-05	-1.41427e-05	1.54106e-05	2.27414e-05	3.26628e-06	3.7569e-05	-3.45116e-05
	-5.90842e-05	-5.11731e-05	-5.90842e-05	-5.11731e-05	-0.000120592	2.591e-05	2.68288e-05	-0.000105958	-3.78419e-05	3.18494e-05	2.53845e-05	-4.39111e-05	4.55774e-05	-7.05368e-06	-1.4978e-05	-1.52253e-05	0.000125912	-0.000100565	-5.22324e-05	2.3707e-05	-1.9373e-05	3.02914e-05	2.27407e-05	2.98318e-05	-2.45553e-05	4.71709e-06	7.81289e-05	-4.62976e-05	3.3444e-05	6.12049e-05	-6.58536e-06	5.4781e-05	-6.42526e-06	6.92922e-05	8.83209e-05	8.74209e-05	6.63545e-05	-3.61313e-05	9.32813e-05	-3.5441e-05	-6.03241e-06	3.29569e-05	4.75565e-05	2.32895e-06	2.38932e-05	5.18268e-06	8.36569e-07	6.30444e-05	-3.19122e-05
	-3.00034e-05	-4.40313e-05	-3.00034e-05	-4.40313e-05	-0.000136507	3.59991e-05	4.89479e-05	-8.88979e-05	-3.77703e-05	4.69207e-05	1.95185e-05	-6.27825e-05	7.16661e-05	-1.09101e-05	-1.88896e-05	-4.80854e-05	0.00011597	-8.42954e-05	-6.71246e-05	1.88467e-05	-3.82402e-05	2.13934e-05	1.88236e-05	4.30382e-05	-1.5454e-05	-1.11897e-05	6.72263e-05	-5.21441e-05	3.65263e-05	5.04201e-05	-2.24569e-05	6.09506e-05	1.76772e-05	4.64839e-05	6.74819e-05	9.36314e-05	7.84519e-05	-4.08695e-05	0.000105504	-3.40707e-05	-1.96107e-05	1.23322e-05	5.89403e-05	2.48006e-05	3.33759e-05	-1.5376e-05	-4.59315e-06	8.25197e-05	-2.93128e-05
	-1.79226e-05	-2.48895e-05	-1.79226e-05	-2.48895e-05	-0.000132422	3.60882e-05	4.40671e-05	-7.58379e-05	-2.66988e-05	4.6992e-05	2.65263e-06	-7.2654e-05	7.47547e-05	-2.37666e-05	-1.28012e-05	-7.49456e-05	0.000118027	-8.30262e-05	-4.70167e-05	5.98635e-06	-5.21075e-05	-4.50451e-06	8.90653e-06	4.92446e-05	6.47225e-07	-2.30965e-05	3.83238e-05	-4.39905e-05	2.96087e-05	3.46353e-05	-4.03285e-05	7.41203e-05	2.37798e-05	2.26756e-05	5.36428e-05	9.18419e-05	8.25494e-05	-3.96076e-05	0.000117726	-3.97005e-05	-3.3189e-05	-2.92453e-07	5.23241e-05	4.62723e-05	3.88587e-05	-2.39347e-05	-2.00229e-05	8.19951e-05	-2.97135e-05
	-1.38418e-05	-2.74767e-06	-1.38418e-05	-2.74767e-06	-0.000114337	2.41772e-05	1.51862e-05	-7.47779e-05	-1.36272e-05	3.50634e-05	-6.21327e-06	-6.35254e-05	5.58434e-05	-3.1623e-05	-1.17128e-05	-7.88058e-05	0.000129085	-8.0757e-05	-4.90888e-06	-1.1874e-05	-5.49747e-05	-3.24025e-05	6.98944e-06	4.3451e-05	1.77485e-05	-2.90033e-05	2.04212e-05	-2.7837e-05	1.6691e-05	2.38506e-05	-4.52001e-05	8.22899e-05	2.08823e-05	2.08673e-05	4.78038e-05	8.00524e-05	7.66469e-05	-3.63457e-05	0.000122948	-5.43303e-05	-5.37672e-05	1.08288e-06	3.47079e-05	5.0744e-05	3.53414e-05	-1.94933e-05	-4.44526e-05	6.24704e-05	-3.71141e-05
	-6.76095e-06	1.43941e-05	-6.76095e-06	1.43941e-05	-9.22519e-05	6.26626e-06	-1.56947e-05	-8.27179e-05	-7.55568e-06	2.51347e-05	1.92083e-06	-3.63968e-05	3.49321e-05	-2.74795e-05	-2.56244e-05	-6.6666e-05	0.000129142	-6.84878e-05	2.9199e-05	-2.47343e-05	-4.38419e-05	-4.83005e-05	1.00723e-05	2.66575e-05	2.98497e-05	-2.59101e-05	2.35186e-05	-1.46834e-05	1.17733e-05	2.40658e-05	-3.30716e-05	8.24595e-05	2.09848e-05	4.10589e-05	4.39647e-05	6.32629e-05	5.97443e-05	-3.20838e-05	0.000118171	-6.99601e-05	-7.63455e-05	2.04582e-05	2.80916e-05	3.42157e-05	2.08242e-05	-1.00521e-05	-5.98823e-05	3.59457e-05	-4.25147e-05
	-4.68014e-06	1.85359e-05	-4.68014e-06	1.85359e-05	-7.31669e-05	-9.6447e-06	-2.75756e-05	-9.4658e-05	-5.48413e-06	2.42061e-05	2.10549e-05	-9.26823e-06	3.20207e-05	-1.43359e-05	-4.5536e-05	-4.95262e-05	0.0001042	-5.32186e-05	3.93068e-05	-2.35947e-05	-2.97091e-05	-5.01985e-05	1.21552e-05	4.8639e-06	3.4951e-05	-6.81695e-06	3.0616e-05	-7.52987e-06	1.88556e-05	3.4281e-05	-1.59432e-05	8.36291e-05	3.20874e-05	6.02506e-05	4.11257e-05	4.64734e-05	3.58418e-05	-2.28219e-05	0.000111393	-7.25899e-05	-8.39238e-05	4.98335e-05	3.94754e-05	1.56874e-05	3.0673e-07	-1.61073e-06	-5.5312e-05	1.84211e-05	-3.59154e-05
	-1.75993e-05	1.26778e-05	-1.75993e-05	1.26778e-05	-6.10818e-05	-1.75557e-05	-1.44565e-05	-0.000106598	-1.41258e-06	2.42774e-05	4.0189e-05	1.86034e-06	4.91094e-05	4.80766e-06	-5.44476e-05	-3.03864e-05	5.82572e-05	-4.99494e-05	2.94147e-05	-1.3455e-05	-2.35763e-05	-4.70965e-05	1.32381e-05	-5.92966e-06	3.60522e-05	1.82762e-05	2.67134e-05	2.6237e-06	3.0938e-05	4.44962e-05	-2.81476e-06	9.37987e-05	4.81899e-05	5.54423e-05	3.82866e-05	3.76839e-05	1.49393e-05	-6.56e-06	0.000111615	-6.22196e-05	-6.7502e-05	6.92089e-05	5.88592e-05	8.15909e-06	-1.92105e-05	5.83059e-06	-3.47417e-05	9.89632e-06	-1.7316e-05
	-4.45185e-05	-2.18044e-06	-4.45185e-05	-2.18044e-06	-6.29967e-05	-1.84666e-05	8.66257e-06	-0.000118538	4.65896e-06	1.33487e-05	4.73231e-05	-8.01108e-06	6.5198e-05	2.29512e-05	-4.33592e-05	-6.2466e-06	1.03147e-05	-5.86802e-05	1.45225e-05	-8.31534e-06	-2.94435e-05	-4.99945e-05	2.2321e-05	2.27677e-06	3.01535e-05	3.53694e-05	1.38109e-05	2.17773e-05	3.60203e-05	4.77115e-05	5.31368e-06	0.000107968	6.12924e-05	2.7634e-05	3.54476e-05	3.68944e-05	6.03675e-06	7.70188e-06	0.000115837	-5.18494e-05	-3.70803e-05	6.35842e-05	6.72429e-05	1.66308e-05	-2.67278e-05	1.2272e-05	-1.11714e-05	6.37174e-06	1.28337e-06
	-6.64377e-05	-1.90386e-05	-6.64377e-05	-1.90386e-05	-7.59117e-05	-1.83776e-05	2.57817e-05	-0.000124478	4.73051e-06	-5.57992e-06	3.84572e-05	-2.78825e-05	6.32867e-05	3.20948e-05	-1.82708e-05	2.18932e-05	-1.76278e-05	-7.0411e-05	1.06303e-05	-1.61757e-05	-3.93107e-05	-6.18925e-05	3.84039e-05	2.54832e-05	2.02547e-05	2.94626e-05	6.90828e-06	4.49308e-05	3.41026e-05	4.69267e-05	1.04421e-05	0.000117138	6.83949e-05	-9.17428e-06	2.76085e-05	4.31049e-05	1.51342e-05	9.96378e-06	0.00012206	-4.84792e-05	-9.6586e-06	3.49595e-05	5.76267e-05	3.31025e-05	-2.02451e-05	1.57132e-05	9.39886e-06	5.84707e-06	4.88276e-06
	-6.63569e-05	-3.58968e-05	-6.63569e-05	-3.58968e-05	-8.58266e-05	-1.92885e-05	2.79008e-05	-0.000119418	-6.19794e-06	-1.95086e-05	1.65913e-05	-3.57539e-05	3.83754e-05	2.72383e-05	2.81756e-06	4.9033e-05	-1.45704e-05	-7.11418e-05	2.07382e-05	-3.4036e-05	-4.41779e-05	-7.57904e-05	5.24868e-05	4.86896e-05	1.2356e-05	6.55581e-06	1.50057e-05	6.10843e-05	3.61849e-05	5.01419e-05	1.35705e-05	0.000110308	7.24975e-05	-3.39826e-05	1.67695e-05	5.23155e-05	3.42317e-05	4.22569e-06	0.000125282	-4.9109e-05	1.27631e-05	2.3348e-06	4.30104e-05	4.55742e-05	-7.62459e-07	1.81546e-05	2.69691e-05	1.03223e-05	-8.51789e-06
	-4.42761e-05	-4.9755e-05	-4.42761e-05	-4.9755e-05	-7.87415e-05	-2.11995e-05	1.50199e-05	-0.000102358	-2.11264e-05	-2.54372e-05	-9.27462e-06	-1.96253e-05	8.46405e-06	1.93819e-05	1.09059e-05	6.71729e-05	1.24872e-05	-6.08726e-05	4.2846e-05	-5.48964e-05	-4.00451e-05	-8.26884e-05	5.85697e-05	6.08961e-05	1.94573e-05	-1.6351e-05	3.61031e-05	6.12379e-05	5.12673e-05	6.23572e-05	9.69894e-06	9.34771e-05	7.76e-05	-2.77909e-05	6.93041e-06	6.45259e-05	4.83291e-05	3.48757e-06	0.000132504	-3.87388e-05	3.21849e-05	-1.92899e-05	4.33942e-05	4.80458e-05	2.37204e-05	2.65959e-05	4.25394e-05	2.27977e-05	-2.49185e-05
	-1.41953e-05	-6.16132e-05	-1.41953e-05	-6.16132e-05	-5.76564e-05	-1.91104e-05	-4.86101e-06	-7.9298e-05	-3.10548e-05	-3.03659e-05	-3.01405e-05	1.35032e-05	-5.44728e-06	2.05254e-05	9.99435e-06	7.03126e-05	3.95446e-05	-4.86034e-05	6.19539e-05	-7.17567e-05	-3.29123e-05	-8.35864e-05	5.36526e-05	6.31025e-05	4.45585e-05	-2.72578e-05	6.32005e-05	4.73915e-05	7.23496e-05	7.65724e-05	-1.17266e-06	7.76467e-05	7.97025e-05	8.40079e-06	7.09136e-06	8.07365e-05	4.34266e-05	1.67494e-05	0.000144727	-1.53685e-05	4.76066e-05	-2.39146e-05	6.1778e-05	4.25175e-05	4.1203e-05	3.90372e-05	5.11097e-05	3.72731e-05	-2.83191e-05
	5.88549e-06	-6.84714e-05	5.88549e-06	-6.84714e-05	-2.75714e-05	-6.02139e-06	-2.57419e-05	-6.0238e-05	-3.09833e-05	-4.02946e-05	-4.40064e-05	4.36318e-05	3.64138e-06	2.7669e-05	1.00828e-05	5.84525e-05	4.86021e-05	-4.83342e-05	6.90617e-05	-8.96171e-05	-2.77796e-05	-8.44844e-05	3.87354e-05	6.03089e-05	7.16597e-05	-2.31646e-05	8.5298e-05	3.2545e-05	8.84319e-05	8.37876e-05	-1.20442e-05	6.58164e-05	6.9805e-05	5.15925e-05	1.82523e-05	9.7947e-05	2.15241e-05	3.40113e-05	0.000153949	8.00168e-06	4.90283e-05	-1.65392e-05	8.11617e-05	3.99892e-05	4.16857e-05	5.04785e-05	4.768e-05	4.77484e-05	-1.67198e-05
	4.96629e-06	-7.03296e-05	4.96629e-06	-7.03296e-05	3.51372e-06	1.60677e-05	-4.26228e-05	-5.3178e-05	-2.19118e-05	-4.62232e-05	-4.78723e-05	5.67604e-05	2.773e-05	2.38126e-05	1.51711e-05	3.95923e-05	3.96596e-05	-6.2065e-05	5.81696e-05	-0.000109477	-2.76468e-05	-8.33824e-05	1.78183e-05	5.45154e-05	7.8761e-05	-1.40714e-05	9.23954e-05	2.66986e-05	9.05142e-05	8.50029e-05	-1.79158e-05	5.4986e-05	4.79076e-05	7.17842e-05	3.44133e-05	0.000116157	-7.37843e-06	4.32732e-05	0.000147171	1.73719e-05	3.245e-05	-3.16391e-06	8.05455e-05	4.94609e-05	2.61686e-05	5.79199e-05	2.92503e-05	5.02237e-05	-2.12042e-06
	-1.59529e-05	-6.41878e-05	-1.59529e-05	-6.41878e-05	2.75988e-05	3.51567e-05	-5.35037e-05	-6.0118e-05	-1.18402e-05	-3.51519e-05	-4.17382e-05	5.48889e-05	4.98187e-05	-4.38929e-08	1.92595e-05	2.47321e-05	3.57171e-05	-7.67958e-05	3.22774e-05	-0.000128338	-2.7514e-05	-8.02804e-05	-5.09876e-06	4.57218e-05	6.58623e-05	-6.97823e-06	7.64928e-05	2.68521e-05	8.75966e-05	8.62181e-05	-1.37874e-05	4.21556e-05	2.70101e-05	5.79759e-05	4.95742e-05	0.000126368	-2.8281e-05	4.45351e-05	0.000117394	1.07421e-05	8.7177e-07	8.21141e-06	5.79293e-05	6.29326e-05	1.06512e-05	6.03612e-05	-1.79431e-07	4.6699e-05	4.47897e-06
	-4.28721e-05	-5.1046e-05	-4.28721e-05	-5.1046e-05	3.86839e-05	4.32458e-05	-5.53846e-05	-7.7058e-05	-7.76867e-06	-7.08053e-06	-2.66041e-05	4.70175e-05	5.99074e-05	-3.29003e-05	8.34794e-06	1.78719e-05	5.27746e-05	-7.65266e-05	2.38528e-06	-0.000139198	-1.93812e-05	-7.21784e-05	-1.40159e-05	3.49282e-05	4.59635e-05	-2.88503e-06	4.75902e-05	2.10057e-05	8.66789e-05	9.44333e-05	-2.6589e-06	2.83252e-05	2.11126e-05	2.41676e-05	5.77352e-05	0.000122578	-3.31835e-05	4.2797e-05	7.66159e-05	1.12329e-07	-3.37065e-05	1.25867e-05	3.0313e-05	7.14043e-05	8.13384e-06	5.58025e-05	-2.86091e-05	4.31744e-05	-9.21678e-07
	-6.17913e-05	-3.49042e-05	-6.17913e-05	-3.49042e-05	3.87689e-05	3.83349e-05	-4.22655e-05	-9.4998e-05	-1.66971e-05	1.99908e-05	-1.14701e-05	3.81461e-05	5.39961e-05	-5.67568e-05	-1.85637e-05	1.80117e-05	8.18321e-05	-5.42574e-05	-1.75069e-05	-0.000137058	-2.2484e-06	-6.30763e-05	-2.93299e-06	2.41347e-05	3.10648e-05	6.20817e-06	2.76876e-05	5.15924e-06	9.27612e-05	0.000107649	1.24695e-05	2.34948e-05	3.22151e-05	-4.64074e-06	5.98961e-05	0.000103789	-2.1086e-05	3.80589e-05	4.18382e-05	-5.17459e-07	-5.92848e-05	1.09621e-05	2.06968e-05	6.6876e-05	1.46166e-05	4.52438e-05	-3.90388e-05	4.66497e-05	-1.03223e-05
	-6.37105e-05	-2.27624e-05	-6.37105e-05	-2.27624e-05	3.4854e-05	2.74239e-05	-1.31464e-05	-9.8938e-05	-3.96256e-05	3.30622e-05	-1.33595e-06	3.32747e-05	4.50847e-05	-6.06132e-05	-4.74753e-05	2.31515e-05	9.78896e-05	-2.49882e-05	-1.4399e-05	-0.000123919	1.28844e-05	-5.39744e-05	2.51499e-05	1.73411e-05	2.0166e-05	2.83014e-05	3.57851e-05	-1.56872e-05	9.68435e-05	0.000116864	2.65979e-05	2.76644e-05	5.63177e-05	-6.44905e-06	5.80571e-05	8.59995e-05	4.01141e-06	2.83208e-05	2.40606e-05	9.85278e-06	-6.5863e-05	9.33737e-06	4.00806e-05	5.73477e-05	2.10993e-05	3.46851e-05	-2.34686e-05	5.81251e-05	-1.47229e-05
	-5.56297e-05	-1.06206e-05	-5.56297e-05	-1.06206e-05	3.29391e-05	2.75129e-05	2.19727e-05	-8.1878e-05	-7.1554e-05	3.21335e-05	7.9814e-07	3.44032e-05	4.81734e-05	-4.44697e-05	-5.73869e-05	3.42913e-05	9.09471e-05	-1.71903e-06	6.70882e-06	-0.000101779	2.00172e-05	-3.98723e-05	5.82328e-05	1.85475e-05	1.62673e-05	5.43945e-05	7.08825e-05	-2.45336e-05	9.59259e-05	0.000118079	3.87263e-05	3.9834e-05	8.34202e-05	2.17426e-05	5.7218e-05	8.321e-05	3.01089e-05	1.25827e-05	2.62829e-05	2.4223e-05	-5.14413e-05	1.47127e-05	7.34643e-05	4.98194e-05	2.85821e-05	3.61265e-05	1.01017e-05	7.46005e-05	-1.01236e-05
	-4.85489e-05	6.52124e-06	-4.85489e-05	6.52124e-06	3.10242e-05	4.8602e-05	5.10918e-05	-5.38181e-05	-9.94825e-05	3.22048e-05	-3.06777e-06	4.05318e-05	7.2262e-05	-1.23261e-05	-4.02985e-05	4.44312e-05	7.40046e-05	1.35502e-05	2.48167e-05	-7.26394e-05	1.615e-05	-2.17703e-05	8.53157e-05	3.07539e-05	2.03685e-05	6.84877e-05	0.00011298	-1.93801e-05	8.70082e-05	0.000114294	4.78548e-05	5.50036e-05	0.000100523	5.89343e-05	6.3379e-05	9.94205e-05	4.92063e-05	-3.15543e-06	4.15052e-05	2.75932e-05	-2.80196e-05	2.8088e-05	9.38481e-05	5.1291e-05	3.90647e-05	4.25678e-05	4.7672e-05	8.90758e-05	-3.52418e-06
	-5.04681e-05	2.7663e-05	-5.04681e-05	2.7663e-05	2.61092e-05	8.1691e-05	5.92109e-05	-3.17581e-05	-0.000107411	4.22762e-05	-7.93368e-06	4.36604e-05	0.000100351	2.58174e-05	-2.21007e-06	4.2571e-05	6.90621e-05	2.48194e-05	2.09245e-05	-4.14998e-05	8.28276e-06	-5.66831e-06	0.000101399	5.09604e-05	2.74698e-05	5.75809e-05	0.000139077	-7.22652e-06	7.50905e-05	0.000115509	4.99832e-05	7.21732e-05	0.000104625	7.7126e-05	7.15399e-05	0.000127631	5.33038e-05	-1.08935e-05	5.97275e-05	1.59635e-05	-1.35979e-05	4.34634e-05	8.52319e-05	5.77628e-05	5.15475e-05	4.40091e-05	7.82423e-05	9.85511e-05	-2.92481e-06
	-5.93873e-05	4.68049e-05	-5.93873e-05	4.68049e-05	2.11943e-05	0.00010678	4.733e-05	-2.36981e-05	-8.83394e-05	5.73475e-05	-5.79959e-06	3.4789e-05	0.000109439	5.8961e-05	3.78783e-05	2.87108e-05	8.11196e-05	3.40886e-05	3.23554e-08	-1.53601e-05	4.41555e-06	2.4337e-06	0.000108481	7.21668e-05	2.8571e-05	3.26741e-05	0.000142175	-1.07298e-06	6.21728e-05	0.000119725	4.21117e-05	8.53428e-05	9.77277e-05	6.63177e-05	7.67009e-05	0.000151842	4.44013e-05	-7.63163e-06	7.19498e-05	-1.66633e-06	-1.41761e-05	5.18387e-05	5.96156e-05	6.32345e-05	6.10302e-05	3.54504e-05	9.68126e-05	0.000100026	-1.03254e-05
	-6.53065e-05	5.79467e-05	-6.53065e-05	5.79467e-05	2.62794e-05	0.000113869	2.34491e-05	-2.5638e-05	-4.32678e-05	7.14189e-05	4.33451e-06	1.19175e-05	9.2528e-05	8.21046e-05	6.49667e-05	1.98506e-05	9.61771e-05	3.83577e-05	-2.08598e-05	2.77955e-06	7.54834e-06	5.53574e-06	0.000109564	9.13732e-05	2.46723e-05	1.17673e-05	0.000132272	-3.91942e-06	4.92552e-05	0.00011994	2.62401e-05	9.35125e-05	8.68303e-05	4.15094e-05	7.78618e-05	0.000159052	3.24988e-05	2.63022e-06	7.71721e-05	-1.12961e-05	-2.17544e-05	5.8214e-05	3.89994e-05	6.47061e-05	6.25127e-05	2.98917e-05	0.000105383	9.75017e-05	-1.97261e-05
	-6.12257e-05	5.80885e-05	-6.12257e-05	5.80885e-05	4.23645e-05	0.000105958	3.56824e-06	-3.25781e-05	1.28037e-05	7.54902e-05	1.54686e-05	-1.69539e-05	6.56167e-05	9.52481e-05	7.40551e-05	2.59904e-05	9.72346e-05	3.56269e-05	-2.37519e-05	1.49192e-05	1.26811e-05	8.63771e-06	0.000104647	0.00010758	3.07735e-05	6.86052e-06	0.00012337	-1.07659e-05	3.93375e-05	0.000115155	8.36849e-06	9.66821e-05	8.09328e-05	2.77011e-05	7.40228e-05	0.000149263	2.65962e-05	1.68922e-05	8.23944e-05	-1.19259e-05	-2.73327e-05	7.15893e-05	3.73832e-05	6.41778e-05	5.89956e-05	3.83331e-05	0.000112953	9.19771e-05	-2.41267e-05
	-4.71449e-05	4.82303e-05	-4.71449e-05	4.82303e-05	6.14495e-05	9.10472e-05	-8.31265e-06	-4.25181e-05	5.58752e-05	6.75615e-05	1.46027e-05	-3.78253e-05	4.97054e-05	9.33917e-05	7.01435e-05	4.51302e-05	8.02921e-05	2.88961e-05	-8.6441e-06	2.10589e-05	1.48139e-05	1.17397e-05	9.57302e-05	0.000112786	5.18748e-05	1.69537e-05	0.000118467	-1.36123e-05	3.54198e-05	0.00011037	-5.03028e-07	9.78517e-05	8.00354e-05	3.78928e-05	6.81837e-05	0.000133473	3.16937e-05	2.8154e-05	9.56167e-05	-1.05557e-05	-3.0911e-05	9.29646e-05	5.07669e-05	6.36495e-05	5.34783e-05	5.47744e-05	0.000123523	8.44524e-05	-2.15274e-05
	-3.20641e-05	3.23721e-05	-3.20641e-05	3.23721e-05	7.15346e-05	7.01362e-05	-9.19355e-06	-5.04581e-05	7.19468e-05	4.76329e-05	7.36785e-07	-4.16967e-05	5.0794e-05	7.05352e-05	6.02319e-05	6.027e-05	6.23495e-05	1.91653e-05	8.46375e-06	1.61985e-05	5.9467e-06	9.84174e-06	8.48131e-05	9.89925e-05	7.8976e-05	3.50469e-05	0.000109564	-9.45877e-06	3.25021e-05	0.000103586	5.62539e-06	9.50213e-05	8.31378e-05	6.30845e-05	6.13447e-05	0.000121684	4.27912e-05	3.54159e-05	0.000114839	-1.01855e-05	-3.54892e-05	0.00011334	6.91507e-05	6.61212e-05	5.0961e-05	6.82157e-05	0.000130094	7.29278e-05	-1.4928e-05
	-1.99832e-05	1.85139e-05	-1.99832e-05	1.85139e-05	6.66197e-05	4.92253e-05	-6.07445e-06	-5.33981e-05	5.70183e-05	2.37042e-05	-1.71291e-05	-2.85682e-05	5.78827e-05	2.26788e-05	5.13203e-05	6.24098e-05	5.6407e-05	8.43453e-06	1.45716e-05	-2.66179e-06	-1.39205e-05	-1.05621e-06	7.88959e-05	6.6199e-05	9.60773e-05	5.01401e-05	8.76618e-05	2.69479e-06	2.95845e-05	9.08008e-05	1.87538e-05	8.31909e-05	8.62404e-05	8.52762e-05	5.75056e-05	0.000114894	4.88886e-05	4.16778e-05	0.000134061	-5.81522e-06	-3.90675e-05	0.000120715	8.15345e-05	7.15929e-05	4.94437e-05	6.9657e-05	0.000125664	6.04031e-05	-9.32862e-06
	-7.90244e-06	1.06557e-05	-7.90244e-06	1.06557e-05	4.97047e-05	3.73144e-05	-9.55341e-07	-4.63381e-05	2.50899e-05	1.37756e-05	-3.0995e-05	-1.04396e-05	5.89714e-05	-3.51777e-05	4.44087e-05	5.25496e-05	6.64646e-05	-2.96275e-07	1.06794e-05	-2.45221e-05	-3.27877e-05	-1.29542e-05	7.89788e-05	3.14054e-05	0.000100179	5.82333e-05	5.67592e-05	1.38483e-05	2.66668e-05	7.60161e-05	3.18822e-05	6.43605e-05	8.63429e-05	9.54679e-05	5.46666e-05	0.000103105	4.29861e-05	4.89397e-05	0.000149284	6.55498e-06	-3.86458e-05	0.000112091	8.79182e-05	8.40646e-05	4.39263e-05	6.30983e-05	0.000115234	4.88785e-05	-8.72925e-06
	4.17836e-06	4.79751e-06	4.17836e-06	4.79751e-06	3.17898e-05	3.94034e-05	2.16376e-06	-3.12781e-05	-8.83857e-06	2.18469e-05	-4.28609e-05	-2.31101e-06	5.106e-05	-7.50341e-05	3.54971e-05	4.16895e-05	8.25221e-05	-1.20271e-05	1.07873e-05	-3.43825e-05	-3.66549e-05	-1.68522e-05	8.20617e-05	8.61183e-06	9.42798e-05	6.03265e-05	2.88567e-05	1.50019e-05	2.47491e-05	6.52313e-05	4.10107e-05	4.65301e-05	7.84454e-05	8.96596e-05	4.88275e-05	8.23151e-05	3.30836e-05	5.22016e-05	0.000158506	2.29252e-05	-4.0224e-05	0.000101466	9.1302e-05	0.000100536	3.7409e-05	5.15397e-05	0.000104805	4.33538e-05	-1.41299e-05
	1.52592e-05	-2.06069e-06	1.52592e-05	-2.06069e-06	2.18749e-05	5.74925e-05	-7.17132e-07	-2.12181e-05	-4.0767e-05	3.59182e-05	-5.47268e-05	-1.31824e-05	4.61487e-05	-7.98905e-05	2.05855e-05	4.08293e-05	9.35795e-05	-2.47579e-05	2.28951e-05	-2.72428e-05	-1.85221e-05	-1.07502e-05	8.71446e-05	-1.18176e-06	8.3381e-05	6.04197e-05	1.59541e-05	3.15545e-06	1.88314e-05	6.04465e-05	4.31391e-05	3.86997e-05	5.9548e-05	6.98513e-05	4.09885e-05	5.75256e-05	2.9181e-05	4.34635e-05	0.000160728	3.32954e-05	-5.18023e-05	9.98412e-05	9.26857e-05	0.000108008	2.88919e-05	4.0981e-05	9.83749e-05	4.48291e-05	-2.25305e-05
	1.334e-05	-8.91888e-06	1.334e-05	-8.91888e-06	2.096e-05	7.75815e-05	-1.4598e-05	-2.51581e-05	-7.76955e-05	3.79896e-05	-6.65927e-05	-3.70539e-05	4.72374e-05	-5.3747e-05	-1.32609e-06	5.19691e-05	9.7637e-05	-3.44887e-05	4.2003e-05	-1.01032e-05	6.61065e-06	-2.64818e-06	9.42275e-05	-5.97531e-06	7.04823e-05	5.65129e-05	1.80515e-05	-1.4691e-05	5.91376e-06	5.36617e-05	3.92676e-05	4.38693e-05	3.46505e-05	3.80429e-05	3.41494e-05	3.87361e-05	3.72785e-05	2.37254e-05	0.000151951	3.96656e-05	-7.43806e-05	0.000104217	9.10695e-05	9.74797e-05	2.03745e-05	3.14223e-05	9.39452e-05	4.63045e-05	-3.09312e-05
	-1.57923e-06	-6.77707e-06	-1.57923e-06	-6.77707e-06	2.8045e-05	8.66705e-05	-3.54789e-05	-4.10981e-05	-0.000113624	2.40609e-05	-7.14587e-05	-5.49253e-05	5.1326e-05	-1.16034e-05	-2.32377e-05	6.81089e-05	9.96945e-05	-3.42195e-05	5.51108e-05	9.03651e-06	2.07434e-05	2.45382e-06	9.93104e-05	-8.7689e-06	6.25835e-05	4.76061e-05	3.21489e-05	-2.45374e-05	-1.10039e-05	4.0877e-05	3.33959e-05	5.30389e-05	2.0753e-05	8.23463e-06	3.13104e-05	3.79466e-05	4.7376e-05	2.98728e-06	0.000133173	4.80359e-05	-9.79589e-05	9.85919e-05	8.84533e-05	7.99513e-05	1.28571e-05	2.58636e-05	8.75155e-05	4.47798e-05	-3.33318e-05
	-1.94984e-05	5.36474e-06	-1.94984e-05	5.36474e-06	4.01301e-05	7.87596e-05	-4.73598e-05	-5.70381e-05	-0.000132552	7.13227e-06	-6.63246e-05	-4.87967e-05	5.04147e-05	3.05401e-05	-3.61493e-05	7.52487e-05	0.000106752	-2.99503e-05	5.92187e-05	2.21762e-05	1.88762e-05	2.55583e-06	9.63933e-05	-5.56245e-06	6.36848e-05	3.66992e-05	5.12463e-05	-1.93839e-05	-2.09216e-05	2.70922e-05	2.95244e-05	6.02086e-05	2.78556e-05	-2.57367e-06	3.04713e-05	5.51571e-05	5.04734e-05	-4.75083e-06	0.000112395	6.24061e-05	-0.000107537	7.99672e-05	8.9837e-05	7.0423e-05	1.43399e-05	2.7305e-05	7.60857e-05	4.12551e-05	-2.77324e-05
	-3.24176e-05	2.55065e-05	-3.24176e-05	2.55065e-05	5.42152e-05	6.28487e-05	-3.92407e-05	-6.39781e-05	-0.000118481	1.20361e-06	-5.01905e-05	-1.76681e-05	4.45034e-05	6.06837e-05	-3.50609e-05	7.03885e-05	0.00012081	-3.46811e-05	6.03265e-05	3.03158e-05	1.1009e-05	3.65785e-06	8.14762e-05	5.64398e-06	7.2786e-05	3.77924e-05	7.33437e-05	-1.2303e-06	-1.48393e-05	2.23074e-05	3.46528e-05	6.33782e-05	5.09581e-05	1.4618e-05	3.36323e-05	7.83676e-05	4.55709e-05	3.51106e-06	0.000102617	7.87763e-05	-9.61154e-05	6.53425e-05	9.22208e-05	7.58947e-05	2.68227e-05	4.17463e-05	6.4656e-05	4.17304e-05	-1.5133e-05
	-3.93368e-05	4.66483e-05	-3.93368e-05	4.66483e-05	6.13003e-05	5.09377e-05	-1.61216e-05	-5.99182e-05	-7.64093e-05	9.27495e-06	-3.40564e-05	1.94604e-05	3.8592e-05	7.28272e-05	-2.19725e-05	5.95283e-05	0.000140867	-4.74119e-05	6.44344e-05	3.14555e-05	1.21418e-05	5.75988e-06	6.35591e-05	2.58504e-05	7.98873e-05	5.18856e-05	9.14412e-05	2.19233e-05	5.24307e-06	3.15227e-05	4.27812e-05	6.15478e-05	7.10606e-05	4.68097e-05	4.37932e-05	9.35781e-05	4.16684e-05	1.67729e-05	0.00010884	8.51465e-05	-6.46937e-05	7.47178e-05	9.16046e-05	9.03664e-05	4.43053e-05	6.41876e-05	5.72263e-05	4.82058e-05	-2.53365e-06
	-4.2256e-05	6.07902e-05	-4.2256e-05	6.07902e-05	5.33853e-05	4.50268e-05	1.09975e-05	-4.98581e-05	-3.03378e-05	1.93463e-05	-2.69223e-05	3.5589e-05	3.76807e-05	6.59708e-05	-3.88411e-06	5.46681e-05	0.000150925	-5.71427e-05	6.85422e-05	2.35951e-05	2.12746e-05	1.08619e-05	4.8642e-05	4.50568e-05	7.99885e-05	6.29788e-05	9.95386e-05	4.00768e-05	2.73254e-05	5.07379e-05	4.59097e-05	6.07174e-05	7.41631e-05	6.90014e-05	5.69542e-05	9.47886e-05	4.57659e-05	2.10349e-05	0.000123062	7.95167e-05	-2.02719e-05	0.000107093	8.69883e-05	0.000103838	5.67881e-05	8.06289e-05	5.57966e-05	5.66811e-05	7.0657e-06
	-4.31752e-05	6.9932e-05	-4.31752e-05	6.9932e-05	3.64704e-05	3.31158e-05	3.01166e-05	-4.27982e-05	-2.66205e-07	2.24176e-05	-2.77882e-05	2.17176e-05	3.77694e-05	4.71144e-05	9.20428e-06	5.38079e-05	0.000137982	-5.78735e-05	6.56501e-05	5.73481e-06	2.84074e-05	1.89639e-05	3.67249e-05	5.52633e-05	7.30898e-05	5.8072e-05	9.4636e-05	4.82304e-05	3.74077e-05	6.59531e-05	3.70381e-05	6.7887e-05	5.52656e-05	6.31931e-05	6.51151e-05	8.69991e-05	5.68633e-05	7.2967e-06	0.000126284	6.5887e-05	2.01498e-05	0.000140468	8.23721e-05	0.00010931	5.72708e-05	7.90703e-05	5.33669e-05	5.91564e-05	1.56651e-05
	-4.40944e-05	7.30738e-05	-4.40944e-05	7.30738e-05	2.45555e-05	1.22048e-05	3.22357e-05	-4.27382e-05	1.18053e-05	2.0489e-05	-2.66541e-05	-1.11538e-05	3.6858e-05	2.52579e-05	1.12927e-05	5.09477e-05	0.000100039	-5.36043e-05	5.27579e-05	-1.61255e-05	2.75402e-05	3.40659e-05	2.88078e-05	4.64697e-05	6.6191e-05	3.91652e-05	8.17334e-05	5.13839e-05	3.049e-05	6.71684e-05	2.01665e-05	8.40566e-05	2.63682e-05	3.63848e-05	6.42761e-05	7.82096e-05	6.09608e-05	-1.74414e-05	0.000114507	4.92572e-05	4.15715e-05	0.000155844	8.37559e-05	0.000108781	4.87534e-05	5.95116e-05	4.29372e-05	5.26318e-05	2.52644e-05
	-5.30136e-05	7.42156e-05	-5.30136e-05	7.42156e-05	2.56406e-05	-1.37061e-05	1.13548e-05	-4.76781e-05	1.68769e-05	2.05603e-05	-1.152e-05	-4.40253e-05	3.69467e-05	-5.98547e-07	6.38108e-06	3.70875e-05	5.8097e-05	-5.53351e-05	3.68658e-05	-3.59859e-05	2.3673e-05	5.51679e-05	2.88907e-05	2.26761e-05	5.82923e-05	2.32584e-05	6.58308e-05	5.25375e-05	1.65724e-05	5.63836e-05	5.29495e-06	0.000103226	3.4707e-06	6.57648e-06	5.8437e-05	6.84202e-05	5.10582e-05	-4.21795e-05	9.47291e-05	3.46274e-05	3.39932e-05	0.000147219	9.21396e-05	0.000107253	3.92363e-05	3.79529e-05	2.55074e-05	4.21071e-05	2.98638e-05
	-7.59328e-05	7.33574e-05	-7.59328e-05	7.33574e-05	3.47256e-05	-3.6617e-05	-2.45261e-05	-5.16182e-05	2.49484e-05	1.66317e-05	9.61409e-06	-6.08967e-05	3.80354e-05	-2.5455e-05	2.46948e-06	1.22274e-05	3.41545e-05	-6.30659e-05	2.09736e-05	-5.18462e-05	2.08057e-05	7.22699e-05	3.69736e-05	-5.11744e-06	5.13935e-05	1.23516e-05	5.29283e-05	4.8691e-05	7.65469e-06	4.65988e-05	4.23404e-07	0.000108396	-3.42677e-06	-8.23182e-06	5.4598e-05	5.06307e-05	2.91557e-05	-5.89176e-05	7.49514e-05	2.19976e-05	-5.85046e-07	0.000122594	0.000101523	0.000107725	3.37189e-05	2.63942e-05	1.40777e-05	4.05824e-05	2.24632e-05
	-0.000105852	6.94992e-05	-0.000105852	6.94992e-05	3.78107e-05	-5.2528e-05	-5.9407e-05	-5.55582e-05	2.702e-05	-2.297e-06	1.67482e-05	-5.67681e-05	3.6124e-05	-4.13114e-05	7.55787e-06	-1.36328e-05	3.0212e-05	-7.47967e-05	7.08146e-06	-6.67065e-05	1.79385e-05	7.6372e-05	4.60564e-05	-2.6911e-05	4.34948e-05	1.44478e-06	4.30257e-05	3.28446e-05	9.73702e-06	4.9814e-05	9.55184e-06	9.25654e-05	7.67576e-06	-9.04014e-06	5.37589e-05	1.98412e-05	1.02532e-05	-6.86557e-05	5.71737e-05	1.33678e-05	-4.81633e-05	8.59698e-05	9.79072e-05	0.000105197	3.42017e-05	2.28355e-05	1.3648e-05	5.10578e-05	1.06256e-06
	-0.000127771	5.6641e-05	-0.000127771	5.6641e-05	2.98958e-05	-5.6439e-05	-7.22879e-05	-7.04982e-05	1.50915e-05	-4.12257e-05	-3.11772e-06	-3.96395e-05	1.92127e-05	-3.81679e-05	1.66463e-05	-3.3493e-05	3.02695e-05	-9.05275e-05	-1.08107e-05	-8.05669e-05	9.07133e-06	6.0474e-05	4.61393e-05	-3.67046e-05	3.25961e-05	-1.2462e-05	3.11231e-05	2.99813e-06	1.68193e-05	6.20293e-05	2.26803e-05	6.9735e-05	1.97783e-05	-5.84844e-06	4.69199e-05	-1.19483e-05	3.35068e-06	-7.33938e-05	3.6396e-05	5.73806e-06	-8.87416e-05	4.33451e-05	7.82909e-05	9.56682e-05	3.46844e-05	2.02769e-05	1.42183e-05	6.75332e-05	-2.83381e-05
	-0.00013369	3.37828e-05	-0.00013369	3.37828e-05	1.49808e-05	-4.33499e-05	-6.11688e-05	-9.74382e-05	-1.08369e-05	-8.01543e-05	-3.99836e-05	-2.1511e-05	-9.69864e-06	-1.80243e-05	2.17347e-05	-4.73532e-05	2.0327e-05	-0.000109258	-2.87028e-05	-8.74272e-05	-7.79588e-06	2.55759e-05	4.12222e-05	-3.54982e-05	1.76973e-05	-2.03688e-05	1.62205e-05	-3.08483e-05	2.49017e-05	7.22445e-05	2.78087e-05	5.59046e-05	1.88808e-05	-4.65675e-06	3.10808e-05	-2.57378e-05	7.44812e-06	-7.31319e-05	1.26183e-05	-2.89173e-06	-0.00011032	9.72043e-06	5.36747e-05	7.91399e-05	2.7167e-05	1.57182e-05	3.7886e-06	7.70084e-05	-5.07387e-05
	-0.00013161	9.2462e-07	-0.00013161	9.2462e-07	6.59244e-08	-1.22609e-05	-3.30497e-05	-0.000128378	-3.67654e-05	-9.3083e-05	-7.18495e-05	-9.3824e-06	-3.761e-05	6.11924e-06	1.58231e-05	-5.92134e-05	3.38443e-06	-0.000126989	-3.3595e-05	-8.42876e-05	-2.76631e-05	-1.33221e-05	4.03051e-05	-2.32917e-05	6.79856e-06	-1.72756e-05	4.31792e-06	-5.16948e-05	2.9984e-05	7.34597e-05	1.69371e-05	5.60743e-05	1.98334e-06	-6.46506e-06	1.52418e-05	-1.45273e-05	1.05456e-05	-6.387e-05	-7.1594e-06	-1.15215e-05	-0.000111898	3.09572e-06	3.70585e-05	6.36116e-05	1.16496e-05	1.51595e-05	-1.16411e-05	7.54838e-05	-5.71394e-05
	-0.000131529	-3.09336e-05	-0.000131529	-3.09336e-05	-9.84901e-06	2.08282e-05	-4.93057e-06	-0.000147318	-5.26938e-05	-7.50116e-05	-8.17154e-05	-7.25382e-06	-4.85213e-05	2.32628e-05	1.91147e-06	-6.50736e-05	-1.15581e-05	-0.00013572	-1.64872e-05	-7.11479e-05	-4.35303e-05	-3.522e-05	4.4388e-05	-4.08529e-06	7.89979e-06	-5.18244e-06	2.41535e-06	-5.25412e-05	3.10663e-05	7.0675e-05	-5.93444e-06	6.22439e-05	-1.59142e-05	-8.27337e-06	6.40275e-06	8.6832e-06	1.16431e-05	-4.36082e-05	-9.93708e-06	-1.71513e-05	-0.000104476	1.94711e-05	2.84422e-05	5.10833e-05	-5.86761e-06	2.36008e-05	-1.60708e-05	6.49591e-05	-5.154e-05
	-0.000135448	-4.87918e-05	-0.000135448	-4.87918e-05	-9.76393e-06	3.99173e-05	7.18854e-06	-0.000150258	-5.76223e-05	-4.29403e-05	-7.35814e-05	-1.31252e-05	-3.84326e-05	2.64063e-05	-9.00014e-06	-5.89338e-05	-1.65006e-05	-0.000131451	1.06207e-05	-5.80082e-05	-5.13975e-05	-3.3118e-05	4.24709e-05	1.71211e-05	2.10011e-05	2.91075e-06	1.15128e-05	-3.73876e-05	3.31486e-05	6.48902e-05	-2.5806e-05	6.54135e-05	-2.38116e-05	-5.08167e-06	6.5637e-06	2.38937e-05	1.07406e-05	-1.93463e-05	4.28523e-06	-1.67811e-05	-0.000100055	3.98464e-05	1.9826e-05	4.2555e-05	-1.83848e-05	3.50421e-05	-7.50055e-06	4.84345e-05	-4.09406e-05
	-0.000137367	-4.465e-05	-0.000137367	-4.465e-05	2.32115e-06	3.60063e-05	2.30764e-06	-0.000142198	-5.85508e-05	-2.0869e-05	-5.84472e-05	-2.39967e-05	-1.8344e-05	1.45499e-05	-1.29117e-05	-3.8794e-05	-1.34431e-05	-0.000119182	2.37285e-05	-5.28686e-05	-4.92647e-05	-1.9016e-05	2.95538e-05	3.33276e-05	3.41023e-05	3.93884e-09	2.36102e-05	-2.12341e-05	4.2231e-05	5.61054e-05	-3.26776e-05	6.35831e-05	-2.17091e-05	8.11002e-06	1.17246e-05	2.41042e-05	5.83798e-06	-1.08437e-06	2.65075e-05	-8.41085e-06	-0.000101633	4.52217e-05	7.20976e-06	4.00267e-05	-2.69021e-05	4.04834e-05	-9.30263e-07	3.49098e-05	-2.73412e-05
	-0.000130286	-2.35082e-05	-0.000130286	-2.35082e-05	1.64062e-05	1.80954e-05	-1.25733e-05	-0.000130138	-5.44792e-05	-1.57976e-05	-4.53132e-05	-2.98681e-05	-2.25531e-06	-9.30654e-06	-8.82335e-06	-9.65411e-06	-8.38557e-06	-0.000103912	8.83638e-06	-5.77289e-05	-3.91319e-05	-7.91396e-06	1.16367e-05	4.2534e-05	3.82036e-05	-1.69029e-05	2.97076e-05	-1.50805e-05	5.73133e-05	4.63206e-05	-2.75491e-05	6.17527e-05	-2.06066e-05	3.53017e-05	1.78856e-05	1.73147e-05	-6.06452e-06	5.17751e-06	4.17298e-05	3.95935e-06	-0.000103211	3.6597e-05	-2.40647e-06	4.74984e-05	-3.04194e-05	3.39248e-05	-4.35998e-06	3.33851e-05	-5.74186e-06
	-0.000112206	-2.36635e-06	-0.000112206	-2.36635e-06	2.34913e-05	5.18439e-06	-2.54542e-05	-0.000117078	-4.74077e-05	-1.97263e-05	-3.91791e-05	-2.77395e-05	3.83336e-06	-3.5163e-05	-7.34948e-07	2.04857e-05	-3.3281e-06	-9.16432e-05	-2.10558e-05	-6.25892e-05	-2.99991e-05	-8.11955e-07	4.71956e-06	4.57404e-05	3.43048e-05	-3.88097e-05	2.6805e-05	-1.9927e-05	7.03956e-05	4.05359e-05	-1.74208e-05	6.39223e-05	-2.0504e-05	6.84934e-05	2.30466e-05	1.55252e-05	-2.19671e-05	1.43943e-06	5.19522e-05	1.53296e-05	-9.57895e-05	2.49723e-05	9.77294e-07	6.49701e-05	-2.29367e-05	1.93661e-05	-1.17897e-05	4.58604e-05	2.28575e-05
	-8.51247e-05	4.77546e-06	-8.51247e-05	4.77546e-06	2.35764e-05	4.27343e-06	-2.7335e-05	-0.000103018	-4.53361e-05	-2.06549e-05	-4.1045e-05	-1.66109e-05	8.92202e-06	-4.80194e-05	6.35346e-06	4.56255e-05	4.7294e-06	-8.3374e-05	-3.99479e-05	-5.84496e-05	-2.88664e-05	1.42901e-05	1.68025e-05	5.09469e-05	3.04061e-05	-5.67165e-05	1.89024e-05	-2.77734e-05	7.74779e-05	4.17511e-05	-2.29233e-06	7.50919e-05	-1.34015e-05	9.56851e-05	2.32075e-05	2.07357e-05	-2.98696e-05	-2.29871e-06	6.81745e-05	2.36998e-05	-7.33678e-05	2.23477e-05	1.83611e-05	8.24418e-05	-4.54041e-07	1.08074e-05	-1.22194e-05	6.13358e-05	4.84569e-05
	-5.60439e-05	-2.08273e-06	-5.60439e-05	-2.08273e-06	2.06614e-05	1.03625e-05	-1.52159e-05	-9.09583e-05	-5.72646e-05	-1.55836e-05	-4.99109e-05	-1.04824e-05	1.60107e-05	-4.38759e-05	9.44185e-06	6.17653e-05	1.37869e-05	-7.41048e-05	-3.08401e-05	-5.03099e-05	-3.67336e-05	3.63921e-05	4.18853e-05	5.71533e-05	3.05073e-05	-5.96233e-05	1.49998e-05	-2.76199e-05	7.45603e-05	4.29663e-05	1.68361e-05	8.72615e-05	2.70102e-06	0.000102877	1.73684e-05	2.39462e-05	-2.07721e-05	-3.03683e-06	9.93968e-05	3.207e-05	-4.6946e-05	3.1723e-05	3.97448e-05	9.09134e-05	3.40287e-05	1.92487e-05	-6.64911e-06	6.68111e-05	5.40562e-05
	-3.09631e-05	-1.19409e-05	-3.09631e-05	-1.19409e-05	2.17465e-05	1.54516e-05	2.90316e-06	-8.78983e-05	-8.2193e-05	-1.25122e-05	-6.47768e-05	-1.63538e-05	2.40994e-05	-2.57323e-05	3.53025e-06	6.49051e-05	2.48444e-05	-6.18356e-05	2.67772e-07	-4.51703e-05	-5.16008e-05	5.44941e-05	6.19682e-05	6.33597e-05	3.66086e-05	-4.85301e-05	2.10973e-05	-1.84663e-05	6.56426e-05	4.01816e-05	3.69645e-05	9.34311e-05	2.28035e-05	8.40685e-05	6.52939e-06	1.71567e-05	3.32536e-06	-7.77492e-06	0.000138619	4.24403e-05	-3.15243e-05	4.90983e-05	4.81286e-05	8.63851e-05	6.75114e-05	3.96901e-05	-7.07883e-06	5.72865e-05	3.66556e-05
	-1.38823e-05	-1.27991e-05	-1.38823e-05	-1.27991e-05	2.88316e-05	1.55406e-05	1.40223e-05	-0.000100838	-0.000107121	-2.04409e-05	-7.46427e-05	-3.42252e-05	2.0188e-05	-8.58876e-06	-1.03814e-05	5.50449e-05	3.29019e-05	-4.55664e-05	3.23756e-05	-5.20306e-05	-6.7468e-05	5.65961e-05	6.80511e-05	6.05661e-05	4.47098e-05	-3.24369e-05	3.41947e-05	-3.31276e-06	5.27249e-05	3.53968e-05	5.1093e-05	8.56007e-05	3.99061e-05	4.52602e-05	-3.30964e-06	1.36724e-06	2.94228e-05	-2.4513e-05	0.000164841	4.98105e-05	-3.11026e-05	6.54736e-05	4.15124e-05	7.38568e-05	8.6994e-05	5.41314e-05	-1.85085e-05	3.97618e-05	9.25496e-06
	-8.80153e-06	-6.57316e-07	-8.80153e-06	-6.57316e-07	3.39167e-05	1.96296e-05	1.61414e-05	-0.000122778	-0.00012105	-3.53696e-05	-6.95086e-05	-4.70966e-05	4.27669e-06	2.5548e-06	-2.3293e-05	3.81847e-05	3.79594e-05	-3.72972e-05	3.94835e-05	-6.78909e-05	-8.23352e-05	4.46981e-05	6.0134e-05	4.87726e-05	4.88111e-05	-2.23437e-05	4.42921e-05	1.38408e-05	3.88072e-05	3.7612e-05	5.22214e-05	6.97704e-05	4.90086e-05	6.45185e-06	-1.14871e-06	-7.42223e-06	4.15203e-05	-5.42511e-05	0.000163064	5.01807e-05	-3.76809e-05	7.3849e-05	3.68961e-05	6.53285e-05	8.44767e-05	5.65727e-05	-3.69382e-05	2.12371e-05	-1.21457e-05
	-1.47207e-05	2.14845e-05	-1.47207e-05	2.14845e-05	3.30017e-05	3.17187e-05	1.02605e-05	-0.000140718	-0.000118978	-4.42982e-05	-5.23745e-05	-3.99681e-05	-2.06347e-05	6.69835e-06	-2.92046e-05	2.23246e-05	3.90169e-05	-4.1028e-05	1.45913e-05	-8.37513e-05	-9.62024e-05	3.08001e-05	4.92169e-05	3.3979e-05	4.39123e-05	-1.82505e-05	4.93895e-05	3.19944e-05	2.48896e-05	4.28273e-05	3.73498e-05	5.894e-05	5.01111e-05	-1.03565e-05	1.30122e-05	2.78826e-06	3.56178e-05	-8.29892e-05	0.000139286	3.95509e-05	-4.02591e-05	6.82243e-05	5.02799e-05	6.78002e-05	6.99596e-05	5.6014e-05	-4.8368e-05	9.7125e-06	-1.35463e-05
	-2.86399e-05	3.86263e-05	-2.86399e-05	3.86263e-05	2.90868e-05	4.78078e-05	2.37958e-06	-0.000143658	-0.000106907	-3.72269e-05	-3.52404e-05	-1.88395e-05	-4.4546e-05	5.84191e-06	-2.81162e-05	1.34644e-05	3.40743e-05	-5.17588e-05	-2.93008e-05	-9.16116e-05	-0.00010107	2.79021e-05	3.92998e-05	2.51854e-05	3.50136e-05	-1.11573e-05	5.14869e-05	4.91479e-05	1.19719e-05	4.60425e-05	1.54783e-05	6.61096e-05	4.62136e-05	-1.64759e-07	3.11732e-05	2.39988e-05	2.27152e-05	-9.47274e-05	0.000114508	2.29211e-05	-3.98374e-05	5.25996e-05	7.86636e-05	7.62719e-05	5.54421e-05	6.34554e-05	-4.07977e-05	5.18779e-06	-1.94691e-06
	-4.55591e-05	4.07681e-05	-4.55591e-05	4.07681e-05	2.71719e-05	5.98968e-05	-7.50132e-06	-0.000130598	-9.38353e-05	-2.41555e-05	-2.61063e-05	-2.71092e-06	-6.14573e-05	-1.01454e-06	-2.40278e-05	1.46042e-05	2.71318e-05	-6.04896e-05	-6.1193e-05	-8.9472e-05	-9.19368e-05	3.90041e-05	3.13827e-05	2.53919e-05	3.31148e-05	9.35866e-07	5.25844e-05	5.83015e-05	2.05421e-06	4.02577e-05	-3.39328e-06	8.32792e-05	4.43162e-05	2.50269e-05	4.13341e-05	4.42093e-05	2.08127e-05	-8.14654e-05	0.000104731	7.29132e-06	-4.54157e-05	3.59749e-05	0.000100047	8.07436e-05	4.89248e-05	7.78967e-05	-8.2274e-06	7.66314e-06	8.65244e-06
	-6.04783e-05	2.89099e-05	-6.04783e-05	2.89099e-05	2.6257e-05	5.89858e-05	-1.93822e-05	-0.000114538	-8.47637e-05	-2.00842e-05	-2.69722e-05	-6.58234e-06	-6.33687e-05	-5.87098e-06	-1.79394e-05	1.8744e-05	2.31894e-05	-6.62204e-05	-6.70851e-05	-8.33323e-05	-6.98041e-05	5.31062e-05	2.34656e-05	2.85983e-05	4.12161e-05	1.20291e-05	5.76818e-05	5.2455e-05	-8.86346e-06	2.74729e-05	-1.32649e-05	9.24488e-05	4.54187e-05	4.22186e-05	4.04951e-05	5.24198e-05	3.19101e-05	-5.72036e-05	0.000106953	-1.33841e-06	-5.69939e-05	2.93502e-05	9.54312e-05	7.42153e-05	4.34077e-05	8.6338e-05	3.33429e-05	1.21385e-05	6.25182e-06
	-6.53975e-05	1.30517e-05	-6.53975e-05	1.30517e-05	1.4342e-05	4.70749e-05	-3.42631e-05	-0.000103478	-7.96922e-05	-2.50129e-05	-3.48381e-05	-2.64538e-05	-4.328e-05	-3.72742e-06	-6.85097e-06	1.28838e-05	2.42468e-05	-7.59512e-05	-5.79773e-05	-8.01927e-05	-4.56713e-05	5.62082e-05	1.45485e-05	2.58047e-05	5.13173e-05	1.51223e-05	6.47792e-05	3.26086e-05	-2.17811e-05	1.56882e-05	-1.71365e-05	8.86184e-05	4.55212e-05	4.34103e-05	2.9656e-05	5.66303e-05	3.60076e-05	-3.49417e-05	0.000101175	-1.9682e-06	-7.05722e-05	3.97255e-05	6.7815e-05	6.0687e-05	3.68904e-05	8.07793e-05	6.39132e-05	1.36139e-05	-6.14882e-06
	-6.03167e-05	3.19354e-06	-6.03167e-05	3.19354e-06	-1.25729e-05	3.2164e-05	-5.1144e-05	-0.000100418	-8.06207e-05	-2.69415e-05	-4.2704e-05	-4.83252e-05	-7.19132e-06	3.41613e-06	1.32374e-05	-6.97643e-06	3.03044e-05	-8.4682e-05	-5.28695e-05	-7.9053e-05	-2.65385e-05	4.53102e-05	1.26314e-05	1.40112e-05	5.94186e-05	8.21545e-06	6.78766e-05	5.76213e-06	-2.96988e-05	1.29034e-05	-2.5008e-05	7.9788e-05	3.56237e-05	3.9602e-05	1.5817e-05	6.78408e-05	1.81051e-05	-1.86798e-05	7.83976e-05	5.40201e-06	-7.81505e-05	6.31009e-05	3.71987e-05	5.51586e-05	2.9373e-05	6.32206e-05	7.34835e-05	1.80892e-05	-1.45494e-05
	-4.42359e-05	-3.66467e-06	-4.42359e-05	-3.66467e-06	-4.44878e-05	1.9253e-05	-6.10249e-05	-0.000101358	-8.45491e-05	-2.08702e-05	-5.257e-05	-6.01966e-05	2.58973e-05	6.55969e-06	3.33258e-05	-2.88366e-05	4.23618e-05	-7.54128e-05	-5.27616e-05	-7.19133e-05	-1.24057e-05	3.24122e-05	2.27143e-05	2.21759e-06	6.35198e-05	-4.69137e-06	5.8974e-05	-1.90843e-05	-2.16165e-05	2.01186e-05	-3.98796e-05	8.09576e-05	1.97263e-05	4.27937e-05	4.97796e-06	8.90513e-05	-1.17974e-05	-3.41789e-06	5.16199e-05	1.67722e-05	-7.57288e-05	8.44762e-05	2.55825e-05	6.46303e-05	2.58557e-05	4.46619e-05	7.00537e-05	2.75645e-05	-1.19501e-05
	-2.31551e-05	-1.05229e-05	-2.31551e-05	-1.05229e-05	-6.44028e-05	1.13421e-05	-5.59058e-05	-0.000100298	-8.44776e-05	-1.37988e-05	-5.94359e-05	-5.8068e-05	4.0986e-05	-1.29675e-06	4.34142e-05	-3.16968e-05	5.64193e-05	-4.51436e-05	-5.06538e-05	-5.57737e-05	-3.27289e-06	2.85142e-05	3.97972e-05	3.42403e-06	6.06211e-05	-1.65982e-05	3.80715e-05	-3.59308e-05	-5.34157e-07	2.73339e-05	-4.87511e-05	9.31272e-05	9.82879e-06	5.19854e-05	2.13891e-06	0.000106262	-2.97e-05	1.6844e-05	4.28422e-05	2.71424e-05	-6.4307e-05	8.88515e-05	3.79663e-05	8.5102e-05	2.23384e-05	3.21033e-05	6.9624e-05	4.10398e-05	-3.35071e-06
	-9.07429e-06	-1.5381e-05	-9.07429e-06	-1.5381e-05	-7.23177e-05	9.4311e-06	-3.57867e-05	-9.72383e-05	-7.2406e-05	-1.57275e-05	-6.13018e-05	-4.39395e-05	3.60747e-05	-1.21532e-05	3.55026e-05	-1.55569e-05	6.44768e-05	-8.87443e-06	-4.45459e-05	-3.0634e-05	-2.1401e-06	3.56162e-05	4.88801e-05	1.76305e-05	4.97223e-05	-2.1505e-05	1.61689e-05	-4.47772e-05	2.35482e-05	2.55491e-05	-4.06228e-05	0.000104297	1.49313e-05	5.61771e-05	8.29985e-06	0.000101472	-2.16025e-05	4.11059e-05	5.80645e-05	2.75127e-05	-4.08853e-05	7.22268e-05	5.935e-05	0.000103574	1.58212e-05	2.95446e-05	7.11943e-05	4.55152e-05	2.48652e-07
	-1.39935e-05	-2.12392e-05	-1.39935e-05	-2.12392e-05	-7.22326e-05	1.35201e-05	-1.16676e-05	-9.61783e-05	-4.53345e-05	-3.06562e-05	-5.31677e-05	-2.68109e-05	2.31633e-05	-1.50096e-05	1.5591e-05	3.58283e-06	5.75343e-05	1.33948e-05	-4.24381e-05	-6.49435e-06	-1.40073e-05	4.57182e-05	3.8963e-05	2.88369e-05	2.78236e-05	-2.14118e-05	9.26627e-06	-4.76237e-05	3.96305e-05	1.57643e-05	-1.94943e-05	0.000100466	3.50339e-05	5.03688e-05	1.54608e-05	7.46828e-05	-5.05059e-07	5.53678e-05	8.32868e-05	1.18829e-05	-1.34636e-05	4.66022e-05	6.87338e-05	0.000108045	6.30387e-06	3.39859e-05	6.57646e-05	3.69905e-05	-4.15196e-06
	-3.39127e-05	-3.00974e-05	-3.39127e-05	-3.00974e-05	-6.51475e-05	2.06092e-05	7.45152e-06	-9.61184e-05	-1.52629e-05	-4.65848e-05	-3.80336e-05	-1.46823e-05	1.8252e-05	-3.86608e-06	-4.32058e-06	1.37227e-05	4.05918e-05	1.2664e-05	-3.93302e-05	8.64531e-06	-2.78745e-05	5.18202e-05	1.50458e-05	2.60433e-05	4.92485e-06	-2.63186e-05	2.63637e-05	-4.84701e-05	4.37128e-05	1.09795e-05	-3.65892e-07	8.66361e-05	6.21364e-05	4.15605e-05	1.96217e-05	4.78933e-05	1.75924e-05	5.26296e-05	9.65091e-05	-1.07469e-05	8.95815e-06	2.59775e-05	5.81176e-05	9.85171e-05	7.86537e-07	4.64272e-05	5.03349e-05	2.34658e-05	-8.5526e-06
	-5.08319e-05	-3.69556e-05	-5.08319e-05	-3.69556e-05	-4.60625e-05	2.86982e-05	1.85706e-05	-9.40583e-05	6.80862e-06	-4.85135e-05	-2.18995e-05	-9.55375e-06	2.83407e-05	1.62775e-05	-1.52322e-05	1.88625e-05	2.86493e-05	9.33157e-07	-2.72224e-05	1.2785e-05	-2.87417e-05	5.69223e-05	-8.87127e-06	1.42497e-05	-5.97389e-06	-3.32254e-05	6.44611e-05	-4.83165e-05	3.77951e-05	2.21948e-05	2.76256e-06	8.08057e-05	8.72389e-05	3.97522e-05	2.17827e-05	4.31038e-05	2.56899e-05	3.38915e-05	9.77314e-05	-2.53767e-05	2.03799e-05	2.13528e-05	4.05013e-05	8.69888e-05	4.26927e-06	7.48686e-05	3.79052e-05	1.89412e-05	-4.95324e-06
	-5.27511e-05	-3.28138e-05	-5.27511e-05	-3.28138e-05	-1.59774e-05	3.47873e-05	2.36897e-05	-8.79984e-05	1.78802e-05	-2.64421e-05	-8.76539e-06	-5.42517e-06	5.24293e-05	3.9421e-05	-1.41438e-05	2.90023e-05	3.27068e-05	-7.79765e-06	8.85469e-07	1.29246e-05	-9.60895e-06	6.40243e-05	-1.57884e-05	3.45618e-06	3.12734e-06	-2.71322e-05	0.000107559	-4.0163e-05	2.78775e-05	4.741e-05	-1.0109e-05	8.89753e-05	0.000101341	4.29439e-05	2.89437e-05	6.63143e-05	2.77874e-05	1.61534e-05	9.99537e-05	-2.30065e-05	2.18016e-05	3.27281e-05	3.78851e-05	8.24605e-05	1.87521e-05	0.00011831	4.54755e-05	3.04165e-05	6.64613e-06
	-4.16703e-05	-1.2672e-05	-4.16703e-05	-1.2672e-05	1.31077e-05	3.58763e-05	1.98088e-05	-8.29384e-05	1.79517e-05	8.62921e-06	-8.63129e-06	2.7034e-06	8.0518e-05	5.75646e-05	-1.0554e-06	3.91421e-05	5.47643e-05	-8.52845e-06	3.19933e-05	1.20643e-05	1.65238e-05	6.71263e-05	-4.70548e-06	-3.37394e-07	3.12286e-05	9.60992e-07	0.000136656	-2.20094e-05	1.89598e-05	7.66252e-05	-2.69806e-05	0.000102145	9.74439e-05	4.21355e-05	4.21046e-05	9.75249e-05	3.08848e-05	1.34153e-05	0.000114176	-8.63624e-06	2.02233e-05	5.41034e-05	5.42688e-05	8.59322e-05	3.42347e-05	0.000161751	7.70458e-05	5.28918e-05	1.82455e-05
	-3.05895e-05	1.24698e-05	-3.05895e-05	1.24698e-05	2.91928e-05	2.59654e-05	5.92793e-06	-8.28784e-05	1.00232e-05	3.67006e-05	-2.24972e-05	1.2832e-05	0.000100607	6.27081e-05	1.7033e-05	3.82819e-05	8.18218e-05	-7.25926e-06	5.01012e-05	8.20397e-06	3.26566e-05	6.12283e-05	1.93774e-05	1.86905e-06	6.63299e-05	4.00542e-05	0.000141753	-4.85588e-06	1.50421e-05	9.78404e-05	-3.28521e-05	0.000103315	7.75465e-05	3.53272e-05	5.52656e-05	0.000119735	3.49823e-05	2.96772e-05	0.000135398	3.73395e-06	1.66451e-05	7.94788e-05	7.86526e-05	8.74039e-05	4.17174e-05	0.000176193	0.000119616	7.53672e-05	1.98449e-05
	-3.05087e-05	2.86116e-05	-3.05087e-05	2.86116e-05	2.92778e-05	1.20545e-05	-9.95296e-06	-8.68184e-05	-1.9052e-06	4.37719e-05	-4.23631e-05	2.19606e-05	0.000102695	5.18517e-05	3.61214e-05	2.74217e-05	9.98793e-05	-1.19901e-05	5.2209e-05	-2.65636e-06	2.87894e-05	5.03303e-05	4.84603e-05	1.20755e-05	9.44311e-05	7.01474e-05	0.000124851	2.29767e-06	1.81245e-05	0.000109056	-1.67238e-05	8.64841e-05	5.7649e-05	3.45189e-05	5.84265e-05	0.000130946	3.80798e-05	5.19391e-05	0.000152621	6.10419e-06	1.30668e-05	9.68541e-05	9.30364e-05	8.38756e-05	4.02001e-05	0.000159634	0.000157186	8.98425e-05	1.14442e-05
	-3.44279e-05	3.37534e-05	-3.44279e-05	3.37534e-05	2.33629e-05	8.14348e-06	-1.28339e-05	-8.87584e-05	-1.08337e-05	3.88432e-05	-5.5229e-05	2.60891e-05	8.3784e-05	3.29952e-05	5.22098e-05	2.25615e-05	0.000100937	-2.27209e-05	4.63169e-05	-1.75167e-05	1.19222e-05	4.64323e-05	7.95432e-05	2.82819e-05	0.000107532	8.22406e-05	0.000101948	-2.54878e-06	3.22068e-05	0.000114271	1.74047e-05	5.96537e-05	5.07515e-05	5.07106e-05	5.05874e-05	0.000140156	3.81772e-05	6.6201e-05	0.000160843	3.47444e-06	1.04885e-05	0.000102229	9.44201e-05	7.83473e-05	3.56828e-05	0.000131075	0.000183757	9.43179e-05	1.0436e-06
	-3.3347e-05	3.38952e-05	-3.3347e-05	3.38952e-05	2.2448e-05	2.02326e-05	2.85247e-07	-8.86984e-05	-1.67621e-05	3.49146e-05	-5.20949e-05	1.92177e-05	5.28727e-05	1.51388e-05	5.82982e-05	3.27013e-05	8.69942e-05	-3.34517e-05	4.34247e-05	-2.9377e-05	-3.94499e-06	4.85343e-05	0.000107626	4.44883e-05	0.000103634	7.93338e-05	8.60456e-05	-7.3952e-06	5.52891e-05	0.000118486	5.45331e-05	3.68233e-05	6.18541e-05	7.89023e-05	3.97484e-05	0.000149367	3.42747e-05	6.34629e-05	0.000163065	-1.55371e-07	7.91024e-06	9.56047e-05	8.88039e-05	7.38189e-05	3.31655e-05	0.000112516	0.000194327	9.37932e-05	6.42991e-07
	-2.52662e-05	3.4037e-05	-2.52662e-05	3.4037e-05	2.65331e-05	3.83216e-05	1.74044e-05	-9.36384e-05	-2.46906e-05	3.99859e-05	-4.19608e-05	3.34627e-06	2.39613e-05	4.28236e-06	5.33866e-05	4.98411e-05	7.00518e-05	-3.91825e-05	3.85326e-05	-3.52374e-05	-9.81221e-06	4.86363e-05	0.000122709	5.36948e-05	8.47349e-05	6.1427e-05	8.61431e-05	-5.24166e-06	7.43714e-05	0.000117701	7.76615e-05	2.49929e-05	8.09566e-05	9.4094e-05	3.29094e-05	0.000148577	2.83722e-05	4.37248e-05	0.000163288	-2.78517e-06	3.31965e-07	8.49801e-05	7.81877e-05	6.92906e-05	2.96482e-05	0.000103958	0.000179897	9.22685e-05	1.32423e-05
	-1.51854e-05	3.81788e-05	-1.51854e-05	3.81788e-05	2.66181e-05	4.34107e-05	2.55235e-05	-0.000100578	-3.2619e-05	4.30573e-05	-3.88267e-05	-1.45252e-05	6.05e-06	-3.57408e-06	3.9475e-05	5.9981e-05	6.01093e-05	-3.79133e-05	2.16404e-05	-3.30977e-05	-9.67942e-06	3.97384e-05	0.000113792	5.49012e-05	5.58361e-05	2.95201e-05	9.72405e-05	-2.08811e-06	8.04537e-05	0.000110917	7.979e-05	3.01626e-05	9.70591e-05	8.22857e-05	2.90703e-05	0.000128788	2.44696e-05	1.79867e-05	0.00016451	-6.41493e-06	-1.22463e-05	8.13554e-05	6.25714e-05	6.77623e-05	2.2131e-05	9.63991e-05	0.000137467	9.17439e-05	3.18417e-05
	-1.21046e-05	4.23206e-05	-1.21046e-05	4.23206e-05	1.67032e-05	3.14997e-05	1.96426e-05	-0.000104518	-3.75475e-05	3.81286e-05	-4.56926e-05	-2.63966e-05	1.13867e-06	-1.04305e-05	2.35634e-05	5.81207e-05	5.71667e-05	-3.56441e-05	-1.02517e-05	-2.69581e-05	-7.54663e-06	2.88403e-05	8.28748e-05	5.61076e-05	2.49374e-05	-8.38666e-06	0.000105338	-3.93455e-06	7.25361e-05	0.000104132	6.89184e-05	4.83322e-05	0.000101162	5.14774e-05	2.32313e-05	9.99984e-05	2.55671e-05	-1.75143e-06	0.000168732	-1.00447e-05	-2.38246e-05	9.07307e-05	4.19552e-05	7.0234e-05	1.36137e-05	9.08404e-05	8.30378e-05	9.22192e-05	4.34411e-05
	-1.50238e-05	3.94624e-05	-1.50238e-05	3.94624e-05	-1.21172e-06	1.35887e-05	5.76166e-06	-0.000103458	-3.64759e-05	2.71999e-05	-5.55585e-05	-2.6268e-05	6.22734e-06	-1.7287e-05	1.16518e-05	4.52606e-05	4.62242e-05	-3.83749e-05	-4.31439e-05	-2.48184e-05	-8.41385e-06	2.39424e-05	4.79576e-05	5.93141e-05	3.03863e-06	-3.52935e-05	0.000102435	-5.781e-06	5.56184e-05	0.000105347	6.00469e-05	6.75018e-05	9.42642e-05	2.16691e-05	1.23922e-05	7.82089e-05	2.76646e-05	-4.48957e-06	0.000173955	-1.16745e-05	-2.74029e-05	0.000103106	2.9339e-05	7.57057e-05	1.20964e-05	9.02817e-05	3.76081e-05	8.96945e-05	4.40405e-05
	-2.0943e-05	2.36042e-05	-2.0943e-05	2.36042e-05	-2.11266e-05	5.67775e-06	-1.11192e-05	-0.000100398	-3.34044e-05	1.42713e-05	-5.74245e-05	-1.61394e-05	1.7316e-05	-2.21434e-05	6.74019e-06	2.84004e-05	1.92817e-05	-4.31057e-05	-6.10361e-05	-3.06788e-05	-1.52811e-05	2.40444e-05	3.20406e-05	6.15205e-05	-2.86014e-06	-4.12003e-05	9.45327e-05	-2.62743e-06	3.97007e-05	0.000110562	5.91753e-05	7.06714e-05	8.33667e-05	5.86077e-06	-4.46834e-07	7.74194e-05	3.1762e-05	9.77231e-06	0.000174177	-8.30429e-06	-2.79811e-05	0.000107481	3.77227e-05	7.71774e-05	1.45791e-05	8.87231e-05	1.31783e-05	8.51699e-05	3.76398e-05
	-2.68622e-05	2.74606e-06	-2.68622e-05	2.74606e-06	-3.80416e-05	1.77668e-05	-2.90001e-05	-9.63384e-05	-2.93328e-05	2.34263e-06	-5.42904e-05	1.98915e-06	2.94047e-05	-2.49999e-05	3.82858e-06	9.54022e-06	-1.06608e-05	-3.88365e-05	-5.39282e-05	-4.35391e-05	-2.81483e-05	2.11464e-05	4.01235e-05	5.87269e-05	1.22411e-05	-3.11071e-05	9.36301e-05	3.52612e-06	3.4783e-05	0.000104778	6.23037e-05	5.1841e-05	7.74692e-05	6.05247e-06	-1.22859e-05	9.26299e-05	3.98595e-05	3.10342e-05	0.000166399	6.59299e-08	-2.75594e-05	9.88567e-05	6.31065e-05	6.56491e-05	1.80618e-05	8.11644e-05	8.74863e-06	8.06452e-05	3.22392e-05
	-3.17814e-05	-9.11213e-06	-3.17814e-05	-9.11213e-06	-5.09565e-05	4.38559e-05	-4.9881e-05	-9.12784e-05	-2.32613e-05	-7.58603e-06	-4.91563e-05	2.41177e-05	3.74933e-05	-2.18563e-05	3.91698e-06	-1.032e-05	-2.06033e-05	-2.45673e-05	-2.58204e-05	-6.23994e-05	-4.20155e-05	1.02484e-05	5.82063e-05	4.99334e-05	3.83424e-05	-1.60139e-05	9.97276e-05	6.79678e-07	4.18654e-05	8.19928e-05	6.04322e-05	2.60106e-05	7.85717e-05	1.52442e-05	-1.41249e-05	0.00011084	5.0957e-05	4.72961e-05	0.000151621	1.24362e-05	-2.81377e-05	8.7232e-05	8.74903e-05	4.61208e-05	2.35446e-05	7.16057e-05	1.73189e-05	7.71205e-05	2.58386e-05
	-3.17006e-05	-5.97032e-06	-3.17006e-05	-5.97032e-06	-5.88714e-05	6.99449e-05	-6.97619e-05	-9.22184e-05	-1.81897e-05	-1.65147e-05	-4.40222e-05	3.82463e-05	4.0582e-05	-7.71274e-06	6.00537e-06	-2.91802e-05	2.45424e-06	-1.02981e-05	5.28749e-06	-8.62598e-05	-5.28827e-05	-7.64959e-06	6.62892e-05	3.41398e-05	5.64436e-05	-1.9207e-06	0.000102825	-1.21668e-05	5.29477e-05	4.8208e-05	4.95606e-05	1.21802e-05	7.96743e-05	2.34358e-05	-3.96398e-06	0.000122051	5.60544e-05	5.1558e-05	0.000133844	2.08064e-05	-2.37159e-05	8.26073e-05	8.9874e-05	3.35924e-05	3.00271e-05	6.80471e-05	2.88892e-05	7.05959e-05	1.64379e-05
	-2.06198e-05	2.17149e-06	-2.06198e-05	2.17149e-06	-5.77864e-05	8.1034e-05	-7.66428e-05	-9.81584e-05	-1.71182e-05	-2.44433e-05	-3.88881e-05	4.03749e-05	4.16707e-05	1.84308e-05	1.00938e-05	-4.00404e-05	4.05117e-05	-8.02891e-06	2.43953e-05	-0.00010912	-5.97499e-05	-2.45476e-05	6.13721e-05	1.83462e-05	5.75449e-05	9.17249e-06	9.09224e-05	-2.90132e-05	6.203e-05	1.44232e-05	3.4689e-05	1.83498e-05	7.37768e-05	2.36275e-05	1.2197e-05	0.000120261	4.91519e-05	4.68199e-05	0.000117066	2.21766e-05	-1.62942e-05	8.09826e-05	6.82578e-05	3.30642e-05	3.65098e-05	6.74884e-05	3.14595e-05	5.60713e-05	3.03729e-06
	-2.539e-06	3.31329e-06	-2.539e-06	3.31329e-06	-4.37013e-05	7.5123e-05	-6.55237e-05	-0.000101098	-2.20466e-05	-3.3372e-05	-3.0754e-05	3.25034e-05	4.17593e-05	4.75744e-05	1.61822e-05	-3.19006e-05	6.35692e-05	-2.27597e-05	2.85032e-05	-0.00012098	-5.96171e-05	-3.44455e-05	5.8455e-05	8.55265e-06	4.66461e-05	1.82657e-05	6.70198e-05	-3.68597e-05	6.71123e-05	-6.36156e-06	2.38174e-05	3.55194e-05	6.28793e-05	2.08192e-05	3.03579e-05	0.000107472	3.42494e-05	4.10818e-05	0.000103288	2.25469e-05	-9.87248e-06	7.3358e-05	4.36416e-05	3.15358e-05	4.29926e-05	5.99297e-05	2.30298e-05	3.85466e-05	-1.13633e-05
[truncated: 1,861 more rows]
[truncated: 32 more columns]

## Sheet: S Fig. 6a
	0.3	0.2837	0.2674	0.2511	0.2348	0.2185	0.2022	0.1859	0.1696	0.1533	0.137	0.1207	0.1044	0.0881	0.0717999999999999	0.0554999999999999	0.0391999999999999	0.0228999999999999	0.00659999999999994	-0.00970000000000006	-0.0260000000000001	-0.0423000000000001	-0.0586000000000001	-0.0749000000000001	-0.0912000000000001	-0.1075	-0.1238	-0.1401	-0.1564	-0.1727	-0.189	-0.2053	-0.2216	-0.2379	-0.2542	-0.2705	-0.2868	-0.3031	-0.3194	-0.3357	-0.352	-0.3683	-0.3846	-0.4009	-0.4172	-0.4335	-0.4498	-0.4661	-0.4824
[truncated: 1,169 more rows]
[truncated: 32 more columns]

[truncated: 24 more sheets: S Fig. 6b, S Fig. 6c, S Fig. 7, S Fig. 8, S Fig. 9, S Fig. 10, S Fig. 11, S Fig. 12a, S Fig. 12b, S Fig. 13a, S Fig. 13b, S Fig. 13c, S Fig. 14a, S Fig. 14b, S Fig. 15, S Fig. 16a, S Fig. 16b, S Fig. 16c, S Fig. 16d, S Fig. 17 …]
