# Supplementary material for: Carbonate anions and radicals induce interfacial water ordering in CO2 electroreduction on gold
Source: Nat Chem. 2025 Nov 25;18(3):473–81. doi: 10.1038/s41557-025-01977-8 (PMC12962966; doi:10.1038/s41557-025-01977-8)
Supplement: Supplementary file 3 — Source data. [file 41557_2025_1977_MOESM3_ESM.xlsx]

## Sheet: Fig. 1a
	0.2837	0.2674	0.2511	0.2348	0.2185	0.2022	0.1859	0.1696	0.1533	0.137	0.1207	0.1044	0.0881	0.0717999999999999	0.0554999999999999	0.0391999999999999	0.0228999999999999	0.00659999999999994	-0.00970000000000006	-0.0260000000000001	-0.0423000000000001	-0.0586000000000001	-0.0749000000000001	-0.0912000000000001	-0.1075	-0.1238	-0.1401	-0.1564	-0.1727	-0.189	-0.2053	-0.2216	-0.2379	-0.2542	-0.2705	-0.2868	-0.3031	-0.3194	-0.3357	-0.352	-0.3683	-0.3846	-0.4009	-0.4172	-0.4335	-0.4498	-0.4661	-0.4824	-0.4987
998.933	1.3163e-06	-6.09687e-05	1.57625e-06	1.48497e-06	-1.3087e-05	2.22357e-07	1.42635e-06	-1.70974e-07	-5.81837e-06	-1.24316e-05	-4.18077e-06	4.68619e-06	1.05884e-07	3.10589e-06	-1.06304e-05	-4.39847e-06	2.87234e-06	-1.87293e-06	-2.69084e-06	-6.74821e-06	6.02953e-06	2.59139e-06	2.22759e-06	-1.63724e-05	-7.97483e-06	2.50871e-06	-1.15276e-05	2.26282e-06	-5.04919e-07	2.72245e-06	-1.51074e-05	-5.62162e-06	4.99337e-06	1.99939e-06	-4.6322e-05	2.11044e-05	1.25044e-05	3.83044e-05	5.91044e-05	9.3423e-06	1.3946e-06	7.47946e-05	-7.58043e-06	-1.38088e-06	-3.51809e-05	3.42994e-05	1.49433e-05	2.67583e-06	5.0861e-07
1000.22	2.52076e-05	-1.76871e-05	-6.22375e-06	-9.91503e-06	1.34857e-06	1.75433e-05	-1.57737e-05	-3.71755e-06	-7.81837e-06	2.30468e-05	4.48333e-06	2.68619e-06	-3.09411e-06	-1.72941e-05	5.69563e-07	-1.59847e-06	2.00023e-05	5.31952e-06	1.19092e-05	1.28518e-05	1.30675e-05	-1.54086e-05	3.53872e-06	-1.74218e-05	-3.37483e-06	-2.21774e-06	-5.27597e-07	-1.35372e-05	-1.29965e-05	-2.87755e-06	-3.45074e-05	1.07333e-05	-2.20664e-06	2.12108e-05	-3.7722e-05	1.43044e-05	1.17044e-05	1.33044e-05	5.17044e-05	1.35423e-05	-3.2054e-06	4.55946e-05	-1.38043e-06	3.41912e-06	-3.53809e-05	3.50994e-05	6.73637e-06	1.13618e-05	1.12588e-05
1001.5	4.83328e-06	-1.33201e-05	-2.32237e-05	-3.3315e-05	5.58418e-06	2.88643e-05	-3.99736e-05	6.50779e-06	-3.12361e-06	4.35252e-05	1.61474e-05	-7.91381e-06	4.69838e-06	-1.35083e-05	3.96956e-06	-4.19847e-06	3.15322e-05	7.11198e-06	1.88833e-05	1.05822e-05	9.70543e-06	-2.04427e-05	1.44985e-06	-1.56711e-05	-2.86106e-06	-9.3442e-06	2.35092e-05	6.52097e-06	-1.02692e-05	1.2406e-05	-2.18358e-05	1.94883e-05	1.23239e-06	2.90222e-05	-3.2522e-05	5.70443e-06	8.30443e-06	-2.62956e-05	2.67044e-05	1.34229e-06	4.89268e-06	2.96717e-05	1.11713e-05	1.71821e-05	-1.60501e-05	5.30991e-05	-6.67053e-06	1.82479e-05	2.4809e-05
1002.79	-2.0317e-05	-9.5532e-06	-2.55788e-05	-9.94537e-07	1.38662e-05	3.13853e-05	-4.3832e-05	5.53313e-06	1.57115e-06	4.44036e-05	2.74115e-05	9.34406e-07	4.49089e-06	-1.97225e-05	1.2054e-05	-3.98968e-06	3.38621e-05	3.10443e-06	2.20573e-05	-4.87435e-07	-8.56624e-07	-3.06768e-05	-2.39021e-07	-7.72049e-06	2.4527e-06	-1.38706e-05	3.65459e-05	1.35791e-05	-8.34188e-06	2.20896e-05	-9.96414e-06	2.06432e-05	2.27142e-06	2.66336e-05	-3.1122e-05	-5.89557e-06	-1.29557e-06	-7.86956e-05	-1.54956e-05	-2.72109e-05	7.19076e-06	4.54887e-06	1.8523e-05	2.1345e-05	-1.71933e-06	5.62988e-05	1.00401e-05	1.89339e-05	2.82963e-05
1004.08	-4.47954e-05	-1.23863e-05	-3.15338e-05	2.3126e-05	7.54817e-06	2.6043e-05	-4.65536e-05	-3.84154e-06	-2.0109e-07	2.1682e-05	3.58756e-05	-2.17375e-07	-2.31662e-06	-3.15367e-05	3.73847e-06	-1.31809e-05	2.85341e-05	-4.90312e-06	1.86314e-05	2.44369e-05	-7.81867e-06	-4.03109e-05	1.47211e-06	-1.00328e-05	8.96647e-06	-1.33971e-05	3.51827e-05	5.63499e-06	-5.61455e-06	2.31732e-05	7.50751e-06	9.39819e-06	2.67565e-06	8.74507e-06	-2.97627e-05	-1.57362e-05	-5.15064e-06	-7.51648e-05	-1.23674e-05	-1.68359e-05	3.68885e-06	-2.3574e-05	1.78747e-05	1.3708e-05	8.81145e-06	4.10985e-05	9.95077e-06	1.70199e-05	7.58357e-06
1005.36	-6.43537e-05	-2.1911e-05	-3.50803e-05	3.46744e-07	-1.36984e-06	1.47008e-05	-4.28752e-05	-9.8162e-06	-1.18547e-06	-8.77344e-06	3.65397e-05	-7.36916e-06	-1.15241e-05	-3.71509e-05	-1.37771e-05	-2.41721e-05	1.82061e-05	-1.47107e-05	1.16356e-05	2.51613e-05	-9.80728e-07	-4.1345e-05	-3.97524e-06	-6.54503e-06	1.14802e-05	-7.32356e-06	2.49143e-05	-7.70915e-06	-1.48722e-06	1.98568e-05	-4.80205e-06	-6.159e-06	3.07987e-06	-1.11434e-05	-2.70033e-05	-2.41769e-05	-1.42057e-05	-6.5434e-05	-7.63929e-06	-1.24609e-05	-3.41307e-06	-4.20968e-05	1.08265e-05	-1.52903e-06	1.39422e-05	2.28982e-05	-3.33858e-06	1.05059e-05	2.26149e-05
1006.65	-7.544e-05	-3.34357e-05	-3.24269e-05	-1.46325e-05	-1.08785e-06	4.55849e-06	-3.23968e-05	1.00914e-06	-3.36984e-06	-2.86289e-05	2.88038e-05	-1.37209e-05	-1.91316e-05	-2.7365e-05	-2.46926e-05	-2.97633e-05	7.67807e-06	-2.03182e-05	4.83978e-06	7.62606e-06	-3.46499e-05	-3.05791e-05	-5.42259e-06	-1.4573e-06	5.794e-06	-2.50006e-07	1.4246e-05	-1.60533e-05	4.8401e-06	1.44089e-05	-8.91161e-06	-1.21162e-05	3.08409e-06	-1.8832e-05	-1.7644e-05	-2.72176e-05	-2.08608e-05	-3.89032e-05	1.64888e-05	5.91409e-06	-7.71498e-06	-4.60197e-05	4.37819e-06	-1.45661e-05	1.6273e-05	1.64979e-05	-1.84279e-05	9.91922e-07	1.34463e-05
1007.93	-7.68303e-05	-4.19605e-05	-2.47734e-05	-1.78117e-05	-6.05647e-06	4.01621e-06	-1.91184e-05	-2.20895e-05	-5.35422e-06	-2.58844e-05	1.56679e-05	-1.18727e-05	-2.39391e-05	-9.79221e-07	-1.72917e-05	-2.75545e-05	3.35006e-06	-1.33258e-05	2.04394e-06	-1.29092e-05	-4.67191e-05	-9.41321e-06	-5.86994e-06	1.23043e-06	-8.29224e-06	-5.76462e-07	1.21776e-05	-7.59743e-06	1.57674e-05	1.77609e-05	-9.82117e-06	-3.73772e-05	1.48832e-06	-6.32046e-06	-3.08468e-06	-2.22583e-05	-1.81158e-05	7.62755e-06	-2.62103e-05	-2.49425e-05	-2.8169e-06	-3.75426e-05	7.72992e-06	-1.92031e-05	2.10038e-05	-2.19841e-05	-2.45173e-05	-4.92206e-06	2.77614e-07
1009.22	-6.98286e-05	-4.40852e-05	-1.41199e-05	-1.09909e-05	-1.8251e-06	-2.44916e-06	-8.64006e-06	-2.25881e-05	-5.13859e-06	1.46012e-06	-2.6795e-07	4.1755e-06	-2.69466e-05	-1.73185e-05	8.30927e-06	-2.06936e-05	-2.60535e-05	1.12667e-05	4.44811e-06	-1.96445e-05	-3.97883e-05	3.89926e-06	-7.11729e-06	-8.18411e-08	-2.55785e-05	2.06386e-05	-1.00259e-06	-2.41191e-05	-8.16519e-06	-2.09343e-05	-9.93072e-06	-4.80383e-05	-2.70746e-06	-9.60134e-06	8.27464e-06	-9.89895e-06	-4.17091e-06	-3.10975e-05	-3.83095e-05	-2.85991e-05	1.04812e-05	-2.32654e-05	-1.08716e-05	-1.64401e-05	-7.25675e-06	-3.84661e-05	-1.84066e-05	-8.36048e-07	5.90896e-06
1010.5	-5.7851e-05	-3.921e-05	-6.66452e-07	1.62987e-06	4.20627e-06	-5.14529e-07	-3.56167e-06	-8.48673e-06	-2.12297e-06	-8.48274e-06	-1.76038e-05	-6.83639e-06	-2.75541e-05	-2.66578e-05	1.44384e-05	-1.34328e-05	-3.80571e-05	1.52951e-05	9.25227e-06	-2.37974e-06	-2.08574e-05	1.88117e-05	-8.97575e-06	-2.71951e-06	-3.78325e-05	2.72537e-05	-3.78278e-06	-2.84778e-05	-8.98592e-06	-2.49177e-05	-8.44028e-06	-1.73084e-05	-8.50323e-06	2.51777e-06	7.83396e-06	5.26037e-06	1.5174e-05	-5.38226e-05	-2.82087e-05	-1.48557e-05	2.47793e-05	-8.58829e-06	-1.68731e-05	-1.28772e-05	-2.45173e-05	-3.91481e-05	-4.49597e-06	3.34303e-06	-1.14923e-05
1011.79	-4.49853e-05	-3.01347e-05	-1.34388e-05	-8.02592e-06	7.43764e-06	4.2201e-06	-1.08328e-06	9.81465e-06	1.89265e-06	-8.62559e-06	-3.33397e-05	-2.84826e-06	-2.01617e-05	-3.05971e-05	2.05675e-05	-8.77188e-06	-3.54607e-05	2.67235e-05	1.14564e-05	-1.87199e-05	-1.26597e-07	2.91242e-05	-9.4342e-06	-4.15719e-06	-3.78864e-05	3.04688e-05	-1.96296e-06	-1.70364e-05	-7.00666e-06	-1.51011e-05	-3.34984e-06	9.02151e-06	-1.0499e-05	1.98369e-05	5.58566e-07	1.72197e-05	2.9719e-05	-6.11477e-05	-8.70787e-06	2.68768e-06	3.20774e-05	6.68885e-06	-1.54747e-05	-1.33142e-05	-3.09778e-05	-3.14301e-05	6.81468e-06	1.55221e-05	-6.93475e-07
1013.07	-3.43356e-05	-2.20594e-05	-1.80111e-05	-1.26817e-05	7.06901e-06	8.35472e-06	5.99511e-06	2.2516e-05	4.70828e-06	-4.36845e-06	-4.18756e-05	9.33986e-06	2.23084e-06	-2.97365e-05	2.14966e-05	-7.51099e-06	-2.66643e-05	3.75518e-05	7.8606e-06	-1.58602e-05	1.22042e-05	3.04367e-05	-7.09266e-06	-1.74981e-05	-2.57404e-05	-1.18405e-05	1.25686e-06	-3.39512e-06	-5.2274e-06	2.10909e-06	3.7406e-06	2.25514e-05	-2.29478e-06	2.9156e-05	-1.25168e-05	2.1979e-05	3.12639e-05	-5.46728e-05	7.59295e-06	1.34311e-05	2.95754e-05	-2.31034e-05	-1.34762e-05	-1.55513e-05	-2.90384e-05	-2.11121e-05	4.32533e-06	2.91012e-05	2.31053e-05
1014.36	-2.69419e-05	-1.97842e-05	-1.39834e-05	-1.15375e-05	4.90038e-06	9.88935e-06	-1.64451e-05	2.16174e-05	4.1239e-06	2.88695e-07	-3.86115e-05	1.84895e-05	-3.90778e-06	-2.60383e-05	1.74257e-05	-7.0501e-06	1.31994e-05	4.31802e-05	-5.35235e-07	-3.20037e-06	1.11351e-05	2.35492e-05	-2.35112e-06	-3.6239e-05	-7.59437e-06	-3.07498e-05	4.27668e-06	-3.5381e-07	-5.44813e-06	1.37193e-05	9.03105e-06	2.06813e-05	-2.00874e-05	2.10751e-05	-4.05489e-05	1.21153e-05	2.04088e-05	-3.93979e-05	1.16938e-05	1.49745e-05	2.14735e-05	-3.90957e-05	-1.56777e-05	-1.05883e-05	-2.44989e-05	-1.43941e-05	-1.7564e-05	3.88803e-05	4.23041e-05
1015.65	-2.16363e-05	-2.23089e-05	-5.15578e-06	-4.59329e-06	3.53175e-06	8.02398e-06	-2.20853e-05	2.31878e-06	-2.66047e-06	3.45839e-07	-2.53474e-05	1.46392e-05	1.53596e-07	-1.95402e-05	1.25548e-05	-3.38922e-06	3.60631e-05	4.20086e-05	-1.03311e-05	9.25941e-06	-7.3412e-07	1.16652e-05	1.79042e-06	-5.99798e-05	5.75165e-06	-2.80592e-05	4.29649e-06	6.14719e-06	-5.86887e-06	1.35295e-05	8.12149e-06	8.81123e-06	-2.588e-05	-7.40575e-06	-4.6781e-05	2.85161e-06	6.35375e-06	-2.1723e-05	-1.20541e-06	1.15179e-05	1.77716e-05	-3.80879e-05	-2.36793e-05	1.17747e-05	-1.51498e-06	2.25473e-06	-2.48108e-05	4.24593e-05	4.43029e-05
1016.93	-1.58266e-05	-2.32336e-05	3.27188e-06	-3.40625e-06	3.76312e-06	3.95861e-06	-1.17254e-05	1.75696e-05	5.12495e-06	-9.59702e-06	-1.00811e-05	-3.61116e-06	4.01497e-06	-9.4421e-06	1.16839e-05	-2.14611e-06	3.71267e-05	3.4837e-05	-1.63269e-05	1.25192e-05	1.76609e-07	5.81152e-07	1.73197e-06	-8.13207e-05	5.89769e-06	-1.41685e-05	2.86467e-06	2.64819e-06	-1.20608e-05	2.7397e-06	1.61193e-06	-2.85887e-06	-2.46727e-05	3.55958e-06	-2.88131e-05	-2.12097e-07	6.98683e-07	-9.64813e-06	2.51146e-05	8.86126e-06	-5.75917e-06	-2.28802e-05	1.91383e-05	-1.58498e-05	1.08689e-05	6.70352e-06	-3.48575e-05	3.94384e-05	2.77017e-05
1018.22	-6.90489e-06	-1.63584e-05	6.69955e-06	3.9808e-06	2.3945e-06	2.93236e-07	7.23438e-06	1.70204e-05	6.31037e-06	4.64916e-06	-2.41467e-06	-2.44175e-05	-1.52365e-06	1.85601e-06	1.4613e-05	2.097e-06	2.19904e-05	2.22654e-05	-1.47227e-05	3.37899e-06	3.28733e-06	-3.50285e-06	1.1849e-05	-9.06616e-05	1.24099e-05	-8.77768e-07	-5.6716e-07	-3.2508e-06	-9.25267e-06	7.75456e-06	-8.56213e-06	-1.57856e-05	-2.00653e-05	5.12491e-06	-4.03433e-06	3.33258e-06	-1.01555e-05	-1.29793e-05	3.52286e-05	4.55169e-06	-9.28995e-06	3.27589e-07	5.2556e-05	-2.84744e-05	1.18528e-05	3.55231e-06	-3.45042e-05	3.04175e-05	3.10044e-06
1019.5	6.38479e-06	-2.88311e-06	3.72722e-06	1.27678e-05	1.03646e-05	-1.37213e-06	2.35942e-05	5.27124e-06	6.09579e-06	4.69533e-06	1.90875e-05	-3.78238e-05	1.75941e-05	6.75413e-06	1.65421e-05	6.74011e-06	2.65408e-06	2.29374e-06	-5.71858e-06	4.17595e-06	9.59806e-06	4.41315e-06	1.2766e-05	-8.42025e-05	8.52205e-06	4.81292e-06	-2.39898e-06	-6.3498e-06	5.55427e-07	1.55694e-05	-1.09362e-05	-1.51124e-05	-1.30579e-05	1.04902e-05	1.69444e-05	7.87726e-06	-9.60961e-06	3.24e-05	3.57425e-05	1.04212e-06	1.77927e-06	2.19353e-05	7.03736e-05	-3.98989e-05	6.83674e-06	4.01095e-07	-1.7151e-05	1.75965e-05	-1.47008e-05
1020.79	2.33545e-05	9.93486e-06	-3.24512e-06	1.61549e-05	1.21347e-05	-6.37509e-07	2.7954e-05	-1.08779e-05	9.68121e-06	-4.4585e-06	2.53898e-05	-3.68301e-05	2.23119e-05	-2.74775e-06	1.16712e-05	9.18322e-06	-8.08226e-06	2.53203e-05	4.48559e-06	9.7291e-07	1.47088e-05	2.33291e-05	5.483e-06	-4.73437e-05	1.63423e-06	9.03617e-07	-4.3081e-07	-5.2488e-06	9.56353e-06	2.61843e-05	-2.91025e-06	-4.4391e-06	-3.65055e-06	-1.46506e-05	2.09232e-05	2.25215e-05	-4.46375e-06	5.25793e-05	6.97929e-06	1.12901e-05	1.74485e-05	3.19431e-05	6.77912e-05	4.52344e-06	2.82065e-06	2.04988e-06	1.54023e-05	4.77562e-06	-1.7502e-05
1022.07	4.16681e-05	1.43528e-05	-9.91281e-06	1.92421e-05	9.90478e-06	-2.03975e-06	1.81138e-05	-2.26271e-05	1.72666e-05	-1.32123e-05	2.0292e-05	-2.36365e-05	1.58297e-05	4.31675e-06	-2.39972e-06	7.82633e-06	-2.61859e-06	3.17468e-05	7.48976e-06	-1.63013e-06	1.00195e-05	3.10984e-05	-5.8e-06	-1.2285e-05	-1.85358e-06	1.61643e-05	-8.70074e-06	-9.47798e-07	1.05716e-05	3.39991e-05	1.01157e-05	7.03415e-06	6.95683e-06	-2.11915e-05	6.10198e-06	2.87657e-05	-9.17899e-07	5.29586e-05	-1.55839e-05	1.59382e-05	3.03177e-05	2.49508e-05	4.78088e-05	2.61458e-05	2.20456e-06	9.89867e-06	3.71491e-06	-4.4453e-06	-7.30322e-06
1023.36	5.83498e-05	8.37081e-06	-1.79805e-05	1.09294e-05	5.87487e-06	1.758e-06	-1.32635e-06	-2.15763e-05	2.42521e-05	-1.29661e-05	1.17942e-05	-7.64279e-06	3.54746e-06	-3.01875e-06	-3.01357e-06	2.86943e-06	-1.45981e-05	2.35733e-05	-2.10608e-06	-1.83317e-06	-1.10698e-05	3.56676e-05	-1.4683e-05	9.1738e-06	-7.41401e-07	2.3225e-05	-1.55707e-05	-9.61868e-06	2.37972e-06	3.1414e-05	1.83416e-05	1.05074e-05	1.59642e-05	-1.39324e-05	2.09569e-06	2.68099e-05	-9.72043e-07	4.29379e-05	-2.75471e-05	1.33862e-05	3.67869e-05	3.55858e-06	1.98265e-05	2.53681e-05	2.78847e-06	7.77913e-06	-2.97245e-06	-8.06623e-06	6.89556e-06
1024.65	7.08235e-05	-3.61121e-06	-2.86482e-05	-3.98332e-06	8.44967e-07	8.95576e-06	-3.6747e-07	-4.72549e-06	2.56375e-05	-2.11998e-06	6.69641e-06	1.95088e-06	-7.93476e-06	-1.63542e-05	-7.22741e-06	-2.68746e-06	-1.23776e-05	7.94948e-06	-6.11648e-06	-2.03621e-06	-1.85393e-05	3.38368e-05	-1.5566e-05	1.22326e-05	1.57078e-06	2.16857e-05	-2.18406e-05	-1.58896e-05	2.8776e-06	1.74289e-05	1.45676e-05	5.38067e-06	1.71716e-05	-6.73293e-07	-2.71059e-06	1.80542e-05	-2.02619e-06	3.11172e-05	-2.83103e-05	6.63422e-06	3.66562e-05	1.36593e-05	-5.15591e-06	1.11904e-05	1.77237e-06	7.25959e-06	-4.4598e-06	-3.88715e-06	1.46943e-05
1025.93	7.76492e-05	-1.13932e-05	-4.05159e-05	-2.87248e-06	-2.18494e-06	1.41535e-05	1.79141e-06	-1.11576e-05	2.04229e-05	1.35262e-05	6.19863e-06	3.44559e-07	-1.1817e-05	-2.42897e-05	-7.84126e-06	-4.64434e-06	-2.75716e-06	-4.27438e-06	-1.31269e-05	5.36792e-06	-2.72089e-05	2.6006e-05	-5.44897e-06	2.29134e-06	1.48297e-06	1.13464e-05	-2.61106e-05	-1.79604e-05	1.97549e-06	-1.15627e-06	-1.60649e-06	-1.54608e-06	2.97895e-06	1.13858e-05	-1.51687e-06	6.49839e-06	-8.03318e-08	2.38966e-05	-2.12736e-05	2.82248e-07	3.19254e-05	2.09601e-05	-1.91383e-05	-2.98723e-06	-8.43719e-07	5.54005e-06	8.52841e-07	9.09192e-06	9.69313e-06
1027.22	7.86109e-05	-4.77526e-06	-5.11836e-05	3.43835e-06	-4.14847e-07	1.33513e-05	3.15029e-06	-7.38964e-06	1.18083e-05	2.53724e-05	6.50084e-06	1.18277e-06	-2.4992e-06	-1.72252e-05	1.74489e-06	7.98762e-07	7.66332e-06	-6.49824e-06	-1.41373e-05	6.37206e-06	-2.32785e-05	1.45752e-05	-2.51152e-05	-1.00499e-05	-4.85098e-09	-2.59286e-06	-2.65805e-05	-1.48313e-05	2.47337e-06	-1.13414e-05	-1.05946e-05	-4.27282e-06	1.22316e-05	1.64449e-05	4.27684e-06	-3.25739e-06	7.26552e-06	2.52759e-05	-1.22368e-05	-2.69725e-07	2.55946e-05	2.78609e-05	-1.79207e-05	-4.9649e-06	-5.98112e-08	2.42051e-06	1.05655e-05	-2.09866e-06	-6.90809e-06
1028.5	7.43565e-05	-9.80294e-06	-5.94513e-05	1.33492e-05	-5.86066e-06	7.54902e-06	-2.29083e-06	2.77828e-06	7.79373e-06	2.80185e-05	5.40306e-06	-3.17902e-06	-1.30904e-05	7.83927e-06	1.62506e-06	-1.0513e-06	1.44838e-05	4.67791e-06	-4.94766e-06	1.37619e-06	5.1956e-08	3.94438e-06	-3.55814e-05	-1.65911e-05	-2.41708e-05	-1.03322e-05	-2.24504e-05	-9.9022e-06	4.37124e-06	-3.12654e-06	-1.89827e-05	-2.39957e-06	5.68429e-06	1.29041e-05	6.47056e-06	-7.61316e-06	4.02662e-06	-4.98492e-06	-5.19999e-06	-1.09849e-05	1.84638e-05	3.39616e-05	-2.50303e-06	1.38574e-05	-1.30501e-05	-6.99034e-07	1.76781e-05	-6.28925e-06	-2.79093e-05
1029.79	6.57822e-05	-4.83061e-06	-6.6119e-05	2.186e-05	-8.10647e-06	1.14678e-06	-2.64767e-06	1.39462e-05	-1.07665e-05	2.04647e-05	5.70527e-06	-9.34082e-06	-8.68167e-06	4.45888e-06	4.50522e-06	3.89863e-06	1.37043e-05	-1.55093e-05	-3.1809e-06	-7.21968e-06	-3.57133e-06	-2.28642e-06	-3.84477e-05	-1.61323e-05	-3.53368e-05	-3.47146e-06	-1.45204e-05	7.82587e-07	6.26912e-06	-9.61663e-06	-2.13707e-05	1.87369e-06	-7.06304e-06	3.36318e-06	1.34653e-05	-5.56893e-06	2.38772e-06	-2.26457e-05	2.36801e-07	-1.05e-05	9.13304e-06	3.72624e-05	-4.96254e-06	-2.68866e-05	-1.48404e-05	-3.41857e-06	1.63908e-05	-3.07984e-06	-4.45105e-05
1031.07	5.37279e-05	-1.45829e-06	-6.93867e-05	2.37709e-05	-8.55228e-06	-1.65547e-06	-9.4045e-06	2.01141e-05	-1.31268e-05	7.11089e-06	-2.08437e-05	-1.59026e-05	4.12709e-06	4.47848e-06	-1.81462e-06	1.08486e-05	2.32475e-06	-2.06964e-05	2.38585e-06	-1.64155e-05	1.00539e-06	-4.31721e-06	-3.31139e-05	-1.30736e-05	-3.03028e-05	-1.34252e-05	-4.59032e-06	2.26738e-06	6.36701e-06	-3.70672e-06	-1.69588e-05	4.74694e-06	-1.56104e-05	-7.7777e-06	8.06001e-06	2.07529e-06	1.14881e-06	-2.79065e-05	4.67359e-06	-6.15192e-07	-5.79774e-06	3.51632e-05	-1.62206e-06	-5.44307e-05	-1.18307e-05	8.15192e-06	7.10342e-06	6.32958e-06	-5.05117e-05
1032.36	3.89776e-05	-8.08597e-06	-6.46544e-05	1.74817e-05	-7.19809e-06	-5.77107e-08	-1.21613e-05	1.6882e-05	-5.68704e-06	-3.24293e-06	-3.11926e-05	-2.26644e-05	1.63359e-05	4.9809e-07	8.07413e-06	1.39985e-05	4.20482e-06	-1.60836e-05	6.15261e-06	-2.20114e-05	3.38211e-06	2.34473e-05	-1.97801e-05	-1.12148e-05	-1.18687e-05	-1.17789e-05	5.13975e-06	-4.64784e-06	2.86489e-06	4.03196e-07	-8.5469e-06	2.2202e-06	-1.27577e-05	-2.01235e-05	-4.14526e-06	9.6187e-07	1.50991e-06	-2.27673e-05	5.51038e-06	1.24697e-05	1.22358e-05	2.70639e-05	4.91842e-06	6.40839e-06	6.36931e-06	1.41224e-05	-3.78394e-06	1.6339e-05	-4.3913e-05
1033.64	2.25633e-05	9.18697e-06	-4.97221e-05	6.99255e-06	-4.0439e-06	3.14005e-06	-1.11817e-06	1.84998e-06	1.7527e-06	-2.39676e-06	-2.59416e-05	-2.80262e-05	2.17446e-05	-1.10823e-05	7.6287e-07	1.03484e-05	8.84892e-07	-9.27076e-06	3.11936e-06	-2.10073e-05	-3.84118e-06	4.28118e-05	-3.04636e-06	-1.0356e-05	9.36531e-06	-6.33263e-06	1.12698e-05	-1.4363e-05	-4.23723e-06	-5.27136e-06	6.50173e-08	1.53523e-05	2.09497e-06	-2.72694e-05	-1.51505e-05	1.24845e-06	3.471e-06	-1.02281e-05	2.36837e-05	1.97545e-05	2.20693e-05	1.39647e-05	1.24589e-05	4.80475e-05	1.15693e-05	1.24929e-05	-9.0713e-06	1.81484e-05	-2.55142e-05
1034.93	6.09293e-06	1.44599e-05	-2.89897e-05	-9.66102e-08	-1.68971e-06	1.1378e-06	-2.93304e-06	1.51886e-05	2.79244e-06	-2.80142e-06	-1.36905e-05	-2.8988e-05	1.69534e-05	2.07296e-05	-1.21484e-05	9.83671e-08	-1.63504e-06	-7.85792e-06	1.18381e-05	-1.40031e-05	1.04235e-05	4.75763e-05	6.08741e-06	-7.89727e-06	2.03993e-05	-3.28635e-06	1.07999e-05	-1.94783e-05	-2.30675e-06	4.95208e-06	1.26029e-05	2.22843e-05	-3.9068e-06	-2.64152e-05	-1.91558e-05	1.13503e-06	1.8321e-06	4.31116e-06	2.9457e-05	1.62393e-05	2.55027e-05	-3.34522e-07	1.75994e-05	6.20865e-05	4.96931e-06	4.66342e-06	-6.15865e-06	4.35782e-06	-5.15392e-07
1036.22	-8.20139e-06	9.93284e-06	-1.16574e-05	-1.17868e-05	3.51117e-06	1.38704e-05	2.45209e-06	1.11272e-05	-3.56782e-06	4.59391e-06	-8.03944e-06	-2.49498e-05	3.62146e-07	3.65415e-05	-1.64596e-05	5.82012e-06	4.50326e-08	2.50183e-06	1.03569e-05	-5.79901e-06	1.60882e-05	3.63408e-05	-2.57882e-06	-3.2385e-06	1.28334e-05	-6.44008e-06	2.52993e-06	-1.73935e-05	4.23734e-07	3.17552e-06	2.07407e-05	2.40164e-05	-9.50856e-06	-1.7361e-05	-1.59611e-05	8.21604e-07	3.13127e-05	1.64504e-05	2.24303e-05	1.12419e-06	2.33362e-05	-9.83376e-06	1.61399e-05	5.31256e-05	-5.63069e-06	-4.56608e-06	-2.24601e-06	2.21969e-05	2.00834e-05
1037.5	-1.79277e-05	2.05771e-07	9.67539e-06	-1.44769e-05	5.11206e-06	9.40306e-06	3.03721e-06	-6.33421e-06	-1.9472e-05	9.18925e-06	6.67257e-06	-1.99116e-05	9.36955e-06	3.33533e-05	-3.7709e-06	6.14188e-06	-1.16245e-05	4.61585e-07	1.6756e-06	-1.79488e-06	1.37529e-05	1.43053e-05	7.71767e-06	3.02028e-06	-1.23326e-05	1.79155e-05	7.56097e-06	-7.11656e-06	3.03565e-06	-4.20104e-06	2.16785e-05	2.05484e-05	-1.85103e-05	-3.90683e-06	-9.16635e-06	3.10818e-06	4.23934e-05	2.39896e-05	6.20356e-06	8.93255e-06	1.55697e-05	-7.73299e-06	6.48037e-06	3.39647e-05	-1.16307e-05	-8.39559e-06	2.80065e-05	2.2236e-05	2.30822e-05
1038.79	-2.1254e-05	-8.32129e-06	1.18082e-05	-1.2567e-05	2.31294e-06	-8.26431e-06	6.14803e-06	-2.27956e-05	-3.13761e-05	-1.54138e-08	4.58459e-06	-1.76734e-05	7.37695e-06	1.53652e-05	-5.47131e-06	2.06363e-06	-2.00941e-05	-8.57866e-06	-8.60565e-06	-3.99074e-06	2.41764e-06	-5.13019e-06	2.21417e-06	1.0279e-05	-1.74676e-05	2.8271e-05	5.59202e-06	1.60343e-07	2.44757e-06	-1.07776e-05	1.52164e-05	1.38805e-05	-2.97121e-05	8.94735e-06	4.28373e-07	1.23948e-05	3.6674e-05	2.65288e-05	-1.16231e-05	1.23409e-05	3.80324e-06	1.09678e-05	-7.57915e-06	2.02038e-05	-9.43069e-06	-2.22509e-06	3.6659e-05	1.00751e-05	1.48095e-06
1040.07	-1.76044e-05	-9.84836e-06	-1.05897e-06	-8.85719e-06	-6.88618e-06	-2.91317e-05	1.05883e-06	-1.9257e-05	-3.22803e-05	2.18575e-06	-3.9034e-06	-1.92351e-05	-4.15651e-07	-5.62291e-06	-3.71719e-07	-4.61462e-06	-2.27636e-05	-1.44189e-05	-1.26869e-05	-9.58661e-06	1.38312e-05	-6.96568e-06	-8.88934e-06	1.89378e-05	-2.80026e-05	2.44265e-05	1.02306e-06	9.52667e-06	-2.34052e-06	-1.31542e-05	1.84239e-06	-2.28965e-05	-3.63139e-05	1.72015e-05	-2.18305e-05	3.10813e-05	2.13546e-05	2.3868e-05	-2.04499e-05	1.55493e-05	-3.56326e-06	9.17748e-06	-1.66387e-05	4.96088e-06	-1.83069e-06	1.47454e-05	2.73115e-05	-5.28586e-06	-4.19203e-05
1041.36	-8.17867e-06	-2.37542e-06	-1.61261e-05	-2.54733e-06	-4.87151e-06	1.29697e-05	-2.43036e-06	-4.61878e-05	-2.25844e-05	-5.41308e-06	-6.99138e-06	-2.11969e-05	-8.80825e-06	-1.4411e-05	7.2787e-07	-1.06929e-05	-1.88332e-05	-8.45916e-06	-1.56815e-06	-1.31825e-05	2.42447e-05	-3.57432e-05	-1.49929e-05	2.59966e-05	-3.79376e-05	1.29821e-05	6.54103e-07	1.2693e-05	-9.71613e-06	-1.23307e-05	-9.93159e-06	-4.16735e-05	-3.39156e-05	1.88557e-05	-3.08894e-05	2.74218e-05	4.23528e-06	1.62072e-05	-1.30766e-05	2.03576e-05	-3.62508e-05	1.29872e-05	-3.27425e-05	8.11797e-06	5.36931e-06	5.93851e-06	1.5564e-05	-1.48468e-05	-4.28809e-05
1042.64	4.03101e-06	1.57649e-06	-1.97933e-05	5.16253e-06	-7.05686e-06	-2.23184e-05	-2.24804e-05	-4.05185e-05	-9.68857e-06	-9.21191e-06	9.20636e-07	-1.81587e-05	-1.46009e-05	-1.39916e-06	3.72624e-06	-1.31711e-05	-1.21027e-05	-1.39189e-05	-2.02167e-05	-1.07783e-05	3.53745e-06	-3.65207e-05	-1.06964e-05	2.64554e-05	-4.30726e-05	6.53759e-06	-4.27827e-06	1.36593e-05	-1.64918e-05	-1.13073e-05	-1.57056e-05	-3.74505e-05	-2.43174e-05	1.51099e-05	-2.57483e-05	2.59622e-05	-9.28408e-06	4.74644e-06	-1.55334e-05	2.6766e-05	-4.51384e-05	7.39689e-06	-2.96464e-05	2.38751e-05	1.32311e-05	-3.26838e-06	-2.05451e-05	-1.18077e-05	-4.14415e-05
1043.93	1.49767e-05	7.72839e-06	-7.86048e-06	9.07238e-06	-8.2422e-06	-3.56065e-05	-2.63304e-05	-1.72493e-05	-4.59272e-06	1.89249e-07	1.60327e-05	-8.72052e-06	-1.67935e-05	-1.36421e-05	-2.67538e-06	-8.44935e-06	-7.17226e-06	-1.27787e-05	-2.18653e-05	-1.57421e-06	-5.56984e-06	-1.74982e-05	2.40012e-06	1.43141e-05	-4.30076e-05	-7.93613e-06	-2.41064e-06	1.50256e-05	-1.82674e-05	-1.04838e-05	-1.46796e-05	-1.80274e-05	6.84035e-06	8.76405e-06	-1.32072e-05	1.83026e-05	-1.54034e-05	-1.67987e-07	-8.9903e-06	3.21744e-05	-3.2226e-05	3.81475e-05	-1.11503e-05	4.22321e-05	1.42929e-05	2.56497e-05	-3.20541e-05	6.43138e-06	-2.74021e-05
1045.22	2.07944e-05	1.16803e-05	1.10723e-05	3.58224e-06	-5.02753e-06	-2.78946e-05	-1.67805e-05	1.41995e-06	1.36942e-05	-7.23218e-06	1.03418e-05	2.46875e-05	-1.57861e-05	-1.10851e-05	-1.3677e-05	9.2724e-06	-6.64181e-06	-1.28384e-05	-1.61138e-05	1.26299e-05	-4.07713e-06	7.32434e-06	9.91134e-06	9.47926e-06	-3.83426e-05	-7.60984e-06	2.05699e-06	1.7392e-05	-1.3243e-05	-5.4604e-06	-1.06535e-05	2.79557e-06	2.57981e-05	4.18226e-07	-5.06613e-06	-2.55691e-06	-1.25228e-05	-3.08241e-06	-1.04716e-06	3.39827e-05	-7.91356e-06	4.4098e-05	1.25458e-05	5.27892e-05	9.35465e-06	4.13678e-05	-2.11631e-05	-4.81647e-06	2.23731e-06
1046.5	1.902e-05	1.14322e-05	2.24052e-05	2.43757e-05	-9.48943e-06	-6.98273e-06	-6.30484e-07	-3.11081e-06	1.5381e-05	-4.8536e-06	2.651e-06	4.94956e-05	-1.15787e-05	-1.72804e-06	-2.36786e-05	1.20974e-07	9.22689e-06	3.67032e-06	-1.51624e-05	-1.53354e-06	2.81557e-06	2.39468e-05	1.52226e-05	-7.95561e-06	-2.72776e-05	1.16448e-07	4.12462e-06	1.91583e-05	-4.01861e-06	9.56304e-06	-8.02751e-06	1.48186e-05	2.69558e-05	2.98544e-05	2.24638e-05	9.31073e-06	-2.42176e-07	-2.39684e-06	3.89597e-06	3.07911e-05	1.31989e-05	3.46486e-05	2.86419e-05	4.93463e-05	1.81644e-06	4.50859e-05	5.27828e-07	-7.86432e-06	-3.07706e-06
1047.79	9.45372e-06	8.78412e-06	1.4938e-05	3.27692e-05	-7.75133e-06	1.41292e-05	1.59195e-05	9.5244e-06	7.66788e-06	-2.75026e-07	-3.63982e-06	5.73036e-05	-2.17125e-06	7.62899e-06	-2.82803e-05	7.76954e-06	1.72956e-05	1.09791e-05	9.74208e-06	-1.3697e-05	8.30828e-06	2.31694e-05	1.81338e-05	-2.49905e-05	-7.81262e-06	1.02832e-05	-1.80774e-06	1.77246e-05	2.60578e-06	7.67887e-06	-7.20149e-06	1.40416e-05	1.49136e-05	4.70906e-05	2.87937e-05	7.77837e-06	-2.13395e-05	6.88735e-07	4.6391e-06	2.39995e-05	1.97113e-05	2.81992e-05	2.7938e-05	3.35034e-05	-3.52178e-06	4.1004e-05	1.76188e-05	-7.91217e-06	-4.19143e-06
1049.07	-5.6966e-06	6.53602e-06	-1.27292e-05	3.11627e-05	2.78678e-06	2.38411e-05	2.82695e-05	4.15962e-06	1.75476e-06	5.03548e-07	-5.93064e-06	4.69117e-05	-1.58952e-05	1.1786e-05	-2.52819e-05	2.36181e-05	1.75643e-05	9.48783e-06	1.54465e-05	-2.06605e-05	8.60098e-06	1.19186e-06	1.9245e-05	-2.50253e-05	-5.26025e-06	1.06499e-05	7.95063e-07	1.20909e-05	1.83016e-06	1.17947e-05	-2.57548e-06	1.06461e-06	4.4713e-06	4.83268e-05	1.87236e-05	-5.53992e-07	-3.06368e-05	1.37431e-06	2.98223e-06	1.74078e-05	7.62372e-06	-2.31321e-05	8.43413e-06	-1.03665e-05	-3.66e-06	3.33221e-05	1.95098e-05	-6.76002e-06	-6.1058e-06
1050.36	-2.26309e-05	5.68793e-06	-5.87501e-06	2.49562e-05	-1.13534e-05	1.6153e-05	3.18194e-05	-1.20517e-06	-1.10448e-05	-2.31788e-06	-5.02147e-06	2.85197e-05	-2.00191e-05	9.54307e-06	-1.58835e-05	3.50667e-05	1.2633e-05	3.19659e-06	4.95095e-06	-2.14239e-05	5.09369e-06	2.55794e-05	1.75562e-05	2.13979e-06	-1.30789e-06	-1.98333e-06	-5.80213e-06	6.05726e-06	-4.14546e-06	1.27105e-05	-1.63823e-05	7.9801e-06	-9.81907e-06	3.5563e-05	7.25351e-06	-5.68635e-06	-2.97341e-05	-5.34012e-06	2.52536e-06	1.60162e-05	9.33664e-06	-4.38634e-05	5.03766e-06	-4.38364e-05	1.20178e-06	2.40402e-05	5.00073e-06	-2.80787e-06	-9.02018e-06
1051.64	-3.74372e-05	3.83984e-06	1.01791e-05	2.17497e-05	-1.92936e-05	-8.5351e-06	2.29694e-05	-8.84757e-06	-1.10443e-05	-5.3393e-06	-2.11229e-06	1.67278e-05	-1.6943e-05	4.7001e-06	-4.48514e-06	3.01153e-05	7.50167e-06	-3.29466e-06	-1.23446e-05	-2.09874e-05	1.9864e-06	3.0167e-05	3.41899e-06	-4.23829e-07	3.04448e-06	4.66864e-06	-1.55993e-05	-9.81758e-06	-5.12108e-06	1.42636e-06	-1.37891e-05	8.29559e-06	-2.30945e-06	1.83992e-05	-2.96449e-05	-1.05494e-05	-2.34314e-05	8.48211e-06	4.06849e-06	3.97202e-06	5.64956e-06	-3.87947e-05	2.41183e-07	-5.87064e-05	7.86356e-06	1.35583e-05	1.30167e-05	5.14428e-06	-1.05345e-05
1052.93	-4.74836e-05	-2.60825e-06	-2.68546e-05	-2.00899e-05	-2.34338e-05	-8.5679e-06	1.71936e-06	-3.48996e-06	-2.84386e-06	-6.36073e-06	3.59688e-06	-1.34019e-05	-1.02669e-05	2.45714e-06	3.51323e-06	2.36382e-06	-1.12588e-05	-5.9859e-06	-2.44402e-05	-5.44426e-07	1.6791e-06	2.21545e-05	-9.51827e-06	1.28126e-05	9.79685e-06	6.1206e-06	-2.19965e-05	-1.42924e-05	-2.04736e-05	8.14097e-06	1.60414e-06	2.41108e-06	1.84002e-05	1.06354e-05	-4.25434e-05	-5.0125e-06	-1.55287e-05	1.81043e-05	3.81162e-06	-2.7216e-07	4.36248e-06	-2.0526e-05	1.44471e-06	-5.23763e-05	1.17253e-05	4.47636e-06	1.64326e-05	1.34964e-05	-8.44892e-06
1054.21	-5.21699e-05	3.13111e-06	-3.58883e-05	-4.35295e-05	-2.1974e-05	-1.46007e-05	3.92099e-06	4.66764e-06	5.5566e-06	1.21292e-05	1.21061e-05	-2.55316e-05	-3.79082e-06	3.81418e-06	5.71161e-06	8.05398e-06	-1.94193e-05	-2.87715e-06	-2.33357e-05	8.69854e-06	3.17181e-06	1.27421e-05	-1.80555e-05	3.02489e-05	1.79492e-05	9.97257e-06	-2.09937e-05	-9.16726e-06	-1.78261e-05	2.05558e-06	1.75973e-05	-9.27343e-06	3.71098e-05	-2.02287e-05	-3.20418e-05	4.32442e-06	-5.02605e-06	3.25487e-06	6.50189e-06	8.83656e-07	8.2754e-06	-3.05725e-06	8.64823e-06	-2.92462e-05	9.58712e-06	3.39446e-06	1.74486e-05	1.46486e-05	-2.76329e-06
1055.5	-5.28162e-05	1.87047e-06	-2.3122e-05	-4.61691e-05	-1.29142e-05	-2.08335e-05	4.52262e-06	3.02523e-06	7.35706e-06	2.10192e-05	1.90152e-05	-2.46612e-05	-9.14738e-07	5.77121e-06	2.70998e-06	1.34412e-06	-1.59798e-05	-7.34024e-06	-1.16313e-05	8.74151e-06	4.66452e-06	1.35296e-05	-2.01928e-05	4.22853e-05	2.33016e-05	-9.95435e-06	-1.21909e-05	-6.42104e-07	-7.17861e-06	-8.42981e-06	1.91905e-05	-6.50814e-06	4.00194e-05	-2.32928e-05	-8.34026e-06	1.06613e-05	6.89699e-06	-3.59461e-06	2.99217e-06	3.23947e-06	1.61883e-05	4.11454e-07	1.52518e-05	-1.51613e-06	2.4489e-06	-1.42308e-05	1.62645e-05	1.00073e-06	4.12234e-06
1056.79	-5.17905e-05	-4.39017e-06	-3.35567e-06	-3.34087e-05	9.45592e-07	-2.42663e-05	5.92425e-06	1.03855e-05	9.57529e-07	1.59091e-05	1.67244e-05	-1.75909e-05	-3.43865e-06	2.32825e-06	-2.29165e-06	-7.16572e-06	-6.94031e-06	-4.80334e-06	6.7312e-07	3.98448e-06	4.15723e-06	-8.12516e-06	-1.553e-05	4.23217e-05	2.26539e-05	-1.70813e-05	1.71704e-06	4.88306e-06	-3.53111e-06	-1.59152e-05	-2.81624e-06	-5.14284e-06	2.2729e-05	-5.15693e-06	9.9613e-06	9.99827e-06	2.122e-05	-3.84408e-06	-3.11756e-06	2.79529e-06	2.65012e-05	2.53863e-05	3.20922e-05	1.34139e-05	-6.08931e-06	-1.7456e-05	1.20804e-05	1.34939e-05	8.60796e-06
1058.07	-5.12768e-05	-1.14508e-05	7.81062e-06	-1.86483e-05	1.34054e-05	-2.36991e-05	3.12589e-06	7.45822e-07	5.93371e-06	1.19904e-06	-3.66414e-07	-9.52052e-06	-8.96257e-06	1.03893e-05	-4.69327e-06	-1.02756e-05	2.55263e-05	1.93356e-06	5.77755e-06	-4.97256e-06	1.08384e-05	-1.27799e-05	-5.66729e-06	2.55581e-05	1.62063e-05	-1.24082e-05	-1.26579e-05	5.00821e-06	1.7741e-05	-1.74006e-05	-4.50454e-06	-1.77755e-06	-8.36133e-06	1.79789e-05	4.86286e-06	4.3352e-06	3.21431e-05	-1.69356e-06	-6.02728e-06	-6.48893e-07	3.58142e-05	2.45612e-05	3.55326e-05	4.14402e-06	-1.26275e-05	-1.34812e-05	5.09636e-06	1.13871e-05	8.49359e-06
1059.36	-5.23472e-05	-1.29114e-05	-6.2308e-07	1.58094e-05	1.70652e-05	-1.61319e-05	-1.08725e-05	-1.56939e-05	9.50989e-06	-1.2111e-05	1.43519e-05	-2.85018e-06	-1.22865e-05	6.05041e-06	1.1051e-06	-6.18541e-06	4.23928e-05	6.47046e-06	3.28199e-06	-2.7027e-06	1.27195e-05	-6.23471e-06	3.99545e-06	-1.30055e-05	5.15868e-06	-1.33512e-06	-2.26328e-05	2.63792e-06	2.02131e-05	-4.83597e-06	-1.39928e-05	4.38775e-06	-2.87701e-05	2.95148e-05	3.82915e-05	-3.27877e-07	3.88838e-05	-5.4303e-07	-1.73701e-06	-3.49308e-06	3.89271e-05	7.13605e-06	2.4773e-05	5.57186e-06	-1.51658e-05	-1.13064e-05	-3.4877e-06	3.28021e-06	4.17922e-06
1060.64	-5.47375e-05	-3.37209e-06	2.57084e-05	2.70671e-05	5.32501e-06	3.23533e-06	-1.41482e-05	-2.65336e-05	1.18861e-05	-1.44211e-05	1.24702e-05	1.22017e-06	-1.06104e-05	-4.28851e-06	1.85035e-05	3.90473e-06	3.98594e-05	8.07361e-07	-1.01358e-06	-3.43284e-06	1.12006e-05	1.91051e-06	5.2582e-06	2.81413e-05	-8.68895e-06	8.53796e-06	-2.56078e-05	2.67621e-07	8.28516e-06	9.92865e-06	-1.72811e-05	1.0753e-05	-3.93788e-05	2.08507e-05	4.39201e-05	2.20905e-06	2.78246e-05	-9.92504e-07	-9.42379e-06	-2.53726e-06	3.164e-05	-1.00891e-05	3.41344e-06	-7.2003e-06	-1.1504e-05	-1.67316e-05	-1.02718e-05	-1.42663e-06	-1.13516e-06
1061.93	-5.72078e-05	-1.07156e-05	3.18398e-05	1.87248e-05	2.464e-05	3.15936e-06	-2.18239e-05	-2.67733e-05	1.00623e-05	-3.73113e-06	4.38852e-06	-1.09489e-07	-5.13431e-06	-1.04274e-05	1.86638e-05	-2.65611e-06	2.2326e-05	1.6882e-05	-1.47506e-05	-3.36298e-06	1.06818e-05	2.85573e-06	-7.67906e-06	5.02882e-05	-2.13366e-05	1.0611e-05	-2.15827e-05	6.97324e-07	-7.44274e-06	4.88367e-06	-6.36945e-06	1.55183e-05	-3.77876e-05	-3.21343e-06	3.73488e-05	-6.83618e-07	-3.8347e-06	-3.24198e-06	-8.91056e-06	1.61856e-06	1.65529e-05	-1.05142e-05	-1.97461e-05	-2.19725e-05	1.35781e-06	-2.85569e-05	-1.12558e-05	1.46652e-06	-6.56051e-06
1063.21	-5.81661e-05	-8.25903e-06	2.55713e-05	4.38248e-06	2.41551e-05	1.40834e-05	-2.12997e-05	-1.7013e-05	3.43843e-06	8.59161e-06	6.70684e-06	1.4873e-05	1.74177e-06	-6.36635e-06	2.5424e-05	-6.41697e-06	7.92539e-07	1.19566e-05	-1.60877e-05	3.10687e-06	-4.27474e-07	-5.39905e-06	-9.80607e-06	6.6435e-05	-3.6656e-05	2.88411e-06	-1.59577e-05	2.72703e-06	-1.67707e-05	-7.61302e-07	-1.45205e-05	3.29071e-06	-2.63963e-05	-2.82776e-05	3.69774e-05	3.02372e-06	3.80703e-06	-1.13945e-05	-1.99734e-06	6.17437e-06	2.46586e-06	-2.69318e-05	-3.45057e-05	-2.73446e-05	-1.23627e-05	-3.77821e-05	-1.23988e-06	8.95968e-06	-6.38587e-06
1064.5	-5.62524e-05	-2.2025e-06	1.51027e-05	-5.59832e-07	1.12701e-05	2.88074e-05	-1.37538e-06	9.47291e-07	-3.58538e-06	1.65143e-05	-2.21198e-05	1.76555e-05	8.41787e-06	2.29473e-06	3.31843e-05	-8.17782e-06	-1.17409e-05	-7.36877e-06	-5.42476e-06	-6.66391e-06	-2.33671e-06	-1.64538e-05	-1.93331e-05	3.5157e-06	-4.23753e-05	6.3377e-06	-7.3043e-07	7.5673e-07	-1.52986e-05	-9.20628e-06	-6.87154e-06	2.63069e-07	-8.60505e-06	-3.93417e-05	8.20912e-06	8.13105e-06	-9.51246e-07	-1.69469e-05	8.11589e-06	8.13019e-06	-1.9059e-05	-1.81495e-05	-3.14653e-05	-1.59168e-05	-1.50833e-05	-3.58073e-05	-4.57149e-06	1.86528e-05	-6.11223e-07
1065.79	-5.07388e-05	8.54034e-07	6.6342e-06	-2.84217e-05	-3.21487e-06	3.77315e-05	-1.15575e-05	-5.5926e-06	-1.8092e-06	1.36371e-05	-2.87463e-05	1.00379e-05	1.24939e-05	1.57803e-05	3.55446e-05	-7.13867e-06	-4.87432e-06	-2.50941e-05	1.06382e-05	-2.23468e-06	2.55405e-06	-2.17086e-05	-2.68601e-05	-3.54036e-05	-4.08947e-05	5.79128e-06	3.29681e-06	-3.96636e-06	-5.22646e-06	-2.00513e-05	1.25774e-05	-1.10118e-05	7.58621e-06	-3.06058e-05	-2.15917e-06	9.83838e-06	-1.17095e-05	-1.68994e-05	1.76291e-05	3.48601e-06	-2.35839e-05	4.23291e-06	-6.53075e-06	1.27111e-05	-9.00387e-06	-2.22325e-05	1.0969e-06	-1.01643e-05	7.76342e-06
1067.07	-4.17051e-05	-1.88944e-06	3.96565e-06	-3.88836e-05	-9.49984e-06	3.34555e-05	-3.93958e-06	-7.3325e-06	-1.91103e-05	4.15982e-06	-2.31729e-05	-1.77958e-06	1.277e-05	1.52659e-05	2.63049e-05	-2.09952e-06	-2.78159e-05	-2.60195e-05	2.39011e-05	1.07945e-05	7.44482e-06	-1.73634e-05	-2.35871e-05	-4.6723e-05	-3.50141e-05	3.44487e-06	-4.75959e-07	-1.62895e-05	-1.25239e-05	-2.96962e-05	1.422e-05	-4.88667e-06	1.29775e-05	-1.00699e-05	-2.12745e-06	5.74572e-06	-2.33148e-06	-1.30519e-05	2.13423e-05	1.13869e-05	-1.27089e-05	2.34153e-05	-1.64221e-05	8.96369e-06	6.75567e-07	-7.45772e-06	8.96529e-06	-2.87815e-05	1.41381e-05
1068.36	-3.00474e-05	-8.6329e-06	1.06971e-05	-3.71455e-05	1.51988e-08	1.59795e-05	8.27831e-06	-6.87239e-06	-1.80114e-05	-9.17447e-07	-1.49995e-05	-1.05971e-05	8.84612e-06	4.35154e-06	3.66516e-06	5.73963e-06	-2.59576e-05	-3.14489e-06	2.95641e-05	1.98238e-05	5.33558e-06	-6.81817e-06	-4.9141e-06	-3.66423e-05	-2.61334e-05	1.89845e-06	-3.04872e-06	-2.76125e-05	-1.42214e-05	-3.27412e-05	1.38626e-05	1.18385e-05	3.76872e-06	7.66595e-06	3.04269e-07	1.43057e-05	1.76466e-05	-8.6044e-06	1.58556e-05	6.48771e-06	4.36624e-06	2.61977e-05	-1.17134e-05	6.41631e-06	5.75501e-06	-3.68294e-06	1.32337e-05	-3.43987e-05	1.49127e-05
1069.64	-1.73017e-05	-1.45764e-05	-2.8663e-05	-2.88074e-05	-7.93872e-06	-8.29645e-06	1.26962e-05	-5.41228e-06	-4.31252e-06	-1.92342e-05	-1.10261e-05	-1.32146e-05	-7.78003e-08	-5.56286e-06	9.49818e-06	1.05788e-05	-8.69917e-06	-1.22066e-06	2.7827e-05	1.1453e-05	-5.77366e-06	1.52705e-06	-9.99616e-06	-1.77616e-05	-1.76528e-05	-2.01572e-05	2.37851e-06	-2.85356e-05	-1.09188e-05	-2.75862e-05	6.30513e-06	2.83636e-05	4.5926e-06	9.00182e-06	1.13599e-06	1.68657e-05	-3.21797e-06	1.7731e-05	1.68786e-07	-4.41145e-06	1.42413e-05	8.58004e-06	-2.00471e-06	-2.13107e-06	-1.76556e-06	2.43132e-05	1.13021e-05	-2.88159e-05	9.68735e-06
1070.93	-5.37205e-06	9.28113e-07	-5.42231e-05	-1.76693e-05	-3.69263e-06	-3.70394e-06	5.31411e-06	-4.75218e-06	7.78637e-06	-2.23509e-05	8.09096e-06	-1.04321e-05	3.07699e-05	-2.47726e-06	8.7312e-06	2.61793e-06	6.15921e-06	1.17036e-05	2.10899e-05	-2.13582e-05	-4.1075e-06	2.72273e-07	-4.87823e-06	-2.28094e-06	7.64423e-06	-3.44128e-05	1.58746e-05	-1.86587e-05	-5.41631e-06	-3.18432e-06	1.03895e-05	3.30887e-05	-7.98813e-06	1.47278e-05	-4.32296e-07	1.36256e-05	-8.48251e-06	3.50664e-05	1.20353e-05	-9.7106e-06	6.91644e-06	1.35023e-05	1.50397e-06	1.11189e-05	2.19879e-05	3.37094e-05	4.37046e-06	-1.78331e-05	1.262e-06
1072.21	3.88563e-06	1.38326e-05	-6.79831e-05	-7.33117e-06	2.55346e-06	4.68857e-06	3.58597e-06	8.16113e-06	2.08526e-06	-1.96676e-05	1.3608e-05	-2.84967e-06	4.68176e-05	-1.00652e-05	5.96422e-06	-2.55429e-05	4.17587e-07	2.44278e-05	9.95287e-06	5.6e-05	-1.24134e-06	4.27969e-06	3.63971e-06	3.39973e-06	2.03413e-05	-3.92684e-05	2.93706e-05	-9.18183e-06	-2.31377e-06	1.30175e-05	-3.26047e-07	1.52139e-05	-1.61689e-05	1.05378e-06	-2.00058e-06	6.18563e-06	-3.74704e-06	3.88018e-05	1.71017e-05	1.90253e-07	-7.21112e-07	9.02448e-06	-7.38735e-06	1.29688e-05	2.45413e-05	2.91056e-05	-2.96114e-06	-8.65028e-06	-5.7678e-06
1073.5	9.2313e-06	1.81371e-05	-7.23432e-05	-4.99306e-06	2.39954e-06	1.42811e-05	8.57826e-07	1.08744e-05	2.4967e-05	3.54526e-06	8.1251e-06	-2.53844e-05	4.56653e-05	-2.25315e-06	4.99724e-06	-2.29716e-05	2.40652e-05	3.01521e-05	-9.38419e-06	3.05271e-05	5.42482e-06	1.8871e-06	9.15765e-06	2.80405e-07	2.16383e-05	-3.51241e-05	3.50667e-05	7.8202e-06	5.85746e-06	1.14194e-05	1.49859e-06	2.24577e-05	-1.61496e-05	-2.18202e-05	-1.567e-05	-1.1588e-06	3.18843e-06	2.89371e-05	1.67682e-05	-9.61572e-06	-1.51587e-05	1.7467e-06	8.47861e-06	5.61881e-06	9.29467e-06	1.95017e-05	-7.09275e-06	-8.26747e-06	-1.05976e-05
1074.79	1.0457e-05	1.30416e-05	-6.87033e-05	3.97016e-05	3.18132e-06	1.90736e-05	1.32969e-06	5.18774e-06	2.66486e-05	1.13581e-05	-7.57824e-07	-3.53192e-05	2.18598e-05	1.01589e-05	6.83026e-06	-2.72004e-05	2.29129e-05	2.82763e-05	-5.17173e-06	8.0542e-06	1.1891e-05	6.9451e-07	5.67559e-06	-5.43892e-06	1.63354e-05	-2.76532e-05	2.93627e-05	5.22223e-06	8.2287e-06	-7.77873e-06	-5.07678e-06	1.17015e-05	-5.93031e-06	-4.12943e-05	-2.17395e-05	-7.30323e-06	6.1239e-06	1.02725e-05	1.12347e-05	-4.62169e-06	-2.45962e-05	-4.93108e-06	1.79446e-05	-5.33123e-06	-1.47519e-05	1.58979e-05	2.54999e-05	5.55987e-06	-3.4376e-06
1076.07	8.29866e-06	4.14605e-06	-5.72634e-05	5.89962e-05	-3.8369e-06	1.34661e-05	3.80155e-06	-2.29895e-06	1.59303e-05	6.571e-06	-5.04075e-06	-3.2254e-05	-4.14572e-06	1.7171e-05	3.73089e-06	-2.32291e-05	1.49606e-05	2.24005e-05	-1.17593e-05	5.18131e-06	1.25571e-05	-2.58534e-05	1.34719e-05	-7.15825e-06	6.63241e-06	-1.45823e-05	1.54588e-05	3.62713e-06	7.79993e-06	-3.19769e-05	-1.38521e-05	1.14531e-06	-1.04947e-05	-5.15467e-05	-1.98089e-05	-1.04477e-05	3.45936e-06	-7.3921e-06	1.70119e-06	5.97234e-06	-2.40338e-05	-1.00089e-05	2.36105e-05	-1.28813e-05	-3.39985e-05	-2.0568e-05	5.16925e-05	9.7872e-06	1.72239e-06
1077.36	3.88434e-06	-1.14946e-06	-4.02235e-05	5.46909e-05	-1.14551e-05	-1.94139e-06	2.67341e-06	-6.98564e-06	-1.87968e-07	-4.16126e-07	-1.32368e-06	-2.15888e-05	-2.25512e-05	1.6183e-05	-1.36848e-06	5.42207e-07	-6.98343e-06	1.43248e-05	-1.94748e-05	-2.28392e-05	6.22331e-06	-3.92013e-05	7.86822e-06	-3.47758e-06	-6.27055e-06	-7.11344e-07	1.35482e-06	-2.16796e-06	8.37117e-06	-4.3975e-05	-2.00275e-05	8.38913e-06	-1.14591e-05	-4.89992e-05	-1.08784e-05	-1.01921e-05	-1.40517e-06	-1.54567e-05	-7.03233e-06	1.15664e-05	-1.70713e-05	-1.26866e-05	2.52765e-05	-1.16313e-05	-3.82451e-05	-3.14339e-05	6.36852e-05	8.61453e-06	3.28237e-06
1078.64	-1.90598e-06	-1.44498e-06	-2.29836e-05	3.53855e-05	-1.20733e-05	-1.77489e-05	1.06902e-05	-7.47234e-06	-1.63063e-05	-8.03254e-07	-1.15481e-05	-1.47235e-05	-2.83567e-05	9.79509e-06	-8.66785e-06	-1.3583e-05	-9.12744e-06	2.84901e-06	-1.81904e-05	-2.10597e-05	-1.51053e-06	-3.77492e-05	-4.33547e-06	8.03092e-07	-2.13735e-05	9.75957e-06	-3.94914e-06	-5.6306e-07	1.11424e-05	-4.3402e-05	-1.90029e-05	-2.00037e-05	-1.10234e-05	-3.70516e-05	2.05217e-06	-8.33652e-06	-3.4697e-06	-9.92134e-06	-8.16585e-06	4.5604e-06	-1.15089e-05	-1.01644e-05	2.23425e-05	-1.98134e-06	-2.56917e-05	-1.72998e-05	6.10778e-05	5.64186e-06	1.64236e-06
1079.93	-8.8563e-06	-2.14049e-06	-1.41437e-05	1.48802e-05	-5.29156e-06	-2.31564e-05	8.707e-06	-2.95903e-06	-2.54246e-05	5.80962e-06	-1.37726e-05	1.20943e-05	-2.25622e-05	2.07145e-07	-1.47672e-05	-1.03081e-05	2.12856e-06	-6.24552e-06	-2.70596e-06	-1.68026e-06	-6.44376e-07	-2.4497e-05	-1.15392e-05	-1.91624e-06	-2.94075e-05	1.24305e-05	-2.38769e-05	-9.26226e-06	1.21136e-05	-2.5229e-05	-7.77824e-06	-2.53964e-05	-7.58781e-06	-1.91041e-05	1.25827e-05	-6.68095e-06	8.65767e-07	6.61404e-06	4.30063e-06	9.07875e-06	-1.15464e-05	-2.04219e-06	1.46084e-05	9.06862e-06	-2.93828e-06	7.2343e-06	5.18705e-05	1.86919e-06	-1.99765e-06
1081.21	-1.72786e-05	-1.0636e-05	3.31559e-05	8.17481e-06	1.69022e-06	-1.43639e-05	1.23799e-07	-9.5197e-06	-2.15429e-05	1.20225e-05	-1.1197e-05	1.79122e-05	-2.39564e-05	1.21673e-06	-1.60666e-05	3.66686e-07	1.29845e-05	-1.65401e-05	4.22649e-06	1.74992e-05	-2.16839e-05	-8.24493e-06	-5.74285e-06	3.17002e-06	-3.64414e-05	2.50139e-06	-2.64046e-05	-6.36145e-06	4.08487e-06	-4.25602e-06	1.26464e-05	-1.81892e-05	2.47816e-07	1.84345e-06	1.25133e-05	-5.02538e-06	2.74989e-06	-6.87386e-06	-3.59821e-06	2.99709e-06	-1.49839e-05	-1.64755e-06	4.47437e-06	1.19186e-05	2.00151e-05	2.29817e-05	1.84919e-05	-5.50348e-06	5.23076e-06
1082.5	-2.73569e-05	8.55099e-06	5.82555e-05	-2.86533e-05	-7.27997e-07	3.22865e-06	-8.85941e-06	-8.48036e-06	-2.86119e-06	1.18354e-05	-1.00215e-05	7.53e-06	-2.11506e-05	6.26315e-07	-1.1166e-05	7.44151e-06	1.32405e-05	-2.26346e-05	-1.42597e-06	2.14787e-05	-2.35235e-05	-2.39282e-06	1.32535e-05	-5.94373e-06	-3.98753e-05	3.77386e-06	-1.27323e-05	-1.06064e-06	1.42535e-05	7.31698e-06	1.56804e-05	-1.3582e-05	9.68344e-06	2.0991e-05	3.52686e-05	-1.69806e-07	8.03402e-06	-2.11618e-05	-1.49706e-06	-9.68456e-06	-1.52215e-05	-1.85291e-06	-1.25967e-06	1.76854e-06	3.49685e-05	9.1292e-06	-2.28662e-06	6.91767e-06	6.50298e-06
1083.78	-3.83393e-05	2.3338e-05	6.2155e-05	-3.48815e-05	1.43253e-05	1.98212e-05	-6.03716e-06	-1.64103e-06	-4.34914e-06	6.64823e-06	1.0799e-05	-7.65216e-06	-1.31448e-05	1.6359e-06	-1.06534e-06	7.16335e-07	2.69653e-06	-2.09291e-05	-5.87843e-06	2.65819e-06	-1.13631e-05	3.44524e-05	1.13129e-05	-2.36575e-05	-3.81093e-05	-4.55367e-06	1.13399e-05	-3.59837e-07	1.04221e-05	1.20527e-05	1.75144e-05	4.03793e-06	1.53191e-05	9.9287e-06	4.3824e-05	-2.98339e-06	1.39181e-05	-3.60497e-05	4.6041e-06	-2.45662e-05	-8.45904e-06	-3.45828e-06	-1.9818e-05	3.38617e-06	3.76505e-05	1.18281e-05	-8.86517e-06	1.05388e-05	-1.45005e-05
1085.07	-4.82816e-05	-1.56588e-05	3.07474e-05	-1.61096e-05	1.91786e-05	2.68137e-05	9.85088e-07	6.5983e-06	-8.37082e-07	-2.40785e-05	2.42194e-05	-1.64343e-05	4.86104e-06	3.84548e-06	-2.27375e-06	9.48751e-06	-1.04475e-05	-1.20237e-05	1.9444e-05	6.68304e-06	5.59733e-06	4.20977e-05	1.37224e-06	-3.99712e-05	-3.31432e-05	-1.44812e-05	3.12122e-05	-3.85903e-06	-4.09288e-07	1.05885e-05	1.59484e-05	3.05786e-06	1.17547e-05	-2.53359e-06	4.23793e-05	-7.96978e-07	1.84023e-05	-4.63376e-05	8.90526e-06	-3.58479e-05	2.70341e-06	-4.86364e-06	-2.05764e-05	2.40379e-06	3.11325e-05	1.45269e-05	-8.44371e-06	7.15997e-06	-1.04905e-05
1086.36	-5.45599e-05	-3.52557e-05	-1.8602e-06	1.22623e-05	2.02319e-05	2.28062e-05	6.00733e-06	9.83763e-06	6.74971e-07	-4.22053e-05	3.02399e-05	-1.52165e-05	-1.9803e-05	1.65507e-06	-2.88216e-06	-1.1413e-06	-1.59915e-05	-1.31822e-06	3.19663e-05	-4.49211e-06	1.73578e-05	2.4543e-05	8.70513e-06	-3.75526e-05	-2.95772e-05	-2.10087e-05	3.00845e-05	-6.35823e-06	-7.84067e-06	9.72425e-06	1.15825e-05	-7.12222e-06	-4.00968e-06	-1.05959e-05	3.73676e-05	4.84291e-06	2.04864e-05	-4.58255e-05	7.40641e-06	-3.83295e-05	1.02659e-05	-4.26901e-06	-8.33478e-06	7.62141e-06	2.06145e-05	1.72258e-05	-1.00223e-05	3.18112e-06	-6.48047e-06
1087.64	-5.48622e-05	-3.06525e-05	-2.34678e-05	3.16342e-05	-1.11032e-06	-6.82946e-06	3.42958e-06	1.27697e-06	2.46496e-06	-4.2332e-05	2.74604e-05	-8.39864e-06	-2.7067e-05	6.62675e-06	-2.09058e-06	-2.09701e-05	-1.13355e-05	4.78724e-06	3.38887e-05	-1.90673e-05	1.67182e-05	-4.21174e-06	1.23801e-06	-2.4734e-05	-2.84111e-05	-2.47363e-05	-1.84326e-06	-2.45742e-06	-1.53241e-05	1.166e-05	5.81648e-06	-1.37023e-05	-1.58798e-05	-1.14582e-05	2.77559e-05	8.28279e-06	2.03705e-05	-3.23134e-05	-6.92434e-07	-3.04112e-05	1.67566e-05	-1.27437e-06	-9.70736e-06	-4.72142e-06	1.24965e-05	1.99246e-05	-1.52008e-05	9.60226e-06	-2.47045e-06
1088.93	-4.80765e-05	-8.44933e-06	-2.78754e-05	2.7006e-05	-1.06526e-05	-2.64651e-05	-5.74818e-06	1.19023e-05	-5.45057e-07	-2.64588e-05	1.78808e-05	-1.9808e-06	-2.41311e-05	2.39843e-06	1.90101e-06	-3.37989e-05	-3.2795e-06	1.47785e-05	2.90111e-05	-2.28424e-05	4.786e-07	-2.65665e-05	-8.2291e-06	-7.11546e-06	-2.56451e-05	-2.84638e-05	9.66169e-06	-1.48099e-05	-2.80752e-06	1.39958e-05	1.25049e-06	-1.12824e-05	-3.29499e-05	-6.12047e-06	1.65442e-05	6.72267e-06	1.74547e-05	-1.08013e-05	2.35506e-05	-1.52928e-05	1.66474e-05	3.72027e-06	-2.45116e-05	-6.06426e-06	1.11785e-05	-1.023e-05	-1.87793e-05	-1.12958e-05	1.53956e-06
1090.21	-3.47709e-05	1.39538e-05	-1.9283e-05	-8.6221e-06	-4.19484e-06	-2.79007e-05	-1.31259e-05	6.52765e-06	-1.91396e-05	-4.18552e-06	5.90127e-06	2.63704e-06	-2.61951e-05	-5.42989e-06	9.4926e-06	-2.58278e-05	-1.02134e-05	1.23697e-05	2.11335e-05	-6.01756e-06	7.20611e-06	-2.89212e-05	-6.89622e-06	7.10313e-06	-1.7679e-05	-3.25913e-05	2.96663e-06	-1.39625e-05	-1.44595e-05	1.23315e-05	-7.15489e-07	-3.86246e-06	-4.722e-05	1.01724e-06	7.13252e-06	1.62557e-07	9.33878e-06	6.91081e-06	3.95937e-05	-9.74481e-07	1.59381e-05	8.3149e-06	-1.97957e-05	-1.60709e-06	-3.15463e-07	-7.90453e-06	-1.51579e-05	-1.19939e-05	5.54958e-06
1091.5	-1.70892e-05	1.8957e-05	-7.29063e-06	-1.31493e-05	1.74629e-05	-1.45364e-05	-7.30369e-06	-6.64702e-06	-2.85341e-05	1.32877e-05	-2.67827e-06	-2.45711e-05	9.34698e-06	-8.85821e-06	1.86842e-05	6.94341e-06	-2.43473e-05	5.60948e-07	1.22559e-05	-1.44999e-05	3.33363e-06	-7.87592e-06	-4.20361e-06	1.41199e-05	-3.91297e-06	-3.57189e-05	-1.06802e-05	-3.51497e-06	-1.21114e-05	8.46728e-06	-6.81472e-07	1.75747e-06	-5.229e-05	3.95494e-06	3.92082e-06	-6.79756e-06	-7.77709e-06	8.82291e-06	4.58368e-05	4.54387e-06	1.86289e-05	8.70954e-06	-1.50798e-05	2.85007e-06	-4.60943e-06	-5.579e-06	-5.13643e-06	-3.29199e-06	9.55959e-06
1092.78	1.88049e-06	-2.03981e-06	-6.98236e-07	-3.36765e-05	5.09902e-06	2.02798e-06	-2.39502e-05	-1.38217e-05	-2.79286e-05	2.1161e-05	-3.25781e-06	-3.91793e-05	1.86891e-05	-4.86523e-07	1.76766e-05	9.53843e-06	-4.02813e-05	-1.24478e-05	5.77825e-06	-1.15823e-05	-3.33886e-06	-9.29077e-06	5.88899e-06	1.09368e-05	-8.09948e-06	-3.68464e-05	-1.55269e-05	7.93252e-06	-2.9634e-06	-2.05441e-05	-1.64745e-06	1.37739e-06	-4.53601e-05	-1.50735e-06	1.09091e-05	-6.15767e-06	-2.65729e-06	2.95427e-05	4.36798e-05	-7.37786e-07	2.27197e-05	3.90417e-06	-1.03639e-05	4.90724e-06	-4.50339e-06	-3.25348e-06	4.48502e-06	8.09926e-07	6.36423e-06
1094.07	1.88342e-05	8.87358e-08	-7.05842e-07	-5.28037e-05	-2.26487e-06	1.03923e-05	-2.07968e-05	-2.79634e-06	-2.13231e-05	2.08342e-05	-1.11907e-05	-3.67875e-05	7.43119e-06	-1.18036e-05	1.5069e-05	1.77335e-05	-4.82152e-05	-1.82566e-05	7.10064e-06	-9.66463e-06	-4.41135e-06	-2.10562e-06	1.47816e-05	3.95356e-06	-8.486e-06	-3.59739e-05	-1.73721e-07	1.358e-05	6.98465e-06	-3.13555e-05	-7.61344e-06	-3.60269e-06	-2.70302e-05	1.61613e-06	2.32688e-06	-1.5886e-05	-5.33749e-06	3.14625e-05	3.53229e-05	-1.16194e-05	2.26104e-05	-2.30119e-06	-5.64804e-06	1.84295e-05	-2.99736e-06	-9.2796e-07	2.48135e-05	2.66705e-05	3.16886e-06
1095.36	3.06838e-05	-6.18271e-06	-1.71345e-06	-5.59309e-05	-9.22875e-06	3.15669e-06	-4.64331e-06	-1.38662e-05	-1.17177e-05	1.47075e-05	-8.52361e-06	-2.39957e-05	-9.4267e-06	-7.52069e-06	1.06614e-05	1.79285e-05	-4.23491e-05	-1.10653e-05	-6.15937e-06	1.24846e-05	3.11616e-06	6.27953e-06	1.66742e-05	7.70374e-07	-5.87251e-06	-3.35014e-05	-1.6336e-05	1.14275e-05	1.09327e-05	-2.19668e-05	1.71033e-05	-7.38276e-06	-1.07872e-05	2.13962e-06	3.54464e-06	-1.12143e-05	-9.01769e-06	2.25823e-05	2.1366e-05	-2.13011e-05	1.53012e-05	-4.50656e-06	-9.32148e-07	2.79517e-05	-1.69132e-06	1.39756e-06	3.07419e-05	3.5531e-05	-2.65026e-08
1096.64	3.48535e-05	-7.65417e-06	-2.13042e-05	-3.62581e-05	3.39414e-06	1.18367e-05	5.50941e-06	-8.536e-06	-5.122e-07	1.58073e-06	-2.56518e-07	-1.52039e-05	-1.74846e-05	1.16223e-06	1.45375e-06	2.12351e-06	-2.5483e-05	9.12589e-06	-5.61938e-06	1.78339e-05	1.72292e-05	9.86468e-06	1.09668e-05	8.98392e-06	-8.5902e-07	-2.9629e-05	-1.06982e-05	2.67499e-06	2.08072e-06	-2.7782e-06	2.442e-05	-4.56284e-06	-2.96535e-07	3.4631e-06	1.07624e-05	-9.42587e-07	-9.69788e-06	9.90211e-06	2.00905e-06	-2.41827e-05	3.39196e-06	-7.11919e-07	3.78374e-06	2.86739e-05	-3.85286e-07	3.72308e-06	2.40703e-05	3.17915e-05	-3.22187e-06
1097.93	2.97832e-05	2.87438e-06	-3.3695e-05	5.21474e-06	1.0817e-05	9.71671e-06	9.26212e-06	7.9417e-07	1.20933e-05	8.55028e-06	6.01058e-06	3.31527e-05	-1.03425e-05	4.51461e-08	7.65637e-06	6.02543e-06	-7.01697e-06	4.73025e-06	-1.28094e-05	9.78318e-06	2.63422e-05	4.24983e-06	-3.40601e-07	2.11975e-05	4.75447e-06	-2.43565e-05	4.53952e-06	1.33893e-05	6.72444e-06	8.81043e-06	1.25367e-05	1.37158e-05	7.1941e-06	1.38448e-05	2.15802e-05	-6.70893e-07	-8.97808e-06	-2.37808e-06	-1.79479e-05	-1.82644e-05	-7.31728e-06	6.88272e-06	8.49963e-06	1.67961e-05	-7.92509e-08	-3.75145e-06	1.29987e-05	2.54521e-05	-6.41723e-06
1099.21	1.55609e-05	1.32801e-06	-3.98857e-05	3.97711e-06	1.14399e-05	4.59672e-06	-1.78517e-06	7.24341e-07	2.16988e-05	1.71981e-06	2.67768e-06	5.51093e-05	-1.63785e-05	2.34675e-05	1.459e-06	1.27356e-07	6.49103e-07	1.7346e-06	-9.5995e-06	1.32446e-07	2.44552e-05	2.27449e-05	-3.44959e-06	3.0211e-05	6.36795e-06	-1.5684e-05	1.15773e-05	1.37037e-05	5.68161e-07	-4.00937e-07	-9.34658e-06	3.07945e-05	9.68474e-06	1.58266e-05	3.39979e-05	3.02066e-05	-8.65828e-06	-1.28583e-05	-3.07048e-05	-6.14606e-06	4.61401e-06	2.07461e-05	-7.42461e-06	-3.48165e-06	-2.57322e-06	-1.1226e-05	6.92717e-06	-2.35005e-06	-3.48056e-06
1100.5	-5.66943e-06	4.78164e-06	-4.14765e-05	6.73948e-06	5.86282e-06	4.76735e-07	1.1176e-05	1.81368e-05	1.97042e-05	-1.67107e-05	1.1112e-05	5.18659e-05	-1.72146e-05	3.08898e-05	-1.15384e-05	-9.17072e-06	3.73373e-05	-4.26104e-06	-8.38955e-06	-2.2727e-05	1.47683e-05	2.82399e-05	-3.75858e-06	2.78246e-05	1.37123e-05	1.38843e-06	-8.18499e-06	3.01801e-06	-9.58812e-06	9.47752e-06	-2.16299e-05	3.72732e-05	7.37538e-06	2.40831e-06	4.20157e-05	3.1484e-05	-7.53848e-06	-2.27385e-05	-2.86617e-05	4.97229e-06	1.89453e-05	3.08096e-05	-2.33488e-05	-1.87594e-05	-7.26718e-06	-5.12045e-06	-2.68849e-05	-1.65522e-05	-5.43882e-07
1101.78	-2.97478e-05	5.63526e-06	-3.96672e-05	-2.98155e-07	-1.91428e-06	-2.64326e-06	7.33713e-06	1.63493e-05	-3.29029e-06	-2.56004e-05	5.7464e-06	3.44226e-05	-1.70507e-05	2.65121e-05	-1.63358e-05	-1.50688e-05	4.84256e-05	-1.24567e-05	3.00265e-05	-2.71865e-05	7.68128e-06	2.0535e-05	3.93244e-06	1.06381e-05	9.2567e-06	-4.97605e-06	1.53582e-06	-1.16677e-05	-1.71444e-05	1.95597e-06	-4.31315e-06	2.77518e-05	3.46602e-06	-2.881e-05	3.74334e-05	1.09615e-05	-8.18677e-07	-3.14187e-05	-5.61867e-06	9.89064e-06	2.62766e-05	3.3673e-05	-1.74329e-05	-1.36372e-05	-1.09611e-05	9.85099e-07	-4.38969e-05	-1.73543e-05	2.39279e-06
1103.07	-5.12261e-05	1.88888e-06	-3.4458e-05	8.90819e-06	-6.29139e-06	-5.76325e-06	-3.30173e-06	5.96172e-06	-4.3566e-06	-2.909e-05	-4.81924e-06	1.75792e-05	-1.68867e-05	1.55345e-05	1.86687e-06	-1.15669e-05	3.77138e-05	-1.86523e-05	3.56426e-05	-1.6046e-05	-1.86942e-05	4.23e-06	-2.5444e-06	-1.43483e-05	-1.19894e-06	2.45947e-06	-1.97434e-05	-1.69533e-05	-1.71007e-05	-1.07656e-05	-1.36557e-05	7.4305e-06	7.5666e-07	-1.56705e-05	1.54512e-05	-1.55611e-05	-9.20003e-06	9.86702e-06	-1.00939e-05	9.40899e-06	2.12079e-05	2.93364e-05	-1.15171e-05	1.8285e-05	-1.12551e-05	7.09064e-06	-4.2909e-05	-8.95641e-06	5.32947e-06
1104.35	-6.47204e-05	-2.65749e-06	-3.08066e-06	1.71454e-06	-6.2685e-06	-6.68323e-06	-1.09406e-05	2.97418e-06	-1.92229e-05	-2.09797e-05	-8.98488e-06	1.45358e-05	9.80225e-06	5.5568e-06	-4.72313e-06	5.13505e-06	1.6602e-05	-2.2848e-05	1.50587e-05	2.29454e-06	-2.60696e-05	-8.87494e-06	1.17877e-06	-3.11348e-05	-7.25458e-06	1.5895e-05	-4.64226e-05	-3.8976e-08	-1.0057e-05	-1.54871e-05	2.40184e-06	-8.89084e-06	-1.1527e-06	-1.73105e-06	-1.8931e-05	-3.10836e-05	-1.78137e-06	-2.6827e-05	6.30789e-07	6.72733e-06	9.73916e-06	2.05999e-05	-5.60116e-06	1.66342e-05	-7.34908e-06	1.31962e-05	-2.8321e-05	2.04146e-06	-7.83396e-06
1105.64	-6.66067e-05	-4.80387e-06	2.14967e-05	-1.06791e-05	-6.2456e-06	3.96785e-07	-1.11794e-05	-5.49385e-06	-3.10892e-05	-2.46943e-06	2.49481e-07	-8.84015e-06	2.88912e-05	5.97914e-06	4.88687e-06	8.28077e-06	1.69025e-06	-1.18188e-06	-8.12518e-06	1.90351e-05	-1.78451e-05	-4.1799e-06	9.10194e-06	-2.49212e-05	-3.10208e-07	2.45305e-05	-4.71018e-05	-5.05454e-06	-1.81325e-06	-1.80867e-06	2.38593e-05	-4.41217e-06	-3.66206e-06	1.61352e-05	6.50934e-06	-2.42062e-05	1.98373e-05	-4.2121e-05	1.31555e-05	2.64568e-06	6.67045e-06	1.00633e-05	3.14739e-07	1.75834e-05	5.56952e-07	7.40166e-06	-9.13304e-06	9.23934e-06	-2.09974e-05
1106.93	-5.6269e-05	-5.15024e-06	3.0874e-05	-1.52728e-05	8.03003e-06	-2.09829e-05	-5.01827e-06	1.24381e-05	-2.63555e-05	2.15774e-06	-3.76322e-06	-1.36161e-05	3.53802e-05	-1.16088e-05	1.26969e-05	1.52265e-05	7.77848e-06	1.16842e-05	-6.30909e-06	2.67756e-05	-2.6205e-06	-3.52348e-05	1.48251e-05	8.49231e-06	-4.5816e-06	2.0366e-05	-1.58094e-06	5.7299e-06	3.83047e-06	-1.51169e-05	3.43168e-05	-3.16554e-05	-4.97142e-06	4.24123e-06	-8.10417e-07	9.6713e-06	4.56559e-05	-3.74149e-05	1.52802e-05	-2.43597e-06	-4.47155e-05	1.12673e-06	6.23064e-06	5.13253e-06	1.0063e-05	1.60713e-06	3.05492e-06	8.43722e-06	-6.16064e-06
1108.21	-3.63474e-05	-4.69661e-06	2.26514e-05	-2.66641e-06	1.07057e-05	-2.49626e-05	1.74288e-06	5.19701e-05	-6.21802e-07	5.98491e-06	1.2241e-06	-7.792e-06	2.92691e-05	-1.37968e-05	9.06875e-07	2.05722e-05	-1.58846e-05	1.49503e-05	-4.13374e-05	2.19161e-05	1.04041e-05	-3.88898e-05	1.33483e-05	9.45304e-06	1.94701e-06	-7.98444e-07	-7.12031e-06	1.31143e-05	-2.46635e-06	-8.22519e-06	2.71743e-05	-2.84986e-05	-2.68078e-06	1.59473e-05	2.54299e-06	-1.07558e-05	3.37949e-05	-2.13089e-05	2.0498e-07	-3.91763e-06	-6.41015e-05	-2.09834e-07	1.21465e-05	1.41794e-05	1.5369e-05	-4.18739e-06	4.28793e-08	1.2351e-06	-1.26395e-06
1109.5	-1.18177e-05	-1.04298e-06	3.42871e-06	-1.26327e-05	7.58493e-06	-1.37422e-05	1.00746e-05	5.4057e-05	-2.59354e-06	6.61208e-06	9.21141e-06	4.32069e-07	1.55581e-05	-6.38469e-06	2.61003e-05	2.31179e-05	-1.69477e-05	1.10164e-05	-3.61656e-05	3.45663e-06	1.58286e-05	-2.19447e-05	2.87145e-06	2.04138e-05	1.02756e-05	5.08527e-06	1.71403e-05	2.98771e-07	-4.56316e-06	9.66654e-06	3.09894e-06	-5.98398e-06	3.40986e-06	4.76534e-05	3.80964e-05	-1.49828e-05	4.73385e-06	-7.00293e-06	8.51303e-06	-3.13306e-05	-5.44874e-05	1.10536e-05	1.80624e-05	8.62618e-06	1.18751e-05	-9.98192e-06	8.15859e-06	-6.36702e-06	3.63273e-06
1110.78	1.156e-05	-1.52221e-05	-1.21939e-05	-7.59905e-06	-1.5358e-06	4.87807e-06	4.40632e-06	4.25438e-05	8.34734e-07	3.63925e-06	1.47987e-05	5.65614e-06	4.84707e-06	5.02737e-06	2.24937e-05	2.36636e-05	-5.01071e-06	4.68245e-06	-1.11939e-05	2.67869e-06	1.24532e-05	2.40037e-06	-3.37606e-06	3.15745e-05	1.34042e-05	1.36897e-06	4.58009e-05	-1.08147e-05	-2.05998e-06	2.27003e-05	-1.33081e-06	1.91306e-05	1.05005e-05	-2.62027e-06	-5.7299e-06	-6.30288e-05	3.54292e-07	-7.09692e-06	7.42108e-06	-4.55437e-05	-3.00733e-05	1.13582e-05	-1.32619e-05	-5.26988e-07	-8.04985e-06	-6.64839e-06	3.6743e-06	-7.96915e-06	8.52942e-06
1112.07	2.88497e-05	-1.96012e-05	-1.20166e-05	1.83464e-06	-8.85653e-06	2.12984e-05	-1.1862e-05	2.63064e-06	2.463e-06	-1.33582e-07	1.5786e-05	5.68022e-06	-1.15213e-05	-7.56856e-07	2.68708e-06	2.16093e-05	9.92622e-06	-1.07452e-05	4.97785e-06	-3.29925e-06	1.07771e-06	1.85454e-05	-9.62356e-06	3.65352e-05	9.53284e-06	-3.14732e-06	5.68616e-05	-3.51282e-05	1.64321e-06	2.15341e-05	-2.76056e-06	2.80453e-05	1.47911e-05	-7.05347e-06	1.65936e-05	-1.4492e-05	-8.82527e-06	7.48108e-06	6.32913e-06	-4.95567e-05	-9.8593e-06	1.58628e-05	-7.62601e-06	-5.48016e-06	-2.53748e-05	-3.31486e-06	-2.80999e-06	-2.17127e-06	1.34261e-05
1113.35	3.70194e-05	-1.41804e-05	6.16074e-06	4.86832e-06	-8.37726e-06	2.77187e-05	-2.75302e-05	1.35356e-05	2.69127e-06	-1.70641e-06	1.53733e-05	-9.57114e-08	-1.04896e-05	-6.34107e-06	-1.57195e-05	1.5155e-05	2.08632e-05	-1.47728e-05	-7.65042e-06	-8.47719e-06	1.33751e-05	1.58905e-05	-1.16711e-05	3.3296e-05	1.66145e-06	-4.26362e-06	4.11222e-05	-5.64417e-05	2.27818e-05	-1.83216e-06	1.20969e-06	8.75989e-06	1.04818e-05	-1.28867e-05	1.27171e-05	1.82448e-05	-8.20483e-06	9.45908e-06	-7.0314e-06	-1.40165e-05	-8.24525e-06	1.61674e-05	-1.99011e-06	-5.83333e-06	-3.28997e-05	1.8664e-08	-2.49429e-06	6.22661e-06	6.56272e-06
1114.64	3.5309e-05	-1.75951e-06	6.33514e-06	-5.098e-06	-2.498e-06	2.0939e-05	-3.19985e-05	2.84052e-06	5.71954e-06	-2.79246e-07	1.67607e-05	6.99245e-06	-2.57976e-07	-1.19253e-05	-1.95261e-05	1.70071e-06	2.48001e-05	-9.40049e-06	7.74826e-06	-9.25513e-06	1.60726e-05	-5.96442e-06	-8.51857e-06	2.20567e-05	-5.80994e-06	-3.77991e-06	2.58281e-06	-6.45551e-05	3.43204e-05	-1.35114e-06	6.77994e-06	1.56755e-05	9.67196e-06	-2.47199e-05	8.34638e-07	3.17817e-05	-1.54889e-05	6.83708e-06	-1.09919e-05	1.43238e-05	9.04322e-06	7.87199e-06	3.64578e-06	-5.5865e-06	-2.98246e-05	3.35219e-06	3.82142e-06	8.82449e-06	-3.00667e-07
1115.93	2.54521e-05	1.09588e-05	4.70658e-06	1.04893e-05	9.25376e-06	2.35936e-06	-2.12668e-05	-1.18545e-05	1.37478e-05	1.34792e-06	1.8348e-05	9.48062e-06	8.17368e-06	-1.83095e-05	-4.3327e-06	1.14415e-05	1.8937e-05	-4.42814e-06	3.14695e-06	-4.23307e-06	9.96999e-06	8.21088e-07	-3.36607e-06	2.41744e-06	-9.48133e-06	-5.29621e-06	1.69396e-06	-5.92686e-05	3.3059e-05	-9.67012e-06	8.9502e-06	7.59108e-06	-1.37851e-07	5.08011e-06	-7.67135e-06	2.81185e-05	-3.77289e-06	3.21509e-06	-8.95246e-06	2.6464e-05	4.9317e-06	1.69969e-05	9.28167e-06	-7.13968e-06	-1.95495e-05	6.68572e-06	9.13713e-06	2.08684e-05	-7.16405e-06
1117.21	9.39522e-06	1.34771e-05	-5.12197e-06	1.22766e-05	1.08055e-05	-5.63529e-09	3.06493e-06	-1.45496e-05	2.03761e-05	2.17509e-06	1.49353e-05	8.36878e-06	9.80532e-06	-3.87465e-06	-9.95379e-06	1.15823e-05	-1.12604e-06	1.2524e-05	-7.85437e-06	5.78898e-06	-5.32587e-07	-1.93409e-07	3.86426e-07	7.96528e-06	-9.35272e-06	-7.8125e-06	-3.3949e-06	-4.57821e-05	2.13976e-05	-1.57891e-05	3.52045e-06	-1.89333e-06	-1.03477e-05	2.20801e-05	-2.13773e-05	1.44554e-05	1.57431e-05	-6.06911e-07	-5.71299e-06	2.10043e-05	-1.17798e-05	1.83218e-05	1.49176e-05	-7.49285e-06	-5.67437e-06	2.1512e-06	8.45284e-06	1.89124e-05	-1.40274e-05
1118.5	-9.64568e-06	1.19534e-06	-1.83505e-05	5.86395e-06	3.95727e-06	-3.77063e-06	1.90991e-06	7.55333e-07	1.50043e-05	4.40226e-06	5.12259e-06	3.85694e-06	6.43698e-06	4.56022e-06	-6.97489e-06	6.72305e-06	6.14779e-06	2.08762e-05	-1.46557e-05	-1.439e-07	-9.23516e-06	-2.40791e-06	1.73892e-06	4.5131e-06	-9.42411e-06	-5.32879e-06	-6.68376e-06	-3.04956e-05	6.73624e-06	-1.45081e-05	3.35876e-06	-2.77774e-06	-1.29575e-05	2.50801e-05	-2.74833e-05	-4.07776e-07	2.92591e-05	-3.42891e-06	-4.27352e-06	6.74449e-06	-2.90913e-05	1.50467e-05	-1.50068e-05	-1.04602e-06	7.60073e-06	-2.38332e-06	3.76855e-06	8.95629e-06	-1.04841e-05
1119.78	-2.81346e-05	4.66727e-06	-2.59791e-05	5.12661e-08	-2.29097e-06	-3.13563e-06	-6.45115e-07	-1.55336e-05	-8.96739e-06	-1.32747e-06	-7.0901e-06	-3.2549e-06	1.86863e-06	5.79509e-06	-4.79598e-06	5.06383e-06	-3.78372e-07	2.62284e-05	-1.35573e-05	-7.07679e-06	-1.07377e-05	-1.8101e-05	1.09142e-06	-1.53906e-06	1.20705e-05	-2.07414e-05	-2.97261e-06	-1.6609e-05	-1.72515e-06	-6.62704e-06	-9.40293e-06	6.33785e-06	-5.16729e-06	1.72801e-05	-2.01893e-05	-8.27093e-06	2.6775e-05	-2.25091e-06	-3.03405e-06	-4.11527e-06	-3.50029e-05	1.07716e-05	-1.16669e-05	1.24008e-05	1.40758e-05	-6.91784e-06	1.48426e-06	-5.99779e-07	-6.94075e-06
1121.07	-4.27755e-05	2.33921e-06	-2.50076e-05	1.03858e-06	1.06078e-06	-1.92348e-05	-6.00014e-06	-2.24225e-05	-1.03626e-05	-3.85721e-06	-5.81676e-06	-1.01667e-05	-6.99725e-07	2.22995e-06	8.63014e-07	-8.89422e-06	-8.50454e-06	3.35806e-05	-7.05886e-06	-1.42097e-05	-1.64031e-06	-2.27941e-05	8.43916e-07	-2.24521e-05	2.41651e-05	-1.9154e-05	-1.8737e-05	-4.72251e-06	2.01345e-06	-5.93464e-06	-1.00385e-05	1.88534e-05	9.6229e-06	4.08009e-06	-3.09531e-06	-3.73409e-06	6.89099e-06	-1.58579e-05	3.80542e-06	-4.57504e-06	-2.33144e-05	8.49651e-06	-8.32699e-06	2.74476e-05	8.75092e-06	-1.14524e-05	6.59997e-06	-4.15585e-06	-3.39741e-06
1122.35	-5.12804e-05	-1.78886e-06	1.06364e-05	-8.01302e-06	-1.26358e-05	-2.6734e-05	-9.35516e-06	-2.29114e-05	-1.1856e-05	1.68089e-05	-9.43417e-07	-1.22786e-05	3.31926e-07	-2.73518e-06	-2.77988e-07	-1.12523e-05	-3.03071e-06	4.45328e-05	1.23955e-06	-1.75426e-05	-3.27979e-06	-1.70873e-05	-1.10912e-05	-2.75651e-05	2.68598e-05	-8.61702e-06	-1.97014e-05	6.39784e-06	-1.49795e-05	1.95777e-06	-1.07408e-06	2.5769e-05	2.60131e-05	-7.91992e-06	1.41987e-05	-1.08943e-06	-5.1116e-06	-1.68649e-05	2.16449e-05	5.3652e-06	2.97408e-06	-6.88438e-06	-4.98711e-06	3.72945e-05	1.63365e-05	-4.36681e-06	1.81157e-05	8.8088e-08	1.45937e-07
1123.64	-5.29373e-05	-5.11692e-06	3.56804e-05	-1.18646e-05	-1.63324e-05	-8.27694e-07	-6.11018e-06	-1.84003e-05	-1.74946e-06	3.1275e-05	4.52993e-06	-6.7904e-06	3.16358e-06	1.05934e-05	-3.41899e-06	-5.61031e-06	-2.46077e-05	5.6285e-05	-9.07453e-06	-1.48755e-05	2.88072e-06	-6.78038e-06	-1.60264e-05	-1.90781e-05	2.17544e-05	6.71998e-06	-8.06584e-06	9.7182e-06	-1.95724e-05	2.08502e-05	-1.4121e-05	2.22846e-05	3.96033e-05	-1.26036e-05	1.8142e-05	8.55522e-06	-1.51142e-05	-5.47191e-06	2.85021e-05	3.19082e-06	3.12626e-05	-1.46653e-05	-1.64723e-06	3.81413e-05	1.53221e-05	2.71874e-06	2.90314e-05	-1.91191e-06	3.68928e-06
1124.92	-4.86262e-05	-5.64499e-06	4.07245e-05	-1.51162e-05	-1.40289e-05	1.64786e-05	2.3348e-06	-1.00893e-05	-1.19234e-05	3.51412e-05	6.60327e-06	-1.09909e-05	2.99523e-06	1.89221e-05	-3.15999e-06	1.03164e-06	-2.55847e-05	6.20372e-05	-1.61886e-05	-9.40834e-06	9.44124e-06	1.26502e-07	-1.73615e-05	-6.99105e-06	1.2049e-05	1.6257e-05	9.56975e-06	2.38557e-07	-1.45653e-05	2.61912e-05	-6.168e-06	1.04002e-05	4.69935e-05	-1.50873e-05	1.12854e-05	1.67999e-05	-1.51168e-05	1.13211e-05	4.09593e-05	7.81644e-06	4.6151e-05	-1.32462e-05	1.69265e-06	2.91881e-05	1.05077e-05	9.80429e-06	3.15471e-05	-5.11908e-07	7.23263e-06
1126.21	-4.02191e-05	-1.97306e-06	2.45685e-05	-1.99678e-05	-9.12553e-06	1.67848e-05	9.97978e-06	-1.57818e-06	-1.16973e-05	2.68073e-05	2.67661e-06	-9.59143e-06	1.64884e-05	1.90507e-05	1.69901e-06	1.2736e-06	-1.57617e-05	5.59893e-05	-1.81027e-05	9.87681e-07	8.80176e-06	-2.36662e-06	1.19843e-06	-3.10405e-06	3.94366e-06	1.3194e-05	2.40053e-05	2.29163e-06	-4.55816e-06	3.55321e-05	1.2385e-05	-2.48419e-06	4.53837e-05	1.45467e-05	-4.17129e-06	1.72445e-05	-5.91935e-06	2.19141e-05	5.00166e-05	1.48421e-05	3.96395e-05	-3.62706e-06	1.43853e-05	1.3635e-05	6.89329e-06	1.68898e-05	2.36628e-05	8.80912e-08	-1.20908e-05
1127.5	-2.9668e-05	-4.2629e-06	-3.38744e-06	-2.32194e-05	-3.8221e-06	-9.5997e-07	1.03984e-05	1.9329e-06	-7.27123e-06	1.04734e-05	-5.05004e-06	-5.59194e-06	2.15816e-05	1.27793e-05	8.75801e-06	5.6194e-06	-6.13873e-06	3.87415e-05	-1.50168e-05	5.5837e-06	-1.83773e-06	-2.90294e-07	1.09583e-05	1.116e-05	2.83829e-06	-4.69031e-07	2.76409e-05	-4.05529e-06	4.84894e-06	3.76731e-05	2.75381e-05	-9.9686e-06	3.41738e-05	3.65808e-05	-2.1628e-05	1.02892e-05	4.87807e-06	1.89071e-05	4.70738e-05	1.96677e-05	1.5728e-05	9.99204e-06	1.06068e-05	-1.91822e-06	8.67889e-06	-5.98479e-06	1.11785e-05	-5.11908e-07	-9.43416e-06
1128.78	-1.81249e-05	-2.95274e-06	-2.83434e-05	-2.08711e-05	1.68132e-06	7.88805e-06	1.41707e-06	-6.35601e-06	-3.44516e-06	-5.86048e-06	-8.5767e-06	-3.19246e-06	2.12748e-05	6.70792e-06	1.4217e-05	1.56522e-06	-2.11574e-06	2.00937e-05	-9.93087e-06	5.97972e-06	-5.38876e-06	-6.41398e-06	1.09183e-05	1.0424e-05	-4.67439e-06	-1.78084e-07	1.86765e-05	-1.06022e-05	8.45603e-06	2.48141e-05	2.92911e-05	-1.1453e-05	1.5564e-05	2.42347e-05	-3.08846e-05	1.73383e-06	9.47548e-06	4.50009e-06	2.8131e-05	2.00933e-05	-1.27835e-05	2.16111e-05	1.12282e-05	-1.00714e-05	3.54377e-06	-4.13927e-06	3.49422e-06	1.08809e-06	-6.77749e-06
1130.07	-5.69382e-06	5.57418e-07	-3.84994e-05	-1.27227e-05	7.18474e-06	1.75361e-05	6.62436e-06	3.98945e-06	-2.41908e-06	-1.59943e-05	6.96647e-07	2.93365e-06	1.9568e-05	-7.29589e-06	1.5476e-05	-4.08897e-06	-1.89274e-06	-3.92337e-06	8.11665e-06	5.37573e-06	-1.37398e-05	-1.43377e-05	5.07818e-06	2.08804e-06	-7.38706e-06	1.51287e-06	7.12121e-07	-8.94915e-06	3.46313e-06	-1.84489e-06	1.70442e-05	-9.13742e-06	-5.64578e-06	7.28863e-06	-2.53413e-05	-2.22152e-06	5.8729e-06	-7.82021e-06	-6.41178e-06	1.57189e-05	-3.30951e-05	2.70303e-05	1.48496e-05	-8.42456e-06	3.00864e-06	-2.29375e-06	7.60993e-06	-7.80463e-06	-1.80243e-05
1131.35	8.02528e-06	4.46758e-06	-3.14553e-05	-2.17426e-06	1.04882e-05	-2.00357e-05	6.23166e-06	1.93491e-06	-3.193e-06	-2.03282e-05	2.477e-05	1.65976e-06	2.06612e-05	-9.89971e-06	1.0335e-05	-2.14316e-06	-2.86975e-06	-1.27404e-05	1.47642e-05	6.17175e-06	-2.18908e-05	-1.70613e-05	3.80952e-08	-3.24793e-06	-8.09974e-06	5.40381e-06	3.40334e-06	-2.33885e-05	9.68081e-06	-3.42657e-06	-8.028e-07	-4.02183e-06	-2.28556e-05	-6.45744e-06	-7.59794e-06	4.23128e-07	7.42174e-07	-1.33405e-05	-5.13323e-06	6.54455e-06	-3.37053e-05	2.56494e-05	1.58711e-05	-7.17494e-06	2.67352e-06	-4.48228e-07	3.70916e-06	-1.12973e-05	-2.2471e-05
1132.64	2.29604e-05	5.57773e-06	-1.30113e-05	6.97413e-06	7.59159e-06	-3.42074e-05	2.83896e-06	-8.86913e-06	-5.56692e-06	-2.18621e-05	3.18529e-05	-3.61413e-06	2.65544e-05	-3.30352e-06	-2.06e-07	-1.18721e-05	-7.04675e-06	-9.55753e-06	8.41169e-06	3.57102e-06	-2.32419e-05	-1.0385e-05	-1.40199e-06	-1.71658e-05	-8.61242e-06	9.89476e-06	3.29455e-06	-2.48279e-05	9.49848e-06	-1.80824e-06	-6.71127e-06	5.89376e-06	-2.94654e-05	-1.02035e-05	1.15454e-05	4.86778e-06	-2.78855e-06	-9.06081e-06	-8.65468e-06	6.00323e-06	-2.25155e-05	2.00685e-05	3.6605e-06	-3.52533e-06	1.3384e-06	1.39729e-06	6.0084e-06	-9.59007e-06	-1.85178e-05
1133.92	3.79915e-05	6.87893e-07	7.83276e-06	1.13225e-05	-3.90499e-06	-2.77792e-05	-3.15375e-06	-1.52732e-05	9.33009e-06	-2.3196e-05	3.59359e-05	-6.48802e-06	3.48476e-05	5.29266e-06	-1.1747e-05	-8.40112e-06	1.81073e-05	-1.17461e-06	-4.3408e-06	3.57029e-06	-1.37929e-05	4.29128e-06	-2.84207e-06	-1.58837e-05	-1.07251e-05	1.35857e-05	-2.14234e-07	-1.80673e-05	6.51616e-06	4.21008e-06	-6.21973e-06	-1.32657e-06	-2.18752e-05	-5.4956e-07	2.06887e-05	2.91243e-06	-1.11927e-06	4.18891e-07	-1.25761e-05	4.46191e-06	-7.12565e-06	1.20876e-05	1.69138e-05	-6.75709e-07	8.03281e-07	-9.93155e-06	6.70763e-06	-4.48279e-06	-8.36457e-06
1135.21	5.10146e-05	5.04027e-06	-1.17481e-05	8.87091e-06	-7.59644e-06	-9.75097e-06	-2.09547e-07	-1.32772e-05	1.50271e-05	-2.29299e-05	3.04188e-05	-7.6191e-07	3.95408e-05	6.48885e-06	-1.7488e-05	2.4699e-06	2.82614e-05	5.60832e-06	-1.16933e-05	4.56956e-06	6.25607e-06	2.05676e-05	-1.08822e-05	-4.00158e-06	-1.52378e-05	1.48767e-05	-7.52301e-06	-9.70675e-06	4.53384e-06	7.62841e-06	-2.7282e-06	-3.1469e-06	-1.68503e-06	-2.86181e-06	4.24898e-05	6.83499e-06	4.55001e-06	5.69859e-06	-1.48976e-05	3.92059e-06	5.46415e-06	2.90668e-06	1.23672e-05	3.73907e-07	4.06816e-06	-3.33246e-06	2.00686e-06	-1.17551e-06	3.78866e-06
1136.5	5.96457e-05	3.79264e-06	-3.11289e-05	4.19313e-07	-1.20879e-05	9.07727e-06	-1.26534e-06	-3.88125e-06	1.09241e-05	-1.70637e-05	1.67017e-05	-1.37018e-05	3.70339e-05	-5.71496e-06	-1.2429e-05	1.45409e-05	2.34155e-05	7.39124e-06	-4.44576e-06	5.16883e-06	3.4305e-05	3.00439e-05	-5.03717e-06	8.48053e-06	-1.91505e-05	1.29676e-05	-1.01496e-06	-3.94615e-06	6.55151e-06	6.46736e-07	-1.63666e-06	-6.16723e-06	-3.10247e-05	5.22594e-06	4.70908e-05	1.75755e-06	9.01929e-06	3.03503e-05	-1.4619e-05	2.37927e-06	1.4454e-05	-6.67422e-06	-7.79497e-07	2.35229e-08	3.0857e-06	5.46663e-06	1.09747e-05	1.40036e-05	1.43419e-05
1137.78	6.20528e-05	1.54501e-06	-4.35098e-05	1.05572e-05	-1.35793e-05	2.03055e-05	-2.12114e-06	-8.03247e-07	1.62113e-06	-1.97616e-07	-1.01536e-06	-1.52416e-05	2.89271e-05	-2.95188e-05	3.82999e-06	2.30119e-05	8.56957e-06	5.17416e-06	-3.88405e-06	5.36809e-06	3.32499e-05	2.85202e-05	-6.19218e-06	1.15626e-05	-1.84631e-05	9.25855e-06	3.0931e-06	-2.98555e-06	1.25692e-05	-1.57349e-05	-3.74513e-06	1.02465e-05	-6.10261e-06	1.95137e-05	4.28919e-05	-4.3199e-06	7.88856e-06	3.4602e-05	-1.23405e-05	-3.16205e-06	2.38438e-05	-1.42551e-05	-9.32616e-06	6.7314e-07	6.30324e-06	-4.67847e-06	1.41425e-05	1.65826e-05	1.85151e-05
1139.07	5.75719e-05	2.69738e-06	-4.42906e-05	1.4295e-05	-1.34708e-05	1.77337e-05	3.62306e-06	4.47476e-06	-6.88186e-06	-7.32209e-06	4.86275e-06	-1.01814e-05	-8.35413e-06	1.0843e-05	1.17388e-05	2.4083e-05	-7.07635e-06	2.55708e-06	2.67766e-06	5.76736e-06	3.19947e-05	1.73965e-05	-7.14719e-06	1.84476e-06	-1.21758e-05	6.9495e-06	4.67513e-06	2.08825e-05	1.79869e-05	-2.87009e-05	-5.69333e-06	1.44205e-05	6.41945e-06	1.694e-05	3.4327e-06	-4.39734e-06	2.35784e-06	2.04538e-05	-1.00619e-05	-1.23034e-05	3.46336e-05	-1.7436e-05	-2.67283e-06	2.32276e-06	1.07208e-05	-3.02358e-06	1.17103e-05	8.56171e-06	1.82883e-05
1140.35	4.68269e-05	-1.3763e-05	-2.43511e-05	1.00328e-05	-1.51623e-05	1.6199e-07	-9.2744e-06	7.95276e-06	-1.13848e-05	-4.44657e-06	7.34086e-06	-5.52129e-06	-3.36354e-05	-2.64416e-05	1.72477e-05	1.6554e-05	-1.29223e-05	1.94e-06	2.43937e-06	5.96663e-06	2.31395e-05	8.72866e-07	4.97793e-07	3.60369e-06	-3.8885e-06	7.04045e-06	1.45715e-06	3.15506e-05	1.87021e-05	-3.24669e-05	-5.44152e-06	7.5945e-06	2.34151e-06	1.47663e-05	-1.94265e-05	1.92522e-06	-2.17288e-06	-2.89449e-06	-9.78338e-06	-2.12447e-05	4.30234e-05	-1.50169e-05	-9.6554e-06	7.72373e-07	1.41383e-05	6.83131e-06	5.67813e-06	-4.25922e-06	1.58615e-05
1141.64	3.1554e-05	-2.06233e-05	-1.01168e-06	-1.02931e-06	-1.92537e-05	3.1867e-06	-1.01719e-05	6.63077e-06	-1.00878e-05	2.02895e-06	3.81897e-06	-8.46113e-06	-4.03167e-05	-4.23261e-05	1.29565e-05	2.22501e-06	-1.76818e-06	3.32292e-06	9.68525e-06	4.1659e-06	1.48434e-06	-1.58508e-05	-1.73484e-05	1.56262e-06	1.79882e-06	7.7314e-06	-5.96082e-06	2.84187e-05	1.02174e-05	-2.48329e-05	-3.18972e-06	-2.4315e-06	-1.63364e-05	1.21927e-05	-2.30856e-05	1.00478e-05	8.96399e-07	-2.36428e-05	-1.17048e-05	-2.6986e-05	4.34132e-05	7.29665e-06	-6.23796e-06	1.14758e-05	1.59559e-05	1.82862e-05	-5.54057e-07	-1.50801e-05	1.40348e-05
1142.92	1.42171e-05	-1.68837e-05	1.71278e-05	-1.30915e-05	-2.25452e-05	4.21141e-06	-3.86931e-06	1.10878e-06	2.09179e-07	7.30448e-06	-5.30293e-06	3.05364e-06	-3.03979e-05	-3.46107e-05	-3.13461e-06	6.76574e-06	-1.04684e-05	4.10585e-06	1.73114e-06	3.65167e-07	2.61019e-06	-2.38298e-05	-1.79946e-05	2.12155e-06	8.2073e-06	7.02235e-06	-1.35788e-05	1.60868e-05	-2.06735e-06	-1.17989e-05	-7.37913e-07	-6.65751e-06	-3.94144e-05	7.81897e-06	-1.35448e-05	1.41703e-05	1.59657e-05	-3.2191e-05	-1.16263e-05	-2.83273e-05	3.3603e-05	2.66102e-05	7.79469e-07	1.09793e-05	1.65734e-05	2.59411e-05	-3.58624e-06	-1.75011e-05	1.2608e-05
1144.21	-2.35977e-06	-6.14401e-06	2.44673e-05	-1.91536e-05	-2.14366e-05	-9.59766e-06	4.43323e-06	-4.21322e-06	-2.25147e-06	8.78e-06	-1.60248e-05	1.96842e-06	-1.28792e-05	-1.12953e-05	4.48496e-07	9.10648e-06	-5.3686e-06	4.88769e-07	-1.1223e-05	1.72386e-07	-2.46397e-06	-2.36087e-05	-6.64078e-06	7.48048e-06	6.81577e-06	3.21477e-06	-1.49968e-05	2.15489e-06	-8.75209e-06	-3.16485e-06	-1.2861e-06	-8.83508e-07	-5.38923e-05	4.52929e-08	-4.03979e-07	1.18929e-05	1.9275e-05	-2.19393e-05	-2.54773e-06	-2.38686e-05	1.63928e-05	3.63238e-05	7.1969e-06	3.28272e-06	1.55909e-05	2.7196e-05	-1.81842e-06	-1.0122e-05	8.58119e-06
1145.49	-1.54087e-05	4.39564e-06	2.06067e-05	-1.46158e-05	-1.45281e-05	-1.32067e-05	1.09358e-05	-5.73521e-06	4.48788e-06	5.45551e-06	-2.19467e-05	-6.3168e-06	4.39557e-07	1.16202e-05	1.8316e-06	1.08472e-05	5.5312e-06	-1.07915e-06	-1.69771e-05	7.79604e-07	-9.33812e-06	-1.59876e-05	7.91303e-06	1.46394e-05	-9.75756e-07	-1.9928e-06	-5.41474e-06	-5.97703e-06	-1.67321e-05	-3.13083e-06	5.95112e-06	1.28905e-05	-5.11702e-05	6.27371e-06	8.73685e-06	4.61545e-06	2.55843e-05	8.31243e-06	1.97308e-05	-1.221e-05	-1.81743e-06	3.30373e-05	1.08143e-05	-4.01383e-06	1.08085e-05	2.26509e-05	2.74939e-06	2.05708e-06	1.69774e-05
1146.78	-2.27136e-05	7.93529e-06	8.94619e-06	-6.77932e-07	-3.61952e-06	-7.81582e-06	1.20383e-05	-3.25721e-06	1.40272e-05	-4.26896e-06	-1.84686e-05	-1.3802e-05	7.58293e-07	1.83356e-05	5.01471e-06	1.2188e-05	1.4631e-05	-8.24706e-06	-1.05312e-05	1.03089e-05	-1.58123e-05	-4.76655e-06	1.70668e-05	1.79983e-05	-9.56728e-06	-6.80037e-06	8.6914e-06	-1.90894e-06	-1.25121e-05	-5.49681e-06	6.18834e-06	2.88645e-05	-3.32482e-05	7.10212e-06	9.07768e-06	-3.462e-06	2.36937e-05	-1.05933e-05	1.26856e-05	4.24873e-06	-1.42276e-05	1.93508e-05	9.83177e-06	-4.11038e-06	2.60133e-08	1.43058e-05	5.91721e-06	1.02362e-05	1.85736e-05
1148.07	-2.31945e-05	1.27494e-06	-6.51435e-06	-1.67315e-06	6.48903e-06	-1.22489e-06	5.34086e-06	4.208e-07	1.95666e-05	6.11664e-07	-5.59049e-06	-1.52873e-05	1.95718e-07	4.51066e-07	9.39782e-06	1.13287e-05	1.47308e-05	-1.5615e-05	3.11468e-06	1.28382e-05	-1.86864e-05	6.65451e-06	1.58207e-05	1.51573e-05	-1.27588e-05	-7.40794e-06	2.79975e-05	-8.48406e-07	-1.89211e-06	1.37205e-07	2.42556e-06	4.12385e-05	-1.15261e-05	1.53054e-06	-1.81491e-07	-6.53944e-06	6.00299e-06	-2.04991e-05	1.06404e-05	1.75074e-05	-2.13987e-05	2.6644e-06	5.0492e-06	5.79306e-06	4.54555e-06	5.76068e-06	5.08503e-06	1.02152e-05	1.49698e-05
1149.35	-1.73474e-05	7.69332e-06	5.34852e-06	-2.86837e-06	9.39547e-06	1.91944e-05	6.24793e-06	9.62768e-06	1.57059e-05	1.09229e-06	1.02876e-05	-1.05725e-05	-1.17669e-05	6.59257e-07	1.17809e-05	6.26943e-06	-1.69422e-07	-1.67829e-05	1.51606e-05	8.36752e-06	-1.45606e-05	1.56756e-05	4.57446e-06	7.3162e-06	-9.35034e-06	-4.64877e-06	4.33037e-05	1.08121e-05	7.52788e-06	-7.55829e-06	-1.13722e-06	4.68125e-05	1.79595e-06	6.25307e-06	-2.78249e-06	1.58312e-06	6.40751e-06	-3.04048e-05	4.99521e-06	1.93661e-05	-1.79697e-05	-9.02206e-06	4.66634e-07	9.46331e-06	4.86509e-06	-3.84426e-07	3.25284e-06	5.39431e-06	8.76603e-06
1150.64	-7.28429e-06	3.7117e-06	1.44114e-05	-7.06359e-06	4.70191e-06	2.28136e-05	2.355e-06	1.52346e-05	4.45272e-07	1.72913e-07	2.09657e-05	-4.4577e-06	-2.75294e-05	-1.15325e-05	1.0964e-05	-2.18983e-06	1.34386e-05	-9.1508e-06	1.94064e-05	1.69682e-06	-1.23473e-06	2.04966e-05	2.74339e-06	-1.13618e-06	-3.14187e-06	7.3104e-06	4.56098e-05	2.48727e-05	9.74788e-06	-5.45379e-06	-3.7e-06	4.43865e-05	1.31801e-06	8.97561e-06	-5.38348e-06	-2.11643e-05	-5.18797e-06	-7.78946e-06	3.40228e-05	8.08855e-06	-7.74075e-06	-1.29085e-05	-5.59758e-06	1.65335e-05	4.98463e-06	-2.32953e-06	6.42066e-06	2.57338e-06	3.36224e-06
1151.92	3.82681e-06	-6.26992e-06	1.86743e-05	-1.32588e-05	-2.39165e-06	9.83286e-06	-1.33793e-06	1.62414e-05	-1.81346e-07	-1.46461e-07	2.22438e-05	-1.54292e-06	-3.9692e-05	-2.43244e-05	9.74714e-06	-8.44909e-06	1.26466e-05	4.02278e-06	1.56523e-05	-2.17388e-06	1.17188e-05	1.95177e-05	1.31232e-06	-7.18856e-06	1.06661e-06	2.32696e-05	3.2316e-05	3.45332e-05	2.36787e-06	-7.49285e-07	-6.66278e-06	3.49605e-05	-8.15992e-06	1.20981e-05	-5.58448e-06	-2.97117e-05	-2.21835e-05	1.82587e-06	4.36504e-05	-1.0389e-05	3.6882e-06	-1.0795e-05	-5.26179e-06	2.18038e-05	8.70417e-06	-5.17616e-06	3.28771e-06	5.15246e-06	2.95845e-06
1153.21	1.28819e-05	-1.46515e-05	1.61372e-05	-1.7854e-05	-4.68521e-06	-1.23479e-05	-1.63086e-06	1.34483e-05	-4.00796e-06	7.34164e-07	1.61219e-05	-3.42814e-06	-4.46546e-05	-2.99162e-05	-1.34276e-05	-5.70836e-06	6.65459e-06	1.39964e-05	9.09822e-06	-4.44571e-07	2.84724e-05	1.29388e-05	2.28125e-06	-1.00409e-05	2.67507e-06	3.62287e-05	9.42208e-06	3.71937e-05	7.18095e-06	5.5522e-07	-8.82556e-06	2.17345e-05	-1.70379e-05	1.54207e-05	-4.58548e-06	-3.16592e-05	-2.56356e-05	4.12025e-08	3.5078e-05	-2.70665e-05	1.23172e-05	-6.28141e-06	4.73992e-07	2.2874e-05	4.56584e-06	-1.62279e-06	6.15476e-06	1.59537e-06	-6.11515e-06
1154.49	1.7921e-05	-1.42332e-05	8.60004e-06	-1.74493e-05	-3.78775e-07	-3.21286e-05	1.27622e-06	1.00552e-05	-5.83458e-06	2.21479e-06	7.20005e-06	-7.71337e-06	-4.20172e-05	-2.5708e-05	-2.44022e-05	8.23238e-06	7.2626e-06	1.45808e-05	4.26159e-06	-1.59649e-05	4.1426e-05	3.75985e-06	3.45017e-06	-1.18933e-05	-7.07998e-06	4.25879e-05	-1.04718e-05	3.32543e-05	1.0394e-05	-2.14028e-06	-4.58834e-06	1.11085e-05	-1.67158e-05	1.85432e-05	-4.38648e-06	1.23643e-05	-1.88877e-05	-6.34347e-06	1.75056e-05	-3.41441e-05	1.61461e-05	-5.67858e-07	8.20978e-06	1.99443e-05	4.6275e-06	7.53059e-06	9.02181e-06	1.63828e-06	-9.18876e-06
1155.78	1.86961e-05	-3.01479e-06	2.62916e-07	-1.00445e-05	9.98452e-06	6.35105e-06	7.65334e-06	-9.56638e-06	-4.46119e-06	2.29541e-06	-1.52183e-06	-9.99859e-06	-3.37797e-05	-1.44998e-05	-2.11769e-05	3.2422e-06	-8.26406e-06	8.96521e-06	7.22496e-06	-2.20853e-05	4.33796e-05	-4.21909e-06	2.2191e-06	-1.29457e-05	-1.0635e-05	4.17471e-05	-1.61656e-05	2.61148e-05	1.38071e-05	-7.43577e-06	1.24489e-05	8.68248e-06	-7.19374e-06	1.96658e-05	-6.58747e-06	3.97877e-05	-3.3976e-07	-9.92813e-06	2.93317e-06	-2.90216e-05	1.47751e-05	-1.42225e-05	1.25456e-05	1.38145e-05	7.28917e-06	1.8484e-05	6.08886e-06	3.08119e-06	-9.06236e-06
1157.07	1.64872e-05	-4.90598e-07	-3.47421e-06	1.3603e-06	1.63478e-05	-1.4485e-05	1.12305e-05	-2.4388e-05	-2.88781e-06	-2.23962e-07	-7.64373e-06	-8.88381e-06	-2.31423e-05	-9.15712e-08	-9.15164e-06	2.52024e-07	-1.01907e-05	1.34963e-06	1.35883e-05	-1.98056e-05	3.13331e-05	-7.19802e-06	-2.11971e-07	-9.99807e-06	-5.39009e-06	3.45062e-05	-2.0595e-06	2.03753e-05	1.42202e-05	7.81819e-06	1.68727e-05	3.45322e-06	3.32832e-06	1.47883e-05	-5.41708e-06	5.18873e-05	-1.62129e-06	-7.1128e-06	2.96076e-06	-1.72992e-05	9.40403e-06	-2.18772e-05	1.06813e-05	6.08476e-06	1.05508e-05	2.60373e-05	9.65801e-06	2.7241e-06	-7.93596e-06
1158.35	1.33103e-05	5.23359e-06	1.58867e-06	1.05651e-05	1.41111e-05	-2.11211e-05	1.00076e-05	-3.26096e-05	-3.51442e-06	-4.94334e-06	-9.96562e-06	-6.16904e-06	-1.31049e-05	-8.77654e-06	8.73669e-07	-6.33815e-06	-4.71739e-06	-3.46594e-06	1.51517e-05	-1.33259e-05	9.4867e-06	-2.77695e-06	-1.40125e-05	5.4956e-07	5.85485e-06	2.22654e-05	6.16599e-06	1.96358e-05	8.63325e-06	1.56721e-05	2.94965e-05	2.02397e-06	4.25039e-06	2.13481e-05	-8.44668e-06	4.51869e-05	-1.30281e-06	-9.74712e-08	-2.43255e-05	-8.5767e-06	2.43299e-06	-2.15318e-05	3.61713e-06	-6.44993e-07	1.14125e-05	2.67907e-05	7.42717e-06	-2.32985e-07	-7.20957e-06
1159.64	1.06694e-05	8.95778e-06	-2.19405e-05	1.35699e-05	4.27441e-06	-1.85571e-05	4.7847e-06	-3.22312e-05	-6.54104e-06	-9.66271e-06	-8.68751e-06	-4.25426e-06	-5.06745e-06	-1.54615e-05	-7.01024e-07	1.09596e-05	1.15595e-06	-2.68152e-06	8.11509e-06	-7.84629e-06	-1.31597e-05	1.08441e-05	-1.8413e-05	3.03623e-06	1.95594e-05	1.41184e-05	2.17915e-05	2.26964e-05	-1.35368e-06	1.19261e-05	3.89204e-05	-2.05291e-07	-1.3342e-05	1.79078e-05	-1.38763e-05	2.98864e-05	-3.18434e-06	2.02079e-05	-3.04118e-05	-7.45425e-06	-4.93805e-06	-1.45865e-05	-4.64708e-06	-3.77475e-06	7.47417e-06	2.21441e-05	3.59633e-06	-4.19007e-06	-7.48317e-06
1160.92	8.73248e-06	6.08197e-06	-3.00697e-05	1.01746e-05	-5.16229e-06	-1.11932e-05	-1.03818e-06	-2.42528e-05	-8.96765e-06	-1.09821e-05	-4.6094e-06	-3.33949e-06	9.69971e-07	-1.67465e-05	-4.93977e-07	1.98573e-05	3.42929e-06	2.30291e-06	-2.92154e-06	-6.96663e-06	-2.88062e-05	-2.12153e-05	-1.22135e-05	9.72291e-06	2.4864e-05	6.97134e-06	3.3817e-05	2.59569e-05	-9.54061e-06	-2.21993e-06	3.51442e-05	-4.23455e-06	-3.61344e-05	1.12676e-05	-1.59059e-05	1.8986e-05	-6.46586e-06	2.99133e-05	-1.98981e-05	-8.53179e-06	-1.29091e-05	-6.04116e-06	-1.05113e-05	-5.25356e-06	-6.41661e-08	1.56975e-05	1.16549e-06	-5.54716e-06	-8.15678e-06
1162.21	6.40357e-06	-4.79384e-06	-2.29988e-05	1.57942e-06	-4.399e-06	-1.42924e-06	-4.46106e-06	-1.30744e-05	-6.39427e-06	-5.50146e-06	3.26871e-06	-1.82471e-06	4.4074e-06	-1.12315e-05	-7.88693e-06	2.2555e-05	2.70263e-06	9.68733e-06	-9.15817e-06	3.93432e-06	-4.35483e-05	-1.71876e-05	-1.614e-06	1.64096e-05	2.15685e-05	3.42431e-06	3.56425e-05	2.76174e-05	-9.32753e-06	-1.6966e-05	1.5568e-05	-7.26381e-06	-5.17268e-05	1.12274e-05	-9.5355e-06	-5.3537e-06	-7.74739e-06	2.70186e-05	-9.8435e-07	-3.20933e-06	-2.18801e-05	-1.49583e-06	-1.41755e-05	-1.73237e-06	-7.8025e-06	1.14508e-05	1.34642e-07	-3.70425e-06	-7.43038e-06
1163.49	2.21067e-06	-4.93994e-06	-6.12801e-06	-1.06158e-05	-1.41323e-05	8.53471e-06	-7.56536e-06	-5.89599e-06	-2.76103e-06	-5.46366e-06	1.61468e-05	3.89007e-06	3.04482e-06	-2.31643e-06	-1.30799e-05	2.18527e-05	9.75967e-07	-1.77989e-05	-2.9948e-06	7.23526e-06	-4.66904e-05	-1.016e-05	3.18549e-06	1.86963e-05	1.44731e-05	4.67727e-06	2.7268e-05	2.8478e-05	-2.23307e-06	-2.57127e-05	-1.56082e-05	-5.89307e-06	-5.25192e-05	-7.08077e-06	-5.97783e-06	-1.00934e-05	-1.24055e-05	1.5724e-05	1.83294e-05	1.05398e-05	-2.96512e-05	1.50398e-05	2.5266e-06	4.98882e-06	-1.25408e-05	1.16042e-05	-9.62011e-08	3.38666e-07	-3.50398e-06
1164.78	-4.66224e-06	-6.28603e-06	1.03428e-05	2.66838e-05	-9.66551e-06	1.62987e-05	-8.06965e-06	1.84675e-05	5.6722e-06	-3.62586e-06	1.22197e-05	-3.76873e-06	2.38512e-05	1.9986e-06	-9.67284e-06	1.91504e-05	1.00404e-05	-1.40876e-05	-2.80391e-06	3.93621e-06	-4.00324e-05	-5.13233e-06	-4.01501e-06	1.31829e-05	7.97767e-06	9.53024e-06	1.40935e-05	2.85385e-05	1.10614e-05	-2.04595e-05	-7.88935e-06	4.77682e-07	-4.07116e-05	-1.56488e-05	1.97984e-06	1.56687e-06	-9.66362e-06	3.02938e-06	3.22431e-05	2.64888e-05	-3.22222e-05	2.05754e-05	1.20287e-05	1.251e-05	-1.22792e-05	1.57576e-05	1.27296e-06	4.58158e-06	2.42241e-06
1166.06	-1.35831e-05	-6.83212e-06	1.60137e-05	1.0343e-05	1.40123e-06	1.84626e-05	-7.77396e-06	2.7231e-05	1.41054e-05	-5.58806e-06	4.69257e-06	-9.62753e-06	3.54575e-05	2.83349e-05	2.33421e-06	1.52482e-05	1.51049e-05	-9.17626e-06	5.38697e-06	-1.96284e-06	-2.79745e-05	-6.90469e-06	7.72289e-07	4.69602e-07	3.48224e-06	1.39832e-05	2.91897e-06	2.5999e-05	2.17558e-05	-7.20625e-06	-1.97054e-06	8.44842e-06	-2.4704e-05	-8.01681e-06	1.01894e-05	2.04272e-05	-2.52174e-06	-4.66525e-06	3.87568e-05	3.62379e-05	-2.69933e-05	1.61111e-05	1.27308e-05	1.86312e-05	-6.8175e-06	1.7911e-05	4.64211e-06	6.62449e-06	7.54881e-06
1167.35	-2.248e-05	-7.57822e-06	4.08449e-06	-5.1977e-06	1.0268e-05	1.10265e-05	-8.07826e-06	2.17945e-05	1.79387e-05	4.27972e-06	2.32325e-05	1.24317e-05	4.02638e-05	3.80711e-05	1.67413e-05	1.07459e-05	1.41694e-05	-5.06493e-06	1.21779e-05	-6.8619e-06	-1.67166e-05	1.49777e-05	-2.64041e-06	-1.44437e-05	-8.13199e-07	1.26362e-05	-4.05554e-06	1.94596e-05	2.28503e-05	3.84699e-06	1.34827e-06	1.24192e-05	-1.32964e-05	4.61517e-06	1.03989e-05	3.50875e-05	3.02015e-06	-3.75988e-06	3.70705e-05	3.3987e-05	-1.55643e-05	6.0467e-06	5.83292e-06	2.09524e-05	1.04416e-06	1.00643e-05	-4.4124e-06	1.45802e-05	9.2752e-06
1168.64	-2.8633e-05	-7.92431e-06	1.18327e-05	-1.85384e-05	1.21347e-05	-8.00952e-06	-6.58256e-06	7.95803e-06	1.45719e-05	4.7475e-06	2.57723e-05	2.20909e-05	2.18541e-06	3.58074e-05	2.47483e-05	6.8436e-06	7.83384e-06	-4.5536e-06	9.76874e-06	-8.16095e-06	7.95526e-06	2.66601e-05	-8.6531e-06	-2.13998e-05	-6.30863e-06	3.28913e-06	-8.83005e-06	9.32009e-06	1.35448e-05	6.30023e-06	2.06709e-06	9.58991e-06	-9.88875e-06	1.16472e-05	8.48746e-09	3.77477e-05	3.16203e-06	5.54549e-06	2.67843e-05	1.97361e-05	-1.73535e-06	-2.81767e-06	-4.86498e-06	1.92736e-05	7.50583e-06	1.75222e-05	-1.20669e-05	1.2536e-05	7.2016e-06
1169.92	-2.98979e-05	-3.2704e-06	4.18097e-06	-2.76792e-05	-1.19359e-05	-1.19869e-05	1.11314e-06	-5.87847e-06	5.40515e-06	-1.38472e-06	1.61122e-05	1.91501e-05	-2.6693e-05	3.11437e-05	2.11553e-05	4.94132e-06	2.98311e-07	-8.64226e-06	-4.04037e-06	-5.06e-06	2.36272e-05	2.95425e-05	-1.18658e-05	-2.47559e-05	-1.20041e-05	-1.18579e-05	-1.40046e-05	-1.81938e-06	3.92201e-08	2.75347e-06	5.9859e-06	3.36065e-06	-1.08811e-05	7.87913e-06	-1.6782e-05	2.7008e-05	-1.69608e-06	-8.07775e-06	6.29798e-06	-1.31483e-06	9.49361e-06	-2.48203e-06	-1.35629e-05	1.53948e-05	1.07675e-05	1.338e-05	-1.55214e-05	3.49173e-06	2.52799e-06
1171.21	-2.56748e-05	-2.12786e-05	-1.14708e-05	-3.06199e-05	-4.8331e-06	-1.99643e-05	6.02281e-06	-9.71497e-06	-4.16162e-06	-8.11694e-06	4.05211e-06	8.20931e-06	-4.03714e-05	-6.12383e-06	8.3624e-06	6.23904e-06	-8.3722e-07	-1.41309e-05	-2.38495e-05	3.44094e-06	3.20991e-05	2.60249e-05	-8.6785e-06	-2.7912e-05	-1.54042e-05	-2.62049e-05	-1.95791e-05	-8.15885e-06	-7.26632e-06	2.20672e-06	-1.1503e-05	-9.88639e-06	-7.27354e-06	9.28366e-06	-3.15724e-05	9.46832e-06	-5.7542e-06	-1.3901e-05	1.26601e-05	-1.99657e-05	1.43226e-05	-2.0014e-05	-1.30608e-05	1.1516e-05	1.22292e-05	6.6379e-06	-1.2176e-05	-4.95252e-06	-1.94561e-06
1172.49	-1.71477e-05	-2.52867e-05	-2.51225e-05	-2.63606e-05	-1.73029e-06	-2.61417e-05	2.09325e-05	2.64854e-06	-7.52838e-06	-1.08492e-05	-8.08006e-07	-4.53147e-06	-3.86498e-05	-2.79913e-05	-6.63056e-06	-1.47885e-06	-7.80803e-06	-1.64196e-05	-3.90586e-05	5.40544e-06	3.6371e-05	1.77073e-05	2.1088e-06	-3.3868e-05	-1.16043e-05	-3.2552e-05	-2.37536e-05	-2.89832e-06	-1.37186e-06	1.206e-05	-1.23919e-05	-1.43334e-05	8.33407e-06	6.88819e-06	-3.57629e-05	-4.27139e-06	-3.61231e-06	-1.17242e-05	1.04222e-05	-2.90167e-05	1.0924e-05	-2.37459e-05	2.24135e-06	8.23715e-06	1.30908e-05	7.89575e-06	-2.83047e-06	-7.39678e-06	-3.01921e-06
1173.78	-6.66057e-06	-1.62949e-05	-2.89743e-05	-1.69014e-05	-4.27491e-07	-2.53192e-05	4.14421e-05	2.57071e-06	-1.49515e-06	-8.18138e-06	6.13188e-06	-1.32723e-05	-2.67282e-05	-3.34589e-05	-1.62235e-05	-3.59674e-06	-4.37883e-06	-1.33083e-05	-4.24677e-05	1.05699e-05	3.76429e-05	6.98967e-06	-6.13248e-06	-4.32241e-05	-2.00446e-06	-2.6499e-05	-2.49281e-05	3.60194e-06	8.50268e-07	2.09679e-05	-1.68078e-06	-1.13805e-05	-4.28665e-05	5.09273e-06	-2.71533e-05	-1.17524e-05	4.32957e-06	-5.74746e-06	2.58437e-06	-2.66676e-05	3.52545e-06	-1.88779e-05	1.38639e-06	4.75834e-06	1.29525e-05	-9.41842e-06	7.11502e-06	-3.64103e-06	1.30718e-06
1175.06	3.29853e-06	-7.03046e-07	-2.06261e-05	-5.84211e-06	2.75321e-07	-1.56966e-05	3.65763e-05	7.49288e-06	-6.12001e-06	-7.13597e-07	2.03363e-06	-1.50131e-05	-1.32066e-05	-2.69264e-05	-1.62165e-05	-1.91463e-06	3.05036e-06	-7.19693e-06	-1.20421e-05	1.51344e-05	3.63148e-05	-3.52793e-06	-7.97377e-06	-5.41802e-05	8.19541e-06	-9.24605e-06	-2.25026e-05	2.03022e-05	7.8724e-06	2.96758e-05	8.63032e-06	-8.62754e-06	-7.06453e-06	5.29726e-06	-8.74377e-06	-5.23343e-06	1.04715e-05	-2.7707e-06	-6.4535e-06	-1.65185e-05	-1.67311e-06	-1.26098e-05	1.03314e-05	2.79534e-07	1.08142e-05	-9.9326e-06	9.2605e-06	3.11472e-06	-1.28799e-06
1176.35	1.10336e-05	9.88879e-06	-3.67782e-06	1.81716e-06	1.37812e-06	2.72603e-06	2.45104e-05	9.81505e-06	-7.74488e-06	-5.39738e-06	2.53537e-06	-9.55385e-06	-4.88495e-06	-1.57939e-05	-7.20942e-06	5.67476e-07	8.67955e-06	-3.2856e-06	1.71835e-05	1.72989e-05	3.13867e-05	-1.02455e-05	-5.41505e-06	-6.19362e-05	1.47953e-05	1.32069e-05	-1.72771e-05	3.58025e-05	1.30945e-05	2.99837e-05	8.34143e-06	-2.37154e-06	2.02402e-05	6.10179e-06	1.30658e-05	8.48555e-06	5.81334e-06	-9.59394e-06	-1.14914e-05	-2.16942e-06	-1.47167e-06	-1.09418e-05	2.00765e-05	-3.79927e-06	5.87582e-06	5.53223e-07	2.10937e-05	9.87047e-06	-1.28316e-06
1177.64	1.61127e-05	1.88063e-06	-6.02686e-06	2.07642e-06	2.28093e-06	-2.0389e-06	1.04447e-06	7.53722e-06	-1.01697e-05	-5.88116e-06	2.23712e-06	3.05365e-07	-3.56334e-06	-7.26141e-06	5.99763e-06	2.24958e-06	1.03087e-05	5.36333e-06	3.42092e-05	1.80634e-05	2.14586e-05	-9.76314e-06	-2.85634e-06	-6.12923e-05	1.55952e-05	3.31879e-05	-9.03666e-06	4.01027e-05	1.43167e-05	2.06916e-05	-6.14746e-06	-6.11554e-06	3.7945e-05	4.90633e-06	-2.60621e-06	1.94045e-05	1.31205e-05	3.5629e-06	-9.52924e-06	9.59176e-06	3.32977e-06	7.1531e-06	2.34215e-05	-1.76799e-05	1.3309e-05	1.2439e-05	1.99269e-05	-5.54174e-07	-6.78336e-07
1178.92	1.91438e-05	1.59967e-05	-8.9759e-06	-9.34669e-08	1.98373e-06	5.96166e-07	1.49493e-05	3.85939e-06	5.02462e-06	-2.16494e-06	-6.1129e-08	-1.50018e-06	-6.44173e-06	-7.12893e-06	1.68047e-05	2.33169e-06	7.93794e-06	8.21226e-06	3.42348e-05	1.88279e-05	7.93051e-06	3.1925e-07	-5.29762e-06	-5.06484e-05	1.0195e-05	3.9169e-05	-1.99624e-06	3.1003e-05	1.23388e-05	7.99947e-06	-1.07457e-05	-1.50595e-05	4.20498e-05	1.91086e-06	1.54886e-05	2.05235e-05	6.02769e-06	6.31974e-06	2.32892e-07	1.93529e-05	9.73121e-06	1.4648e-05	1.77666e-05	-2.43606e-05	1.59422e-05	1.85249e-05	1.47601e-05	-8.97881e-06	-7.35092e-08
1180.21	2.10789e-05	9.11283e-06	-1.31249e-05	-6.86335e-06	4.68796e-07	7.63123e-06	1.7854e-05	2.78156e-06	1.3819e-05	4.75128e-06	-5.79728e-06	-1.70573e-06	-1.03201e-05	-2.55225e-06	1.96117e-05	6.13803e-07	7.67134e-07	6.66119e-06	2.16604e-05	1.95924e-05	-3.19758e-06	-1.19737e-06	8.74805e-06	-3.30045e-05	-6.05104e-07	2.715e-05	2.84417e-06	1.23032e-05	9.96091e-06	7.07368e-07	-1.71439e-05	-2.18035e-05	3.27545e-05	1.66611e-05	2.23834e-05	1.12425e-05	-7.26513e-06	5.27657e-06	-9.2118e-06	2.39141e-05	1.57327e-05	1.35429e-05	4.91163e-06	-2.22412e-05	1.37754e-05	1.64107e-05	-6.01328e-06	-1.14035e-05	1.53132e-06
1181.49	2.2526e-05	-5.37107e-06	-1.6274e-05	-1.26332e-05	-3.04613e-06	1.34663e-05	1.39588e-05	6.90373e-06	1.54133e-05	1.30675e-05	-5.93342e-06	-1.11274e-07	-1.31985e-05	-6.57559e-06	1.40188e-05	-6.20177e-07	8.11432e-06	2.51012e-06	6.08604e-06	1.81569e-05	-4.72568e-06	3.28602e-06	1.43937e-05	-1.53605e-05	-1.44052e-05	1.93104e-06	6.08458e-06	-1.05965e-05	8.58304e-06	2.41527e-06	-1.97421e-05	-2.15475e-05	1.28593e-05	2.82114e-05	2.00782e-05	7.76991e-06	-1.6758e-05	-5.98166e-06	-1.12565e-05	2.32753e-05	2.03341e-05	9.23779e-06	-1.03433e-05	-1.21219e-05	8.80864e-06	7.69652e-06	-1.33867e-05	-7.42809e-06	5.33615e-06
1182.78	2.34291e-05	-1.3055e-05	-1.5823e-05	-1.32031e-05	-7.76107e-06	1.21014e-05	7.66361e-06	1.40259e-05	1.18077e-05	1.81837e-05	-1.46956e-06	1.68318e-06	2.38189e-06	-1.33989e-05	4.02582e-06	-1.25416e-06	6.66151e-06	-1.24095e-06	-1.50832e-05	1.17214e-05	-1.54683e-05	8.7694e-06	1.36394e-05	-4.91662e-06	-2.88054e-05	-2.58879e-05	8.52499e-06	-3.16963e-05	6.60517e-06	9.12317e-06	-1.79403e-05	-1.42915e-05	-1.16359e-05	3.29617e-05	1.23731e-05	8.97318e-07	-1.72508e-05	-7.83989e-06	-8.10119e-06	1.94365e-05	2.37355e-05	6.33269e-06	-4.29049e-06	1.19747e-06	5.04185e-06	1.70917e-05	-1.07601e-05	-2.45273e-06	1.0941e-05
1184.06	2.33002e-05	-3.73887e-06	-1.11721e-05	-8.17301e-06	-1.0676e-05	1.13643e-06	2.56839e-06	1.75481e-05	6.20207e-06	1.50999e-05	2.3943e-06	1.87763e-06	1.53623e-05	-1.68222e-05	-4.16713e-06	-1.68814e-06	-7.91303e-07	-1.59202e-06	-2.00525e-05	-1.11407e-06	-1.64108e-05	1.04528e-05	9.68507e-06	-4.2727e-06	-4.18055e-05	-4.51069e-05	9.3654e-06	-4.6796e-05	-5.72702e-07	1.34311e-05	-1.29385e-05	-2.63554e-06	-3.31311e-05	2.85119e-05	4.66787e-06	-5.57527e-06	-9.54361e-06	-1.49812e-06	-3.34588e-06	1.31977e-05	2.5937e-05	6.22759e-06	4.96236e-06	1.07168e-05	6.47505e-06	2.20868e-05	-6.53347e-06	-2.67737e-06	1.65458e-05
1185.35	2.18113e-05	-1.55936e-05	-5.32112e-06	-7.42904e-07	-7.99095e-06	1.13645e-05	6.73173e-07	1.06702e-05	3.96436e-07	2.61615e-06	2.25815e-06	-1.27913e-07	2.31427e-05	-1.34456e-05	-4.96009e-06	-2.32211e-06	-6.84411e-06	-6.90937e-06	-1.18217e-05	-3.66304e-06	-1.19534e-05	6.53617e-06	5.53074e-06	-1.08288e-05	-5.16056e-05	-4.91259e-05	6.60582e-06	-5.46957e-05	6.34673e-07	1.0939e-05	-4.73676e-06	9.62046e-06	-4.54264e-05	1.54214e-05	3.96268e-06	-8.44786e-06	2.36357e-06	7.24365e-06	2.09423e-07	7.31108e-06	2.79384e-05	7.32248e-06	1.34152e-05	1.14362e-05	-6.83223e-06	2.1882e-05	-4.90687e-06	-8.30201e-06	1.93506e-05
1186.63	1.92504e-05	-1.02482e-05	-2.47017e-06	5.88721e-06	-3.05877e-07	1.61925e-05	4.17796e-06	-5.4076e-06	-3.8092e-06	-1.44676e-05	-1.27799e-06	-1.93346e-06	2.49231e-05	-8.16085e-07	5.64696e-06	-1.15609e-06	-2.69693e-06	-9.22673e-06	-3.90957e-07	-9.612e-06	-4.29601e-06	-2.18045e-06	3.57642e-06	-1.83848e-05	-5.42057e-05	-3.93448e-05	-9.53769e-07	-5.57955e-05	-4.35796e-06	4.04688e-06	-1.01418e-05	1.84765e-05	-4.61216e-05	2.13095e-06	-7.39131e-06	-5.92045e-06	-1.13027e-05	1.35854e-05	-1.03527e-06	-2.9755e-06	2.83399e-05	7.21738e-06	1.6068e-05	3.15552e-06	-1.07395e-05	1.68771e-05	-4.08027e-06	-1.35266e-05	1.58112e-05
1187.92	1.66015e-05	1.29708e-06	8.79821e-06	9.91732e-06	6.97918e-06	1.82206e-05	-1.21049e-05	-1.92471e-05	-2.61484e-06	-2.49906e-05	-4.61414e-06	-7.39005e-07	2.15036e-05	1.12134e-05	-2.88476e-06	-8.3131e-06	-1.81322e-05	-9.54408e-06	6.63979e-06	-1.4961e-05	3.3614e-06	-1.89817e-06	4.22209e-06	-2.17409e-05	-4.70059e-05	-2.29638e-05	7.321e-07	-4.90952e-05	-9.35058e-06	-8.45222e-07	-9.14678e-06	2.13325e-05	-3.58168e-05	-1.75953e-06	-7.74529e-06	1.00696e-06	-2.13691e-05	1.55272e-05	1.89595e-05	-1.36621e-05	2.51413e-05	5.71228e-06	1.17209e-05	9.04758e-06	-9.24678e-06	9.07225e-06	-2.45367e-06	-1.27513e-05	6.07173e-06
1189.21	1.52726e-05	7.24239e-06	1.24666e-05	1.13474e-05	2.22036e-05	1.88486e-05	-1.99878e-05	-2.54866e-05	-1.24565e-05	-2.91135e-05	-4.55028e-06	4.25545e-06	1.6084e-05	1.56429e-05	-6.21648e-06	-6.8701e-06	-1.53674e-05	-7.46143e-06	7.47054e-06	-1.59099e-05	6.81882e-06	-2.21589e-06	5.26776e-06	-1.8497e-05	-3.2006e-05	-8.18278e-06	1.79721e-08	-3.4195e-05	-8.54322e-06	2.6268e-07	-3.35179e-06	1.81885e-05	-1.87121e-05	-1.74314e-05	-2.09928e-06	8.73437e-06	-2.42354e-05	1.4269e-05	2.65542e-05	-1.87487e-05	1.81427e-05	4.60718e-06	3.77373e-06	1.07396e-05	-8.75406e-06	4.2674e-06	1.42105e-05	-5.37593e-06	3.97033e-06
1190.49	1.64957e-05	7.87708e-07	1.1335e-05	1.07775e-05	2.5428e-05	1.68767e-05	-1.94707e-05	-2.15261e-05	-1.30982e-05	-2.40364e-05	-6.86425e-07	1.14499e-05	1.26644e-05	9.67238e-06	-1.25482e-05	1.37289e-06	-2.00266e-06	-3.97879e-06	4.5013e-06	-1.12589e-05	3.87623e-06	-2.13361e-06	3.11343e-06	-1.08531e-05	-1.58061e-05	1.19825e-06	-4.96158e-07	-1.38947e-05	-9.35843e-07	5.77058e-06	3.8432e-06	1.12445e-05	-1.80729e-06	-1.81032e-05	4.14673e-06	1.26618e-05	-1.89017e-05	1.24107e-05	2.3949e-05	-1.54353e-05	1.01442e-05	6.70208e-06	-3.17343e-06	9.63171e-06	-1.20613e-05	-1.71075e-05	2.46748e-05	4.79944e-06	-9.31079e-07
1191.78	2.06788e-05	8.62232e-06	9.00336e-06	8.40766e-06	1.76524e-05	1.17048e-05	-1.27536e-05	-1.15656e-05	-7.73993e-06	-1.17594e-05	3.97743e-06	1.10032e-05	1.36448e-05	-8.9813e-07	7.9688e-06	1.16159e-05	8.16209e-06	-2.29614e-06	3.32045e-07	-4.40786e-06	-3.66635e-06	-2.05133e-06	-3.04089e-06	3.17646e-06	9.43281e-06	5.77928e-06	-1.02868e-08	4.80553e-06	9.47153e-06	8.87849e-06	8.43819e-06	2.10046e-06	8.09749e-06	-9.77508e-06	7.39274e-06	1.44587e-05	-9.16803e-06	1.25525e-05	1.61437e-05	-4.92184e-06	3.74561e-06	1.2397e-05	-5.72058e-06	5.52377e-06	-1.71686e-05	-2.34823e-05	2.5739e-05	9.7748e-06	-7.43248e-06
1193.06	2.70539e-05	5.05693e-06	7.47174e-06	2.03777e-06	4.27675e-06	4.33281e-06	-3.63655e-06	-4.0051e-06	-9.81634e-07	9.17715e-07	5.84129e-06	6.95647e-06	1.76252e-05	-5.86864e-06	1.64858e-05	1.78589e-05	2.12685e-06	6.92159e-06	-5.2372e-06	-3.56829e-07	2.04278e-06	-3.16905e-06	-1.09952e-05	1.1006e-05	2.48718e-05	8.76031e-06	-1.12441e-06	1.33058e-05	1.66789e-05	1.98639e-06	7.63318e-06	-7.64354e-06	7.80226e-06	3.53068e-07	6.03876e-06	9.65555e-06	-3.03435e-06	1.42943e-05	6.93848e-06	8.99158e-06	-2.52944e-07	1.88919e-05	-3.86774e-06	-1.18417e-06	-2.12759e-05	-1.66572e-05	1.86032e-05	1.95016e-06	-1.41339e-05
1194.35	3.3805e-05	-3.10846e-06	7.94012e-06	-8.93211e-06	-7.29886e-06	-2.43914e-06	4.28055e-06	7.62332e-06	2.77667e-06	7.39479e-06	3.90515e-06	-1.69025e-06	2.06056e-05	1.96085e-06	1.50028e-05	1.53019e-05	1.71728e-05	8.73932e-06	-2.1355e-06	-2.30579e-06	5.95192e-06	-6.28678e-06	-1.63496e-05	1.02355e-05	2.77107e-05	1.09413e-05	1.6764e-05	5.60605e-06	1.58863e-05	-1.49251e-06	6.28168e-07	-1.63875e-05	3.84882e-06	6.68122e-06	7.61073e-06	1.85244e-06	1.39321e-05	1.5036e-05	5.33237e-07	2.1105e-05	-1.8515e-06	2.23868e-05	-1.48991e-08	-8.4921e-06	-2.23832e-05	-4.83206e-06	1.06674e-05	1.08464e-05	-1.78353e-05
1195.63	3.86521e-05	-4.07385e-06	9.24728e-06	-2.1502e-05	-1.02745e-05	-5.21108e-06	8.59765e-06	9.45173e-06	-6.50328e-08	6.47186e-06	1.169e-06	-1.2337e-05	1.9186e-05	-3.73178e-06	8.11979e-06	2.14488e-06	1.32187e-05	6.35704e-06	-3.0338e-06	-7.45476e-06	9.66106e-06	-8.80449e-06	-1.61039e-05	2.86503e-06	1.85496e-05	1.15224e-05	2.60525e-05	6.38129e-06	7.69364e-06	-1.29714e-05	-9.97684e-06	-2.09315e-05	-4.50462e-06	6.89289e-06	4.7827e-06	-3.35067e-06	1.62986e-05	1.25778e-05	1.52799e-06	2.66184e-05	-6.50063e-07	2.06817e-05	3.43794e-06	-1.34e-05	-2.02905e-05	1.19307e-06	8.08093e-08	1.05426e-05	-1.47367e-05
1196.92	3.97152e-05	-2.53228e-05	1.19544e-05	-2.90719e-05	-1.25007e-06	-1.78303e-06	7.91475e-06	2.68015e-06	1.08555e-05	5.48932e-07	2.23286e-06	-1.87837e-05	1.25665e-05	-2.6244e-06	3.67861e-08	9.32108e-06	-5.35302e-07	2.57477e-06	-7.7321e-06	-9.20372e-06	1.47702e-05	-5.32222e-06	-1.06582e-05	-5.70545e-06	4.38859e-06	8.70341e-06	2.97409e-05	-3.04347e-06	-1.09899e-06	-2.30503e-05	-1.89819e-05	-1.92755e-05	-1.18581e-05	3.70457e-06	-6.45327e-07	-4.19184e-06	7.06503e-06	6.31956e-06	-8.04729e-06	2.47318e-05	3.35138e-06	1.39766e-05	4.89079e-06	-1.3908e-05	-1.61977e-05	2.11894e-05	2.94219e-07	7.43889e-06	-4.63811e-06
1198.21	3.62823e-05	-2.63717e-05	1.22616e-05	-2.68418e-05	6.63847e-06	-9.14353e-06	3.23185e-06	-9.29143e-06	1.4776e-05	-6.774e-06	-1.19135e-05	-1.66304e-05	2.94687e-06	-4.11702e-06	-6.84622e-06	1.20973e-05	-1.24894e-05	-1.4075e-06	-1.40304e-05	-1.52688e-07	2.00793e-05	-1.6741e-05	-3.61253e-06	-1.08759e-05	-5.77246e-06	3.28444e-06	6.78189e-06	-1.28682e-05	-1.48412e-05	-2.81486e-05	-2.15869e-05	-2.07899e-05	-1.54115e-05	-1.48376e-06	2.93144e-06	4.56698e-06	-5.36851e-06	-1.53867e-06	-7.22257e-06	1.88452e-05	8.55282e-06	4.67147e-06	3.74363e-06	-9.41591e-06	-1.2105e-05	2.49857e-05	6.50763e-06	6.53514e-06	7.66048e-06
1199.49	2.92093e-05	-1.34206e-05	7.56874e-06	-1.50117e-05	1.8727e-05	-9.50404e-06	-3.25106e-06	-2.1863e-05	1.36965e-05	-8.32728e-06	-2.20599e-05	-6.27711e-06	-5.27272e-06	1.17154e-05	-1.13292e-05	-4.02595e-06	-1.40434e-05	-4.78977e-06	-1.81287e-05	2.28983e-05	2.17885e-05	-1.79597e-05	3.43314e-06	-1.00464e-05	-6.13351e-06	-1.93453e-06	-7.17712e-06	-1.4293e-05	-1.69833e-05	-2.40469e-05	-1.73919e-05	-1.55042e-05	-1.57649e-05	1.01589e-05	5.30821e-06	1.99258e-05	-1.0202e-05	-6.1969e-06	1.20214e-06	1.23587e-05	1.25543e-05	-2.83364e-06	-2.03528e-07	-1.32385e-06	-8.4123e-06	1.7582e-05	1.2321e-05	9.43138e-06	1.65591e-05
1200.78	2.06964e-05	2.93046e-06	-1.52411e-06	2.18448e-07	2.82156e-05	-3.66454e-06	1.108e-05	-2.96346e-05	8.61703e-06	-8.48055e-06	-7.61001e-06	8.67618e-06	-7.6923e-06	1.15478e-05	-1.34122e-05	-1.45492e-05	-1.79745e-06	-6.17205e-06	-1.5827e-05	2.92224e-05	1.80976e-05	-1.23784e-05	-1.38257e-05	-3.81688e-06	1.90544e-06	-2.9535e-06	-9.53613e-06	-4.31776e-06	-1.01255e-05	-1.47452e-05	-1.03969e-05	-3.81849e-06	-1.39184e-05	1.68016e-05	7.08499e-06	3.48846e-05	5.64412e-07	-4.25513e-06	1.28269e-05	6.07207e-06	1.27557e-05	-5.93874e-06	-6.75069e-06	7.36821e-06	-4.51958e-06	8.17836e-06	1.51344e-05	-6.03138e-08	1.84577e-05
1202.06	1.34235e-05	1.12815e-05	-1.1217e-05	3.0425e-05	3.07041e-05	5.57496e-06	2.3411e-05	-2.86062e-05	5.3755e-07	-7.63383e-06	8.39864e-07	1.36022e-05	-3.71189e-06	1.80159e-07	-1.24952e-05	-1.70724e-05	-1.09928e-05	-4.55432e-06	-5.52529e-06	3.19465e-05	1.08067e-05	-6.59716e-06	-2.16845e-05	-5.80736e-06	5.7492e-06	2.62753e-06	-2.69514e-06	3.40439e-06	-2.67669e-07	-5.64355e-06	4.74164e-06	9.86719e-06	-1.04718e-05	1.80443e-05	9.26175e-06	4.18435e-05	-2.24493e-06	2.68664e-06	2.22516e-05	-6.14511e-07	8.75714e-06	-1.06397e-05	-1.42978e-05	1.28603e-05	-2.68599e-08	5.17468e-06	1.61479e-05	-3.15201e-06	1.27563e-05
1203.35	9.32663e-06	1.43261e-06	-1.65098e-05	4.98316e-05	2.47927e-05	1.42144e-05	3.0542e-05	-1.83778e-05	-8.14193e-06	-5.9871e-06	2.68974e-06	1.49282e-05	4.26853e-06	-1.17874e-05	-7.97823e-06	-1.15957e-05	-1.33881e-05	6.6341e-07	1.07764e-05	1.92706e-05	2.71588e-06	-6.8159e-06	-1.63433e-05	-5.19785e-06	7.79296e-06	1.46086e-05	6.34585e-06	1.25265e-05	6.99016e-06	-1.4186e-07	1.06802e-05	1.89529e-05	-5.22524e-06	1.4887e-05	1.06385e-05	3.72023e-05	6.54573e-06	1.52787e-05	2.40763e-05	-6.3011e-06	1.55858e-06	-1.05406e-05	-1.9645e-05	1.21523e-05	3.06586e-06	-1.37288e-05	1.67613e-05	-1.24371e-06	1.65486e-06
1204.63	8.74973e-06	1.184e-05	-1.34026e-05	5.68381e-05	1.32812e-05	1.86539e-05	2.92731e-05	-3.74936e-06	-1.32214e-05	-3.74037e-06	-8.60386e-07	1.10543e-05	-2.05359e-06	-1.59551e-05	7.38763e-07	-1.71891e-06	-1.23834e-05	-9.77211e-06	1.50056e-05	-1.18053e-05	-4.97498e-06	-1.46069e-06	-1.06844e-06	-3.58833e-06	6.83672e-06	2.91896e-05	1.09868e-05	1.60487e-05	8.04799e-06	2.15983e-06	6.61869e-06	1.66386e-05	1.82132e-06	8.32971e-06	7.8153e-06	2.33611e-05	1.67364e-05	2.34707e-05	1.7501e-05	-8.58768e-06	7.62632e-06	-7.04156e-06	-1.91922e-05	4.4444e-06	2.75858e-06	-2.20322e-05	1.53747e-05	1.26459e-06	-1.02465e-05
1205.92	1.04288e-05	3.84737e-06	-1.29549e-06	5.48447e-05	2.16975e-06	1.68934e-05	1.98041e-05	9.47905e-06	-1.03009e-05	-8.93648e-07	-1.75151e-06	2.38028e-06	-4.3757e-06	-1.05227e-05	1.34132e-06	6.35785e-06	-8.77875e-06	-1.40076e-05	1.76347e-05	-2.31932e-05	-9.66584e-06	-1.50549e-06	1.30064e-05	-1.57882e-06	5.08049e-06	4.03706e-05	9.62782e-06	1.09709e-05	2.10581e-06	-7.1832e-06	-2.44278e-06	7.24237e-07	9.86788e-06	7.724e-07	-1.00793e-06	7.51995e-06	1.7527e-05	2.56627e-05	6.72574e-06	-7.27426e-06	1.26941e-05	-3.1425e-06	-1.07393e-05	6.31567e-06	-2.5487e-06	-2.17357e-05	1.59371e-05	9.7289e-07	-1.8748e-05
1207.2	1.23319e-05	-1.09452e-05	1.62117e-05	2.89501e-05	-1.9417e-06	1.03329e-05	5.53515e-06	1.57075e-05	2.21962e-06	5.53075e-07	-1.84263e-06	-9.49369e-06	-1.69781e-06	-2.90265e-07	4.54388e-06	6.23462e-06	-3.97407e-06	-1.30432e-05	1.78639e-05	-3.55811e-05	-7.9567e-06	-2.55028e-06	1.42812e-05	8.30697e-07	6.92425e-06	4.31517e-05	5.86881e-06	2.93005e-07	7.42076e-06	-1.39262e-05	-1.01043e-05	-2.42324e-06	1.75144e-05	-1.51872e-05	-5.90686e-06	-1.43733e-05	2.9177e-06	2.18548e-05	2.91425e-06	2.09825e-07	1.59618e-05	-1.84344e-06	3.91353e-06	3.38693e-06	1.57599e-06	-1.48391e-05	9.69958e-06	-1.71881e-06	-2.16494e-05
1208.49	1.2771e-05	-2.03379e-05	3.25002e-05	6.25558e-06	-1.15155e-05	3.17243e-06	-7.93382e-06	1.31359e-05	7.08602e-06	1.0454e-05	1.46624e-06	3.69123e-06	4.38007e-06	7.34213e-06	7.14644e-06	-5.88863e-06	1.43061e-06	-1.06787e-05	1.56931e-05	-4.03691e-05	-7.17866e-06	-2.79508e-06	-2.44391e-06	1.84021e-06	1.3368e-05	3.55327e-05	3.9098e-06	-7.58484e-06	1.19357e-05	-1.60693e-05	-1.17657e-05	-1.05707e-05	2.2161e-05	-1.14547e-05	-1.12058e-05	-2.34665e-05	3.33814e-06	1.44468e-05	3.10276e-06	5.69391e-06	1.68295e-05	-5.34438e-06	1.85664e-05	-1.9418e-06	-9.93289e-08	-4.94256e-06	1.26204e-06	-1.20759e-05	-1.85508e-05
1209.78	1.12981e-05	-1.75305e-05	4.11887e-05	-9.03897e-06	-1.14893e-05	1.19274e-08	-1.54028e-05	4.5643e-06	1.47524e-05	1.45548e-05	7.37512e-06	1.64762e-05	9.85796e-06	1.12049e-05	6.349e-06	-8.3616e-06	4.63528e-06	-1.09142e-05	1.19222e-05	-3.4557e-05	-2.00062e-06	4.59326e-07	-5.60523e-06	1.38728e-05	2.08118e-05	1.99137e-05	4.95079e-06	-5.06269e-06	1.56506e-05	-1.40123e-05	-6.22721e-06	-1.69182e-05	2.14076e-05	-8.12209e-06	-1.31047e-05	-2.01597e-05	-4.44142e-06	7.03886e-06	6.09127e-06	8.778e-06	1.66973e-05	-1.32453e-05	2.62192e-05	-6.47054e-06	-3.97464e-06	2.75399e-06	-1.57551e-06	-1.3433e-05	-1.02522e-05
1211.06	8.92121e-06	-1.92309e-06	3.94772e-05	-1.55335e-05	-6.26311e-06	8.51422e-07	-1.54718e-05	-5.00729e-06	1.94188e-05	1.40557e-05	1.2084e-05	2.64611e-05	9.33585e-06	5.86771e-06	8.44104e-06	-1.84346e-05	1.43996e-06	-1.45497e-05	9.3514e-06	-2.11449e-05	3.97742e-06	-3.48627e-06	-1.33666e-05	1.69053e-05	2.28555e-05	2.29474e-06	6.19177e-06	-2.99699e-06	1.61656e-05	-9.55532e-06	-3.80389e-06	-1.74657e-05	1.40541e-05	-7.18952e-06	-2.05897e-05	-1.1253e-05	-1.2421e-05	2.2309e-06	7.67978e-06	1.08621e-05	-3.40927e-07	-2.37463e-05	2.24721e-05	-7.39927e-06	-5.24996e-06	2.85054e-06	-1.05546e-05	-1.39007e-06	4.46419e-07
1212.35	7.4643e-06	8.85978e-08	2.83657e-05	-1.38281e-05	-3.69077e-08	2.49092e-06	-1.09407e-05	-1.15789e-05	1.82852e-05	1.25566e-05	1.11929e-05	2.9646e-05	-1.98627e-06	-4.8695e-06	5.73309e-06	-2.87075e-05	7.24957e-06	-1.87852e-05	9.98056e-06	-6.73282e-06	7.35547e-06	-1.82319e-05	-1.59279e-05	1.05379e-05	1.64993e-05	-1.11242e-05	4.83276e-06	5.86872e-06	1.32805e-05	-6.29835e-06	1.41944e-06	-1.32131e-05	5.00698e-07	-1.00569e-05	-2.20746e-05	-5.74619e-06	-1.50005e-05	-3.77067e-07	3.4683e-06	1.19462e-05	-9.17913e-06	-3.38472e-05	9.3249e-06	-1.72801e-06	-9.25273e-07	2.30504e-05	-6.93362e-06	2.22528e-05	8.14501e-06
1213.63	8.3674e-06	4.90029e-06	1.22542e-05	-6.72262e-06	3.98929e-06	-4.69582e-07	-6.60968e-06	-1.31505e-05	1.27516e-05	-7.31097e-06	4.70174e-06	2.42309e-05	-8.40675e-06	-1.26067e-05	-1.74871e-07	-3.29805e-05	3.45918e-06	-2.06208e-05	1.30097e-05	1.87926e-06	6.13351e-06	-4.19775e-05	-1.00892e-05	-1.22954e-06	4.14307e-06	-1.85104e-05	2.73751e-07	1.45344e-05	8.99548e-06	-5.84138e-06	7.84276e-06	-7.16061e-06	3.98011e-06	-1.0827e-05	-1.77596e-05	2.85091e-06	-1.11801e-05	-1.38503e-06	-7.94319e-06	1.18303e-05	-8.41734e-06	-4.01481e-05	-5.22226e-06	-1.96315e-05	8.79941e-06	2.94502e-05	2.88732e-06	3.34495e-05	1.93124e-05
1214.92	1.17985e-05	5.11198e-06	-1.45731e-06	2.98283e-06	5.81549e-06	1.50678e-05	-3.27865e-06	-1.1322e-05	5.21804e-06	-1.79786e-05	-3.98938e-06	1.24159e-05	-1.92272e-05	-1.03439e-05	-5.48283e-06	-2.86535e-05	-4.7312e-06	-1.94563e-05	1.52389e-05	4.49134e-06	-6.88448e-07	-6.5123e-05	-4.50548e-07	-1.1597e-05	-6.61317e-06	-1.74965e-05	-1.57049e-05	1.70001e-05	4.71042e-06	-6.98441e-06	1.34661e-05	-2.10808e-06	5.65952e-06	-1.2597e-05	-1.00445e-05	2.64801e-06	-3.95966e-06	-1.92994e-07	-2.17547e-05	1.05144e-05	-2.25554e-06	-4.02491e-05	-1.96903e-05	-2.61349e-05	2.11241e-05	2.46501e-05	9.70827e-06	3.98461e-05	1.92797e-05
1216.2	1.65896e-05	-2.27633e-06	-4.96881e-06	1.32883e-05	6.64169e-06	1.96051e-05	4.5239e-07	-9.29363e-06	-3.51555e-06	-1.90462e-05	-9.88051e-06	7.91046e-10	-2.62477e-05	4.51888e-06	-6.19079e-06	-1.61264e-05	-1.11216e-05	-1.52918e-05	1.42681e-05	-1.50336e-05	-8.83761e-06	-7.56686e-05	6.58812e-06	-1.49644e-05	-8.36941e-06	-1.16827e-05	-2.68836e-05	1.16658e-05	1.42537e-06	-6.72744e-06	1.58894e-05	7.44447e-07	8.93893e-06	-9.16702e-06	-2.12947e-06	-4.75489e-06	1.86078e-06	-1.272e-05	-3.03662e-05	7.19844e-06	2.90625e-06	-3.435e-05	-2.21584e-05	-2.28384e-05	3.10488e-05	1.54499e-05	8.12921e-06	3.66427e-05	1.22471e-05
1217.49	2.08847e-05	-5.342e-06	6.9197e-06	2.25937e-05	7.26789e-06	1.69425e-05	-1.50378e-05	-8.46521e-06	-8.27438e-06	-1.41137e-05	-7.57163e-06	-6.61428e-06	-2.42682e-05	4.66062e-06	1.01256e-07	2.0006e-06	-1.1312e-05	-9.92733e-06	8.89723e-06	-2.61586e-05	-1.77868e-05	-6.68142e-05	7.6268e-06	-9.73185e-06	-1.49935e-05	-5.06888e-06	-2.88623e-05	2.13153e-06	1.34031e-06	-4.47047e-06	1.35127e-05	1.39697e-06	-2.95974e-06	-3.08628e-05	-7.95281e-06	-1.79516e-05	3.88122e-06	-1.8647e-05	-2.77777e-05	1.28253e-06	3.06805e-06	-2.4051e-05	-1.46265e-05	-1.41418e-05	3.39735e-05	1.02498e-05	-1.84984e-06	2.36394e-05	5.41447e-06
1218.78	2.30198e-05	-7.20767e-06	1.42737e-05	2.80992e-05	6.69409e-06	1.44799e-05	-2.2928e-05	-6.8368e-06	-1.56332e-05	-7.78134e-06	6.33724e-06	-4.42936e-06	-1.32887e-05	9.40235e-06	-1.34178e-06	1.20856e-06	-3.10237e-06	-7.36286e-06	5.2639e-07	-2.58836e-05	-2.41359e-05	-4.25598e-05	5.86547e-06	1.0071e-07	-1.32175e-05	7.44962e-07	-2.1641e-05	-6.40277e-06	-2.79177e-06	4.33325e-06	7.93604e-06	2.0495e-06	-5.25842e-06	-3.91587e-05	-1.33762e-05	-2.99483e-05	4.30166e-06	-1.6774e-05	-1.19891e-05	-4.43338e-06	-1.37016e-06	-1.27519e-05	-3.89458e-06	-6.04525e-06	2.88982e-05	-1.02912e-05	4.89384e-06	3.03598e-06	4.78183e-06
1220.06	2.22109e-05	-6.07333e-06	2.84277e-05	2.72046e-05	5.32029e-06	-6.43306e-06	-2.08181e-05	-1.00838e-06	-2.4992e-05	-5.04893e-06	2.90461e-05	7.06304e-06	1.29082e-06	1.43441e-05	2.15179e-07	1.21652e-06	2.75913e-06	8.09664e-06	-9.44444e-06	-1.76086e-05	-2.62851e-05	-1.49054e-05	-2.54564e-06	2.10723e-06	-8.6416e-06	5.5588e-06	-1.02196e-05	7.0722e-06	-4.92386e-06	1.2337e-05	2.95937e-06	5.90202e-06	6.42904e-07	-3.50545e-05	-1.75995e-05	-3.45449e-05	-6.23014e-06	-8.30102e-06	-1.03641e-05	-4.74929e-06	-7.40836e-06	-4.45285e-06	3.63734e-06	-4.9487e-06	1.92228e-05	-1.74322e-05	9.63752e-06	1.17736e-05	-7.0389e-06
1221.35	1.8738e-05	-4.139e-06	4.15817e-05	1.93101e-05	3.74649e-06	-1.3946e-05	-1.03083e-05	-1.21443e-05	-3.35509e-05	-3.96977e-06	1.90955e-05	1.87554e-05	1.34703e-05	1.74858e-05	3.72141e-07	1.62447e-06	1.36206e-05	1.43561e-05	-6.70053e-06	-9.53352e-06	-2.32343e-05	2.13042e-05	-2.35675e-06	-4.86247e-07	-6.06567e-06	9.77264e-06	-1.9983e-06	1.93472e-05	-7.65594e-06	1.63407e-05	2.18269e-06	-6.89337e-06	8.54423e-06	-2.25503e-05	-2.08228e-05	-2.75416e-05	-1.01619e-05	2.77198e-06	-4.73907e-06	-1.16964e-05	-1.10466e-05	-1.75378e-06	4.96926e-06	3.52247e-06	9.74752e-06	-1.31732e-05	1.33812e-05	1.39112e-05	-1.00596e-05
1222.63	1.36571e-05	-3.20467e-06	4.93357e-05	6.01553e-06	1.77269e-06	-8.65894e-06	3.2015e-06	-1.26802e-05	-3.73097e-05	-1.28906e-05	7.44815e-07	2.32478e-05	1.86498e-05	1.78276e-05	-3.2709e-06	3.43243e-06	2.62821e-05	1.18156e-05	-3.35661e-06	1.10051e-06	-1.55834e-05	3.83139e-05	5.63214e-06	-5.87973e-06	-7.68974e-06	1.29865e-05	-2.57698e-06	2.38221e-05	-1.0588e-05	1.35444e-05	5.40601e-06	-1.32888e-05	1.59284e-05	-7.84617e-06	-2.36462e-05	-1.07383e-05	-7.69373e-06	1.1245e-05	-5.11403e-06	-1.24435e-05	-9.88477e-06	-4.05472e-06	9.01175e-07	5.93637e-07	4.47221e-06	-3.31421e-06	1.55249e-05	9.44875e-06	-7.28035e-06
1223.92	8.10416e-06	-3.07034e-06	5.12897e-05	-8.27903e-06	-2.60111e-06	1.82812e-06	1.25113e-05	-2.81615e-06	-3.24685e-05	-2.78114e-05	9.28442e-06	1.81402e-05	1.60294e-05	1.53693e-05	4.8379e-08	5.84038e-06	3.77436e-05	3.27514e-06	-4.12689e-07	1.33455e-06	-5.93261e-06	3.43235e-05	1.4021e-05	-8.67321e-06	-3.84902e-06	1.38003e-05	-8.09447e-07	1.72971e-05	-1.17201e-05	4.54816e-06	1.00293e-05	-1.40842e-05	1.41125e-05	-1.65353e-05	-2.02837e-05	8.26503e-06	-3.82552e-06	1.2918e-05	1.70047e-05	-9.19066e-06	-4.12297e-06	-8.15567e-06	-3.56691e-06	-9.33519e-06	4.59689e-06	5.14479e-06	8.53031e-06	5.86345e-07	-2.30108e-06
1225.2	2.78326e-06	-2.93601e-06	5.04437e-05	-1.85736e-05	9.85295e-06	7.31518e-06	1.24212e-05	1.14479e-05	-1.86274e-05	-4.13323e-05	8.42403e-06	8.4326e-06	8.40888e-06	1.1111e-05	-2.32345e-07	6.24834e-06	4.58051e-05	-7.46536e-06	-6.68772e-07	-6.23141e-06	1.11822e-06	1.61331e-05	1.40099e-05	-3.86669e-06	-1.93341e-06	1.14141e-05	-4.64192e-06	4.17207e-06	-9.2522e-06	-7.04811e-06	1.32527e-05	-1.08796e-05	5.29668e-06	-2.67078e-06	-1.83212e-05	1.84683e-05	-3.75732e-06	6.79096e-06	2.51235e-05	-3.33778e-06	3.63882e-06	-1.00566e-05	-2.63499e-06	-2.0264e-05	-1.37092e-06	6.4038e-06	2.13575e-06	-8.27607e-06	2.27819e-06
1226.49	-2.07365e-06	-1.40168e-06	4.99977e-05	-2.08681e-05	1.6707e-05	2.00224e-06	1.73098e-06	2.1112e-05	1.38178e-08	-4.60531e-05	5.56363e-06	2.525e-06	7.88391e-07	6.05276e-06	-2.11307e-06	-1.43709e-07	4.86666e-05	-1.54059e-05	-5.72486e-06	-1.63974e-05	1.96906e-06	-3.65725e-06	3.99882e-06	8.73984e-06	7.82191e-07	8.02798e-06	-7.67438e-06	-8.15296e-06	-3.78428e-06	-1.64444e-05	1.3476e-05	-5.47497e-06	-5.11917e-06	1.59374e-06	-1.77587e-05	1.38717e-05	-9.08911e-06	8.55069e-06	2.26423e-05	2.3151e-06	9.20062e-06	-6.95755e-06	5.69693e-06	-2.67929e-05	-1.73874e-06	1.45528e-05	-5.88177e-08	-1.29385e-05	5.45746e-06
1227.77	-6.40255e-06	-4.63987e-06	5.83594e-05	-8.19548e-06	1.69611e-05	2.2585e-06	5.85366e-06	1.91761e-05	1.7255e-05	-3.95739e-05	5.50323e-06	-7.83246e-06	-3.6321e-06	-4.05508e-07	-2.99379e-06	9.4781e-06	4.49281e-05	-1.59464e-05	-1.31809e-05	-2.41633e-05	4.91009e-06	-1.22476e-05	-8.41229e-06	1.61756e-05	4.8978e-06	6.84182e-06	-5.90685e-06	-1.3478e-05	2.88363e-06	-2.06407e-05	1.10993e-05	-7.03698e-08	-1.1535e-05	8.58271e-07	-1.75962e-05	-3.21253e-06	-1.54209e-05	7.71043e-06	1.25611e-05	3.76798e-06	8.76241e-06	1.14151e-06	1.60289e-05	-2.65217e-05	1.89345e-06	1.31019e-05	3.54662e-06	-1.18009e-05	5.23674e-06
1229.06	-1.01475e-05	-1.07805e-06	6.5721e-05	7.47717e-06	1.14152e-05	-8.85245e-07	2.77634e-06	3.84017e-06	2.78962e-05	-2.46948e-05	8.44284e-06	-8.78992e-06	-5.05258e-06	4.09616e-06	-3.07452e-06	1.02999e-05	3.39896e-05	-8.08687e-06	-1.7837e-05	-2.87293e-05	4.85111e-06	-3.03798e-06	-2.39196e-05	1.88113e-05	6.8134e-06	9.05566e-06	-3.39315e-07	-9.80303e-06	6.75155e-06	-1.90369e-05	8.52261e-06	3.93423e-06	-1.09509e-05	-8.77204e-07	-1.76337e-05	-1.86967e-05	-1.71456e-05	5.07016e-06	-5.20133e-07	1.08407e-05	1.42526e-05	9.44057e-06	1.89608e-05	-1.98505e-05	5.92563e-06	5.85092e-06	1.05521e-05	-5.2633e-06	1.71143e-05
1230.35	-1.30844e-05	7.28376e-06	6.66826e-05	1.79498e-05	3.46923e-06	-6.28987e-07	-4.10098e-06	2.30452e-06	2.79373e-05	-8.21562e-06	1.07824e-05	-4.54737e-06	-5.47307e-06	9.97822e-07	-4.35524e-06	8.52172e-06	1.64511e-05	4.97263e-06	-1.54931e-05	-3.22953e-05	4.39214e-06	-4.95106e-06	-2.44268e-05	1.4047e-05	2.32901e-06	1.30695e-05	4.82821e-06	1.87194e-06	4.61946e-06	-1.24332e-05	5.94594e-06	6.13883e-06	-4.16672e-06	6.65929e-06	-1.64881e-05	-2.29809e-05	-1.02703e-05	2.98943e-08	-1.20014e-05	1.05134e-05	1.47428e-05	2.17977e-05	6.49269e-06	-9.57935e-06	6.95781e-06	-4.00033e-07	1.59575e-05	5.27429e-06	1.89919e-05
1231.63	-1.47893e-05	1.44456e-05	5.68442e-05	1.82225e-05	-3.2767e-06	-6.76543e-06	-8.1783e-06	-4.83113e-06	1.81464e-05	2.06355e-06	8.92204e-06	-5.04825e-07	-6.09355e-06	-7.90051e-06	-8.23597e-06	1.07435e-05	-4.88742e-06	1.70321e-05	-7.34919e-06	-3.62612e-05	3.33317e-06	4.93586e-06	-1.21341e-05	3.68274e-06	4.6065e-06	1.70833e-05	6.19575e-06	-3.15695e-06	-2.14309e-07	-1.62948e-06	9.6926e-07	5.54343e-06	-1.10354e-05	1.47958e-05	-2.07424e-05	-1.44651e-05	1.80495e-06	-6.61037e-06	-1.90826e-05	5.58618e-06	1.36331e-05	2.49547e-05	2.81816e-05	1.09182e-06	5.19e-06	-1.13678e-05	1.67629e-05	-4.2149e-06	1.26695e-05
1232.92	-1.47662e-05	1.66074e-05	3.54059e-05	9.29512e-06	-6.82263e-06	-5.10188e-06	-3.05561e-06	-1.11668e-05	-2.44514e-07	1.55901e-05	2.46165e-06	-4.62274e-07	-5.51404e-06	-1.61988e-05	-1.31167e-05	-1.20627e-05	-2.54259e-05	2.16916e-05	1.39473e-06	-3.94272e-05	-5.25803e-07	1.74228e-05	3.55866e-06	-7.88153e-06	4.48398e-06	1.88972e-05	1.96328e-06	-8.38584e-06	-1.00481e-05	1.19742e-05	4.37425e-06	-2.51964e-07	-1.61041e-05	1.95323e-05	-2.342e-05	8.50661e-07	1.24802e-05	-1.22506e-05	-3.20526e-05	4.58915e-07	1.45233e-05	1.99118e-05	3.60705e-05	1.0163e-05	3.02218e-06	-1.31357e-05	1.43684e-05	-1.15041e-05	3.34704e-06
1234.2	-1.27351e-05	1.47692e-05	5.96749e-06	-2.43223e-06	-6.76856e-06	-1.03832e-06	-1.60863e-05	-1.31024e-05	-2.00354e-05	1.51166e-05	-3.99875e-06	-1.03478e-05	-1.13452e-06	-1.78972e-05	-1.59974e-05	-2.50688e-05	-3.97644e-05	1.59511e-05	4.93865e-06	-3.87931e-05	-8.38478e-06	2.23097e-05	1.28514e-05	-1.13379e-05	6.76147e-06	2.60451e-05	-7.68191e-07	-1.34147e-05	-2.00818e-05	2.6178e-05	9.79236e-07	1.21983e-05	-1.87728e-05	1.70687e-05	-3.02977e-05	1.47665e-05	1.49555e-05	-1.38909e-05	-4.14226e-05	-1.66835e-06	1.90135e-05	1.06689e-05	4.07594e-05	1.66342e-05	2.25437e-06	-7.50348e-06	1.15738e-05	-1.65933e-05	-3.77538e-06
1235.49	-8.78398e-06	1.2331e-05	-2.44709e-05	-9.15958e-06	-3.11449e-06	2.52346e-08	-1.93171e-05	-1.08381e-05	-3.28264e-05	4.04308e-06	-1.65914e-06	-1.96333e-05	-2.25915e-06	-9.39552e-06	-1.36781e-05	-2.8875e-05	-4.31029e-05	3.21063e-06	1.68257e-06	-3.21591e-05	-1.88437e-05	1.33966e-05	1.27441e-05	-1.07943e-05	1.3239e-05	2.8193e-05	-3.29966e-06	-1.50436e-05	-2.53156e-05	3.83817e-05	-7.01578e-06	1.66485e-05	-1.72415e-05	7.60524e-06	-3.61753e-05	2.04823e-05	8.6308e-06	-9.33117e-06	-4.57926e-05	-1.95618e-07	2.47037e-05	2.62601e-06	3.36346e-06	2.03053e-05	3.08655e-06	1.1287e-06	9.37924e-06	-1.92825e-05	-5.29781e-06
1236.77	-3.39288e-06	1.06928e-05	-4.75093e-05	-7.28693e-06	-7.05475e-06	1.09344e-05	-1.53478e-05	-7.77372e-06	-3.24173e-05	-1.04304e-05	-1.22507e-05	-2.37188e-05	2.41622e-06	8.90614e-06	-5.35886e-06	-2.58812e-05	-3.40414e-05	-8.32987e-06	-4.97351e-06	-1.97251e-05	-2.81027e-05	-9.31648e-06	6.63686e-06	-8.6507e-06	2.11164e-05	2.5341e-05	-1.63113e-06	-1.22725e-05	-2.31494e-05	4.59854e-05	-1.38108e-05	1.52987e-05	-1.01102e-05	-5.65828e-06	-3.56529e-05	1.69981e-05	-2.89392e-06	1.02856e-06	-4.25627e-05	2.07712e-06	2.73939e-05	3.83101e-07	-1.44324e-05	2.07765e-05	4.71873e-06	7.96089e-06	7.98468e-06	-1.85717e-05	5.79767e-07
1238.06	2.72621e-06	9.45462e-06	-5.77476e-05	9.85717e-07	-7.19501e-06	1.72435e-05	-9.17854e-06	-5.70937e-06	-1.80082e-05	-1.95039e-05	-7.04216e-06	-2.08043e-05	9.49159e-06	2.94078e-05	6.36041e-06	-1.88874e-05	-1.638e-05	-1.06704e-05	-9.4296e-06	-5.09102e-06	-3.84546e-05	-7.7361e-06	-1.2704e-06	-9.50709e-06	2.45939e-05	1.80889e-05	4.2374e-06	-6.9014e-06	-1.43832e-05	4.73892e-05	-1.44058e-05	1.1149e-05	-5.30393e-06	3.66563e-06	-2.69306e-05	8.11385e-06	1.14754e-05	1.80066e-05	-3.05327e-05	2.34985e-06	2.34841e-05	4.74019e-06	-1.12283e-05	1.78477e-05	5.55092e-06	8.59307e-06	6.59011e-06	-1.38609e-05	-3.30569e-06
1239.35	8.81331e-06	8.01643e-06	-5.4786e-05	6.06293e-06	-4.93526e-06	1.85526e-05	-7.60927e-06	-6.24502e-06	4.80087e-06	-1.61774e-05	4.56633e-06	-1.32898e-05	1.3767e-05	4.05095e-05	1.56797e-05	-1.00936e-05	1.68154e-06	-8.10876e-07	-8.88568e-06	7.14302e-06	-4.14065e-05	-8.95572e-06	7.46955e-06	-1.67166e-05	1.90714e-05	8.23685e-06	1.15059e-05	-2.5303e-06	-2.41692e-06	4.19929e-05	-7.20081e-06	5.79919e-06	-8.9768e-07	1.39895e-05	-1.14082e-05	-1.17035e-06	2.46448e-05	3.05846e-05	-1.21027e-05	-1.77418e-07	1.21743e-05	1.12973e-05	6.57579e-06	1.13188e-05	4.5831e-06	1.42525e-06	3.19555e-06	-6.15007e-06	-3.19115e-06
1240.63	1.41884e-05	6.77824e-06	-4.24244e-05	7.34014e-06	-1.67552e-06	1.54617e-05	1.2521e-05	-8.78066e-06	2.741e-05	9.49114e-07	1.03748e-05	-5.77534e-06	1.24423e-05	3.52111e-05	1.6999e-05	-6.99745e-07	1.0343e-05	-2.47488e-06	-4.74176e-06	1.31771e-05	-3.83583e-05	-7.40109e-06	1.32675e-05	-2.97261e-05	7.34891e-06	-1.81522e-06	1.71745e-05	-2.95919e-06	7.54931e-06	2.99966e-05	-5.0831e-06	1.35852e-05	7.38552e-06	2.51134e-05	6.51415e-06	-7.25455e-06	3.16141e-05	3.37626e-05	8.32726e-06	-2.30468e-06	-2.13546e-06	1.30544e-05	2.79799e-05	2.79e-06	2.01528e-06	-5.70869e-06	-2.79901e-06	1.56073e-06	-2.27661e-06
1241.92	1.82835e-05	5.94005e-06	-2.50628e-05	3.41735e-06	9.84225e-07	8.97087e-06	1.90513e-05	-1.07163e-05	4.2619e-05	1.17197e-05	1.38331e-06	-2.26085e-06	6.3177e-06	1.65128e-05	8.71824e-06	7.69407e-06	2.26485e-05	8.61108e-07	-3.97845e-07	1.24111e-05	-3.29102e-05	3.53528e-07	1.46654e-05	-4.43356e-05	-7.73604e-07	-8.46728e-06	2.0443e-05	1.27801e-05	1.84399e-05	1.85616e-05	-2.3654e-06	2.31711e-05	7.06873e-06	1.30455e-05	1.55574e-05	-7.13875e-06	2.69835e-05	2.75406e-05	2.51572e-05	3.68048e-07	-1.16453e-05	6.61145e-06	4.2384e-05	-8.18659e-06	-7.52531e-07	-1.54426e-05	-7.99357e-06	4.47154e-06	-1.56207e-06
1243.2	2.05706e-05	5.70186e-06	-7.90113e-06	-2.30544e-06	2.24397e-06	1.48e-06	1.53815e-05	-7.85196e-06	4.74281e-05	2.56902e-05	1.0373e-05	1.64545e-06	-1.60693e-06	-5.58553e-06	-4.56248e-06	1.24879e-05	1.81539e-05	5.1971e-06	1.94607e-06	7.04513e-06	-2.78621e-05	-1.43649e-05	1.26633e-05	-5.47452e-05	3.30388e-06	-1.13193e-05	2.21115e-05	2.09193e-05	2.37304e-05	7.72662e-06	-1.44769e-06	7.23941e-06	-2.04807e-06	2.37762e-06	2.16007e-05	1.37705e-06	1.17529e-05	1.61186e-05	3.09872e-05	1.94107e-07	-1.83178e-05	-5.63146e-06	4.25881e-05	-1.33632e-05	-2.32035e-06	-2.37766e-05	-8.18814e-06	-4.17657e-07	-4.47533e-07
1244.49	2.04657e-05	6.66367e-06	4.4605e-06	-4.42823e-06	2.10371e-06	-4.41088e-06	8.71178e-06	1.23904e-08	4.38372e-05	3.50607e-05	6.56262e-06	-8.48245e-07	2.82039e-06	-2.02839e-05	-1.48432e-05	1.04817e-05	2.25935e-06	8.93309e-06	4.28999e-06	4.79173e-07	-2.32139e-05	-1.74833e-05	1.02612e-05	-5.69547e-05	1.85814e-05	-1.23714e-05	2.21801e-05	2.10586e-05	2.6821e-05	2.09163e-06	-1.12998e-06	-3.69228e-06	-1.69649e-05	-5.09028e-06	2.5244e-05	7.43983e-06	-5.87779e-06	5.09658e-06	3.6836e-05	4.02017e-06	-1.23904e-05	-1.78744e-05	2.95922e-05	-1.17398e-05	-1.88816e-06	-2.73105e-05	-2.5827e-06	1.21921e-05	-1.32992e-07
1245.77	1.73608e-05	8.42548e-06	9.82212e-06	-9.51022e-07	1.16346e-06	-5.50175e-06	5.64205e-06	1.39983e-05	3.52463e-05	3.62313e-05	-2.64772e-06	-6.34194e-06	7.04771e-06	-2.25822e-05	-1.51239e-05	7.55337e-08	-1.58352e-05	1.12691e-05	-8.4672e-06	-4.48679e-06	-1.79658e-05	-1.20016e-05	9.45917e-06	-5.17642e-05	3.64589e-05	-1.46235e-05	1.96486e-05	1.41979e-05	2.81115e-05	3.85663e-06	1.78773e-06	-8.22398e-06	-3.34817e-05	-8.75819e-06	2.72873e-05	1.47026e-05	-1.41084e-05	-1.2542e-07	2.72849e-05	8.04623e-06	1.33697e-06	-2.39173e-05	1.07963e-05	-5.51635e-06	3.44021e-07	-2.46445e-05	5.22274e-06	1.90019e-05	1.09737e-05
1247.06	1.09119e-05	6.58729e-06	8.18374e-06	5.12619e-06	-1.768e-07	2.07373e-07	-6.88862e-06	2.35843e-05	2.46553e-05	3.02018e-05	-9.05807e-06	-1.04356e-05	9.67503e-06	-1.46805e-05	-4.60465e-06	8.06441e-06	-2.77298e-05	1.14051e-05	-1.00244e-05	-7.25275e-06	-1.29177e-05	-3.12003e-06	9.85709e-06	-4.39737e-05	4.53363e-05	-1.36802e-05	1.31171e-05	3.53713e-06	2.64021e-05	1.12216e-05	8.70543e-06	-6.75567e-06	-4.59985e-05	-8.42609e-06	2.73306e-05	1.41654e-05	-3.93908e-06	-1.49701e-05	8.5337e-06	9.67229e-06	1.36644e-05	-2.03602e-05	-4.79954e-06	1.50707e-06	4.5762e-06	-1.53784e-05	1.02282e-05	2.32117e-05	1.44804e-05
1248.34	1.40698e-06	-3.4509e-06	1.34537e-06	9.0034e-06	-1.31706e-06	-1.03779e-05	-9.41929e-06	2.43703e-05	1.42644e-05	2.03724e-05	-5.86841e-06	-9.12934e-06	1.05024e-05	-3.17887e-06	1.19146e-05	7.45328e-06	-2.88243e-05	8.54107e-06	-1.81581e-07	-9.01871e-06	-1.00696e-05	4.76158e-06	9.65501e-06	-3.91832e-05	3.94138e-05	-1.01369e-05	3.78565e-06	-6.72361e-06	2.10926e-05	1.93866e-05	1.76231e-05	-6.87371e-07	-5.11153e-05	-3.494e-06	2.57738e-05	2.81944e-08	-1.90678e-05	-1.68148e-05	-1.14175e-05	1.92396e-05	1.71918e-05	-8.4031e-06	-1.21954e-05	5.33048e-06	1.02084e-05	-2.51237e-06	1.00336e-05	2.70215e-05	1.1187e-05
1249.63	-9.92193e-06	-2.68933e-06	1.03068e-05	7.88061e-06	-1.65731e-06	-1.49631e-05	-5.54996e-06	1.49562e-05	5.4735e-06	8.94293e-06	-1.41715e-06	-1.42303e-06	9.52967e-06	4.52279e-06	2.48339e-05	1.64215e-06	-2.01189e-05	2.47706e-06	1.42612e-05	-1.05847e-05	-1.04214e-05	8.44319e-06	6.85294e-06	-3.99927e-05	2.22913e-05	-7.93669e-07	-6.30246e-06	-1.14184e-05	1.32897e-05	2.24016e-05	2.31908e-05	6.74116e-06	-4.94321e-05	-4.00936e-06	2.18171e-05	5.52776e-06	-1.87965e-05	-8.6595e-06	-2.41686e-05	2.12068e-05	9.71919e-06	6.35398e-06	-1.07913e-05	4.9539e-06	1.52406e-05	8.35368e-06	4.63905e-06	2.94313e-05	4.8937e-06
1250.92	-2.10428e-05	-5.72776e-06	1.72681e-05	1.55782e-06	-9.97568e-07	-1.41484e-05	-2.28063e-06	1.42162e-07	-7.17426e-07	-3.28652e-06	1.10341e-05	9.88327e-06	6.957e-06	5.02446e-06	2.3591e-05	-2.96898e-06	-4.41347e-06	8.27986e-06	2.4304e-05	-1.13506e-05	-1.25733e-05	6.1248e-06	2.05086e-06	-4.48023e-05	5.56881e-06	1.29496e-05	-1.27906e-05	-5.51316e-06	6.88684e-06	1.82165e-05	2.13584e-05	1.23697e-05	-4.43488e-05	6.75283e-07	1.54604e-05	2.02733e-06	-1.19253e-05	2.6958e-06	-2.43198e-05	1.51741e-05	-4.1534e-06	1.67111e-05	-3.98721e-06	2.57731e-06	1.70728e-05	1.18197e-05	-2.58015e-07	2.86411e-05	2.00037e-06
1252.2	-2.96357e-05	-6.76619e-06	2.20295e-05	-7.36497e-06	-1.07959e-06	-8.53366e-06	1.02915e-05	-1.12719e-05	-1.06359e-05	-1.6316e-05	2.54854e-05	1.99896e-05	2.98432e-06	1.92612e-06	8.74819e-06	-1.80108e-07	-9.15678e-06	9.68266e-06	2.41468e-05	-1.07166e-05	-1.49252e-05	-1.39359e-06	-1.35122e-06	-4.84118e-05	2.46298e-07	2.64929e-05	-1.72861e-05	-7.2833e-06	-9.79105e-06	8.63149e-06	1.25261e-05	1.43982e-05	-3.88656e-05	1.05599e-05	6.7037e-06	-3.2731e-06	-6.654e-06	9.45111e-06	-9.27098e-06	5.14139e-06	-1.6026e-05	1.72682e-05	3.8169e-06	2.60073e-06	1.43049e-05	5.08579e-06	-5.55508e-06	2.46509e-05	-1.38423e-05
1253.49	-3.37726e-05	-1.60462e-06	2.33909e-05	-1.46878e-05	1.43838e-06	-1.1892e-07	1.42636e-05	-1.18859e-05	-1.49543e-05	-2.89454e-05	3.59366e-05	2.54959e-05	-1.58836e-06	-1.54154e-05	-1.34947e-05	-6.59891e-06	-8.70009e-06	6.68545e-06	1.43897e-05	-8.88256e-06	-1.5677e-05	-1.1559e-07	-3.53295e-07	-4.58213e-05	-1.402e-05	2.56915e-05	-1.57816e-05	1.14656e-06	-1.42689e-05	4.64316e-08	2.29373e-06	1.32268e-05	-3.47824e-05	2.46446e-05	-2.65301e-06	-4.57353e-06	4.37196e-07	6.60642e-06	-1.64673e-05	-3.09134e-06	-1.78986e-05	8.82525e-06	9.021e-06	-6.10004e-06	7.73712e-06	3.17851e-06	-7.85214e-06	2.00607e-05	-1.62849e-05
1254.77	-3.24455e-05	-1.13514e-05	-2.5561e-06	-2.69513e-05	4.55635e-06	8.89582e-06	1.06357e-05	1.00018e-07	-1.28727e-05	-3.83749e-05	3.73879e-05	2.50022e-05	-4.96104e-06	-2.2957e-05	-3.33375e-05	-6.41771e-06	-2.44341e-06	8.88248e-07	-9.67534e-07	-6.44852e-06	-1.32289e-05	7.62408e-07	-5.3438e-06	-3.70308e-05	-1.56863e-05	1.82902e-05	-1.10771e-05	1.35764e-05	-7.54682e-06	-1.13862e-06	-3.33862e-06	9.25529e-06	-3.16992e-05	1.23184e-05	-1.64427e-05	1.26038e-07	1.52839e-06	1.39467e-05	-1.48635e-05	-3.52407e-06	-8.97118e-06	-1.81766e-06	1.10251e-05	-7.80081e-06	-1.03069e-06	-3.32877e-06	-5.5492e-06	1.84705e-05	-1.04525e-05
1256.06	-2.59184e-05	-1.10983e-05	-3.17031e-05	-3.14149e-05	5.67433e-06	-2.00377e-05	2.00783e-06	1.97061e-06	-4.99116e-06	-4.12043e-05	2.80392e-05	1.95085e-05	-3.73372e-06	-2.06985e-05	-4.25804e-05	-4.63651e-06	8.81328e-06	-5.70896e-06	5.89352e-06	-4.01448e-06	-6.18079e-06	6.40406e-07	-5.9343e-06	-2.62403e-05	-1.07525e-05	6.68881e-06	-7.57256e-06	2.30063e-05	2.97529e-06	-4.72552e-06	-3.1039e-06	2.88382e-06	-2.8016e-05	-1.20782e-06	-2.24323e-05	1.16256e-05	-2.38042e-06	1.12869e-05	-1.00598e-05	8.24321e-06	4.75623e-06	-5.26057e-06	1.16292e-05	-3.70157e-06	3.24543e-06	-6.83605e-06	1.15373e-06	-4.48855e-07	-1.42019e-06
1257.34	-1.56074e-05	-2.04512e-06	-6.00501e-05	-2.92785e-05	3.5923e-06	5.40174e-06	-6.62005e-06	1.00412e-05	5.8904e-06	-3.60338e-05	1.14904e-05	1.22148e-05	-1.23354e-05	-1.284e-05	-4.02232e-05	-4.25531e-06	2.127e-05	-1.03062e-05	1.49546e-05	-1.58044e-06	5.86734e-06	-1.4816e-06	-2.92481e-06	-1.90498e-05	-3.21882e-06	-3.51254e-06	-1.00681e-05	2.52361e-05	9.6974e-06	1.28757e-06	1.73081e-06	-4.48764e-06	-1.72841e-05	9.56008e-06	-2.00219e-05	5.20257e-06	-9.28922e-06	2.42712e-06	-4.85607e-06	1.78996e-06	1.52836e-05	4.49651e-06	1.22333e-05	3.39766e-06	7.12154e-06	6.56671e-07	1.00567e-05	-1.33682e-05	4.81215e-06
1258.63	-3.62426e-06	9.80805e-06	-8.25972e-05	-2.39421e-05	-1.08973e-06	2.10412e-05	-9.24794e-06	2.01118e-05	3.67464e-06	-2.46632e-05	-3.8583e-06	7.52109e-06	-1.09371e-05	-4.98158e-06	-3.10661e-05	-5.67411e-06	3.07267e-05	-1.03034e-05	2.56156e-05	4.53597e-07	2.11155e-05	-4.8036e-06	1.88469e-06	-1.88594e-05	3.7149e-06	-7.31389e-06	-1.95636e-05	2.1466e-05	1.08195e-05	1.11007e-05	9.16553e-06	-9.65911e-06	-6.55218e-06	1.3928e-05	-1.32822e-05	2.77953e-06	-1.6598e-05	-7.03264e-06	1.47657e-07	2.73671e-06	1.8011e-05	-1.94525e-06	1.24374e-05	9.89689e-06	9.39766e-06	-1.2858e-05	1.42486e-05	-1.94875e-05	5.6445e-06
1259.92	7.85484e-06	1.58612e-05	-9.41442e-05	3.68743e-06	-4.97175e-06	2.56806e-05	-1.47582e-06	2.79824e-05	-3.14112e-06	-1.20927e-05	-9.60704e-06	8.0274e-06	-1.53879e-06	-2.52313e-06	-2.19089e-05	-7.29291e-06	3.39833e-05	-3.90057e-06	3.40767e-05	2.08764e-06	3.53636e-05	-8.1256e-06	6.29419e-06	-2.46689e-05	6.64863e-06	-3.91525e-06	-3.16591e-05	1.48959e-05	9.34163e-06	1.75138e-05	2.02002e-05	-1.31933e-05	2.37975e-06	1.24959e-05	6.61031e-06	2.5565e-06	-8.20858e-06	-1.30924e-05	5.95138e-06	2.88346e-06	1.05385e-05	2.12987e-07	1.00416e-05	1.27961e-05	9.87378e-06	-8.7727e-06	1.34406e-05	-1.90068e-05	1.07684e-06
1261.2	1.71339e-05	1.05144e-05	-9.40912e-05	2.49169e-05	-4.65378e-06	2.052e-05	-6.14583e-06	2.9453e-05	9.17939e-06	-4.12216e-06	-1.95578e-06	1.35337e-05	1.02595e-05	8.70531e-06	-1.71518e-05	-7.11172e-06	3.144e-05	7.50223e-06	3.61377e-05	3.92168e-06	4.34117e-05	-1.06476e-05	7.90368e-06	-3.04784e-05	1.38235e-06	-5.59823e-06	-4.55473e-05	8.32572e-06	7.66374e-06	1.63269e-05	3.6035e-05	-1.07275e-05	7.71168e-06	7.26378e-06	2.19028e-05	3.33346e-06	-1.91336e-08	-1.27522e-05	1.15551e-05	-3.96979e-06	-5.93414e-06	3.57123e-06	2.64567e-06	1.06954e-05	9.9499e-06	5.91261e-06	6.03254e-06	-1.37261e-05	4.6504e-06
1262.49	2.3349e-05	-7.03245e-06	-8.66382e-05	3.57464e-05	-1.35807e-07	9.75944e-06	-1.21584e-06	2.27235e-05	1.06999e-05	6.75161e-06	8.26541e-07	2.044e-05	1.66578e-05	1.09337e-05	-1.69946e-05	-4.33052e-06	2.60967e-05	1.07933e-05	3.05988e-05	5.95571e-06	4.04599e-05	-1.19696e-05	5.71318e-06	-3.06879e-05	1.26883e-05	-7.08121e-06	-4.76355e-05	2.55558e-06	5.78585e-06	7.53997e-06	5.46697e-05	-4.86174e-06	8.24361e-06	6.31674e-07	2.71952e-05	-7.72721e-06	6.17031e-06	-5.61193e-06	1.57265e-05	7.3919e-06	-4.8736e-06	1.32946e-06	-1.13502e-05	2.9946e-06	1.0226e-05	1.97979e-05	-6.37551e-06	-7.24546e-06	4.82395e-06
1263.77	2.64841e-05	-5.05753e-06	-5.14635e-05	3.51759e-05	5.18217e-06	-6.01133e-07	8.51416e-06	8.99414e-06	4.02043e-06	9.02537e-06	9.20886e-06	2.43463e-05	1.30561e-05	6.96218e-06	-1.76375e-05	-9.49318e-07	2.13534e-05	1.18844e-05	1.90598e-05	8.58975e-06	2.4908e-05	-1.16916e-05	1.72267e-06	-2.32974e-05	1.37943e-05	-9.36419e-06	-3.65237e-05	-2.61456e-06	1.70797e-06	-5.44693e-06	7.01044e-05	4.04505e-09	3.57554e-06	-6.00043e-06	2.06877e-05	-1.39879e-05	8.35976e-06	7.3283e-06	1.22979e-05	1.11536e-05	-6.41307e-06	1.26583e-05	-1.37808e-05	5.95683e-06	1.07021e-05	2.22832e-05	-1.83836e-05	-3.36478e-06	3.39751e-06
1265.06	2.71552e-05	-4.68261e-06	-2.08887e-05	2.56054e-05	6.10015e-06	-4.96171e-06	1.56441e-05	-7.73528e-06	-6.05906e-06	5.09914e-06	1.67912e-05	2.22526e-05	6.5446e-07	7.9061e-07	-1.48803e-05	6.3188e-07	1.80101e-05	8.97547e-06	5.92087e-06	1.22238e-05	1.75611e-06	-9.01361e-06	-8.67832e-07	-1.23069e-05	9.50027e-06	-1.04472e-05	-1.64119e-05	-7.7847e-06	-1.1895e-06	-1.25446e-05	7.55391e-05	4.69831e-07	-4.69253e-06	-1.26325e-05	6.38017e-06	-1.32486e-05	5.34921e-06	3.9432e-06	-1.30695e-07	9.31528e-06	-7.15253e-06	1.33871e-05	-1.94114e-05	4.91906e-06	1.19782e-05	6.76855e-06	-2.37916e-05	4.22449e-06	1.97107e-06
1266.34	2.62183e-05	1.09231e-06	4.28599e-06	1.34348e-05	-7.81888e-07	-1.12228e-06	1.37741e-05	-1.83785e-05	-1.45385e-05	-1.2271e-06	1.83735e-05	1.39589e-05	-2.65495e-06	-3.58095e-06	-8.52319e-06	1.21043e-05	1.48668e-05	2.06656e-06	-4.81808e-06	1.60578e-05	-1.97958e-05	-3.13561e-06	-4.58336e-07	-3.91646e-06	6.60624e-06	-7.93015e-06	5.09994e-06	-1.31548e-05	-8.68697e-06	-1.88424e-05	6.77738e-05	-4.06438e-06	-1.45606e-05	-1.96646e-05	-7.32736e-06	-7.90922e-06	-4.6134e-07	-4.19102e-08	-3.33682e-06	3.27697e-06	-4.69199e-06	5.91591e-06	-2.4242e-05	2.2813e-06	1.40544e-05	1.85374e-05	-1.85996e-05	5.81376e-06	5.44625e-07
1267.63	2.44734e-05	-8.29401e-06	1.69948e-06	5.26433e-06	-2.72427e-06	-7.19452e-06	1.50413e-06	-2.34217e-05	-1.8618e-05	-6.35334e-06	1.15558e-05	6.65218e-07	-5.36436e-06	-4.15252e-06	-3.56604e-06	1.91767e-05	8.72346e-06	-6.84236e-06	-1.0157e-05	1.70919e-05	-3.35476e-05	5.74239e-06	7.5116e-07	-1.92598e-06	9.91221e-06	-4.13129e-07	1.88117e-05	-1.7525e-05	-1.83844e-05	-2.31401e-05	5.12085e-05	-1.01986e-05	-2.44287e-05	-2.62967e-05	-1.34349e-05	-3.16989e-06	2.33072e-07	-6.22702e-06	-8.94294e-06	-4.96133e-06	2.36854e-06	-6.35528e-06	-2.46726e-05	6.43528e-07	1.71305e-05	1.43062e-05	-3.8077e-06	4.20303e-06	-6.81818e-07
1268.91	2.25445e-05	-9.48034e-06	-1.08703e-06	-2.57077e-05	-7.06666e-06	-9.46675e-06	-6.78909e-06	-2.10648e-05	-1.64975e-05	-9.27957e-06	-3.46186e-06	-1.36285e-05	-4.27377e-06	-9.24088e-07	-4.4089e-06	2.06491e-05	-1.41985e-06	-1.43513e-05	-7.49598e-06	1.29259e-05	-3.76995e-05	1.74204e-05	-6.39344e-07	-6.3355e-06	1.94182e-05	1.17039e-05	1.85235e-05	-1.76951e-05	-2.62819e-05	-2.40378e-05	3.56433e-05	-1.27328e-05	-3.18967e-05	-3.01288e-05	-8.74243e-06	-5.63056e-06	5.12748e-06	-1.24121e-05	-1.19491e-05	-1.21996e-05	-1.75349e-05	-2.00265e-05	-1.87032e-05	1.80576e-06	2.02066e-05	2.27506e-06	1.30588e-05	3.9923e-06	-1.50826e-06
1270.2	2.09596e-05	-6.26667e-06	-2.07354e-06	-4.44797e-05	-1.04091e-05	-9.93899e-06	-1.32823e-05	-1.2908e-05	-8.77699e-06	-9.80581e-06	-7.37653e-07	-1.81804e-05	4.16822e-07	4.10435e-06	-1.22518e-05	1.73215e-05	1.04684e-05	-1.70602e-05	3.56507e-06	2.55995e-06	-3.38514e-05	3.14984e-05	4.92076e-06	-1.14341e-05	3.05242e-05	2.52209e-05	5.83534e-06	-1.12653e-05	-2.77794e-05	-2.03355e-05	2.9478e-05	-7.86701e-06	-3.41648e-05	-2.85609e-05	-1.05103e-05	2.18432e-06	1.28219e-05	-1.43972e-05	-8.95519e-06	-1.4638e-05	-2.62384e-05	-3.04977e-05	-7.13378e-06	4.36799e-06	2.20827e-05	-7.9561e-06	2.65253e-05	6.78158e-06	6.60629e-06
1271.49	2.01987e-05	-2.25299e-06	-2.26005e-06	-5.04517e-05	-1.17514e-05	-9.41122e-06	-1.39755e-05	-3.35123e-06	1.94353e-06	-8.53204e-06	-1.21345e-06	-1.77322e-05	5.50742e-06	7.93278e-06	-2.46946e-05	1.07939e-05	2.31567e-05	-1.43691e-05	4.85655e-06	-1.1006e-05	-2.44032e-05	4.55764e-05	6.08085e-06	-1.45327e-05	3.72301e-05	3.51379e-05	-1.22529e-05	-1.03539e-06	-2.10769e-05	-1.22332e-05	3.23127e-05	3.39878e-06	-3.06329e-05	-2.0193e-05	-5.07819e-06	1.3992e-06	1.95163e-05	-1.11823e-05	-1.16132e-06	-1.02763e-05	-2.33418e-05	-3.35688e-05	6.63563e-06	3.93023e-06	2.07588e-05	-8.38726e-06	3.13918e-05	1.97335e-05	1.35208e-05
1272.77	2.06618e-05	5.60681e-07	-6.04656e-06	-4.68237e-05	-1.24938e-05	-8.68346e-06	-9.66875e-06	3.40558e-06	-8.07808e-07	-4.65828e-06	-2.88925e-06	-1.34841e-05	2.44089e-05	1.33145e-05	-2.72338e-05	3.66625e-06	3.64449e-05	-8.47804e-06	8.54803e-06	-2.2572e-05	-1.23551e-05	5.42544e-05	5.64095e-06	-1.26313e-05	3.57361e-05	3.68549e-05	-2.79411e-05	6.99447e-06	-9.17432e-06	-1.93095e-06	3.67474e-05	1.58646e-05	-2.3501e-05	-7.42514e-06	1.53925e-07	-2.98592e-06	1.94107e-05	-6.36744e-06	7.03256e-06	1.48543e-06	-1.22453e-05	-2.844e-05	1.7605e-05	1.30771e-05	1.6035e-05	5.58158e-06	2.68583e-05	2.80855e-05	1.90354e-05
1274.06	2.24609e-05	-2.56468e-08	-1.96331e-05	-3.87957e-05	-1.16458e-05	-7.9557e-06	-3.76197e-06	6.16239e-06	-2.35915e-06	1.81549e-06	-4.76505e-06	-8.03599e-06	3.35104e-05	1.26963e-05	-2.71729e-05	-2.86136e-06	4.71332e-05	-3.78696e-06	1.20395e-05	-2.83379e-05	-9.06983e-07	5.27324e-05	7.20105e-06	-7.32985e-06	2.74421e-05	2.8972e-05	-3.66293e-05	8.42433e-06	1.28208e-07	6.77134e-06	3.49821e-05	2.33304e-05	-1.4969e-05	1.05334e-05	1.42882e-05	-6.37104e-06	1.13051e-05	1.7265e-05	1.12264e-05	-3.40268e-06	2.51301e-07	-1.83112e-05	2.13744e-05	1.4424e-05	8.51107e-06	-8.08969e-06	1.67248e-05	2.86374e-05	2.355e-05
1275.34	2.5308e-05	6.27705e-06	-3.33306e-05	7.49926e-07	-1.49977e-05	-6.62793e-06	5.44821e-07	6.1192e-06	-2.71048e-06	1.91189e-06	-5.24084e-06	-3.18787e-06	3.0212e-05	8.07808e-06	-2.35121e-05	-7.58897e-06	5.06214e-05	1.53647e-05	1.36324e-05	-2.87007e-05	6.2342e-06	4.06104e-05	1.11611e-05	-2.62844e-06	1.7748e-05	1.4089e-05	-2.88969e-05	1.85419e-06	1.8152e-05	1.70442e-05	2.46168e-05	2.29961e-05	-5.8371e-06	1.72919e-05	1.68224e-05	-6.35616e-06	1.99545e-07	2.70974e-05	9.82031e-06	-4.8908e-06	6.34785e-06	-8.38239e-06	1.73439e-05	9.57084e-06	1.58719e-06	-8.56095e-06	7.79124e-06	2.13893e-05	2.70645e-05
1276.63	2.85391e-05	6.57974e-06	-5.58281e-05	3.02955e-05	-2.15497e-05	-3.90017e-06	8.51595e-07	3.87601e-06	-2.46182e-06	3.00828e-06	-1.51664e-06	4.6025e-07	1.69135e-05	2.45984e-06	-1.68512e-05	-9.31657e-06	4.59097e-05	2.81163e-05	1.26252e-05	-2.62635e-05	6.77537e-06	2.30884e-05	1.45212e-05	-1.92702e-06	1.2454e-05	-1.394e-06	-1.49646e-05	2.47404e-07	2.29759e-05	1.81172e-05	9.65156e-06	1.46619e-05	2.69483e-06	9.45047e-06	8.35661e-06	-4.14128e-06	-5.70604e-06	2.13299e-05	1.54726e-05	-6.77892e-06	2.0444e-06	-2.65357e-06	8.91326e-06	2.91771e-06	-1.33669e-06	-1.83222e-06	4.65773e-06	1.03413e-05	2.77791e-05
1277.91	3.13302e-05	2.08244e-06	-7.77255e-05	4.52411e-05	-2.77016e-05	-1.72404e-07	1.13139e-05	5.06728e-06	-2.41316e-06	3.30468e-06	-1.48011e-05	-5.05739e-07	6.14996e-07	-2.35839e-06	-8.7904e-06	-4.04418e-06	3.73979e-05	3.44679e-05	8.21805e-06	-2.32263e-05	1.31655e-06	7.16637e-06	1.34813e-05	-5.02561e-06	-1.30996e-06	-1.1877e-05	5.67682e-07	-5.35938e-06	1.75997e-05	1.21901e-05	-3.11372e-06	5.27723e-07	8.42676e-06	-9.391e-06	-6.50917e-06	-1.5264e-06	-1.41163e-06	6.76234e-06	1.87249e-05	-1.0667e-05	5.51438e-06	-2.72476e-06	1.28266e-06	-7.35417e-07	2.93943e-06	4.09652e-06	6.92422e-06	1.49324e-06	2.42936e-05
1279.2	3.29293e-05	-4.01486e-06	-8.9423e-05	4.59867e-05	-2.90536e-05	2.35536e-06	1.57762e-05	3.05856e-06	-2.96449e-06	-2.15663e-06	-2.06856e-05	9.28272e-07	-9.48349e-06	-4.17663e-06	4.70438e-07	-1.1325e-05	-3.25165e-06	3.40196e-05	8.10899e-07	-1.93891e-05	-6.94227e-06	2.4437e-07	7.04144e-06	-8.5242e-06	-8.07393e-06	-1.456e-05	1.19e-05	-1.09662e-05	9.02357e-06	4.06297e-06	-1.0479e-05	-1.58065e-05	1.4412e-05	-1.97707e-05	-2.07749e-05	1.28848e-06	1.16828e-05	-4.60522e-06	2.15772e-05	1.76483e-06	4.58436e-06	-5.79595e-06	5.20711e-08	2.41145e-06	-6.19885e-05	2.22525e-06	1.03907e-05	6.45179e-07	1.72082e-05
1280.49	3.28724e-05	-8.11217e-06	-8.55205e-05	3.79323e-05	-2.18055e-05	1.48312e-06	1.66384e-05	-1.55017e-06	-4.31583e-06	-9.21794e-06	-1.957e-05	6.56228e-06	-5.78197e-06	-1.0481e-05	-3.42828e-06	-7.80591e-06	-2.89012e-05	2.83712e-05	-6.10336e-06	-1.20449e-05	-1.36011e-05	5.72237e-06	-1.79846e-06	-1.00228e-05	-9.83789e-06	-1.14429e-05	1.54323e-05	-1.3773e-05	6.0474e-06	-2.86412e-06	-1.34443e-05	-2.87407e-05	1.71973e-05	-2.87505e-05	-2.74407e-05	5.10336e-06	2.03622e-05	-5.7277e-07	2.36295e-05	9.99669e-06	5.05434e-06	-5.86713e-06	-1.24728e-05	-9.49156e-06	-5.62053e-05	2.2926e-05	1.10572e-05	-1.06463e-05	8.92272e-06
1281.77	3.09995e-05	-7.20947e-06	-6.8618e-05	5.35532e-06	-5.55747e-06	6.91043e-06	1.53007e-05	-7.3589e-06	-4.07283e-07	-1.40792e-05	-1.26545e-05	1.53963e-05	-9.27757e-06	-8.58534e-06	-4.727e-06	2.51322e-06	-3.57508e-05	2.17228e-05	-1.28176e-05	-2.90072e-06	-1.58599e-05	2.04004e-05	-7.63836e-06	-8.92138e-06	-9.20187e-06	-6.52592e-06	1.03646e-05	-1.35797e-05	-8.28142e-06	-7.99121e-06	-1.46096e-05	-3.30749e-05	1.73825e-05	-3.21302e-05	-2.31065e-05	-5.49358e-06	2.40416e-05	-1.10394e-05	2.28818e-05	1.30285e-05	8.52431e-06	1.46168e-06	-1.19977e-05	-1.31946e-05	-4.0622e-05	3.30268e-05	6.72369e-06	-1.05378e-05	1.43727e-06
1283.06	2.74226e-05	1.09323e-06	-4.55155e-05	-1.94217e-05	1.74906e-05	5.73772e-06	1.0963e-05	-1.17676e-05	5.01264e-07	-1.35406e-05	-2.13897e-06	2.42303e-05	-2.77318e-06	7.10301e-07	-5.42572e-06	1.22324e-05	-2.84004e-05	-7.64847e-06	-1.73319e-05	3.64347e-06	-1.35187e-05	3.54784e-05	-6.07827e-06	-5.41996e-06	-9.16584e-06	8.56804e-06	-1.50306e-06	-1.21865e-05	-1.22102e-05	-1.17183e-05	-1.45749e-05	-2.62091e-05	1.55678e-05	-2.871e-05	-1.05723e-05	-1.30905e-05	1.8521e-05	-4.90609e-06	1.7934e-05	1.18604e-05	1.13943e-05	1.39905e-05	-2.12264e-06	-1.08976e-05	-2.06388e-05	3.35276e-05	-1.80982e-06	-2.22922e-06	-3.44817e-06
1284.34	2.24777e-05	3.24288e-06	-3.6966e-05	-3.19987e-05	1.7018e-05	-2.34974e-07	3.8253e-06	-1.25764e-05	-5.90187e-07	-8.20187e-06	7.57657e-06	2.86643e-05	5.33122e-06	1.38059e-05	-6.92444e-06	1.43515e-05	-1.74225e-05	-2.62197e-05	-1.74461e-05	2.38766e-06	-9.57755e-06	4.27564e-05	-1.19625e-05	-3.18552e-07	-1.01298e-05	1.7462e-05	-1.61707e-05	-1.13933e-05	-1.13391e-05	-1.40454e-05	-1.19401e-05	-1.64133e-05	1.2753e-05	-2.00897e-05	-8.32999e-07	-1.74875e-05	6.20044e-06	6.22725e-06	8.98634e-06	7.09227e-06	8.86427e-06	2.53193e-05	1.03525e-05	-5.40059e-06	-3.25554e-06	2.60283e-05	-1.05433e-05	8.67931e-06	-4.53362e-06
1285.63	1.67648e-05	9.99253e-06	-3.18166e-05	-3.25757e-05	1.67454e-05	-7.20767e-06	-2.91242e-06	-9.78508e-06	-1.28164e-06	-1.26318e-06	1.22921e-05	2.72983e-05	8.23562e-06	2.67016e-05	-7.42316e-06	7.47062e-06	-1.42446e-05	-3.1791e-05	-1.25604e-05	-8.06814e-06	-7.23638e-06	3.86344e-05	-1.12467e-05	4.78286e-06	-1.02938e-05	1.9156e-05	-2.86384e-05	-1.08001e-05	-1.06679e-05	-1.27725e-05	-5.30542e-06	-5.41748e-06	1.01383e-05	-2.06144e-05	3.70626e-06	-1.74844e-05	-5.72014e-06	1.03606e-05	-1.76137e-06	9.24135e-07	-2.65756e-07	2.94481e-05	1.88276e-05	4.96402e-07	6.52771e-06	1.37291e-05	-1.51047e-05	1.63878e-05	-2.19066e-07
1286.91	1.11318e-05	1.63422e-05	-2.88671e-05	-2.49527e-05	1.42728e-05	-1.17804e-05	-5.25014e-06	-5.19381e-06	6.84636e-06	3.27551e-06	1.02076e-05	2.25323e-05	5.14002e-06	3.53972e-05	-3.52188e-06	-3.41024e-06	5.63175e-05	-2.77623e-05	-5.07464e-06	-2.4524e-05	-6.4952e-06	2.69124e-05	-8.13096e-06	9.48427e-06	-7.85775e-06	1.62499e-05	-3.53061e-05	-1.00069e-05	-1.11967e-05	-4.89957e-06	3.92929e-06	-4.21665e-07	8.12353e-06	-1.67391e-05	6.45516e-07	-1.20814e-05	-1.00407e-05	8.93927e-07	-1.17091e-05	-5.644e-06	-1.19958e-05	2.59769e-05	2.03027e-05	3.99339e-06	7.91096e-06	2.02985e-06	-1.30661e-05	1.70964e-05	1.02955e-05
1288.2	6.59494e-06	1.70918e-05	-2.45176e-05	-1.35297e-05	8.20014e-06	-1.17531e-05	-3.87855e-07	-6.02536e-07	1.59744e-05	2.2142e-06	1.52317e-06	1.81663e-05	4.44422e-07	3.64929e-05	5.1794e-06	-1.06911e-05	4.88409e-05	-8.5405e-06	6.11096e-07	-4.11798e-05	-4.75402e-06	1.45904e-05	-5.41519e-06	1.41857e-05	7.59799e-06	1.17439e-05	-3.55738e-05	-9.41365e-06	-9.92551e-06	-3.97828e-07	1.2964e-05	-5.82585e-06	6.70879e-06	-8.86386e-06	-7.41523e-06	-3.07832e-06	-4.96131e-06	1.29642e-05	-1.82568e-05	-1.10121e-05	-2.05258e-05	1.89058e-05	1.53777e-05	3.09038e-06	2.69421e-06	-3.46938e-06	-5.8275e-06	1.20049e-05	9.13522e-06
1289.48	4.03404e-06	9.44148e-06	-1.61682e-05	-2.50671e-06	-2.07247e-06	-7.12577e-06	-8.63148e-06	2.58874e-06	2.31024e-05	-5.84711e-06	2.7893e-07	1.70004e-05	-4.51181e-07	2.89885e-05	1.38807e-05	-9.57198e-06	2.87643e-05	5.08129e-06	2.96839e-07	-5.14356e-05	-1.41284e-06	6.26835e-06	-4.09943e-06	1.96871e-05	1.70537e-05	7.83782e-06	-3.20415e-05	-9.42044e-06	-5.45433e-06	7.90392e-06	1.95987e-05	-2.023e-05	6.29404e-06	6.11418e-07	-1.5076e-05	3.72474e-06	6.31811e-06	1.56345e-05	-1.98045e-05	-1.31803e-05	-2.20558e-05	1.30346e-05	7.85284e-06	6.78678e-06	4.63333e-06	2.23138e-06	3.01111e-06	6.31345e-06	1.2975e-05
1290.77	3.84113e-06	-7.20887e-06	-5.61871e-06	4.11629e-06	4.23503e-06	7.01527e-07	-7.67511e-06	2.58001e-06	2.46304e-05	-1.13582e-07	-5.76532e-06	1.90344e-05	3.25322e-06	1.54842e-05	1.5382e-05	-2.65284e-06	3.48772e-06	8.90308e-06	3.16265e-06	-5.20914e-05	5.28337e-07	2.14635e-06	-4.58366e-06	2.53885e-05	1.69095e-05	6.33178e-06	-2.89092e-05	-9.82722e-06	-1.83151e-07	1.38057e-05	2.32334e-05	-3.72342e-05	6.0793e-06	7.4867e-06	-1.81367e-05	1.9207e-05	1.55975e-05	1.33048e-05	-1.51522e-05	-1.03484e-05	-1.57858e-05	1.07634e-05	1.52794e-06	6.68318e-06	3.77244e-06	-2.21162e-06	1.04497e-05	4.42198e-06	1.94147e-05
1292.06	5.73623e-06	-1.35348e-05	1.90552e-05	2.13928e-06	5.94253e-06	-4.21884e-06	-5.18739e-07	-1.02872e-06	1.85584e-05	3.21995e-06	-1.40096e-05	2.06684e-05	7.95761e-06	-4.20196e-07	4.48324e-06	2.4663e-06	-1.93889e-05	3.32487e-06	1.62847e-06	-4.47472e-05	-2.33048e-06	-7.75649e-07	1.06321e-06	2.44015e-05	8.7652e-06	6.62574e-06	-2.87769e-05	-1.2234e-05	2.08803e-06	1.29074e-05	2.52682e-05	-5.00384e-05	7.04947e-06	7.51143e-06	-1.49975e-05	2.34893e-05	2.65174e-05	9.17507e-06	-3.49992e-06	-3.11656e-06	-4.71587e-06	1.18922e-05	-1.79697e-06	3.77958e-06	3.11558e-07	3.54537e-06	1.48883e-05	5.93051e-06	2.46544e-05
1293.34	8.95133e-06	-2.08607e-05	3.63291e-05	1.63817e-05	3.85003e-06	-7.13921e-06	7.23763e-06	-6.83744e-06	6.68635e-06	7.75347e-06	-2.06538e-05	1.77024e-05	9.06201e-06	-2.14819e-05	3.81374e-06	-4.14576e-07	-3.56655e-05	-8.25333e-06	-1.30572e-06	-3.5203e-05	-9.3893e-06	-6.09765e-06	2.11007e-06	1.70144e-05	-1.97906e-06	6.7197e-06	-3.20446e-05	-1.72408e-05	5.5921e-07	5.60915e-06	2.81029e-05	-5.48426e-05	3.81965e-06	-6.63843e-07	-8.4582e-06	1.79716e-05	2.70373e-05	5.04535e-06	-9.83653e-06	5.9153e-06	4.9541e-06	1.2621e-05	-4.12187e-06	-5.24025e-07	-6.74933e-06	1.27024e-05	1.65269e-05	6.03905e-06	2.54942e-05
1294.63	1.26304e-05	-2.15866e-05	4.5603e-05	1.62241e-05	1.55753e-06	-7.85958e-06	1.1194e-05	-1.14462e-05	-5.18565e-06	-1.12431e-05	-2.2298e-05	9.7364e-06	6.36641e-06	-3.75436e-05	-3.85577e-06	2.83077e-06	-4.37421e-05	-2.12315e-05	-3.2399e-06	-2.82588e-05	-1.64481e-05	-1.48197e-05	-4.04307e-06	4.22735e-06	-9.12332e-06	4.61365e-06	-3.71122e-05	-2.86373e-05	1.13369e-06	-4.68911e-06	3.27376e-05	-5.02468e-05	-3.41017e-06	-1.32391e-05	-2.11894e-06	7.85387e-06	2.01571e-05	2.91564e-06	-8.17314e-06	1.31472e-05	8.42408e-06	7.54983e-06	2.87276e-06	-4.42763e-06	-1.56102e-05	1.84594e-05	1.55655e-05	1.06e-05	2.13339e-05
1295.91	1.63175e-05	-1.13125e-05	4.9277e-05	5.06643e-06	-6.83382e-06	-7.17995e-06	8.55038e-06	-1.10549e-05	-9.25766e-06	-2.06397e-05	-1.87423e-05	3.70407e-07	3.87081e-06	-4.48053e-05	-8.52527e-06	2.76109e-07	-4.38187e-05	-3.12098e-05	-3.17409e-06	-2.43146e-05	-1.93069e-05	-2.41417e-05	-1.63962e-05	-1.01597e-05	-9.06758e-06	5.07609e-07	-4.05799e-05	-3.80337e-05	2.10817e-06	-1.51874e-05	3.69723e-05	-3.80509e-05	-1.48081e-05	-2.63879e-05	1.834e-06	-6.63841e-07	1.0077e-05	5.38592e-06	-1.10975e-06	1.5179e-05	4.89406e-06	-5.32135e-06	5.4674e-06	-6.13123e-06	-2.14711e-05	1.76163e-05	1.14042e-05	6.96089e-06	1.45737e-05
1297.2	2.02526e-05	9.96164e-06	5.11509e-05	-8.29118e-06	-7.22518e-06	-5.90031e-06	-4.93249e-07	-1.30494e-05	-7.29654e-07	-1.84363e-05	-1.11865e-05	-5.59558e-06	5.97521e-06	-4.0867e-05	-1.99478e-06	-2.87855e-06	-3.70953e-05	-3.5788e-05	-1.30828e-06	-2.01704e-05	-1.63658e-05	-2.96637e-05	-2.95493e-05	-2.13468e-05	-1.61184e-06	-1.99843e-06	-3.88476e-05	-4.26302e-05	4.28265e-06	-2.46856e-05	3.7607e-05	-2.24551e-05	-2.1406e-05	-3.17367e-05	5.18694e-06	-3.58156e-06	1.99688e-06	-2.02008e-08	6.95363e-06	1.3538e-05	-2.43596e-06	-2.11925e-05	4.86203e-06	-4.83483e-06	-1.9132e-05	9.97334e-06	3.84276e-06	-1.07819e-06	8.01339e-06
1298.48	2.52357e-05	1.35293e-05	2.79184e-05	-1.34488e-05	-6.16526e-07	-4.62068e-06	7.85605e-07	-7.24382e-06	-1.37696e-06	-8.83288e-06	-1.83078e-06	-1.55826e-05	-2.46256e-06	-2.67287e-05	-7.402e-06	-2.63321e-06	-2.61719e-05	-3.53662e-05	7.57538e-07	-1.34262e-05	-8.22459e-06	-2.83857e-05	-3.71025e-05	-2.43338e-05	-6.96947e-06	-5.33062e-06	-3.26938e-05	-4.08267e-05	6.25714e-06	-3.35839e-05	3.28417e-05	-7.6593e-06	-1.96039e-05	-2.66855e-05	8.93987e-06	-4.99271e-07	-1.88325e-06	-2.26325e-07	1.1417e-05	7.89705e-06	-7.96599e-06	-3.14637e-05	3.85667e-06	-1.33843e-06	-6.99287e-06	-2.86967e-06	-4.71863e-06	-5.51728e-06	1.25312e-06
1299.77	3.20428e-05	1.7697e-05	4.68586e-06	-3.20641e-06	8.59212e-06	-4.34105e-06	-3.35538e-07	1.96172e-06	4.57572e-06	3.70537e-07	6.92498e-06	-1.61696e-05	-6.70033e-06	-8.79043e-06	-4.00922e-06	4.12129e-07	-1.40485e-05	-3.21444e-05	1.42335e-06	-3.28204e-06	2.31659e-06	-1.97077e-05	-3.42556e-05	-1.73209e-05	-1.03271e-05	-1.8628e-06	-2.13399e-05	-3.34231e-05	5.23162e-06	-4.18821e-05	2.38765e-05	3.53652e-06	-9.80177e-06	-1.14343e-05	1.20928e-05	5.78301e-06	-1.76338e-06	1.56755e-06	9.08041e-06	2.85606e-06	-7.69601e-06	-3.07349e-05	4.25131e-06	1.75797e-06	1.19463e-05	-1.79127e-05	-1.008e-05	-5.56356e-07	9.09058e-06
1301.06	4.07379e-05	1.58647e-05	-1.79466e-05	-1.25e-05	1.42008e-05	4.00149e-06	-1.25668e-06	7.56725e-06	1.17284e-05	9.73949e-07	1.28807e-05	-8.55667e-06	-1.13381e-05	3.34786e-06	1.98356e-06	2.05747e-06	-2.72515e-06	-2.97226e-05	4.89167e-07	9.66215e-06	1.14578e-05	-6.02966e-06	-2.18088e-05	-3.50791e-06	-1.04847e-05	6.00502e-06	-7.5861e-06	-2.34196e-05	1.23383e-05	-4.31202e-05	1.35112e-05	8.13235e-06	3.00033e-06	1.08169e-05	1.36457e-05	1.10653e-05	-4.35098e-08	2.16143e-06	-6.56199e-07	3.41506e-06	-1.62603e-06	-2.03641e-05	6.24594e-06	3.65437e-06	3.08854e-05	-3.19557e-05	-9.44141e-06	1.34046e-05	1.3128e-05
1302.34	5.0273e-05	3.03235e-06	-3.83791e-05	-7.59355e-06	1.26094e-05	7.34404e-06	-7.77825e-07	2.77279e-06	1.52811e-05	1.08981e-05	1.44365e-05	3.05631e-06	6.18227e-06	2.79644e-05	7.17635e-06	1.11645e-05	6.39824e-06	-3.03008e-05	-4.50191e-08	2.20063e-05	1.63989e-05	9.24833e-06	-6.16189e-06	9.10503e-06	-5.04236e-06	1.44728e-05	4.76774e-06	-1.66161e-05	1.14451e-05	-3.79582e-05	3.94589e-06	2.92817e-06	1.30024e-05	1.31422e-05	1.37987e-05	1.25476e-05	1.67636e-06	-4.46995e-08	6.47331e-06	-9.07075e-07	7.64394e-06	-3.59328e-06	8.64058e-06	-2.2168e-06	4.34245e-05	-4.17987e-05	-4.2028e-06	2.85655e-05	1.35655e-05
1303.63	5.86961e-05	-1.32217e-06	-3.73339e-05	4.11288e-06	4.41807e-06	5.48658e-06	5.01029e-07	5.10173e-06	1.16338e-05	9.82216e-06	1.21922e-05	1.30693e-05	1.55026e-05	3.63809e-05	9.56913e-06	1.08715e-05	1.21216e-05	-3.3679e-05	1.4208e-06	2.81505e-05	1.69401e-05	2.31263e-05	3.88498e-06	1.2318e-05	4.40001e-06	2.03406e-05	1.31216e-05	-1.76125e-05	3.15179e-06	-2.55963e-05	-3.81939e-06	6.43532e-06	1.62045e-05	1.28675e-05	1.23516e-05	1.06299e-05	2.39623e-06	-3.45082e-06	7.40282e-06	-1.42921e-06	1.45139e-05	1.31775e-05	9.83522e-06	-5.08797e-06	4.49636e-05	-4.48417e-05	6.35806e-07	3.49264e-05	1.1003e-05
1304.91	6.39032e-05	-1.04767e-05	-3.32886e-05	1.42193e-05	-3.77083e-07	1.22912e-06	1.57989e-06	-4.96933e-06	-1.01352e-06	5.14627e-06	8.148e-06	1.86823e-05	1.7623e-05	3.01974e-05	7.76191e-06	2.77848e-06	1.3245e-05	-3.66572e-05	4.28661e-06	2.42947e-05	1.44813e-05	3.28043e-05	2.33184e-06	3.53093e-06	1.18424e-05	2.30085e-05	1.56754e-05	-2.7209e-05	-8.14149e-06	-1.00343e-05	-9.58467e-06	-1.25752e-06	1.32066e-05	7.39285e-06	8.50456e-06	8.11215e-06	2.91611e-06	-4.05695e-06	3.33232e-06	-7.51354e-07	1.43839e-05	2.35484e-05	1.26255e-05	-3.75914e-06	3.39027e-05	-3.96847e-05	1.47441e-06	2.70873e-05	6.64042e-06
1306.2	6.45023e-05	-1.86312e-05	-2.72433e-05	1.53257e-05	-4.97223e-06	-1.22833e-06	1.65874e-06	-2.12404e-05	1.17129e-06	-1.10895e-05	4.30376e-06	1.90952e-05	1.49434e-05	1.50139e-05	1.5469e-07	-6.11451e-06	1.01684e-05	-3.64354e-05	6.15242e-06	1.26389e-05	9.62248e-06	3.52823e-05	-1.00213e-05	-1.20561e-05	1.02847e-05	2.46763e-05	1.28293e-05	-4.26055e-05	-1.60348e-05	2.32762e-06	-1.355e-05	-1.71504e-05	7.20873e-06	1.79283e-05	2.4575e-06	-8.28118e-06	-8.57735e-06	1.53693e-06	-2.93817e-06	3.26507e-07	7.65388e-06	2.41192e-05	1.08159e-05	7.69691e-07	1.34418e-05	-2.73277e-05	-1.68698e-06	7.64824e-06	2.07788e-06
1307.48	6.03974e-05	-2.31857e-05	-1.9598e-05	2.03217e-06	-6.76738e-06	-4.91656e-06	-4.62401e-07	-3.49114e-05	-2.64391e-06	-1.75252e-05	6.59519e-07	1.45082e-05	9.06373e-06	-5.69535e-07	3.18676e-06	-7.20751e-06	4.49181e-06	-3.22136e-05	4.41824e-06	-1.01689e-06	4.36366e-06	2.93603e-05	-2.59744e-05	-2.62432e-05	4.89077e-06	2.81441e-05	6.7831e-06	-5.92019e-05	-1.4328e-05	7.28957e-06	-1.55152e-05	-3.66432e-05	2.21083e-06	2.28638e-05	-5.34498e-06	-1.74745e-05	-1.48708e-05	4.34874e-06	-7.00866e-06	1.00437e-06	1.23853e-07	1.649e-05	5.00622e-06	5.69852e-06	-8.01906e-06	-1.09707e-05	-5.64837e-06	-1.51908e-05	-6.84657e-07
1308.77	5.28205e-05	-2.39402e-05	-1.07527e-05	1.98817e-05	-5.16253e-06	-2.00479e-06	-3.18355e-06	-3.93825e-05	-7.4591e-06	-1.53609e-05	-2.38473e-06	4.52117e-06	1.1841e-06	-8.15302e-06	3.21883e-06	-1.17158e-05	-1.7848e-06	-2.65918e-05	-1.31595e-06	-1.12727e-05	2.50484e-06	1.76383e-05	-3.71276e-05	-3.16302e-05	-9.5032e-06	3.54119e-05	1.93694e-06	-7.27984e-05	-1.22131e-06	6.45152e-06	-1.42805e-05	-5.39361e-05	4.12932e-07	2.41992e-05	-1.17474e-05	-1.80678e-05	-1.43643e-05	8.56054e-06	-3.07915e-06	4.82227e-07	-2.20617e-06	6.6608e-06	-2.00345e-06	9.22735e-06	-2.20799e-05	2.98627e-06	-5.40976e-06	-3.24299e-05	7.52802e-07
1310.05	4.37716e-05	-2.10948e-05	-5.07364e-07	2.57312e-05	-5.57686e-07	4.10698e-06	-3.70469e-06	-3.42536e-05	-8.0743e-06	-8.59668e-06	-4.42897e-06	3.53082e-06	-5.69553e-06	-2.53649e-06	3.0509e-06	-2.42403e-06	-7.06141e-06	-2.217e-05	-7.85013e-06	-1.41285e-05	7.04602e-06	4.51632e-06	-3.84807e-05	-2.58173e-05	-2.54972e-05	4.70797e-05	1.29077e-06	-7.97949e-05	-2.35601e-06	4.61347e-06	-9.04581e-06	-6.36289e-05	2.21503e-06	2.65347e-05	-1.45499e-05	-1.06612e-05	-8.4577e-06	9.97235e-06	-2.16541e-05	-2.39912e-07	-7.51476e-06	2.03161e-06	-6.61312e-06	1.09562e-05	-2.43408e-05	8.74326e-06	1.82885e-06	-3.8069e-05	-9.22015e-06
1311.34	3.51227e-05	-1.48493e-05	9.73793e-06	2.67807e-05	6.64717e-06	6.41876e-06	3.74166e-07	-2.31246e-05	-6.8949e-07	-1.63241e-06	-4.87321e-06	5.4047e-07	-7.97517e-06	-1.36105e-05	4.88297e-06	1.44677e-05	-9.73802e-06	-2.07482e-05	-1.07843e-05	-7.18432e-06	1.67872e-05	-5.40568e-06	-2.98338e-05	-1.14043e-05	-3.50912e-05	6.19475e-05	5.64461e-06	-7.91913e-05	-1.69072e-06	7.17542e-06	-1.21109e-06	-6.21217e-05	1.06974e-06	3.28701e-05	-1.17524e-05	1.34552e-06	-3.51156e-07	7.38415e-06	-2.84291e-05	6.37948e-07	-4.02336e-06	6.40243e-06	-5.62279e-06	1.1885e-05	-1.64017e-05	2.71711e-05	1.30675e-05	-3.17081e-05	-1.07931e-05
1312.63	2.79938e-05	-6.40379e-06	1.77832e-05	-2.29856e-06	1.4052e-05	-1.46947e-06	-1.1744e-06	-1.13957e-05	-2.25508e-06	9.31854e-07	-4.11746e-06	-2.84988e-06	-1.62392e-05	-1.44845e-05	9.11505e-06	2.93595e-05	-8.81463e-06	-2.21265e-05	-2.20851e-05	7.38066e-06	2.73273e-05	-1.02785e-05	-1.5987e-05	3.20861e-06	-3.32851e-05	7.72154e-05	1.31985e-05	-7.31878e-05	1.3173e-05	1.41374e-05	6.42363e-06	-5.00146e-05	2.12445e-06	4.28056e-05	-3.55486e-06	1.19522e-05	6.75539e-06	1.59596e-06	-2.7204e-05	3.51581e-06	3.86805e-06	1.83732e-05	1.16755e-06	1.24138e-05	-3.6626e-06	3.41989e-05	2.25061e-05	-1.77472e-05	-4.56604e-06
1313.91	2.25849e-05	1.44169e-06	2.26285e-05	-1.99778e-05	1.76569e-05	-1.27296e-06	2.77041e-07	-4.46675e-06	-6.20672e-07	1.3044e-05	-2.3617e-06	-6.04022e-06	-1.79033e-05	-9.75856e-06	1.35878e-05	3.50512e-05	-4.89124e-06	-2.53047e-05	-2.43858e-05	2.41456e-05	3.06673e-05	-1.11514e-05	-2.94012e-06	1.74068e-05	-2.22791e-05	8.86832e-05	2.13523e-05	-6.53843e-05	1.80367e-05	2.10993e-05	1.12583e-05	-3.15074e-05	4.37916e-06	5.1941e-05	3.44266e-06	1.43589e-05	9.26194e-06	3.93014e-06	-9.7458e-06	5.19367e-06	1.01595e-05	3.23441e-05	9.55788e-06	1.13427e-05	6.67652e-06	3.10268e-05	2.59447e-05	-2.58624e-06	4.86101e-06
1315.2	1.8504e-05	1.08772e-05	2.96639e-05	-2.4457e-05	1.80973e-05	-9.67646e-06	1.12848e-06	-3.33781e-06	1.37378e-08	1.33561e-05	2.95666e-06	-9.63057e-06	-1.45673e-05	-5.43258e-06	1.48606e-05	3.03429e-05	3.2155e-08	-2.88829e-05	-1.84865e-05	3.59106e-05	2.38074e-05	-1.06242e-05	4.70674e-06	1.68049e-05	-8.47307e-06	9.1551e-05	2.71061e-05	-5.75808e-05	1.39005e-05	2.14613e-05	1.28931e-05	-1.26003e-05	7.03388e-06	5.46765e-05	8.40191e-07	3.76553e-06	5.36849e-06	5.26433e-06	1.51245e-06	1.77773e-05	1.06509e-05	4.15149e-05	1.41482e-05	7.67151e-06	9.61563e-06	2.14546e-05	2.39833e-05	8.77468e-06	9.88806e-06
1316.48	1.5239e-05	1.41127e-05	3.40992e-05	-1.93363e-05	1.13378e-05	-1.78799e-05	-1.02008e-06	-4.40887e-06	-1.35185e-06	3.26817e-06	8.47503e-06	-1.26209e-05	-9.2314e-06	-6.1066e-06	1.05333e-05	1.84347e-05	4.15555e-06	-3.08611e-05	-9.78728e-06	3.92756e-05	8.14748e-06	-9.69707e-06	5.95361e-06	4.40305e-06	1.73296e-06	8.26188e-05	2.906e-05	-5.15772e-05	6.76418e-06	1.34232e-05	1.15278e-05	1.90689e-06	9.08859e-06	4.70119e-05	-2.94906e-06	3.82947e-06	-3.72497e-06	6.99851e-06	2.97069e-06	2.19608e-05	5.14227e-06	4.06857e-05	1.17385e-05	1.20034e-06	3.35475e-06	1.12825e-05	2.00219e-05	1.62775e-05	4.71511e-06
1317.77	1.25741e-05	1.05482e-05	3.59345e-05	-1.14155e-05	-1.0217e-06	-1.62834e-05	2.88684e-06	-1.67993e-06	-3.91744e-06	-1.08197e-05	1.21934e-05	-1.44113e-05	-5.49891e-06	-4.90403e-07	2.00609e-06	3.72642e-06	7.07894e-06	-3.02393e-05	-3.88803e-06	3.52406e-05	-1.17124e-05	-8.16992e-06	3.40047e-06	-1.21988e-05	5.53898e-06	6.40866e-05	2.86138e-05	-4.81737e-05	3.8279e-06	1.18517e-06	8.5625e-06	4.90042e-06	1.01433e-05	2.99474e-05	-1.75383e-05	-7.90659e-06	-7.14171e-06	9.93269e-06	6.00595e-06	1.77444e-05	-4.16632e-06	2.82565e-05	4.32888e-06	-6.27083e-06	2.79653e-07	6.91031e-06	1.62605e-05	2.01803e-05	8.89675e-06
1319.05	1.06692e-05	2.78373e-06	3.53698e-05	-5.29475e-06	-1.51812e-05	1.11307e-06	5.19376e-06	-1.11725e-05	-5.28303e-06	-1.93076e-05	1.37118e-05	-1.42016e-05	-4.16641e-06	1.72579e-06	-5.12115e-06	-1.01818e-05	8.40233e-06	-2.64175e-05	-3.18877e-06	2.72056e-05	-2.85724e-05	-4.44276e-06	8.47335e-07	-2.50007e-05	3.14501e-06	4.35545e-05	2.93676e-05	-4.69702e-05	-8.60771e-06	-7.25288e-06	5.99721e-06	2.49395e-06	1.0598e-05	8.28281e-06	-3.45276e-05	-2.40427e-05	-1.01585e-05	1.38669e-05	4.2412e-06	7.92801e-06	3.07369e-06	7.82731e-06	-2.68079e-06	-1.1342e-05	-5.39544e-06	-5.54584e-06	1.61066e-05	2.32831e-05	5.07838e-06
1320.34	9.90833e-06	-2.98076e-06	3.28051e-05	-1.37399e-06	-2.57407e-05	-9.43366e-06	6.70068e-06	-1.26651e-05	-3.64862e-06	-1.29955e-05	1.46301e-05	-1.1592e-05	-4.83392e-06	3.94199e-06	-3.84839e-06	-1.90901e-05	8.12572e-06	-1.95957e-05	-6.48951e-06	1.77706e-05	-3.58323e-05	1.88439e-06	6.94198e-07	-2.78025e-05	5.14073e-06	3.06223e-05	3.35215e-05	-4.53666e-05	-1.10433e-05	-8.49093e-06	5.43193e-06	-1.51253e-06	1.22527e-05	-1.05817e-05	-4.31168e-05	-3.39787e-05	-1.01752e-05	1.74011e-05	1.47646e-06	-1.6884e-06	1.25137e-05	-1.32019e-05	-2.69046e-06	-1.04132e-05	-9.07054e-06	-7.00198e-06	1.39527e-05	2.77858e-05	-7.39984e-07
1321.63	1.04674e-05	-1.34526e-06	2.96405e-05	1.74677e-06	-2.89003e-05	-1.05804e-05	7.0076e-06	-1.07576e-05	3.85785e-07	1.13166e-05	1.73485e-05	-5.78231e-06	-5.10142e-06	6.75819e-06	-7.99377e-06	-1.99984e-05	5.64911e-06	-1.03739e-05	1.05412e-05	9.13554e-06	-3.14922e-05	9.61154e-06	3.37198e-06	-1.90044e-05	5.53646e-06	3.04901e-05	4.14753e-05	-4.09631e-05	-5.87891e-06	-4.32898e-06	7.86664e-06	-3.119e-06	1.59074e-05	-1.92349e-05	-3.71061e-05	-2.91148e-05	-5.99194e-06	1.91352e-05	-2.88288e-07	-5.30482e-06	2.27537e-05	-2.62311e-05	-9.37965e-06	-4.68433e-06	-7.34563e-06	-5.81315e-08	9.59882e-06	3.38886e-05	-3.35835e-06
1322.91	1.19465e-05	-3.2066e-06	1.51789e-05	3.86753e-06	-2.48598e-05	-1.27271e-05	5.71453e-06	6.76699e-07	2.62019e-06	2.09607e-05	2.20668e-05	1.62734e-06	-3.56893e-06	8.37438e-06	-3.53914e-06	-1.21066e-05	-1.6275e-06	7.65546e-06	2.39719e-05	2.30053e-06	-1.97522e-05	1.49387e-05	6.24976e-06	-2.40621e-06	5.53218e-06	4.05579e-05	5.10292e-05	-3.33596e-05	1.68548e-06	6.32965e-07	1.43014e-05	-2.32547e-06	2.01621e-05	-1.74881e-05	-1.88953e-05	-8.25085e-06	1.39132e-06	1.74694e-05	-8.53033e-07	-9.21231e-07	2.95937e-05	-2.66602e-05	-7.66885e-06	1.23323e-05	1.17927e-06	1.06857e-05	5.04492e-06	3.85914e-05	1.02329e-06
1324.2	1.33216e-05	-2.67949e-07	2.7174e-06	1.7883e-06	-1.74193e-05	1.1633e-05	2.82145e-06	5.91104e-06	-7.45398e-07	3.46048e-05	2.69852e-05	6.237e-06	3.63565e-07	7.79058e-06	1.91548e-06	1.38513e-06	-1.63041e-05	1.98848e-05	3.36026e-05	-2.93449e-06	-7.41208e-06	1.34658e-05	6.92754e-06	1.37919e-05	4.72791e-06	5.36257e-05	5.8983e-05	-2.5556e-05	6.44988e-06	2.19491e-06	2.43361e-05	-1.53195e-06	2.12169e-05	-9.34135e-06	1.31543e-06	2.28131e-05	8.97458e-06	1.20036e-05	-6.17778e-07	-1.32736e-06	2.98338e-05	-1.48894e-05	-1.75804e-06	2.23489e-05	2.98463e-06	2.04296e-05	3.29103e-06	3.82942e-05	-2.6494e-06
1325.48	1.32967e-05	2.0707e-06	-6.34413e-06	1.50874e-05	-1.01788e-05	2.03931e-05	-4.71628e-07	4.74537e-06	7.80847e-06	4.2049e-05	2.91036e-05	1.57511e-05	4.89606e-06	5.20677e-06	5.70099e-07	1.54769e-05	-3.67807e-05	2.21142e-05	3.94333e-05	-7.36951e-06	-2.72009e-07	3.993e-06	4.80533e-06	1.24789e-05	2.52363e-06	6.30935e-05	6.23368e-05	-2.01525e-05	6.21428e-06	-2.43135e-07	3.55708e-05	-2.93842e-06	1.66716e-05	-1.19455e-06	1.33262e-05	3.39723e-05	1.31578e-05	4.53778e-06	-7.82523e-07	-7.3348e-07	2.30738e-05	2.28139e-06	4.55276e-06	2.29655e-05	6.19e-06	2.63734e-05	5.73713e-06	3.1197e-05	-1.5221e-06
1326.77	1.07838e-05	1.20936e-06	-1.10057e-05	1.89864e-05	-4.33835e-06	1.63533e-05	-2.96471e-06	3.79703e-07	1.17623e-05	3.62931e-05	2.64219e-05	1.60653e-05	6.62855e-06	2.22297e-06	4.1501e-06	2.41686e-05	-5.70573e-05	1.49435e-05	4.0264e-05	-1.00045e-05	2.68062e-07	-9.67985e-06	8.3108e-08	5.76587e-06	-8.80647e-07	6.55614e-05	6.04907e-05	-1.8949e-05	1.17867e-06	-3.48119e-06	4.42055e-05	-5.74489e-06	8.12627e-06	2.75225e-06	1.29369e-05	3.73316e-05	1.7528e-05	-1.32803e-06	-2.14727e-06	-2.1396e-06	1.25138e-05	1.62522e-05	9.46357e-06	1.61821e-05	7.59536e-06	2.79173e-05	9.98324e-06	1.94998e-05	5.20891e-09
1328.05	5.35091e-06	4.93612e-06	-2.67909e-06	1.60855e-05	-9.7874e-08	6.71338e-06	-4.65778e-06	-3.98597e-06	1.27162e-05	1.52465e-05	1.91134e-05	8.39322e-06	1.56105e-06	2.39167e-07	3.30097e-07	2.36604e-05	-6.81339e-05	3.5729e-06	3.52947e-05	-9.03954e-06	-3.59187e-06	-2.13527e-05	-6.63911e-06	-2.74717e-06	-3.68492e-06	6.12292e-05	5.28445e-05	-2.13454e-05	2.29902e-06	-5.11924e-06	4.66402e-05	-7.75136e-06	7.80982e-07	3.09904e-06	3.94768e-06	2.90909e-05	1.34982e-05	-2.99385e-06	-3.91201e-06	-4.34573e-06	2.95381e-06	1.9223e-05	1.27744e-05	7.99868e-06	5.60073e-06	2.54611e-05	1.14293e-05	7.40259e-06	-6.67484e-07
1329.34	-2.522e-06	4.86287e-06	9.24749e-06	1.15846e-05	3.54261e-06	-7.26501e-07	-5.75086e-06	-5.95163e-06	1.30701e-05	-1.64002e-05	1.00048e-05	-4.27883e-06	4.25582e-06	-1.44636e-07	-5.2899e-06	1.49521e-05	-6.30105e-05	-4.99774e-06	2.73254e-05	-4.67456e-06	-6.65179e-06	-2.66255e-05	-1.41613e-05	-1.02602e-05	-4.6892e-06	5.2897e-05	3.97984e-05	-2.49419e-05	6.19362e-07	-4.15729e-06	4.20749e-05	-5.55784e-06	4.35693e-07	1.84584e-06	-6.44157e-06	1.14501e-05	3.86835e-06	5.4033e-07	-5.47676e-06	-3.75185e-06	-1.60617e-06	9.59383e-06	1.40852e-05	4.01529e-06	2.00609e-06	1.9005e-05	7.47545e-06	-1.09461e-06	-5.14018e-06
1330.62	-1.15789e-05	1.58963e-06	2.39741e-05	-1.88161e-05	-6.88968e-06	-5.66375e-07	-5.04394e-06	-4.31729e-06	-3.22667e-06	-1.29057e-05	3.89625e-06	-1.67509e-05	2.9506e-06	2.7156e-07	-6.3099e-06	3.84384e-06	-4.18872e-05	-4.76838e-06	5.68019e-06	-1.41057e-06	-6.93611e-06	-2.42984e-05	-2.04835e-05	-1.49732e-05	-3.69347e-06	4.35648e-05	2.17522e-05	-2.51384e-05	-6.60293e-07	-1.59534e-06	3.37097e-05	-7.58e-06	-1.15507e-05	1.16559e-06	-1.00308e-05	-8.99064e-06	-4.96148e-06	7.87451e-06	-6.4415e-06	2.64202e-06	-1.78025e-05	-8.38955e-06	1.3796e-05	-4.11345e-06	6.11454e-07	1.07488e-05	1.52155e-06	-4.59182e-06	-1.26129e-05
1331.91	-2.02838e-05	-1.68361e-06	4.09006e-05	-3.68167e-05	-1.2122e-05	-1.79017e-06	-1.33702e-06	-2.82964e-07	-1.47234e-05	-3.61119e-06	-6.2593e-06	-2.28229e-05	-1.54628e-07	-5.12244e-07	2.6701e-06	-3.46442e-06	-1.17638e-05	-1.15702e-05	-9.36505e-06	5.34158e-08	-8.20432e-07	-1.53712e-05	-2.24058e-05	-1.60863e-05	-6.21804e-06	3.60326e-05	1.30603e-06	-2.05348e-05	-1.09337e-05	2.16661e-06	2.59444e-05	-2.40216e-06	-1.53371e-05	2.48534e-06	-2.22504e-05	-2.56314e-05	-5.5913e-06	1.68087e-05	-6.40625e-06	3.90965e-06	-2.53988e-05	-2.75729e-05	1.35068e-05	-3.64219e-06	-7.62058e-06	4.69269e-06	-6.32346e-07	-2.88903e-06	-1.94856e-05
1333.2	-2.73967e-05	-1.35685e-06	5.96272e-05	-4.08174e-05	-1.13542e-05	2.78605e-06	-2.91757e-06	-9.82513e-07	-2.08202e-05	-9.46917e-06	-8.21485e-06	-1.7295e-05	-4.25985e-06	-5.09605e-06	1.63735e-06	-3.17268e-06	1.63596e-05	-1.1172e-05	-1.66103e-05	1.17405e-07	8.29525e-06	-3.64408e-06	-1.6128e-05	-1.53993e-05	-5.54261e-06	3.27004e-05	-1.75401e-05	-1.21313e-05	-1.48072e-05	7.92856e-06	2.19791e-05	6.97567e-06	-6.80972e-06	5.80509e-06	-2.14699e-05	-3.30721e-05	-1.53789e-05	1.11918e-05	-5.17099e-06	8.97728e-06	-2.59951e-05	-4.15563e-05	1.48176e-05	2.62908e-06	-9.45261e-06	-8.86491e-06	4.21376e-06	2.61376e-06	-2.19583e-05
1334.48	-3.22536e-05	-1.37548e-05	5.88291e-05	-3.3618e-05	-6.38653e-06	7.16226e-06	-1.69813e-06	-2.48206e-06	-2.23169e-05	-2.12714e-06	-4.1704e-06	1.83297e-06	-8.36508e-06	-1.22799e-05	8.2046e-06	-2.26578e-06	3.36387e-05	-9.57383e-06	-1.68555e-05	1.18139e-06	1.62109e-05	6.68307e-06	-1.65179e-05	-1.51123e-05	-1.86718e-06	3.53683e-05	-2.99863e-05	-2.72778e-06	-1.18806e-05	1.64905e-05	2.30138e-05	1.67535e-05	-4.08232e-06	1.03248e-05	-1.14894e-05	-3.07129e-05	-1.25664e-05	5.77488e-06	-3.13574e-06	1.44449e-05	-2.19915e-05	-4.57397e-05	1.79284e-05	1.07003e-05	-6.08464e-06	-1.38225e-05	1.3952e-06	-7.70799e-08	-1.8831e-05
1335.77	-3.47425e-05	-1.69527e-05	5.7431e-05	-1.88186e-05	-1.01881e-06	8.13847e-06	5.21311e-07	-3.78161e-06	-1.94137e-05	1.68149e-05	2.47405e-06	8.6772e-06	-1.16703e-05	-1.80413e-05	1.71719e-05	5.04112e-06	3.69178e-05	-1.07756e-05	-1.23008e-05	5.04538e-06	2.21266e-05	1.34102e-05	-5.70775e-06	-1.58254e-05	4.20825e-06	4.46361e-05	-3.30325e-05	6.67575e-06	-3.55406e-06	2.62525e-05	2.86485e-05	2.47314e-05	-1.01549e-05	1.60446e-05	2.29102e-06	-2.09536e-05	-2.15399e-06	1.75797e-06	-1.00483e-07	1.85125e-05	-1.55878e-05	-3.95231e-05	2.20392e-05	1.81716e-05	1.08333e-06	-1.01801e-05	1.37664e-06	-2.36792e-06	-1.25036e-05
1337.05	-3.50714e-05	-1.13506e-05	5.36329e-05	-1.81929e-06	5.48904e-07	5.91468e-06	1.54075e-06	-8.45522e-06	-1.27104e-05	4.01569e-05	9.31849e-06	2.13214e-05	-1.23755e-05	-1.66027e-05	2.27391e-05	1.4548e-05	2.8797e-05	-1.39775e-05	-5.54603e-06	1.11094e-05	2.74423e-05	1.83374e-05	1.03024e-05	-1.47384e-05	1.16837e-05	5.85039e-05	-2.60786e-05	1.58793e-05	5.9725e-06	3.34144e-05	3.80832e-05	3.05092e-05	-1.96712e-06	2.21643e-05	1.40715e-05	-8.79437e-06	7.65844e-06	-2.58934e-07	3.13477e-06	1.97802e-05	-8.5841e-06	-2.53064e-05	2.275e-05	2.38429e-05	1.00513e-05	-1.73771e-06	7.58077e-07	-4.45876e-06	-7.17634e-06
1338.34	-3.35203e-05	-7.48558e-07	4.46348e-05	1.11801e-05	-4.08338e-06	2.29089e-06	-1.23981e-06	-9.12884e-06	-5.20717e-06	5.82989e-05	1.49629e-05	3.25657e-05	-8.28075e-06	-5.76414e-06	1.89064e-05	2.14549e-05	1.38761e-05	-1.59793e-05	2.0872e-07	1.77734e-05	3.3758e-05	2.44645e-05	2.11125e-05	-9.85144e-06	1.79591e-05	7.19717e-05	-1.19248e-05	2.52828e-05	1.00991e-05	3.37764e-05	4.9918e-05	3.3087e-05	6.20685e-07	2.80841e-05	1.98519e-05	5.6488e-07	8.87088e-06	-7.58402e-08	6.17003e-06	1.78478e-05	-1.38042e-06	-8.08981e-06	1.48608e-05	2.73141e-05	1.86193e-05	4.70469e-06	-1.06048e-06	-6.9496e-06	-6.04903e-06
1339.62	-3.03132e-05	8.25351e-06	2.82366e-05	1.37794e-05	8.91674e-07	-7.32901e-07	1.38838e-07	-5.60245e-06	-2.10392e-06	6.3841e-05	1.72074e-05	3.68099e-05	2.41402e-06	1.28744e-05	2.87361e-06	2.31618e-05	-1.84483e-06	-1.51811e-05	2.16347e-06	2.34373e-05	3.98736e-05	3.27917e-05	1.81226e-05	-2.16448e-06	2.12345e-05	7.98395e-05	3.42907e-06	3.38863e-05	4.42562e-06	2.59383e-05	6.13527e-05	3.12649e-05	4.08486e-07	3.12038e-05	1.66324e-05	3.12413e-06	-2.11668e-06	1.30725e-06	1.23331e-05	1.23154e-05	5.02326e-06	7.72681e-06	-5.62839e-06	2.73854e-05	2.41872e-05	2.94709e-06	-1.67904e-06	-1.06404e-05	-1.61129e-06
1340.91	-2.57061e-05	9.45559e-06	4.03854e-06	2.17877e-06	2.66673e-06	-1.15669e-06	-1.48252e-06	-6.76067e-07	-5.69318e-08	5.97792e-05	1.44518e-05	3.24541e-05	4.85937e-06	3.4113e-05	-2.83556e-06	2.04687e-05	-1.29657e-05	-5.87869e-06	-1.28177e-06	2.65013e-05	4.41893e-05	4.05188e-05	-2.2673e-06	4.32249e-06	2.211e-05	8.05073e-05	1.41829e-05	3.96899e-05	1.6402e-06	1.27003e-05	6.79874e-05	2.54427e-05	-8.03714e-07	2.97236e-05	4.81286e-06	6.5685e-06	-1.14651e-06	1.09035e-06	1.72961e-05	2.98307e-06	8.22693e-06	1.91434e-05	-6.8857e-06	2.32567e-05	2.47552e-05	1.62827e-05	2.50239e-06	-1.45313e-05	-2.17355e-06
1342.2	-2.0155e-05	1.25766e-06	-2.51596e-05	4.72973e-06	3.44179e-06	-3.04871e-06	-2.90388e-06	6.50318e-07	-5.40994e-06	4.47174e-05	6.29629e-06	2.18984e-05	8.50472e-06	4.97516e-05	-1.21447e-05	1.59756e-05	-1.80866e-05	2.37115e-08	-1.1327e-05	2.57653e-05	4.4705e-05	4.3046e-05	7.2202e-06	6.60946e-06	2.41854e-05	7.57752e-05	1.73367e-05	3.96934e-05	-5.14522e-06	-1.33779e-06	6.64221e-05	1.72205e-05	-2.21591e-06	1.86305e-05	-2.18074e-06	7.81287e-06	-4.97634e-06	1.8155e-05	1.92591e-05	1.30402e-06	4.23061e-06	2.41601e-05	-1.4543e-05	1.61279e-05	1.67232e-05	2.04184e-05	9.88383e-06	-1.62221e-05	-6.13581e-06
1343.48	-1.43719e-05	4.66601e-06	-3.67514e-05	-3.51933e-06	3.21685e-06	-4.14073e-06	-2.32523e-06	7.02309e-06	-1.6963e-05	2.50557e-05	-5.85926e-06	9.74262e-06	8.55007e-06	5.29901e-05	-1.82539e-05	1.14825e-05	-1.80075e-05	-2.73883e-07	-2.73723e-05	2.08293e-05	4.10207e-05	3.67731e-05	6.7077e-06	3.69642e-06	3.04608e-05	6.9643e-05	1.34906e-05	3.24969e-05	-1.23306e-05	-1.31758e-05	5.62568e-05	8.79838e-06	-2.22811e-06	5.93749e-06	-9.97433e-06	9.85724e-06	-8.00617e-06	2.50197e-05	1.68222e-05	-2.77503e-06	1.13676e-05	2.23767e-05	-2.06003e-05	7.99919e-06	-1.70885e-06	1.8554e-05	1.40653e-05	-1.4313e-05	-1.04981e-05
1344.77	-9.20485e-06	3.27435e-06	-4.53433e-05	-1.55684e-05	9.91905e-07	-5.03275e-06	8.5341e-07	4.59586e-06	-3.1316e-05	7.39391e-06	-1.62878e-05	-4.13146e-07	4.19542e-06	4.22287e-05	-1.79631e-05	6.58941e-06	-1.47284e-05	-5.77148e-06	-4.60175e-05	1.28933e-05	3.25364e-05	2.07003e-05	4.9952e-06	-2.41661e-06	4.03363e-05	6.63108e-05	5.24442e-06	2.07005e-05	-1.89161e-05	-2.20139e-05	4.04915e-05	1.77622e-06	1.9597e-06	-4.35555e-06	-1.47679e-05	1.25016e-05	-6.436e-06	2.04845e-05	1.01852e-05	-7.25408e-06	7.70456e-06	1.47933e-05	-1.76577e-05	1.67046e-06	-1.04329e-05	1.40896e-05	8.64671e-06	-9.2038e-06	-1.28603e-05
1346.05	-5.31775e-06	-1.91731e-06	-4.81351e-05	-2.34174e-05	-5.03304e-06	-3.52477e-06	-2.58568e-06	-3.03138e-06	-4.1469e-05	-3.26786e-06	-2.61164e-05	-7.16891e-06	-1.95922e-06	2.30673e-05	-1.20723e-05	-1.03689e-07	-9.64929e-06	-1.24691e-05	-6.12628e-05	3.75728e-06	2.0052e-05	-2.77256e-06	9.6827e-06	-4.48655e-06	5.10117e-05	6.93786e-05	-3.60174e-06	9.704e-06	-2.47015e-05	-2.74519e-05	2.45263e-05	-3.17023e-06	-1.95877e-06	-8.24859e-06	-1.55615e-05	1.3746e-05	9.34175e-07	7.54915e-06	2.34822e-06	-9.93313e-06	-1.95847e-06	4.60992e-06	-1.71498e-06	-6.58278e-07	-2.31569e-05	1.08253e-05	2.30505e-06	-3.09463e-06	-1.22226e-05
1347.34	-2.91066e-06	-9.30896e-06	-4.33269e-05	-2.12665e-05	-1.5058e-05	1.78322e-06	-3.82476e-06	-9.25861e-06	-4.1822e-05	-5.12963e-06	-3.1945e-05	1.71153e-06	-5.91387e-06	5.70585e-06	-4.38143e-06	-2.09687e-06	-3.77018e-06	-1.65667e-05	-6.6708e-05	-4.37873e-06	6.16773e-06	-2.76454e-05	-3.75272e-06	-3.35648e-06	5.84871e-05	7.84464e-05	-1.00479e-05	3.50753e-06	-2.84869e-05	-2.749e-05	1.3561e-05	-6.71668e-06	-1.07724e-06	-4.54164e-06	-1.41551e-05	1.01903e-05	-3.29409e-06	-5.98614e-06	-2.68874e-06	-8.81218e-06	-1.08215e-05	-4.97346e-06	-5.08632e-06	1.61299e-06	-3.36809e-05	1.13609e-05	-1.08366e-05	1.41453e-06	-9.18485e-06
1348.62	-1.68756e-06	-1.63006e-05	-3.17188e-05	-1.52288e-05	-1.88068e-05	3.35474e-06	-3.46385e-06	-8.88584e-06	-3.1375e-05	-9.91395e-07	-3.05735e-05	9.19197e-06	-5.86852e-06	-1.85558e-06	1.3094e-06	-7.09005e-06	2.30893e-06	-1.56643e-05	-5.95532e-05	-1.11147e-05	-6.11659e-06	-4.65183e-05	-5.78815e-06	1.37358e-06	5.99625e-05	9.09142e-05	-1.28941e-05	2.51106e-06	-2.86723e-05	-1.88314e-05	1.09013e-05	-9.26313e-06	6.043e-07	4.36532e-06	-1.23487e-05	6.34709e-07	-4.52235e-06	-1.03214e-05	-2.32571e-06	-4.09123e-06	-1.34845e-05	-1.15568e-05	-3.65766e-06	5.68425e-06	-3.6005e-05	5.07234e-06	-2.37783e-05	9.09227e-06	-4.34711e-06
1349.91	-1.08847e-06	-2.42949e-05	-2.05132e-05	-4.19104e-06	-1.93557e-05	6.72626e-06	-3.10294e-06	2.8693e-07	-1.4528e-05	3.74684e-06	-2.22021e-05	1.22724e-05	-2.82317e-06	2.18299e-06	2.00022e-06	-1.26832e-05	7.38804e-06	-9.96186e-06	-4.27985e-05	-1.62508e-05	-1.48009e-05	-5.37911e-05	1.37643e-06	7.30365e-06	5.5638e-05	0.000102782	-1.29402e-05	4.71459e-06	-2.52577e-05	-1.3729e-06	1.52417e-05	-1.14096e-05	8.00018e-06	1.50723e-05	-1.17423e-05	-1.33209e-05	-4.55061e-06	5.4326e-07	-9.67283e-06	2.02972e-06	-9.54755e-06	-1.57402e-05	-4.229e-06	7.15552e-06	-2.7129e-05	3.18378e-06	-3.07199e-05	1.117e-05	1.29063e-06
1351.2	-5.45371e-07	-2.56891e-05	-6.90766e-06	6.24668e-06	-1.29046e-05	9.49779e-06	3.83416e-06	3.38564e-07	1.91897e-06	4.48507e-06	-9.63065e-06	1.01528e-05	1.02218e-06	1.24216e-05	-1.08951e-07	-1.44764e-05	1.02671e-05	-4.59454e-07	-2.32437e-05	-1.97868e-05	-1.74852e-05	-4.76639e-05	1.2941e-05	1.08337e-05	5.01134e-05	0.00011025	-1.05864e-05	8.91812e-06	-1.92432e-05	2.02856e-05	2.3582e-05	-1.2956e-05	1.21961e-05	2.45792e-05	-1.19359e-05	-2.68766e-05	-4.37887e-06	-6.85316e-06	-1.222e-05	6.15067e-06	-3.21058e-06	-1.91236e-05	-1.04003e-05	2.62678e-06	-9.65302e-06	4.29523e-06	-2.98616e-05	1.00478e-05	5.92837e-06
1352.48	2.61725e-07	-1.86834e-05	7.0979e-06	1.16844e-05	2.34654e-06	8.66931e-06	7.17126e-06	3.20833e-06	1.1166e-05	6.23307e-07	2.34079e-06	4.23329e-06	3.26753e-06	2.08601e-05	-1.75142e-05	-1.04696e-05	9.94625e-06	1.0443e-05	-7.88899e-06	-2.07228e-05	-1.21696e-05	-2.99368e-05	2.33056e-05	9.56378e-06	4.83888e-05	0.000111118	-5.63255e-06	1.47217e-05	-1.32286e-05	3.83442e-05	3.33223e-05	-1.35025e-05	1.45919e-05	3.12862e-05	-1.13295e-05	-3.52322e-05	-3.80713e-06	-8.44958e-06	-1.15671e-05	6.07163e-06	1.7264e-06	-2.2307e-05	-2.01717e-05	2.62803e-06	9.42295e-06	6.20668e-06	-2.28033e-05	9.52552e-06	8.56611e-06
1353.77	1.31682e-06	-3.07764e-06	1.93035e-05	1.07221e-05	4.44056e-07	1.84084e-06	5.50836e-06	4.27809e-06	9.32472e-06	-5.63846e-06	9.71222e-06	-1.88627e-06	2.51288e-06	2.10987e-05	-2.37195e-05	-2.46278e-06	5.62536e-06	1.99454e-05	-9.3423e-07	-1.80588e-05	-4.53869e-07	-5.20964e-06	2.86702e-05	5.29385e-06	5.26643e-05	0.000107586	2.12129e-06	2.17252e-05	-1.1614e-05	4.64027e-05	4.12627e-05	-7.82374e-06	1.65878e-05	3.47931e-05	-8.32308e-06	-3.45878e-05	-3.03539e-06	-1.4046e-05	-9.11419e-06	2.39258e-06	-6.10738e-06	-2.38903e-05	-2.7943e-05	-9.70713e-07	2.26989e-05	7.11813e-06	-1.33449e-05	1.04033e-05	9.40385e-06
1355.05	2.42792e-06	1.59281e-05	2.7509e-05	5.95984e-06	3.34157e-06	1.5241e-05	-1.55455e-06	9.47858e-07	-1.31651e-06	-1.03002e-05	1.06837e-05	-4.40583e-06	-1.44177e-06	1.25373e-05	-1.63247e-05	5.74403e-06	-8.95533e-07	2.50478e-05	3.03899e-06	-1.09948e-05	1.26618e-05	2.09175e-05	2.80347e-05	2.42391e-06	6.09397e-05	0.000103853	1.28751e-05	2.91287e-05	-1.67994e-05	4.26613e-05	4.5403e-05	4.54996e-07	1.75837e-05	3.53001e-05	-2.51667e-06	-2.49434e-05	1.14063e-05	-1.64088e-06	-6.66131e-06	-8.86473e-07	-1.17412e-05	-2.24737e-05	-2.83144e-05	-4.96946e-06	2.69749e-05	7.02958e-06	-4.68657e-06	1.0681e-05	9.24158e-06
1356.34	3.47501e-06	3.01338e-05	3.11146e-05	1.59757e-06	7.43908e-06	2.22411e-05	-1.28175e-05	3.70505e-06	-1.41577e-05	-1.0362e-05	3.65188e-06	-1.72539e-06	4.03245e-08	2.31403e-06	-1.29967e-07	1.15508e-05	-6.41643e-06	2.45502e-05	3.61221e-06	-5.30814e-07	2.13775e-05	4.32447e-05	2.35993e-05	3.75398e-06	6.92151e-05	0.000103921	2.5629e-05	3.51323e-05	-2.69848e-05	2.89198e-05	4.55434e-05	1.19337e-05	1.61796e-05	3.32071e-05	5.28974e-06	-9.49908e-06	1.9848e-05	-1.63577e-06	-5.00843e-06	8.34478e-07	-1.09749e-05	-1.74571e-05	-2.08857e-05	-7.3682e-06	2.24509e-05	6.74102e-06	2.17177e-06	7.75876e-06	1.20804e-05
1357.62	4.56211e-06	3.29396e-05	2.97201e-05	8.35286e-07	7.73659e-06	2.30413e-05	-2.54804e-05	3.86223e-06	-2.2399e-05	-4.62376e-06	-7.57989e-06	-1.07746e-06	7.22416e-07	-3.30921e-06	1.42648e-05	1.35577e-05	-7.73732e-06	1.84526e-05	4.18543e-06	1.15332e-05	2.20932e-05	5.73718e-05	1.87639e-05	7.48404e-06	7.52906e-05	0.000108989	3.75828e-05	3.67358e-05	-3.71702e-05	9.97838e-06	4.46837e-05	2.64125e-05	1.07755e-05	2.9114e-05	1.22961e-05	5.94529e-06	2.06896e-05	-9.83065e-06	8.93985e-06	6.03908e-06	-3.20871e-06	-9.44048e-06	-1.0257e-05	-8.96695e-06	1.31268e-05	7.45247e-06	7.03011e-06	1.43651e-06	1.27192e-05
1358.91	6.0172e-06	2.45453e-05	2.39257e-05	-1.75707e-05	-3.65891e-07	1.209e-05	-2.23684e-05	2.61942e-06	-2.36402e-05	4.91447e-06	-2.00117e-05	-2.95376e-08	1.40451e-06	-5.32456e-07	1.72595e-05	1.07645e-05	-3.45821e-06	7.95498e-06	5.75865e-06	2.17972e-05	1.48089e-05	6.1299e-05	1.59285e-05	1.08141e-05	7.9766e-05	0.000117857	4.51366e-05	3.31393e-05	-4.21557e-05	-8.96308e-06	4.60241e-05	4.22912e-05	5.71353e-07	2.4021e-05	1.59026e-05	1.65897e-05	1.49313e-05	-1.78255e-05	1.76881e-05	1.44437e-05	7.75752e-06	1.76146e-07	-3.62839e-06	-1.17657e-05	2.40281e-06	9.96392e-06	8.88845e-06	-6.28574e-06	1.1358e-05
1360.19	8.2563e-06	1.01511e-05	1.45312e-05	-2.87766e-05	3.16162e-06	-8.61364e-07	-1.52565e-05	9.76607e-07	-1.88814e-05	1.2291e-06	-3.00434e-05	-3.81608e-07	2.4866e-06	8.0443e-06	4.25427e-06	2.9713e-06	5.8209e-06	-3.54262e-06	6.73188e-06	2.78611e-05	2.52453e-06	5.54261e-05	1.5493e-05	1.21442e-05	8.50414e-05	0.000127725	4.54905e-05	2.69428e-05	-3.87411e-05	-2.51045e-05	5.13644e-05	5.67699e-05	-1.26328e-05	1.83279e-05	1.4709e-05	1.9634e-05	5.97299e-06	-1.68204e-05	2.00364e-05	2.10483e-05	1.67237e-05	8.99277e-06	9.20631e-06	-1.65644e-05	-6.32122e-06	1.40754e-05	8.34679e-06	-1.2008e-05	8.79679e-06
1361.48	1.15194e-05	-2.04318e-06	2.5368e-06	-3.15826e-05	2.8913e-07	-9.81269e-06	-1.94463e-06	9.33794e-07	-1.13227e-05	-1.85627e-06	-3.50752e-05	-1.53368e-06	4.36869e-06	1.64211e-05	3.79063e-06	5.0074e-06	1.69e-05	-1.04402e-05	5.1051e-06	3.01251e-05	-9.95979e-06	4.31533e-05	1.72576e-05	1.18742e-05	9.29169e-05	0.000135592	3.84443e-05	2.35464e-05	-2.77265e-05	-3.8046e-05	5.91048e-05	6.56487e-05	-8.8227e-06	2.28222e-05	9.31536e-06	1.52784e-05	-1.18533e-06	-1.41531e-06	1.87847e-05	2.24529e-05	1.989e-05	1.44094e-05	1.0841e-05	-2.17632e-05	-1.18453e-05	1.85868e-05	7.40513e-06	-1.17302e-05	6.23559e-06
1362.77	1.56625e-05	-6.43744e-06	-9.65764e-06	-2.69886e-05	-5.18336e-06	-9.36401e-06	-9.71818e-06	3.29098e-06	-4.16391e-06	-3.74164e-06	-3.4107e-05	-2.08575e-06	6.85078e-06	1.93978e-05	-2.47302e-06	5.24351e-06	2.65791e-05	-8.13781e-06	-3.21681e-07	3.07891e-05	-1.60441e-05	2.90804e-05	2.12222e-05	1.26043e-05	0.000102592	0.00013926	2.73982e-05	2.73499e-05	-1.17119e-05	-4.67874e-05	6.70451e-05	6.65274e-05	-9.85687e-06	2.72329e-05	1.32177e-06	6.72276e-06	-1.94365e-06	1.12669e-07	1.75398e-06	1.76575e-05	1.66562e-05	1.4626e-05	5.87569e-06	-2.43619e-05	-1.37693e-05	2.16983e-05	6.86347e-06	-3.85249e-06	4.67439e-06
1364.05	2.00136e-05	-1.6317e-06	-1.88521e-05	-1.81945e-05	-9.25585e-06	2.48467e-06	-1.16917e-05	5.84817e-06	3.94861e-07	-4.22701e-06	-2.77387e-05	-8.37826e-07	8.33287e-06	1.49746e-05	-6.73666e-06	3.87961e-06	3.16582e-05	3.9646e-06	-7.74846e-06	3.08531e-05	-1.03284e-05	1.62076e-05	2.73868e-05	1.77344e-05	0.000109468	0.000136728	1.6152e-05	3.73534e-05	4.30265e-06	-4.87289e-05	7.27854e-05	5.96062e-05	-6.29104e-06	3.02436e-05	-7.27182e-06	2.73999e-06	-3.85538e-06	9.04064e-06	-1.06767e-05	1.00621e-05	1.04224e-05	1.66913e-05	3.10382e-07	-2.25607e-05	-1.32933e-05	2.16097e-05	5.52181e-06	7.62525e-06	5.91319e-06
1365.34	2.34607e-05	8.57405e-06	-2.34465e-05	-1.18005e-05	-8.72834e-06	5.35195e-07	-9.86527e-06	5.40535e-06	1.55363e-06	-5.51238e-06	-1.73705e-05	-7.05935e-06	7.81496e-06	5.35133e-06	-5.8003e-06	1.15706e-07	2.95373e-05	2.2067e-05	-1.39752e-05	3.05171e-05	7.78725e-06	5.33473e-06	3.43513e-05	2.96644e-05	0.000108343	0.000126796	7.70584e-06	4.7557e-05	1.47172e-05	-4.12703e-05	7.43258e-05	4.78849e-05	-1.25209e-07	2.88543e-05	-6.4618e-06	2.55723e-06	-9.67112e-07	1.47686e-05	-1.79075e-05	4.8667e-06	5.58864e-06	1.37565e-05	-1.45493e-06	-1.67594e-05	-1.10173e-05	1.77212e-05	8.77294e-06	1.67788e-05	9.75199e-06
1366.62	2.47638e-05	1.75798e-05	-2.3641e-05	1.03452e-05	-2.00083e-06	4.18572e-06	-6.63881e-06	-3.74591e-08	-6.87605e-07	1.9332e-05	-6.0023e-06	-9.88088e-06	5.49705e-06	-4.67192e-06	-1.46394e-06	-5.24819e-06	1.92164e-05	3.81694e-05	-1.6402e-05	2.87811e-05	3.29029e-05	-3.13811e-06	3.97159e-05	4.61945e-05	9.82186e-05	0.000109664	5.25968e-06	5.17605e-05	1.67318e-05	-2.56118e-05	7.10661e-05	3.65636e-05	6.04062e-06	2.1265e-05	-3.25177e-06	5.77446e-06	1.92116e-06	6.89659e-06	-2.05382e-05	5.47131e-06	4.75487e-06	7.42174e-06	1.17977e-06	-9.35817e-06	-8.14137e-06	1.08326e-05	9.02408e-06	1.75324e-05	1.39908e-05
1367.91	2.30509e-05	2.07855e-05	-2.10354e-05	1.96909e-05	-8.9065e-06	8.83625e-06	-4.01236e-06	-9.48027e-06	7.1791e-06	3.07763e-05	2.56593e-06	-9.5024e-06	2.97915e-06	-1.00952e-05	2.67241e-06	-1.08121e-05	2.09555e-06	4.42718e-05	-1.70288e-05	2.48451e-05	5.74186e-05	-8.41096e-06	4.18805e-05	6.05246e-05	8.1694e-05	8.91315e-05	1.08135e-05	4.6564e-05	1.15464e-05	-6.55325e-06	6.44065e-05	3.04424e-05	1.14064e-05	8.67566e-06	1.15825e-06	9.3917e-06	2.00943e-06	1.70189e-05	-2.03689e-05	9.47591e-06	6.12109e-06	2.86988e-07	5.81446e-06	-3.15692e-06	-5.26539e-06	1.94406e-06	7.07522e-06	9.68594e-06	1.50296e-05
1369.19	1.8258e-05	1.79913e-05	-1.74298e-05	1.68366e-05	-1.10122e-05	1.10868e-05	-3.1859e-06	-1.89231e-05	8.84581e-06	2.78206e-05	5.73416e-06	-6.32393e-06	7.11866e-07	-9.1184e-06	4.40877e-06	-1.4976e-05	-1.76253e-05	3.67742e-05	-1.90556e-05	1.93091e-05	7.37343e-05	-1.06838e-05	4.10451e-05	6.52546e-05	6.33694e-05	7.07993e-05	2.33674e-05	3.27676e-05	3.56098e-06	9.50529e-06	5.51468e-05	3.09211e-05	1.41723e-05	-4.51365e-06	3.76828e-06	1.08089e-05	-1.1023e-06	1.09412e-05	-1.81996e-05	1.14805e-05	4.88732e-06	-4.64777e-06	8.84915e-06	2.44334e-07	-1.58942e-06	-6.54449e-06	4.52635e-06	-2.76049e-06	1.16684e-05
1370.48	1.13931e-05	1.2197e-05	-1.30243e-05	6.3823e-06	-9.11784e-06	8.5373e-06	-4.55945e-06	-2.58008e-05	3.91252e-06	1.5865e-05	3.10239e-06	-9.45453e-07	4.44586e-07	-3.14164e-06	5.54513e-06	-1.57399e-05	-3.43914e-05	1.84766e-05	-2.38824e-05	1.29731e-05	7.805e-05	-9.75665e-06	3.78096e-05	5.83847e-05	4.80449e-05	6.10671e-05	4.07212e-05	1.55711e-05	-2.42444e-06	1.85638e-05	4.28871e-05	3.53999e-05	1.27381e-05	-1.29029e-05	2.77831e-06	9.62617e-06	-4.41403e-06	-1.93649e-06	-1.34303e-05	7.88512e-06	5.72119e-06	-4.18253e-06	8.68384e-06	1.44559e-06	4.28655e-06	-1.2233e-05	3.17749e-06	-1.38069e-05	5.1072e-06
1371.77	4.33616e-06	6.20276e-06	-6.81873e-06	-2.87201e-06	-4.42351e-06	3.8783e-07	-6.733e-06	-2.38784e-05	-3.42077e-06	-1.25748e-05	5.4448e-06	4.63302e-06	1.57731e-06	4.23511e-06	-1.22133e-05	-1.07038e-05	-4.23574e-05	-2.04523e-06	-2.89091e-05	7.23704e-06	7.09657e-05	-5.2295e-06	3.27742e-05	4.39148e-05	3.97203e-05	6.2735e-05	5.9875e-05	1.57463e-06	-4.20986e-06	1.96224e-05	2.84275e-05	3.98786e-05	-4.4971e-06	-1.34923e-05	-1.41167e-06	7.84341e-06	-4.32576e-06	-1.06142e-05	-6.46103e-06	-5.10278e-07	-2.44944e-07	2.68272e-06	6.31853e-06	1.44684e-06	-5.91056e-06	-1.41216e-05	5.02863e-06	-1.86534e-05	-1.054e-06
1373.05	-7.84745e-07	-3.91492e-07	1.58683e-06	-2.92631e-06	4.70813e-07	2.40756e-06	-8.30654e-06	-1.29561e-05	-6.95406e-06	-3.04146e-05	6.98721e-06	6.81149e-06	3.71003e-06	1.00119e-05	-2.13718e-05	9.32322e-07	-3.93234e-05	-1.65671e-05	-3.03359e-05	3.90103e-06	5.76813e-05	2.69765e-06	2.67388e-05	3.06448e-05	3.89957e-05	7.50028e-05	7.70289e-05	-4.42184e-06	-3.59528e-06	1.64809e-05	1.49678e-05	4.09573e-05	-2.17323e-05	-5.88155e-06	-5.60164e-06	7.66064e-06	1.96251e-06	-6.29188e-06	-9.17419e-08	-1.11057e-05	-9.21107e-06	-2.98267e-06	4.15322e-06	1.4481e-06	-1.23077e-05	-1.30101e-05	9.87976e-06	-1.52998e-05	-3.2152e-06
1374.34	-2.36965e-06	-8.98575e-06	1.25924e-05	-6.76e-06	2.16514e-06	1.42728e-06	-8.68009e-06	1.7662e-06	-1.48735e-06	-3.36544e-05	7.72963e-06	1.78997e-06	6.44275e-06	1.29886e-05	-2.01303e-05	-9.32464e-07	-2.74894e-05	-2.00889e-05	-2.49627e-05	4.56502e-06	4.3797e-05	1.18248e-05	1.99034e-05	2.53749e-05	4.40712e-05	9.28706e-05	8.89827e-05	-1.81831e-06	-3.1807e-06	1.35395e-05	6.50818e-06	3.72361e-05	-3.43675e-05	7.52914e-06	-5.59162e-06	9.47788e-06	1.44508e-05	-1.32329e-05	8.77542e-07	-2.01011e-05	-1.53772e-05	-6.64806e-06	-2.25985e-06	2.24935e-06	-1.43048e-05	-9.6987e-06	1.51309e-05	-5.74624e-06	1.6236e-06
1375.62	1.01446e-07	-1.898e-05	2.51979e-05	6.06306e-07	-1.34053e-06	4.7008e-08	-9.45363e-06	1.34885e-05	-1.28608e-05	-2.46942e-05	6.87204e-06	3.32104e-06	9.57547e-06	1.47654e-05	-1.14887e-05	1.40275e-06	-1.18554e-05	-1.38108e-05	-1.17895e-05	9.629e-06	3.27127e-05	1.8752e-05	1.26679e-05	2.9705e-05	5.23466e-05	0.000110738	9.45365e-05	6.98522e-06	-4.36612e-06	1.3598e-05	4.84852e-06	2.95148e-05	-3.84027e-05	-2.97116e-06	-1.67331e-05	1.1569e-05	2.14743e-05	-8.17395e-06	-7.35317e-06	-2.38965e-05	-1.47433e-05	-1.01135e-05	-3.87293e-06	3.8506e-06	-1.13019e-05	-4.18725e-06	1.7982e-05	4.40732e-06	1.42624e-05
1376.91	5.84454e-06	-2.69743e-05	3.78035e-05	1.33726e-05	3.97046e-06	-1.33265e-07	1.92911e-06	1.80108e-05	-1.24342e-05	-1.0134e-05	4.61445e-06	-1.54789e-06	1.21082e-05	1.73421e-05	-2.64719e-06	5.93796e-06	2.77855e-06	-2.93264e-06	5.58376e-06	1.7893e-05	2.42284e-05	2.14791e-05	6.23251e-06	3.8835e-05	6.2622e-05	0.000123606	9.42904e-05	1.77888e-05	-5.95154e-06	1.54566e-05	8.58886e-06	2.05936e-05	-3.32379e-05	-1.20715e-05	-2.02747e-05	1.34601e-05	2.86978e-05	8.50197e-08	-6.02366e-06	-2.08919e-05	-8.30947e-06	-1.21788e-05	-1.28601e-06	5.05186e-06	-4.09898e-06	3.1242e-06	1.78332e-05	9.56089e-06	9.92163e-06
1378.19	1.30916e-05	-2.95685e-05	4.78091e-05	3.12955e-05	6.08145e-06	4.86461e-07	8.31185e-06	1.41332e-05	-4.00766e-06	3.42625e-06	1.35687e-06	-9.21682e-06	1.32409e-05	2.17189e-05	1.94345e-07	1.12732e-05	1.24125e-05	7.54551e-06	1.9357e-05	2.7357e-05	1.69441e-05	2.00063e-05	3.19708e-06	4.55651e-05	7.28974e-05	0.000129874	9.00442e-05	2.65923e-05	-6.13696e-06	1.83151e-05	1.39292e-05	1.38723e-05	-2.22731e-05	-2.05718e-05	-1.78162e-05	1.29512e-05	3.31213e-05	2.94399e-06	-1.00942e-05	-1.30873e-05	-8.75596e-07	-1.00442e-05	4.10091e-06	5.05311e-06	4.70392e-06	8.83565e-06	1.52843e-05	1.07124e-05	7.78087e-06
1379.48	1.98587e-05	-2.39628e-05	5.32146e-05	4.02184e-05	7.19244e-06	1.06186e-07	9.49459e-06	3.65547e-06	6.01891e-06	7.22666e-06	-2.10072e-06	-1.60858e-05	1.27736e-05	2.70957e-05	5.45553e-06	1.62084e-05	1.50465e-05	1.48237e-05	2.33852e-05	3.77852e-05	1.12239e-05	1.63334e-05	5.16166e-06	4.38952e-05	8.09729e-05	0.000129742	8.47981e-05	3.11958e-05	-4.32238e-06	2.29737e-05	1.74695e-05	1.2151e-05	-1.15083e-05	-6.91889e-06	-1.29577e-05	9.04233e-06	3.33448e-05	-2.39705e-06	-1.43646e-05	-4.48266e-06	2.15827e-06	-3.30962e-06	1.10878e-05	4.25436e-06	1.15068e-05	7.54709e-06	1.07354e-05	7.6639e-06	5.4401e-06
1380.76	2.47938e-05	-9.55703e-06	5.18202e-05	3.75413e-05	7.70343e-06	4.97003e-06	6.67733e-06	-7.42221e-06	1.20455e-05	5.22707e-06	-4.35831e-06	-1.95547e-05	1.07063e-05	3.08724e-05	3.71673e-06	1.89436e-05	1.16805e-05	1.79018e-05	2.08134e-05	4.68134e-05	7.50384e-06	1.24606e-05	1.21262e-05	3.54252e-05	8.56483e-05	0.00012461	8.05519e-05	3.11993e-05	-1.9078e-06	3.20322e-05	1.74099e-05	1.68298e-05	-7.54354e-06	7.134e-06	-9.69922e-06	2.53345e-06	3.03683e-05	-1.23381e-05	-1.56351e-05	1.72195e-06	9.92143e-07	4.82499e-06	1.68748e-05	-5.11345e-06	1.31097e-05	1.43577e-05	6.18658e-06	3.2154e-06	2.49934e-06
1382.05	2.76249e-05	1.04487e-05	4.34257e-05	2.48643e-05	7.01442e-06	4.43387e-06	1.46007e-06	-1.27461e-05	1.0472e-05	2.74757e-08	-4.01589e-06	-1.90236e-05	6.43907e-06	3.02492e-05	-2.20877e-08	1.82788e-05	4.51447e-06	1.67799e-05	1.74416e-05	5.04416e-05	6.18374e-06	1.05877e-05	2.12908e-05	2.77553e-05	8.75237e-05	0.000116277	7.75057e-05	2.68029e-05	-6.93218e-07	4.56908e-05	1.29502e-05	2.59085e-05	-1.23787e-05	1.95869e-05	2.56817e-06	-5.28152e-06	2.51918e-05	-2.18791e-05	-1.53056e-05	4.32655e-06	4.26013e-07	9.3596e-06	1.88617e-05	-1.00813e-05	6.9126e-06	1.15682e-05	4.83772e-06	-2.33092e-07	-8.41426e-07
1383.34	2.9168e-05	2.92545e-05	2.92313e-05	7.18717e-06	4.72541e-06	-1.02293e-07	1.33774e-07	-1.107e-05	1.0986e-06	-4.37212e-06	3.26521e-07	-1.58925e-05	1.71786e-07	2.34259e-05	-7.60896e-07	1.4214e-05	-3.45155e-06	1.18581e-05	1.74698e-05	4.58698e-05	7.06363e-06	1.15149e-05	2.86554e-05	2.80854e-05	8.69992e-05	0.000107545	7.34596e-05	1.90064e-05	-1.67864e-06	6.09493e-05	6.09058e-06	3.59872e-05	-2.2614e-05	2.94398e-05	8.43557e-06	-1.08965e-05	1.80153e-05	-2.68201e-05	-1.55761e-05	3.13115e-06	-1.22286e-05	6.09421e-06	1.60486e-05	-8.64908e-06	9.53531e-06	3.77882e-06	1.04889e-05	-1.48159e-06	-6.18219e-06
1384.62	3.08071e-05	3.90602e-05	1.30369e-05	-1.00899e-05	1.8364e-06	-3.83845e-06	-7.92515e-07	-5.79384e-06	3.35683e-06	-5.57171e-06	-5.11666e-06	-1.19615e-05	-5.69549e-06	1.22027e-05	2.70029e-06	8.34925e-06	-8.81756e-06	5.53624e-06	2.3098e-05	3.3098e-05	9.34353e-06	1.5642e-05	3.162e-05	3.86154e-05	8.48746e-05	0.000100013	6.72134e-05	9.80994e-06	-3.26406e-06	7.30078e-05	4.3092e-07	4.3666e-05	-3.12492e-05	3.76927e-05	8.50296e-06	-1.25114e-05	7.83882e-06	-2.65612e-05	-1.66466e-05	-1.66424e-06	-1.62833e-05	5.04778e-06	9.43552e-06	-2.4169e-06	8.95802e-06	-1.61061e-06	-2.57168e-06	-5.30082e-07	-9.11738e-07
1385.91	3.36702e-05	3.62659e-05	-1.15759e-06	-2.2967e-05	3.47392e-07	-1.37461e-06	-1.18802e-07	-1.51771e-06	2.61506e-06	-3.5713e-06	-6.55983e-06	-1.02389e-05	-7.16277e-06	1.57944e-06	8.56148e-06	3.48446e-06	-8.38358e-06	1.61439e-06	3.35262e-05	1.49262e-05	1.16234e-05	2.15692e-05	3.05845e-05	5.59455e-05	8.355e-05	9.38809e-05	5.85673e-05	1.61347e-06	-2.84948e-06	7.82664e-05	-6.28737e-07	4.73447e-05	-3.30844e-05	4.49456e-05	4.57035e-06	-9.7264e-06	1.46929e-05	-6.02738e-06	-1.55171e-05	2.02956e-06	-1.1738e-05	-1.79866e-06	1.82245e-06	4.81529e-06	8.18073e-06	1.59997e-06	-8.23222e-06	1.82142e-06	-2.24128e-06
1387.19	3.78133e-05	2.18717e-05	-9.35203e-06	-3.00441e-05	1.05838e-06	-5.678e-06	2.15491e-06	7.86477e-06	1.4733e-06	6.29105e-07	-6.40302e-06	-5.31625e-06	-1.63005e-06	-3.6438e-06	1.30227e-05	1.21968e-06	-1.24723e-05	3.89254e-06	4.55544e-05	-3.6456e-06	1.27033e-05	2.82963e-05	2.71491e-05	7.30755e-05	8.48255e-05	8.81487e-05	4.95211e-05	-3.983e-06	1.1651e-06	7.67249e-05	3.31161e-06	4.66235e-05	-2.57196e-05	5.09984e-05	-1.56226e-06	-3.14137e-06	1.5547e-05	1.05064e-05	-9.9876e-06	6.12336e-06	-3.19263e-06	-9.4451e-06	-3.99063e-06	8.84747e-06	7.80344e-06	-2.03038e-06	-1.04928e-05	4.37293e-06	-8.57083e-06
1388.48	4.19644e-05	2.47743e-06	-9.54647e-06	-3.13212e-05	2.76937e-06	-4.58139e-06	5.42862e-06	1.10473e-05	9.31529e-07	4.82951e-06	1.91042e-05	2.80636e-06	1.03027e-05	-2.26705e-06	1.34839e-05	-3.91147e-07	-9.56109e-06	1.37707e-05	5.35826e-05	-1.66174e-05	1.25832e-05	3.42235e-05	2.15137e-05	8.32056e-05	8.75009e-05	8.22166e-05	4.20749e-05	-6.77946e-06	6.77969e-06	7.09835e-05	1.08519e-05	4.33022e-05	-1.15548e-05	5.34513e-05	-7.29487e-06	6.24367e-06	1.0801e-05	1.88402e-05	9.41906e-07	1.04172e-05	2.95271e-06	-1.32915e-05	-6.20371e-06	7.67965e-06	7.22615e-06	2.73928e-06	-1.49533e-05	6.52443e-06	-1.69004e-05
1389.76	4.39395e-05	-1.31168e-05	-1.34091e-06	-2.77983e-05	2.48036e-06	-8.84782e-07	3.9548e-06	9.62975e-06	-6.10239e-07	6.02993e-06	3.56115e-05	1.1929e-05	1.80925e-05	4.30971e-06	1.01451e-05	5.98024e-07	-2.84985e-06	2.98488e-05	5.38108e-05	-1.99892e-05	1.12631e-05	3.73506e-05	1.40783e-05	8.37357e-05	8.71763e-05	7.72844e-05	3.80288e-05	-6.86037e-06	1.15817e-05	6.5042e-05	1.99923e-05	3.85809e-05	5.01002e-06	4.93042e-05	-9.82747e-06	1.66287e-05	3.25511e-06	1.8774e-05	1.28835e-05	1.2111e-05	1.69804e-06	-1.0538e-05	-4.41679e-06	2.51184e-06	6.24886e-06	1.19089e-05	-1.90987e-06	7.27594e-06	-2.36299e-05
1391.05	4.16506e-05	-1.75111e-05	1.32646e-05	-2.10754e-05	-3.00865e-06	1.81183e-06	4.8098e-07	7.21223e-06	-1.48757e-06	9.8737e-06	3.93188e-05	1.82516e-05	2.40823e-05	1.32865e-05	4.20624e-06	2.1872e-06	2.86139e-06	4.6527e-05	4.6039e-05	-1.4361e-05	8.14301e-06	3.56778e-05	6.04284e-06	7.64657e-05	8.12517e-05	7.49522e-05	3.73826e-05	-4.14128e-06	1.19837e-05	6.03006e-05	2.81326e-05	3.26597e-05	2.21166e-05	3.57571e-05	-9.16008e-06	2.48137e-05	-2.89082e-06	1.29078e-05	2.30251e-05	8.60475e-06	6.92753e-06	-3.18441e-06	-4.29867e-07	-2.45598e-06	5.47157e-06	2.10786e-05	3.73356e-06	5.22744e-06	-2.59595e-05
1392.34	3.41137e-05	-9.10534e-06	3.02702e-05	-1.29524e-05	-1.77667e-06	3.08437e-07	-4.59284e-06	6.19472e-06	-5.1649e-06	3.71748e-06	3.1626e-05	1.79742e-05	2.24722e-05	2.04632e-05	-2.73257e-06	9.76375e-07	2.17264e-06	5.68051e-05	3.46672e-05	-4.13279e-06	1.8229e-06	2.90049e-05	-1.39259e-06	6.65958e-05	6.95272e-05	7.502e-05	3.85365e-05	-8.22191e-07	7.38565e-06	5.49591e-05	3.2673e-05	2.41384e-05	3.48232e-05	1.261e-05	-7.69269e-06	2.81988e-05	-4.23675e-06	4.04158e-06	2.67666e-05	1.29855e-06	4.75701e-06	4.76916e-06	1.95706e-06	-4.2238e-06	5.29428e-06	2.76482e-05	4.17698e-06	-2.10514e-08	-2.2689e-05
1393.62	2.20808e-05	7.5004e-06	4.38758e-05	-5.22953e-06	-6.3447e-06	2.49923e-07	-7.66666e-06	6.1772e-06	-8.84223e-06	2.22554e-06	1.95333e-05	9.89681e-06	1.0462e-05	2.244e-05	-9.27138e-06	8.33142e-06	1.30359e-05	5.70833e-05	2.36954e-05	4.69542e-06	-8.0972e-06	1.75321e-05	-7.42801e-06	5.79259e-05	5.48026e-05	7.60878e-05	3.84903e-05	-5.031e-07	-6.12362e-07	4.68177e-05	3.20133e-05	1.28172e-05	4.19298e-05	-3.13738e-06	-7.0253e-06	2.05096e-05	-1.51404e-05	-4.82463e-06	2.35082e-05	-6.60765e-06	-1.41351e-06	9.72272e-06	-2.28299e-08	-1.99161e-06	4.91699e-06	3.08179e-05	1.4204e-06	-6.06955e-06	-1.58186e-05
1394.91	7.87988e-06	2.49061e-05	5.04813e-05	8.93382e-07	-1.19127e-05	-1.80859e-06	-4.34048e-06	6.55969e-06	-7.91956e-06	-4.66641e-06	1.22405e-05	-3.18057e-06	-9.34817e-06	1.84167e-05	-1.40102e-05	1.00865e-05	1.28991e-05	4.95614e-05	1.61236e-05	9.12362e-06	-1.90173e-05	3.05925e-06	-1.04634e-05	5.22559e-05	4.0878e-05	7.71557e-05	3.56441e-05	-4.98401e-06	-8.01037e-06	3.68762e-05	2.75537e-05	2.9589e-07	4.32363e-05	-1.90848e-05	-5.7579e-06	7.4204e-06	-2.00441e-05	-9.89084e-06	1.56498e-05	-1.15139e-05	-7.98403e-06	1.16763e-05	-4.20271e-06	1.44057e-06	3.7397e-06	3.05876e-05	-2.53618e-06	-8.31804e-06	-7.7481e-06
1396.19	-5.40902e-06	3.79119e-05	4.92869e-05	3.61629e-06	-1.16808e-05	-2.66711e-06	8.1857e-06	6.14218e-06	1.80312e-06	-9.95836e-06	-7.79588e-06	-1.5058e-05	-3.03583e-05	1.07935e-05	-1.8053e-05	8.84153e-06	5.36234e-06	3.98396e-05	1.37518e-05	8.15182e-06	-2.59374e-05	-1.18136e-05	-9.49886e-06	5.0386e-05	3.11535e-05	7.78235e-05	3.0598e-05	-1.26649e-05	-1.16084e-05	2.89348e-05	2.2494e-05	-1.00254e-05	3.91429e-05	-2.92322e-05	-1.43983e-05	-7.66879e-06	-2.05478e-05	-8.55705e-06	7.39137e-06	-1.06201e-05	-1.19545e-05	1.10298e-05	-7.7826e-06	3.67276e-06	-4.37588e-07	2.71572e-05	-5.89275e-06	-1.18211e-05	-2.77648e-07
1397.48	-1.51699e-05	4.51176e-05	4.14924e-05	2.13921e-06	-2.24878e-06	7.43762e-08	-1.76996e-05	4.32466e-06	-1.55072e-05	-6.05031e-06	-1.48323e-05	-1.99353e-05	-4.59685e-05	2.57025e-06	-1.94958e-05	7.59659e-06	-4.77443e-06	3.33177e-05	1.718e-05	4.18002e-06	-2.52575e-05	-2.40864e-05	-5.73429e-06	5.09161e-05	2.46289e-05	7.80913e-05	2.47518e-05	-2.05458e-05	-1.04064e-05	2.53933e-05	1.98343e-05	-1.53466e-05	2.94495e-05	-2.95796e-05	-1.76387e-05	-1.9158e-05	-1.94515e-05	-1.02326e-06	2.13294e-06	-1.92625e-06	-1.23251e-05	9.18341e-06	-8.76249e-06	3.30494e-06	4.44977e-06	2.07269e-05	-7.24933e-06	-8.32406e-06	6.1928e-06
1398.76	-2.01948e-05	4.79234e-05	2.9098e-05	-3.13788e-06	-1.55921e-06	-1.88208e-06	-4.43101e-06	2.30715e-06	1.92629e-06	-1.27333e-05	-1.20687e-05	-1.66127e-05	-5.23787e-05	-3.65299e-06	-1.93386e-05	8.75164e-06	-1.25112e-05	3.19959e-05	2.28082e-05	2.08227e-07	-1.71776e-05	-3.19593e-05	-1.36971e-06	5.14461e-05	1.75043e-05	7.77591e-05	1.87056e-05	-2.64267e-05	-6.80441e-06	2.56519e-05	2.01747e-05	-1.54679e-05	1.57561e-05	-3.42499e-05	-7.06165e-06	-2.22472e-05	-1.85552e-05	9.91054e-06	1.87452e-06	-3.30577e-06	-9.69558e-06	7.33697e-06	-6.94237e-06	5.37124e-07	3.13712e-06	1.22965e-05	-6.20591e-06	-1.02707e-06	9.86326e-06
1400.05	-2.09797e-05	4.73291e-05	1.57036e-05	-9.61497e-06	2.53036e-06	1.61461e-07	6.23757e-06	2.48963e-06	1.33598e-05	-8.21639e-06	-5.5051e-06	-7.69012e-06	-4.89888e-05	-5.87624e-06	-1.65814e-05	1.23067e-05	-1.5048e-05	3.4074e-05	2.58364e-05	-7.6357e-07	-4.29773e-06	-3.46321e-05	1.59486e-06	5.01762e-05	8.17976e-06	7.62269e-05	1.30595e-05	-2.87076e-05	-5.40242e-06	2.67104e-05	2.1915e-05	-1.23892e-05	1.66267e-06	-2.73203e-05	1.91545e-06	-1.63364e-05	-1.76589e-05	7.54928e-06	-7.77162e-06	-4.85298e-07	-6.4661e-06	6.29053e-06	-3.92226e-06	3.99321e-07	-1.77552e-06	3.46617e-06	-2.76249e-06	5.86992e-06	8.73371e-06
1401.33	-1.92606e-05	4.29349e-05	5.70911e-06	-1.36921e-05	5.61993e-06	3.805e-06	9.70614e-06	-2.03697e-06	1.57933e-05	1.10057e-06	-5.41501e-07	3.03249e-06	-3.7399e-05	-3.09948e-06	-9.22424e-06	1.58618e-05	-1.13847e-05	3.65522e-05	2.24646e-05	2.26463e-06	9.58217e-06	-3.1905e-05	2.75944e-06	4.67063e-05	-9.44808e-07	7.18947e-05	8.81333e-06	-2.69886e-05	-1.02004e-05	2.67689e-05	2.20554e-05	-8.71042e-06	-7.63075e-06	-1.25907e-05	4.69255e-06	-5.02556e-06	-1.55626e-05	2.38803e-06	-1.26178e-05	3.93518e-06	-3.63662e-06	6.0441e-06	-5.0214e-07	-1.33848e-06	-5.88816e-06	-2.76417e-06	2.68094e-06	9.56691e-06	7.6724e-06
1402.62	-1.72775e-05	3.39406e-05	1.11467e-06	-1.25691e-05	4.90951e-06	5.84855e-06	4.37472e-06	-2.96358e-06	1.12268e-05	6.41753e-06	-1.37791e-06	1.13551e-05	-2.12092e-05	3.07728e-06	1.93295e-06	1.48168e-05	-3.12149e-06	3.70303e-05	1.14928e-05	9.89284e-06	2.04621e-05	-2.41778e-05	2.92401e-06	4.12363e-05	-5.46938e-06	6.29626e-05	6.56716e-06	-2.28695e-05	-2.13984e-05	2.52275e-05	1.91957e-05	-6.43168e-06	-8.32416e-06	4.33894e-06	-7.30345e-07	4.48525e-06	-1.14663e-05	-3.97323e-06	-1.48639e-05	9.15565e-06	-1.20714e-06	5.79766e-06	1.71797e-06	-3.47629e-06	-4.80081e-06	-4.19452e-06	8.92436e-06	1.00639e-05	4.4111e-06
1403.91	-1.69664e-05	2.13463e-05	1.32023e-06	-6.84623e-06	1.79908e-06	2.69209e-06	-8.9567e-06	-6.90189e-07	4.46033e-06	9.34494e-07	9.14012e-06	1.36777e-05	-5.61933e-06	8.85404e-06	1.24901e-05	7.17186e-06	-1.41437e-06	3.49085e-05	-5.07896e-06	1.9921e-05	2.4742e-05	-1.36507e-05	3.48859e-06	3.49664e-05	-2.99395e-06	5.00304e-05	6.121e-06	-1.99504e-05	-3.43965e-05	2.3286e-05	1.49361e-05	-6.95294e-06	-2.17584e-07	1.83582e-05	-1.15532e-05	1.94451e-05	1.62401e-06	-7.93448e-06	-1.691e-05	1.43761e-05	1.82234e-06	8.95341e-06	9.87372e-06	-5.01409e-06	3.68655e-06	-2.48603e-08	1.39678e-05	8.16089e-06	2.54979e-06
1405.19	-1.93514e-05	7.55209e-06	4.12579e-06	2.76679e-07	-9.11347e-07	1.14052e-05	-6.10787e-06	2.98321e-06	-7.06154e-07	2.6341e-07	1.12581e-05	7.40034e-06	3.3705e-06	1.08308e-05	1.74473e-05	-6.07309e-06	8.92744e-07	3.09866e-05	-2.34508e-05	2.81492e-05	2.20219e-05	-3.72353e-06	4.85317e-06	2.76965e-05	4.68148e-06	3.64982e-05	6.27484e-06	-2.00313e-05	-4.33945e-05	2.15446e-05	1.26764e-05	-9.6742e-06	1.2489e-05	2.59775e-05	-1.77591e-05	2.3805e-05	1.29144e-05	-6.89574e-06	-1.97562e-05	1.67966e-05	5.05183e-06	7.50915e-06	1.26295e-05	-5.15189e-06	1.27386e-06	8.34479e-06	1.60112e-05	1.46819e-05	4.68848e-06
1406.48	-2.43763e-05	-3.64216e-06	8.73135e-06	3.99959e-06	-1.02177e-06	1.19183e-05	-7.25903e-06	5.2566e-06	-2.47264e-06	-7.60767e-06	7.37617e-06	-6.67705e-06	7.60331e-07	8.60755e-06	1.34045e-05	-1.35889e-05	3.19986e-06	2.68648e-05	-4.08226e-05	3.05774e-05	1.51017e-05	2.80362e-06	6.21774e-06	1.84265e-05	1.31569e-05	2.6766e-05	5.02868e-06	-2.29122e-05	-4.41925e-05	1.84031e-05	1.38167e-05	-1.43955e-05	2.39956e-05	2.67969e-05	-1.71649e-05	1.99649e-05	1.90047e-05	-1.85699e-06	-2.12023e-05	1.28171e-05	7.68131e-06	1.0649e-06	1.17852e-05	-3.4897e-06	3.86118e-06	1.79145e-05	1.46546e-05	1.72029e-05	1.10272e-05
1407.76	-3.11372e-05	-9.63642e-06	1.47369e-05	-4.77497e-07	4.678e-07	6.83144e-06	-1.06102e-05	3.72999e-06	-8.39127e-07	-1.58788e-05	2.4942e-06	-2.41544e-05	5.03741e-06	3.78431e-06	1.61708e-07	-1.61047e-05	5.10697e-06	2.23429e-05	-5.45944e-05	2.56056e-05	8.58164e-06	3.73078e-06	4.38232e-06	6.5566e-06	1.88323e-05	2.38338e-05	9.82518e-07	-2.63931e-05	-3.59905e-05	1.10617e-05	1.73571e-05	-2.11167e-05	2.97022e-05	2.26162e-05	-8.97072e-06	1.29248e-05	1.8495e-05	3.58176e-06	-1.84485e-05	1.04667e-05	8.71079e-06	-7.77935e-06	9.74096e-06	-6.27499e-07	7.04849e-06	2.42841e-05	1.12981e-05	1.45239e-05	1.77659e-05
1409.05	-3.81621e-05	-9.83068e-06	2.11425e-05	-1.37546e-05	1.35737e-06	1.34456e-06	-1.43614e-05	-7.96619e-07	-2.23669e-06	-1.85498e-05	2.41222e-06	-3.90318e-05	-2.85507e-07	-1.43894e-06	-1.78811e-05	-1.08205e-05	6.61409e-06	1.6621e-05	-6.21068e-05	1.44104e-05	5.63813e-06	-1.85305e-06	-2.68354e-06	-6.91333e-06	2.05078e-05	2.79016e-05	-5.46364e-06	-2.8474e-05	-2.19885e-05	-4.79775e-07	1.74974e-05	-2.8838e-05	2.88087e-05	1.68355e-05	1.82345e-06	7.68475e-06	1.25854e-05	6.0205e-06	-1.04946e-05	2.51636e-06	7.74027e-06	-1.44236e-05	9.09671e-06	1.8347e-06	8.0358e-06	2.42538e-05	7.54147e-06	7.64484e-06	2.09046e-05
1410.33	-4.3779e-05	-5.62493e-06	2.5948e-05	-3.08317e-05	2.46945e-07	1.65767e-06	-1.57125e-05	-4.52323e-06	-2.23426e-06	-1.16209e-05	-1.17945e-05	-4.55092e-05	-7.80843e-06	-5.46218e-06	-3.43239e-05	1.06369e-06	7.5212e-06	9.89919e-06	-6.14193e-05	-5.84775e-07	5.29461e-06	-1.18369e-05	-1.65494e-05	-1.97016e-05	1.99157e-05	3.69695e-05	-1.23098e-05	-2.71549e-05	-7.38651e-06	-1.24212e-05	9.03778e-06	-3.45592e-05	2.49153e-05	1.28548e-05	9.01763e-06	-2.45699e-06	5.27572e-06	4.05925e-06	8.59248e-07	-8.034e-06	5.16975e-06	-1.32679e-05	1.08525e-05	2.09689e-06	7.42312e-06	1.70234e-05	4.9849e-06	5.65825e-07	1.84432e-05
1411.62	-4.65479e-05	-8.19189e-07	2.83536e-05	-4.47088e-05	-1.26349e-06	-9.09317e-06	-1.18637e-05	-3.24984e-06	-4.31827e-07	4.30799e-06	-1.68013e-05	-3.97866e-05	-9.93135e-06	-7.88542e-06	-4.31667e-05	4.90435e-06	7.02832e-06	3.17734e-06	-5.39317e-05	-1.578e-05	4.95109e-06	-2.32207e-05	-3.38153e-05	-2.74899e-05	2.09236e-05	4.78373e-05	-1.6356e-05	-2.16358e-05	3.61547e-06	-1.93627e-05	-7.62188e-06	-3.54805e-05	2.34219e-05	1.22741e-05	8.8118e-06	-5.99873e-06	-2.79288e-06	5.62094e-06	1.77113e-06	-1.81844e-05	2.39923e-06	-1.71211e-06	1.50082e-05	-6.40909e-07	6.21043e-06	4.79307e-06	5.22832e-06	-3.51319e-06	1.27819e-05
1412.91	-4.56208e-05	7.86554e-07	2.81591e-05	-4.99859e-05	-8.62799e-06	-1.0044e-05	-1.21485e-06	3.62356e-06	4.37061e-06	7.46617e-06	-1.5808e-05	-2.2664e-05	-2.85426e-06	-9.50867e-06	-4.24095e-05	7.94502e-06	3.73543e-06	-2.54451e-06	-4.28442e-05	-2.71752e-05	1.40757e-06	-3.28045e-05	-4.94811e-05	-2.80782e-05	2.43316e-05	5.65051e-05	-1.54021e-05	-1.29167e-05	9.21746e-06	-1.73041e-05	-2.40815e-05	-2.98018e-05	2.81285e-05	1.42934e-05	1.40598e-06	-4.14047e-06	-5.06148e-06	3.58263e-06	-1.11698e-06	-2.53347e-05	1.02872e-06	1.92436e-05	1.9164e-05	-4.97871e-06	4.19775e-06	1.7287e-06	1.03799e-06	-3.7922e-06	7.52063e-06
1414.19	-4.09657e-05	-1.6077e-06	2.55647e-05	-4.44629e-05	-1.01925e-05	-4.39486e-06	-5.85469e-06	-4.85936e-06	-5.82815e-07	1.14244e-05	-1.32148e-05	4.58628e-07	2.32795e-06	-1.15319e-05	-3.48523e-05	8.78568e-06	-3.35746e-06	-5.86636e-06	-3.21566e-05	-3.19704e-05	-6.33595e-06	-3.83884e-05	-5.8547e-05	-2.18664e-05	2.83395e-05	5.93729e-05	-9.24829e-06	-3.19765e-06	9.61945e-06	-6.64559e-06	-3.07412e-05	-1.7323e-05	3.92351e-05	1.73127e-05	-9.39985e-06	-8.22144e-08	-2.53008e-06	-8.55677e-07	-8.8051e-06	-2.66851e-05	3.0582e-06	2.01697e-05	1.37784e-05	-8.31652e-06	1.78506e-06	2.64335e-07	1.04765e-06	-6.71212e-07	5.05932e-06
1415.48	-3.34146e-05	-6.60196e-06	2.21703e-05	-3.054e-05	-6.757e-06	2.45429e-06	-5.09453e-06	-1.31423e-05	-2.13624e-06	1.33825e-05	-1.04215e-05	2.33812e-05	1.17102e-05	-1.39552e-05	-2.68952e-05	8.02634e-06	-1.38503e-05	-5.98822e-06	-2.56691e-05	-2.95656e-05	-1.60795e-05	-3.87722e-05	-5.90128e-05	-1.16547e-05	3.09474e-05	5.52407e-05	3.05552e-07	5.72144e-06	5.82144e-06	8.21296e-06	-2.28009e-05	-2.44293e-07	5.19416e-05	2.0132e-05	-1.76057e-05	2.77604e-06	1.00132e-06	-5.29398e-06	-1.81927e-06	-2.20355e-05	-1.88012e-06	2.10957e-05	5.99291e-06	-1.25491e-05	3.72373e-07	2.59997e-06	2.45732e-06	5.24978e-06	4.79801e-06
1416.76	-2.44635e-05	-1.15962e-05	2.13758e-05	-1.34171e-05	-2.12151e-06	5.50344e-06	1.46563e-06	-1.12802e-06	-2.88966e-06	1.21407e-05	-6.42828e-06	1.78839e-05	2.08924e-05	-1.51784e-05	-2.3738e-05	6.86701e-06	-2.51432e-05	-3.91007e-06	-2.51815e-05	-2.27608e-05	-2.2423e-05	-3.4156e-05	-5.18787e-05	-1.64297e-06	3.11553e-05	4.57085e-05	1.24594e-05	1.40405e-05	2.23427e-07	2.20715e-05	-3.26051e-06	1.74344e-05	5.96482e-05	2.25513e-05	-2.15363e-05	3.0343e-06	3.13271e-06	-5.73229e-06	2.16656e-06	-1.25858e-05	-1.84312e-08	1.68218e-05	-7.92613e-07	-1.23818e-05	-6.82277e-06	-3.44077e-06	2.86699e-06	1.04934e-06	5.7367e-06
1418.05	-1.58964e-05	-1.37905e-05	2.59814e-05	1.5058e-06	1.13981e-07	2.1526e-06	1.20258e-05	5.68623e-06	-5.64309e-06	8.49889e-06	5.64968e-07	7.3866e-06	2.76746e-05	-1.32016e-05	-2.77808e-05	5.90767e-06	-3.42361e-05	-8.31923e-07	-3.0094e-05	-1.4956e-05	-2.19665e-05	-2.45398e-05	-4.19445e-05	3.96875e-06	2.97633e-05	3.49764e-05	2.54132e-05	2.23596e-05	-4.37458e-06	3.153e-05	1.94798e-05	3.01132e-05	5.77548e-05	2.45706e-05	-1.54668e-05	1.09256e-06	3.06411e-06	1.8294e-06	3.35239e-06	-1.13618e-06	6.04325e-06	4.54785e-06	-3.37813e-06	-9.01438e-06	-9.21792e-06	-4.88151e-06	2.47665e-06	1.2489e-06	6.27539e-06
1419.33	-9.2893e-06	-1.15847e-05	3.43869e-05	1.04287e-05	-1.85053e-06	7.7899e-06	1.01462e-05	6.70048e-06	1.92453e-07	3.25706e-06	8.35822e-06	-7.31072e-06	3.16568e-05	-8.22488e-06	-3.76236e-05	5.14833e-06	-3.8529e-05	-1.80665e-06	-3.68064e-05	-8.35126e-06	-1.471e-05	-1.01237e-05	-3.46104e-05	3.58048e-06	2.85712e-05	2.72442e-05	3.67671e-05	3.02787e-05	-5.9726e-06	3.59886e-05	3.78202e-05	3.29919e-05	4.64614e-05	2.55899e-05	-3.39743e-06	-1.24918e-06	2.39551e-06	3.19826e-07	9.38218e-07	9.71346e-06	1.29049e-05	7.18591e-06	-3.63655e-07	-4.047e-06	-7.01307e-06	-3.52226e-06	2.28632e-06	6.04846e-06	5.21408e-06
1420.62	-5.63421e-06	-5.97899e-06	4.07925e-05	1.27516e-05	4.52748e-06	7.42721e-06	4.66669e-06	3.31474e-06	-2.37201e-06	-2.78476e-06	1.27515e-05	3.88003e-07	3.2239e-05	-2.64813e-06	-4.90664e-05	3.78899e-06	-3.64219e-05	-5.78139e-06	-3.95189e-05	-4.34647e-06	-3.25355e-06	7.49251e-06	-3.30763e-05	-1.0078e-06	2.85791e-05	2.4712e-05	4.41209e-05	3.65978e-05	-5.37061e-06	3.72471e-05	4.83605e-05	2.40707e-05	3.0768e-05	2.44092e-05	8.67198e-06	-1.99092e-06	2.52691e-06	7.21025e-06	-6.47595e-06	1.59631e-05	1.77666e-05	4.42397e-06	6.25082e-06	7.20375e-07	-2.80821e-06	-1.963e-06	4.29599e-06	1.3048e-05	1.95277e-06
1421.9	-5.18711e-06	1.02676e-06	3.8998e-05	1.12745e-05	8.30549e-06	3.26452e-06	-5.61287e-06	-1.27101e-06	-1.17365e-05	-4.67468e-06	9.54472e-06	4.68672e-06	2.78212e-05	-7.31391e-07	-5.69092e-05	1.82965e-06	-2.77148e-05	-1.23561e-05	-3.44313e-05	-3.34168e-06	9.60293e-06	2.53087e-05	-3.59421e-05	-6.39607e-06	2.93871e-05	2.65798e-05	4.64747e-05	4.07169e-05	-3.96862e-06	3.77057e-05	5.25009e-05	6.5494e-06	1.64746e-05	2.10285e-05	1.51414e-05	4.6734e-07	3.45831e-06	1.61007e-05	-1.88901e-05	1.46127e-05	1.92283e-05	-7.37972e-07	1.26653e-05	3.68775e-06	-4.03361e-07	-2.00374e-06	8.90566e-06	1.72476e-05	-2.70853e-06
1423.19	-7.49201e-06	6.0325e-06	2.46036e-05	9.99745e-06	1.00835e-05	-1.49818e-06	4.86818e-06	-4.85676e-06	-2.15009e-05	-4.76461e-06	-2.46203e-06	5.38544e-06	1.82035e-05	-1.21466e-06	-5.7152e-05	2.70318e-07	-1.52077e-05	-1.87308e-05	-2.33438e-05	-4.93689e-06	2.14594e-05	3.93249e-05	-3.9808e-05	-1.11843e-05	2.9595e-05	3.04476e-05	4.42286e-05	4.1236e-05	-3.56663e-06	3.71642e-05	5.32412e-05	-1.39719e-05	6.38114e-06	1.64478e-05	1.34108e-05	5.5256e-06	2.5897e-06	1.77911e-05	-3.45043e-05	5.46237e-06	1.589e-05	-5.09991e-06	1.54798e-05	3.85513e-06	-2.39851e-06	-4.04448e-06	1.47153e-05	1.42471e-05	-7.16984e-06
1424.48	-1.14929e-05	7.63824e-06	-1.99084e-06	1.13204e-05	9.46152e-06	-4.66087e-06	1.11492e-05	-5.44251e-06	-2.54654e-05	-2.65454e-06	3.02198e-06	3.28416e-06	6.18567e-06	-4.09792e-06	-4.93948e-05	3.1098e-07	-3.30054e-06	-2.13056e-05	-1.06562e-05	-6.9321e-06	2.99159e-05	4.6141e-05	-4.12738e-05	-1.59726e-05	2.74029e-05	3.31154e-05	3.97824e-05	3.61551e-05	-5.76464e-06	3.38228e-05	5.21815e-05	-3.16931e-05	-5.12282e-07	1.14671e-05	4.88021e-06	1.12989e-05	4.9181e-06	7.08154e-06	-4.95185e-05	-5.55984e-06	7.55168e-06	-6.06185e-06	1.36943e-05	7.90055e-06	2.59345e-06	-6.68522e-06	1.8325e-05	4.24671e-06	-1.00312e-05
1425.76	-1.58538e-05	7.04399e-06	-3.47853e-05	1.58433e-05	6.23952e-06	-4.42356e-06	1.40303e-05	-3.02826e-06	-2.00299e-05	1.45554e-06	2.506e-06	1.82887e-07	-3.63211e-06	-8.58119e-06	-3.56376e-05	2.55164e-06	3.60657e-06	-1.86803e-05	-3.68691e-07	-7.72731e-06	3.25724e-05	4.33572e-05	-3.87397e-05	-2.11609e-05	2.14108e-05	3.25833e-05	3.55363e-05	2.64742e-05	-1.13627e-05	2.60813e-05	4.87219e-05	-4.30144e-05	-1.57976e-06	6.28644e-06	-6.25037e-06	1.38721e-05	3.24651e-06	9.41104e-06	-4.84833e-05	-1.51821e-05	8.91414e-06	-2.8238e-06	7.70874e-06	6.74597e-06	3.7854e-06	-7.12596e-06	1.71347e-05	-2.73825e-07	-1.08925e-05
1427.05	-1.92307e-05	5.64973e-06	-6.45797e-05	2.21662e-05	2.41753e-06	2.13743e-07	1.43113e-05	3.85994e-07	-7.79431e-06	4.96561e-06	-6.09991e-07	-2.31839e-06	-6.8499e-06	-1.16645e-05	-2.02804e-05	5.59231e-06	3.11369e-06	-1.2655e-05	4.91886e-06	-5.32252e-06	2.82289e-05	3.07734e-05	-3.20055e-05	-2.61492e-05	1.28188e-05	2.90511e-05	3.28901e-05	1.49933e-05	-1.99607e-05	1.49399e-05	4.12622e-05	-4.75356e-05	-4.44725e-06	2.50575e-06	-1.4781e-05	1.18454e-05	9.74907e-07	5.94055e-06	-4.20482e-05	-2.08043e-05	6.27659e-06	2.61426e-06	1.23218e-07	5.91391e-07	2.17735e-06	-3.7667e-06	1.09443e-05	-3.19436e-06	-9.95377e-06
1428.33	-2.05276e-05	2.85548e-06	-8.41742e-05	2.82891e-05	2.98616e-06	-8.25208e-07	1.15923e-05	2.00025e-06	4.84123e-06	3.07568e-06	-1.92598e-06	-3.01967e-06	-1.65782e-05	-8.94772e-06	-7.32325e-06	7.03297e-06	-4.1792e-06	-7.02978e-06	4.6064e-06	-1.17736e-07	1.84853e-05	1.05895e-05	-2.24714e-05	-2.93374e-05	4.4267e-06	2.45189e-05	3.18439e-05	3.71235e-06	-2.97587e-05	2.39842e-06	3.04026e-05	-4.82569e-05	-7.91473e-06	1.52505e-06	-1.69115e-05	6.21867e-06	-9.45697e-06	1.67006e-06	-3.00131e-05	-2.24265e-05	2.3904e-07	6.65232e-06	-6.4623e-06	-8.56319e-06	-1.83069e-06	2.19256e-06	2.55399e-06	-2.3149e-06	-7.41508e-06
1429.62	-1.91445e-05	-2.13878e-06	-9.07686e-05	3.2012e-05	6.75479e-06	-6.64159e-07	6.07339e-06	2.14498e-07	1.04768e-05	7.23645e-06	1.95804e-06	-2.52095e-06	-1.71065e-05	1.36901e-06	-3.66061e-07	4.87363e-06	-1.62721e-05	-4.00451e-06	4.9395e-07	6.48705e-06	6.54182e-06	-1.23943e-05	-1.23373e-05	-2.91257e-05	-1.36538e-06	2.03867e-05	2.95978e-05	-6.76856e-06	-3.89567e-05	-8.74304e-06	1.83429e-05	-4.93782e-05	-8.58221e-06	2.14436e-06	-1.28421e-05	-4.08063e-07	-1.38888e-05	7.99567e-07	-1.4378e-05	-2.06487e-05	-7.39851e-06	6.89038e-06	-1.04478e-05	-1.71178e-05	-8.63874e-06	5.95182e-06	6.03966e-06	1.16456e-06	-4.47639e-06
1430.9	-1.52254e-05	-9.13304e-06	-8.6163e-05	3.21349e-05	1.27234e-05	-5.03111e-07	3.54435e-07	-3.57125e-06	5.31231e-06	2.59723e-06	-1.59177e-05	-2.42223e-06	-1.16349e-05	1.72857e-05	-4.08871e-07	1.14295e-07	-3.0565e-05	-3.57924e-06	-3.4185e-06	1.12918e-05	-3.2017e-06	-3.25781e-05	-3.60312e-06	-2.4914e-05	-4.35745e-06	1.70545e-05	2.37516e-05	-1.54495e-05	-4.51547e-05	-1.64845e-05	8.08326e-06	-5.08994e-05	-3.0497e-06	2.16367e-06	-5.17272e-06	-5.4348e-06	-1.27207e-05	-5.7229e-06	6.57171e-07	-1.68709e-05	-1.36361e-05	3.72844e-06	-1.10333e-05	-2.16723e-05	-1.58468e-05	2.71108e-06	1.11253e-05	4.24403e-06	-2.5377e-06
1432.19	-9.63435e-06	-1.61273e-05	-7.41575e-05	2.88578e-05	1.82921e-05	6.57938e-07	-2.36452e-06	-5.357e-06	-8.25216e-06	-6.642e-06	-2.25934e-05	-5.3235e-06	-4.3632e-06	3.32025e-05	-6.45168e-06	-3.64504e-06	-4.30579e-05	-3.35398e-06	-3.93096e-06	1.22966e-05	-7.94522e-06	-4.57619e-05	3.20389e-06	-1.79023e-05	-6.34952e-06	1.45223e-05	1.51055e-05	-2.09304e-05	-4.63527e-05	-2.00259e-05	1.02361e-06	-4.84207e-05	8.48282e-06	9.82972e-07	1.69669e-06	-6.06153e-06	-8.1526e-06	-6.44538e-06	1.04923e-05	-1.26931e-05	-1.50736e-05	-2.33501e-07	-7.81887e-06	-2.06269e-05	-1.96548e-05	5.76574e-06	1.5811e-05	4.32349e-06	-1.799e-06
1433.48	-3.81125e-06	-1.97216e-05	-5.81519e-05	2.27807e-05	2.06607e-05	5.01899e-06	-2.83479e-07	-1.74275e-06	-2.28166e-05	-1.42812e-05	-1.74691e-05	-1.28248e-05	1.90848e-06	4.31192e-05	-1.48945e-05	-9.12078e-06	-4.94745e-05	-9.28706e-07	-6.43408e-07	9.70142e-06	-7.68874e-06	-4.98572e-05	8.2109e-06	-1.14905e-05	-1.11416e-05	1.37902e-05	6.85929e-06	-2.16113e-05	-4.21507e-05	-2.01674e-05	-1.83605e-06	-3.7342e-05	2.06153e-05	-7.97722e-07	3.3661e-06	7.11739e-07	-3.58447e-06	-3.16785e-06	1.21274e-05	-9.71536e-06	-9.91115e-06	-2.79544e-06	-8.04389e-07	-1.53815e-05	-1.70629e-05	1.2204e-06	1.74967e-05	2.02956e-07	-4.60312e-07
1434.76	6.27846e-07	-1.77158e-05	-4.07464e-05	1.35037e-05	1.86293e-05	-4.98385e-06	-9.59869e-07	6.47151e-06	-3.07811e-05	-1.49205e-05	-4.9448e-06	-1.11759e-05	6.78015e-06	4.24359e-05	-2.27373e-05	-9.19651e-06	-4.68911e-05	3.49656e-06	3.64414e-06	6.50621e-06	-5.03226e-06	-4.51524e-05	1.06179e-05	-8.0788e-06	-2.09337e-05	1.5658e-05	8.13133e-07	-1.78922e-05	-3.53487e-05	-1.83089e-05	-1.29571e-06	-1.86632e-05	2.71479e-05	-2.17842e-06	-2.36449e-06	1.4485e-05	-8.1635e-07	1.50968e-06	5.56256e-06	-7.53757e-06	-1.48699e-07	-2.55738e-06	9.21009e-06	-9.13609e-06	-8.87092e-06	-6.12494e-06	1.45823e-05	-7.11758e-06	3.47838e-06
1436.05	2.39494e-06	-1.01101e-05	-2.47408e-05	1.42657e-06	1.31979e-05	-8.98669e-06	3.63739e-07	1.48858e-05	-2.77455e-05	-5.15968e-06	7.97949e-06	-1.19271e-05	1.10518e-05	3.01527e-05	-2.87801e-05	-4.87224e-06	-3.63077e-05	7.52183e-06	1.72219e-05	4.31099e-06	-1.77578e-06	-3.46476e-05	9.42491e-06	-6.66708e-06	-3.43257e-05	1.93258e-05	-3.43303e-06	-1.13731e-05	-3.03467e-05	-1.56503e-05	1.24463e-06	1.81552e-06	2.54804e-05	-1.75911e-06	-1.32951e-05	2.96583e-05	9.51774e-07	5.58721e-06	-4.60232e-06	-4.75979e-06	3.51672e-06	-3.19324e-07	2.04246e-05	-4.69067e-06	1.92103e-06	-9.87028e-06	7.86801e-06	-1.54381e-05	1.12171e-05
1437.33	1.01004e-06	-1.0432e-07	-1.25353e-05	-1.16505e-05	6.76657e-06	-8.18953e-06	6.87348e-07	1.81e-05	-1.391e-05	-8.95303e-06	1.49038e-05	-1.08783e-05	1.47235e-05	9.66942e-06	-3.34229e-05	1.05202e-06	-2.15244e-05	8.74709e-06	2.69997e-05	3.11578e-06	1.4807e-06	-2.33429e-05	5.63192e-06	-3.65535e-06	-4.49178e-05	2.23936e-05	-7.47919e-06	-4.25401e-06	-2.99448e-05	-1.17918e-05	3.98498e-06	1.58943e-05	1.68129e-05	1.6602e-06	-2.40257e-05	3.86315e-05	3.1199e-06	6.26474e-06	-1.15672e-05	-5.05225e-07	3.18213e-06	3.51873e-06	3.0639e-05	-2.04525e-06	1.1313e-05	-5.41561e-06	3.53683e-07	-2.23587e-05	8.20959e-06
1438.62	-3.02287e-06	7.10142e-06	-4.92969e-06	-2.25276e-05	2.3352e-06	-5.99237e-06	-1.18904e-06	1.39143e-05	6.52554e-06	-4.94637e-06	1.28281e-05	-3.82944e-06	1.57952e-05	-1.18138e-05	-3.66657e-05	5.17629e-06	-6.34099e-06	5.97237e-06	3.25775e-05	1.20572e-07	5.53718e-06	-1.52381e-05	1.83893e-06	2.95637e-06	-4.65099e-05	2.26614e-05	-1.3092e-05	6.65078e-07	-3.43428e-05	-5.93321e-06	5.52532e-06	1.8973e-05	5.5454e-06	7.0795e-06	-2.79563e-05	3.72048e-05	5.28802e-06	2.14227e-06	-9.73206e-06	4.14934e-06	-1.35245e-06	-5.66937e-07	2.85963e-05	4.00169e-07	1.63049e-05	8.43905e-06	-3.96065e-06	-2.56792e-05	9.20211e-06
1439.9	-8.31177e-06	7.70717e-06	-1.72414e-06	-2.88047e-05	1.03827e-07	5.1417e-06	-3.66543e-06	4.92851e-06	2.81611e-05	2.66028e-06	1.35237e-06	-3.02116e-06	1.14669e-05	-2.80971e-05	-3.73085e-05	5.30056e-06	6.04238e-06	-2.37023e-09	3.55553e-05	-6.47464e-06	9.79366e-06	-1.23333e-05	1.24594e-06	1.21681e-05	-3.75019e-05	1.91292e-05	-2.01047e-05	1.38417e-06	-4.11408e-05	2.52534e-06	5.06566e-06	1.22517e-05	-3.92208e-06	1.14988e-05	-2.16868e-05	2.61781e-05	6.45615e-06	-5.78021e-06	2.70306e-06	7.60391e-06	-7.88703e-06	-3.25261e-06	2.51535e-05	3.64559e-06	2.03799e-05	6.23303e-06	-2.87498e-06	-2.37997e-05	1.23946e-05
1441.19	-1.31207e-05	2.31291e-06	-1.91858e-06	-2.96818e-05	-1.32755e-06	8.07576e-06	-4.34182e-06	-2.25724e-06	4.53966e-05	8.86693e-06	2.9784e-06	3.78711e-06	-1.46147e-06	-3.57804e-05	-3.41514e-05	1.42482e-06	1.46258e-05	2.15291e-06	3.83331e-05	-1.52699e-05	1.14501e-05	-1.34286e-05	4.45294e-06	2.13798e-05	-2.1694e-05	1.21971e-05	-2.85175e-05	-2.69674e-06	-4.69388e-05	1.25839e-05	3.20601e-06	2.53048e-06	-1.49231e-05	1.11181e-05	-7.01743e-06	1.11513e-05	4.42427e-06	-1.31027e-05	2.86307e-06	8.25847e-06	-1.22216e-05	-3.73828e-06	2.07108e-05	7.29101e-06	1.82548e-05	8.22701e-06	3.4107e-06	-1.59203e-05	1.33871e-05
1442.47	-1.60736e-05	-5.28135e-06	-3.51302e-06	-2.69589e-05	-2.35892e-06	1.00983e-06	-2.61821e-06	-2.14296e-05	2.59958e-05	8.67358e-06	1.20444e-06	1.17954e-05	2.66661e-06	-3.50636e-05	-2.71942e-05	5.05329e-06	1.96091e-05	2.70819e-06	4.11108e-05	-2.10651e-05	8.70662e-06	-1.59238e-05	9.05995e-06	2.75916e-05	-5.28609e-06	3.46488e-06	-3.71303e-05	-1.05776e-05	-4.83368e-05	2.28424e-05	1.74635e-06	-2.39078e-06	-2.23241e-05	4.13742e-06	-3.39629e-06	1.24612e-07	2.18532e-05	-1.52252e-05	7.22307e-06	4.51304e-06	-1.13562e-05	-6.23949e-07	1.5068e-05	9.93643e-06	1.19298e-05	1.2021e-05	2.84288e-06	-4.2408e-06	6.37966e-06
1443.76	-1.66345e-05	-1.04756e-05	-4.90746e-06	-2.2436e-05	-1.19028e-06	4.36061e-06	5.05396e-07	-2.8602e-05	-6.05114e-07	-9.19766e-07	2.30463e-07	1.42036e-05	-2.60531e-06	-2.89469e-05	-1.8237e-05	6.48177e-06	2.21925e-05	1.86347e-06	4.08886e-05	-2.02603e-05	2.56311e-06	-1.7819e-05	1.0867e-05	2.88033e-05	5.72183e-06	-5.26731e-06	-4.3743e-05	-2.08586e-05	-4.35348e-05	3.0301e-05	1.88669e-06	6.87954e-07	-2.77251e-05	7.29552e-06	-4.57515e-06	-1.90212e-06	3.06821e-05	-1.17476e-05	1.15831e-05	-7.73107e-06	-5.49079e-06	5.89038e-06	7.22525e-06	9.98185e-06	4.80471e-06	1.5815e-05	3.27506e-06	6.63866e-06	2.36951e-05
1445.05	-1.51474e-05	-1.00699e-05	-5.9019e-06	-1.79131e-05	-1.40326e-05	1.51137e-06	3.62901e-06	-2.65744e-05	-2.26303e-06	-7.38121e-06	2.0565e-06	6.81192e-06	-1.28772e-05	-2.12302e-05	-1.06798e-05	5.71024e-06	2.23759e-05	2.18741e-07	3.44664e-05	-1.26555e-05	-4.38041e-06	-1.85142e-05	7.07397e-06	2.4815e-05	9.72976e-06	-1.17995e-05	-4.55558e-05	-3.05395e-05	-3.33328e-05	3.11516e-05	3.42704e-06	9.36669e-06	-3.23261e-05	6.05362e-06	-2.63254e-07	1.05369e-05	2.23819e-05	-5.67009e-06	1.35431e-05	-1.85752e-05	1.97463e-06	1.36047e-05	1.81502e-05	7.02727e-06	-1.20347e-07	1.74089e-05	4.10725e-06	1.25181e-05	3.20105e-05
1446.33	-1.25323e-05	-3.06412e-06	-7.49634e-06	-1.41901e-05	-1.84749e-05	-3.73785e-06	5.55261e-06	-2.23467e-05	-5.32094e-06	-1.78427e-05	6.88253e-06	-9.57981e-06	-2.19492e-05	-1.47134e-05	-7.32259e-06	3.13871e-06	2.07592e-05	-8.25979e-07	2.06442e-05	-1.6507e-06	-1.01239e-05	-1.84095e-05	-3.19023e-07	1.82267e-05	9.93769e-06	-1.45317e-05	-4.17686e-05	-3.74204e-05	-2.07308e-05	2.40022e-05	4.96738e-06	1.96454e-05	-3.4727e-05	3.61173e-06	-2.35136e-06	2.39759e-05	1.10816e-05	4.80828e-06	1.23031e-05	-2.24193e-05	7.04005e-06	1.9719e-05	2.36751e-05	3.67269e-06	-1.8454e-06	1.42029e-05	5.13943e-06	1.25976e-05	4.10252e-06
1447.62	-9.7252e-06	7.94163e-06	-1.14908e-05	-1.22672e-05	-1.51171e-05	-8.58708e-06	5.67622e-06	3.33441e-07	-7.77886e-06	-2.65041e-05	1.21086e-05	-2.85715e-05	-2.40211e-05	-1.05967e-05	-8.5654e-06	3.67178e-07	1.71426e-05	-7.07029e-08	3.02199e-06	8.55409e-06	-1.36675e-05	-1.79047e-05	-5.91201e-06	1.20385e-05	1.05456e-05	-1.30639e-05	-3.25814e-05	-3.91013e-05	-9.92885e-06	9.85275e-06	5.90772e-06	2.85242e-05	-3.3128e-05	-1.06367e-05	-4.23946e-06	3.06149e-05	4.78139e-06	1.04866e-05	9.6631e-06	-1.74634e-05	8.50547e-06	2.08334e-05	2.24e-05	3.11811e-06	-1.17046e-06	3.3969e-06	5.37161e-06	8.67706e-06	-1.74055e-05
1448.9	-7.2141e-06	1.89474e-05	-1.76852e-05	-1.25443e-05	-8.95943e-06	-1.14363e-05	4.19983e-06	1.24136e-05	-9.23677e-06	-2.89656e-05	1.57346e-05	-4.23633e-05	-1.6293e-05	-7.47997e-06	-1.18082e-05	-1.40435e-06	1.2526e-05	2.88458e-06	-1.04002e-05	1.45589e-05	-1.6211e-05	-1.77999e-05	-5.10501e-06	8.65018e-06	1.35535e-05	-9.19604e-06	-2.05941e-05	-3.61822e-05	-3.32687e-06	-8.09665e-06	6.04806e-06	3.54029e-05	-2.6529e-05	-2.04851e-05	-3.12756e-06	2.66539e-05	-1.12629e-05	9.57819e-06	7.03628e-06	-6.89434e-06	8.77088e-06	1.39477e-05	1.61249e-05	5.36353e-06	5.04481e-07	7.77588e-06	3.4038e-06	3.35652e-06	-2.75135e-05
1450.19	-4.99101e-06	2.63531e-05	-2.36797e-05	-1.56214e-05	-7.00172e-06	-1.16855e-05	1.92344e-06	1.46938e-05	-9.09469e-06	-2.4627e-05	1.63606e-05	-4.4955e-05	-3.6492e-07	-2.76324e-06	-1.3451e-05	-2.17588e-06	7.70937e-06	5.63985e-06	-1.10224e-05	1.53637e-05	-1.81545e-05	-1.72952e-05	1.702e-06	7.86191e-06	1.81615e-05	-4.92822e-06	-9.80691e-06	-3.14631e-05	-5.24877e-07	-2.50461e-05	5.98841e-06	4.12816e-05	-1.653e-05	-2.61335e-05	1.8434e-07	1.5493e-05	-1.61072e-05	4.86974e-06	5.60946e-06	3.87472e-06	1.06363e-05	-1.73797e-06	9.24978e-06	8.40895e-06	1.77942e-06	5.55487e-06	-1.96402e-06	-1.64018e-07	-2.56215e-05
1451.47	-2.88791e-06	2.87589e-05	-2.56741e-05	-2.14985e-05	1.20873e-06	-9.33476e-06	-9.52949e-07	1.1974e-05	-8.3526e-06	-1.62885e-05	1.47867e-05	-3.55467e-05	-4.30405e-06	4.3535e-06	-1.10938e-05	-2.14741e-06	4.09274e-06	6.39513e-06	5.15535e-06	1.37685e-05	-1.9298e-05	-1.49904e-05	9.70901e-06	8.87364e-06	2.21694e-05	-1.66041e-06	-4.21968e-06	-2.7344e-05	1.47711e-06	-3.59955e-05	5.92875e-06	4.65604e-05	-5.93102e-06	-2.81819e-05	3.29624e-06	4.93198e-06	-1.35516e-05	7.61287e-07	4.98264e-06	1.12438e-05	1.43017e-05	-1.74904e-05	7.17468e-06	1.06544e-05	3.05437e-06	-4.66152e-07	5.87874e-06	3.12764e-07	-1.59295e-05
1452.76	-1.05682e-06	2.57646e-05	-2.16686e-05	-2.97756e-05	1.21917e-06	-5.18399e-06	-3.82934e-06	9.45419e-06	-7.21052e-06	-7.5499e-06	1.24127e-05	-1.83385e-05	-7.24318e-06	1.12702e-05	-4.93664e-06	-1.31894e-06	1.47611e-06	4.35041e-06	6.12899e-06	1.27732e-05	-1.86415e-05	-9.28563e-06	1.1716e-05	9.68536e-06	2.35773e-05	2.07411e-07	-4.63245e-06	-2.44249e-05	4.2791e-06	-3.83449e-05	6.14428e-06	4.94391e-05	2.26799e-06	-2.66303e-05	8.91475e-06	2.17099e-06	-9.79587e-06	6.52832e-07	3.95582e-06	1.40129e-05	1.77671e-05	-3.26429e-05	8.44922e-07	8.34337e-06	-5.0874e-06	-7.08717e-06	1.15215e-05	3.58955e-06	-5.23747e-06
1454.05	-2.0172e-07	1.77703e-05	-1.2863e-05	-3.88527e-05	-2.77039e-06	1.36678e-06	-5.30573e-06	1.05344e-05	-5.46843e-06	-1.01135e-06	1.04387e-05	-8.13238e-07	-1.17823e-05	1.55723e-05	3.22055e-06	5.09534e-07	-7.40512e-07	1.50568e-06	1.35026e-05	1.4178e-05	-1.4985e-05	-5.80864e-07	4.72303e-06	8.09709e-06	2.15853e-05	-3.46909e-07	-8.64522e-06	-2.33058e-05	7.68109e-06	-3.32943e-05	7.15981e-06	4.69179e-05	6.067e-06	-2.06787e-05	7.73326e-06	9.61001e-06	-9.84019e-06	4.14438e-06	8.52611e-07	1.35819e-05	1.84325e-05	-4.23954e-05	1.91516e-06	6.03238e-06	-7.82916e-06	-1.09082e-05	1.59643e-05	6.26633e-06	4.54535e-07
1455.33	-1.31462e-06	5.77609e-06	-3.05744e-06	-4.63298e-05	-5.95994e-06	-4.1403e-06	-3.15255e-06	1.54146e-05	-3.12634e-06	2.1272e-06	8.46476e-06	1.1912e-05	-1.79214e-05	1.18745e-05	1.03777e-05	4.28738e-06	-5.9583e-08	-1.39909e-05	1.92763e-05	1.81828e-05	-8.32857e-06	9.9239e-06	-8.26997e-06	2.90882e-06	1.69932e-05	-2.90123e-06	-1.1058e-05	-2.51867e-05	9.48308e-06	-2.50437e-05	8.97534e-06	3.73966e-05	5.26601e-06	-9.12715e-06	3.51767e-07	1.20173e-05	-1.42845e-05	8.23592e-06	-5.4506e-06	1.2151e-05	1.4498e-05	-4.47478e-05	8.38541e-06	5.52139e-06	-3.97092e-06	-9.72921e-06	1.9407e-05	6.94311e-06	1.78719e-05
1456.62	-5.05953e-06	-6.61817e-06	4.14812e-06	-4.94068e-05	-4.7495e-06	-5.84738e-06	1.20062e-06	2.16948e-05	-1.78426e-06	2.66575e-06	4.69079e-06	1.74372e-05	-2.34606e-05	1.17658e-06	1.47349e-05	8.66522e-06	1.02135e-06	-2.30875e-05	1.86499e-05	2.41876e-05	1.27913e-07	2.02287e-05	-2.0863e-05	-4.07946e-06	1.14011e-05	-6.05555e-06	-7.67077e-06	-2.98676e-05	7.68506e-06	-1.69931e-05	9.99086e-06	2.26753e-05	1.46501e-06	8.62444e-06	-8.82972e-06	1.76246e-05	-1.91288e-05	9.72747e-06	-1.39538e-05	1.112e-05	6.76338e-06	-3.95003e-05	1.72557e-05	7.81039e-06	4.08732e-06	-1.95022e-06	2.18498e-05	5.81989e-06	2.66892e-05
1457.9	-1.12764e-05	-1.54124e-05	4.55368e-06	-4.60839e-05	-1.39054e-07	-5.35446e-06	6.5538e-06	2.55749e-05	-2.64217e-06	1.2043e-06	-1.48318e-06	1.79624e-05	-2.59997e-05	-1.21213e-05	1.54921e-05	1.34431e-05	2.90228e-06	-2.3584e-05	1.10235e-05	3.01924e-05	9.18439e-06	2.87334e-05	-2.8056e-05	-8.66773e-06	6.80905e-06	-7.80987e-06	2.71646e-06	-3.63486e-05	2.48705e-06	-1.09425e-05	9.00639e-06	7.15408e-06	-3.13598e-06	1.03351e-05	-1.42112e-05	2.04319e-05	-1.83731e-05	7.81902e-06	-2.2057e-05	1.00891e-05	-2.5712e-06	-2.88527e-05	2.43259e-05	1.24994e-05	1.09456e-05	-1.00914e-05	8.92675e-06	3.69667e-06	2.81066e-05
1459.19	-1.87733e-05	-1.78067e-05	-3.04076e-06	-3.6161e-05	4.07139e-06	-4.06154e-06	1.1107e-05	2.44551e-05	-6.70009e-06	-2.25715e-06	-8.85715e-06	1.76877e-05	-2.39388e-05	-2.20192e-05	1.30493e-05	1.74209e-05	4.9832e-06	-1.62806e-05	-8.02812e-07	3.35972e-05	1.94409e-05	3.38382e-05	-2.90489e-05	-7.456e-06	4.41697e-06	-6.76419e-06	1.73037e-05	-4.30295e-05	-2.91096e-06	-6.4919e-06	5.02192e-06	-5.36718e-06	-6.93697e-06	1.16458e-05	-1.23927e-05	1.62392e-05	-1.02175e-05	3.51056e-06	-2.67602e-05	6.85818e-06	-1.03058e-05	-1.68052e-05	2.69961e-05	1.75884e-05	1.26038e-05	-8.83265e-06	-1.59627e-06	-2.26546e-07	2.25239e-05
1460.47	-2.56382e-05	-1.38009e-05	-1.58352e-05	-2.16381e-05	4.68183e-06	-2.36862e-06	1.34601e-05	1.87353e-05	-9.94542e-06	-4.79119e-06	-1.46343e-05	1.78129e-05	-1.7678e-05	-2.37171e-05	7.8065e-06	1.81987e-05	5.26413e-06	-5.77717e-06	3.3378e-06	3.09378e-05	2.98332e-05	3.5143e-05	-2.64419e-05	-1.04428e-06	5.6249e-06	-4.11851e-06	3.08909e-05	-4.81104e-05	-5.70897e-06	-3.04131e-06	-1.16255e-06	-1.32884e-05	-8.93797e-06	5.75647e-06	-3.1742e-06	5.64655e-06	1.33823e-06	-3.97892e-07	-2.60634e-05	-5.72758e-07	-1.36405e-05	-8.15766e-06	2.42664e-05	2.06774e-05	8.26203e-06	2.26131e-07	-6.91929e-06	-5.14976e-06	1.23413e-05
1461.76	-3.00071e-05	-4.1952e-06	-2.88296e-05	-6.71519e-06	1.69228e-06	3.24296e-07	1.30133e-05	1.10155e-05	-1.41908e-05	-7.92524e-06	-1.52114e-05	1.73381e-05	-9.81709e-06	-1.7015e-05	5.6369e-07	1.49766e-05	2.14506e-06	3.32627e-06	4.27842e-06	2.10784e-05	3.82255e-05	3.32477e-05	-2.36349e-05	6.16745e-06	1.20328e-05	-1.67283e-06	3.86781e-05	-4.87913e-05	-4.70698e-06	4.09286e-07	-6.54702e-06	-1.66097e-05	-8.53896e-06	1.16143e-05	-6.63659e-06	-4.06049e-06	9.69392e-06	-1.70635e-06	-1.99666e-05	-7.47592e-06	-1.19752e-05	-4.91012e-06	1.69366e-05	2.15664e-05	-7.97339e-08	1.16849e-05	-5.64232e-06	-9.07298e-06	2.1586e-06
1463.04	-3.0928e-05	8.41055e-06	-3.78241e-05	4.20772e-06	-2.89728e-06	3.01722e-06	1.07665e-05	3.49571e-06	-1.62361e-05	-8.85929e-06	-9.38855e-06	1.48633e-05	-3.35622e-06	-6.11283e-06	-8.27912e-06	9.35443e-06	-3.97401e-06	8.42969e-06	6.19038e-07	7.21904e-06	4.16178e-05	2.87525e-05	-2.22279e-05	9.97917e-06	2.32408e-05	-2.27152e-07	3.88654e-05	-4.30722e-05	-1.30499e-06	4.25988e-06	-7.73149e-06	-1.6531e-05	-6.53995e-06	7.87208e-06	-4.89897e-06	-9.36753e-06	1.10496e-05	-1.48005e-08	-1.16699e-05	-1.45791e-05	-5.70985e-06	-6.66258e-06	8.00686e-06	2.08554e-05	-8.6215e-06	1.89437e-05	1.03466e-06	-9.3962e-06	-3.02405e-06
1464.33	-2.8665e-05	2.06163e-05	-4.10185e-05	6.33063e-06	-6.08684e-06	4.11013e-06	7.91968e-06	-1.82411e-06	-1.42814e-05	-5.39334e-06	-3.6568e-07	9.58857e-06	-1.69535e-06	2.58928e-06	-1.89219e-05	3.73227e-06	-9.89308e-06	9.73313e-06	-7.44035e-06	-5.64035e-06	3.94101e-05	2.24573e-05	-2.22209e-05	8.5909e-06	3.52487e-05	2.22221e-07	3.26563e-05	-3.3169e-05	1.67005e-06	8.43832e-06	-4.66089e-06	-1.42552e-05	-5.32686e-06	3.43969e-07	-1.72883e-06	-8.67457e-06	4.60529e-06	3.67675e-06	-4.97306e-06	-1.94822e-05	3.35546e-06	-1.0015e-05	8.77107e-07	1.93444e-05	-1.35633e-05	1.54025e-05	9.31164e-06	-4.71942e-06	5.93294e-07
1465.62	-2.44419e-05	2.8822e-05	-4.0813e-05	-2.74646e-06	-6.67639e-06	1.40305e-06	4.87285e-06	-4.14392e-06	-9.92676e-06	8.72615e-07	7.05719e-06	1.7138e-06	2.81542e-06	5.4914e-06	-3.19647e-05	-8.9883e-08	-1.22122e-05	7.63656e-06	-1.72997e-05	-1.44997e-05	3.18024e-05	1.53621e-05	-2.30139e-05	3.20263e-06	4.36566e-05	-7.28405e-07	2.22472e-05	-2.40658e-05	2.6451e-06	1.20168e-05	-1.99028e-06	-9.65718e-06	-8.31376e-06	-6.18414e-06	-2.35868e-06	-4.18161e-06	1.63546e-06	-1.32737e-06	1.12032e-06	-2.01854e-05	1.12208e-05	-1.15675e-05	-1.85265e-06	1.64334e-05	-1.3105e-05	-1.73873e-06	1.37886e-05	3.15736e-06	-1.62018e-05
1466.9	-1.97628e-05	3.02278e-05	-4.08074e-05	-2.12235e-05	-4.86595e-06	5.87705e-06	1.42603e-06	-3.26373e-06	-6.97209e-06	6.13857e-06	9.48005e-06	-7.56098e-06	-4.738e-07	2.79352e-06	-4.64075e-05	-9.12041e-07	-8.93122e-06	1.53999e-06	-2.49591e-05	-1.93591e-05	2.07947e-05	8.06683e-06	-2.44069e-05	-2.98565e-06	4.44645e-05	-2.27903e-06	9.63814e-06	-2.03626e-05	2.82014e-06	1.43952e-05	-4.31967e-06	-3.4592e-06	-1.69007e-05	-9.11225e-06	3.85026e-07	4.56304e-06	-2.13437e-06	-4.13149e-06	2.21371e-06	-1.58886e-05	1.44861e-05	-8.11996e-06	2.17592e-07	1.17224e-05	-8.84678e-06	-4.42992e-06	1.20656e-05	1.04341e-05	-2.0997e-05
1468.19	-1.57317e-05	2.40335e-05	-4.28019e-05	-4.29006e-05	-1.8555e-06	4.55105e-06	-3.22079e-06	2.1646e-07	-6.81743e-06	7.20452e-06	6.30292e-06	-1.68357e-05	-8.76302e-06	-2.90437e-06	-5.96504e-05	-9.94944e-06	-7.32177e-06	1.03545e-06	-2.68185e-05	-2.00185e-05	9.78704e-06	1.17159e-06	-2.61999e-05	-6.17392e-06	3.62725e-05	-2.62966e-06	-3.37094e-06	-2.28594e-05	3.99519e-06	1.53736e-05	-1.28491e-05	3.53879e-06	-2.90876e-05	-9.04036e-06	-5.27126e-06	1.01077e-05	-2.7042e-06	-4.1356e-06	1.07092e-07	-7.19174e-06	1.21514e-05	1.27576e-07	-1.05735e-06	6.61145e-06	-4.58855e-06	-1.17211e-05	6.14257e-06	1.31109e-05	-1.53921e-05
1469.47	-1.26286e-05	1.16393e-05	-4.53963e-05	-6.07777e-05	1.15494e-06	-5.74946e-07	-9.06762e-06	-5.66521e-06	-7.46276e-06	5.27047e-06	3.25789e-07	-2.45105e-05	-1.74522e-05	-9.00225e-06	-6.74932e-05	-1.39868e-05	-9.12324e-07	-4.86909e-06	-2.24779e-05	-1.66779e-05	2.57934e-06	-4.12364e-06	-2.73929e-05	-4.36219e-06	2.16804e-05	-3.80286e-07	-1.398e-05	-2.87562e-05	6.97023e-06	1.61521e-05	-2.25785e-05	1.13368e-05	-3.94745e-05	-7.76847e-06	-1.45276e-05	1.26523e-05	5.25973e-07	-1.33972e-06	-2.39952e-06	2.9051e-06	5.8167e-06	1.11751e-05	-2.33229e-06	-9.65629e-06	-2.73031e-06	-1.44123e-05	1.61954e-06	1.05877e-05	-4.18724e-06
1470.76	-1.00535e-05	-3.55499e-06	-4.53907e-05	-6.92548e-05	2.96538e-06	-5.90095e-06	-1.39569e-05	-1.13469e-05	-4.5081e-06	-4.59905e-06	-3.05135e-06	-2.91853e-05	-2.17415e-05	-1.15001e-05	-6.6536e-05	-1.30242e-05	7.69713e-06	-1.39736e-05	-1.45373e-05	-9.73726e-06	1.57165e-06	-6.21887e-06	-2.69859e-05	8.49532e-07	5.48833e-06	4.66909e-06	-1.97891e-05	-3.2853e-05	1.05453e-05	1.81305e-05	-2.59079e-05	1.95348e-05	-4.22614e-05	-6.69658e-06	-2.05838e-05	1.4797e-05	4.55615e-06	2.25617e-06	-3.30614e-06	1.14019e-05	-1.71799e-06	2.02227e-05	-4.20724e-06	-1.9324e-05	-2.47207e-06	-5.30348e-06	2.89652e-06	4.46449e-06	6.41762e-06
1472.04	-7.38238e-06	-1.73492e-05	-3.91852e-05	-6.67319e-05	3.57583e-06	-7.82694e-06	-1.34462e-05	-1.78286e-05	6.24657e-06	-9.06857e-06	7.71523e-07	-2.96601e-05	-1.98307e-05	-7.79801e-06	-5.63788e-05	-8.46164e-06	1.59066e-05	-2.18782e-05	-7.79665e-06	-1.19665e-06	7.16396e-06	-3.9141e-06	-2.33789e-05	5.66126e-06	-8.10374e-06	1.09185e-05	-1.91982e-05	-3.17498e-05	1.27203e-05	2.1509e-05	-1.70372e-05	2.71328e-05	-3.42483e-05	-6.02468e-06	-1.88401e-05	1.81416e-05	1.28377e-05	3.85205e-06	-3.01275e-06	1.64988e-05	-7.85268e-06	2.48702e-05	-5.28218e-06	-2.05918e-05	-2.01383e-06	-7.89863e-06	3.50137e-06	-6.5873e-07	1.08225e-05
1473.33	-4.31129e-06	-2.53435e-05	-2.57796e-05	-5.5009e-05	6.65209e-06	-5.75295e-06	-5.53546e-06	-2.49102e-05	3.32014e-06	-6.53809e-06	2.27154e-06	-2.55348e-05	-1.27199e-05	2.1041e-06	-4.04216e-05	-2.69904e-06	2.0316e-05	-2.39827e-05	-6.05603e-06	7.74397e-06	1.77563e-05	3.59067e-06	-1.63719e-05	6.07298e-06	-1.54958e-05	1.73678e-05	-1.16073e-05	-2.44466e-05	1.14954e-05	2.56874e-05	2.63336e-06	3.19307e-05	-1.64352e-05	-4.55279e-06	-8.89643e-06	2.04863e-05	1.53192e-05	1.04794e-06	7.21744e-06	1.75956e-05	-1.05874e-05	2.57177e-05	-3.15712e-06	-1.56595e-05	-1.3556e-06	-3.69378e-06	6.30622e-06	-1.58195e-06	4.42735e-06
1474.62	-1.08819e-06	-2.53378e-05	-7.17406e-06	-3.78861e-05	7.12836e-06	-7.89435e-08	8.17526e-06	-2.91919e-05	5.99371e-06	7.92386e-07	7.17155e-06	-1.78096e-05	-4.20914e-06	1.50062e-05	-2.34644e-05	2.06356e-06	1.87255e-05	-1.92873e-05	-1.05154e-05	1.60846e-05	3.01486e-05	1.56954e-05	-8.21409e-06	1.07944e-06	-1.52884e-05	2.28172e-05	5.83664e-07	-1.33434e-05	6.27042e-06	2.96658e-05	2.5904e-05	3.17287e-05	5.1779e-06	-1.0809e-06	4.44728e-06	1.8431e-05	1.36007e-05	-3.69993e-07	1.24476e-05	1.52924e-05	-9.32205e-06	2.67653e-05	3.76794e-06	-1.09272e-05	7.60954e-06	-4.88922e-07	6.11108e-06	1.49483e-06	1.36007e-05
1475.9	1.57491e-06	-1.7932e-05	1.24315e-05	-1.99632e-05	5.20462e-06	-5.38612e-06	2.2886e-05	-2.62736e-05	9.26729e-06	7.92286e-06	1.04716e-05	-9.08439e-06	1.10164e-06	2.69083e-05	-1.07072e-05	4.22617e-06	9.93493e-06	-1.11918e-05	-1.95748e-05	2.36252e-05	4.05409e-05	2.94002e-05	-8.56337e-07	-7.9141e-06	-9.48094e-06	2.60666e-05	1.21746e-05	-3.24022e-06	-1.57509e-06	3.18443e-05	4.43746e-05	2.59267e-05	2.3591e-05	4.39099e-06	1.2791e-05	1.03756e-05	1.10822e-05	-1.78792e-06	1.12778e-05	1.05893e-05	-5.25674e-06	3.12128e-05	1.3093e-05	1.79983e-06	1.21747e-05	1.28682e-05	1.58682e-05	4.97161e-06	1.11741e-05
1477.19	2.854e-06	-5.52627e-06	2.90371e-05	-4.64025e-06	2.68089e-06	-8.0933e-06	3.41967e-05	-1.57552e-05	8.74086e-06	1.12533e-05	1.01716e-05	-2.55917e-06	-1.35937e-06	3.252e-05	-5.15003e-06	3.18877e-06	-5.05562e-06	-4.69633e-06	-3.06342e-05	2.87658e-05	4.59332e-05	4.0105e-05	4.50142e-06	-1.65076e-05	-1.47351e-06	2.57159e-05	1.77655e-05	2.26298e-06	-9.4206e-06	3.08227e-05	5.34452e-05	1.73247e-05	3.48169e-05	7.21688e-06	2.02084e-05	-3.48938e-06	9.56371e-06	-2.05854e-07	5.10802e-06	5.88612e-06	2.08569e-07	3.96604e-05	2.00181e-05	5.72691e-06	1.17398e-05	1.82253e-05	1.74253e-05	6.9843e-06	3.1475e-06
1478.47	2.1331e-06	8.87947e-06	3.86426e-05	5.88266e-06	1.75715e-06	-7.80049e-06	3.91074e-05	-1.4369e-06	3.21443e-06	1.11838e-05	7.0716e-06	-1.43394e-06	-9.82039e-06	3.09316e-05	-6.99284e-06	-6.48632e-07	-2.38462e-05	-2.80087e-06	-4.12936e-05	3.09064e-05	4.53255e-05	4.40097e-05	7.25918e-06	-2.13012e-05	5.33393e-06	2.25653e-05	1.51564e-05	2.36617e-06	-1.50661e-05	2.74011e-05	5.27158e-05	9.3227e-06	3.76428e-05	8.44276e-06	1.58259e-05	-1.41544e-05	6.51955e-06	3.77622e-06	-2.46179e-06	3.58296e-06	5.47388e-06	4.91079e-05	1.95431e-05	2.85398e-06	7.90494e-06	1.75823e-05	1.21823e-05	5.79699e-06	-5.27911e-06
1479.76	-7.71807e-07	2.28852e-05	3.98482e-05	1.10056e-05	3.83341e-06	-4.10767e-06	3.62181e-05	1.00814e-05	-5.512e-06	9.9143e-06	3.17162e-06	-5.90872e-06	-2.16814e-05	2.23432e-05	-1.32356e-05	2.76024e-07	-3.72767e-05	-4.50541e-06	-5.01529e-05	3.00471e-05	3.95178e-05	4.07145e-05	6.61694e-06	-2.02947e-05	9.14136e-06	1.84147e-05	5.74735e-06	-6.67665e-07	-1.71116e-05	2.41796e-05	4.53864e-05	4.72069e-06	3.44686e-05	6.66865e-06	4.4433e-06	-1.66193e-05	5.87539e-06	7.55828e-06	-7.8316e-06	4.87979e-06	8.73919e-06	5.49554e-05	9.06817e-06	-1.81894e-06	5.07007e-06	1.41394e-05	4.93943e-06	2.40967e-06	-1.13057e-05
1481.04	-5.58871e-06	3.3891e-05	3.32537e-05	1.07285e-05	9.30968e-06	7.85154e-07	2.59289e-05	1.83776e-05	4.01098e-06	8.24478e-06	4.71634e-07	-1.35835e-05	-3.29424e-05	9.7548e-06	-1.92785e-05	-7.9932e-07	-4.49071e-05	-7.00995e-06	-5.64123e-05	2.71877e-05	3.09101e-05	3.16193e-05	2.17469e-06	-1.36883e-05	1.09488e-05	1.62641e-05	-5.26173e-06	-3.7015e-06	-1.55571e-05	2.3558e-05	3.6257e-05	3.71868e-06	2.90945e-05	1.89454e-06	-6.93926e-06	-1.02843e-05	6.23123e-06	1.54867e-05	-9.80141e-06	8.37663e-06	8.2045e-06	5.3403e-05	3.61453e-06	-4.09187e-06	6.23521e-06	9.69652e-06	2.96519e-07	-7.77641e-07	-1.49323e-05
1482.33	-1.15976e-05	3.96967e-05	2.08593e-05	6.4514e-06	1.57859e-05	4.07797e-06	1.06396e-05	1.48737e-05	9.73395e-06	4.77526e-06	-8.2835e-07	-2.14583e-05	-4.04034e-05	-2.23358e-06	-2.17213e-05	-3.87466e-06	-4.37376e-05	-8.11448e-06	-6.02717e-05	2.19283e-05	2.11024e-05	2.11241e-05	-4.26755e-06	-3.68181e-06	1.13562e-05	1.75134e-05	-1.28708e-05	-3.33534e-06	-1.28026e-05	2.49365e-05	2.89276e-05	4.91667e-06	2.43204e-05	-4.07958e-06	-1.27218e-05	4.50694e-07	5.38707e-06	1.70151e-05	-9.37122e-06	1.12735e-05	3.26981e-06	4.30505e-05	-7.03911e-06	-3.36479e-06	1.04003e-05	4.25361e-06	2.53607e-07	-1.76495e-06	-1.6959e-05
1483.61	-1.77425e-05	3.75024e-05	6.46485e-06	-2.56904e-08	1.96622e-05	4.57079e-06	-6.2497e-06	1.96984e-06	1.02569e-05	-2.09427e-06	-1.92833e-06	-2.7933e-05	-4.40645e-05	-1.0022e-05	-2.01641e-05	-8.75001e-06	-3.49681e-05	-9.87074e-06	-6.19311e-05	1.48689e-05	1.04947e-05	1.36288e-05	-9.50979e-06	5.72465e-06	1.03637e-05	2.21628e-05	-1.44799e-05	6.30818e-07	-1.22481e-05	2.57149e-05	2.41982e-05	5.11465e-06	2.13463e-05	-8.05369e-06	-1.17044e-05	8.38571e-06	2.54291e-06	1.23436e-05	-7.54102e-06	9.77031e-06	-6.46487e-06	2.6298e-05	-1.68928e-05	-1.23772e-06	1.37655e-05	-1.9893e-06	3.2107e-06	-1.52268e-07	-1.79856e-05
1484.9	-2.28394e-05	2.71082e-05	-5.72959e-06	-6.10278e-06	1.77385e-05	3.46361e-06	-2.2139e-05	-1.3734e-05	5.37991e-06	-2.93735e-06	-4.60587e-07	-3.12078e-05	-4.63255e-05	-1.26103e-05	-1.60069e-05	-1.40254e-05	-2.17986e-05	-1.1227e-05	-6.13905e-05	7.60952e-06	-9.12949e-07	1.21336e-05	-1.1152e-05	1.13311e-05	7.57111e-06	2.78122e-05	-1.1489e-05	6.39698e-06	-1.54936e-05	2.42933e-05	2.14688e-05	2.31264e-06	1.95722e-05	-7.6278e-06	-5.88695e-06	8.12073e-06	9.87569e-08	4.672e-06	-3.91083e-06	3.06714e-06	-1.85996e-05	7.54558e-06	-2.05464e-05	8.93594e-08	1.29306e-05	-6.83222e-06	7.56778e-06	3.86042e-06	-1.66122e-05
1486.19	-2.58323e-05	1.11139e-05	-1.3724e-05	-9.57987e-06	1.06602e-05	1.92226e-06	-3.40283e-05	-2.52379e-05	-2.29712e-06	-5.38044e-06	-1.19284e-06	-2.90826e-05	-5.01865e-05	-1.09987e-05	-1.10497e-05	-1.77007e-05	-8.02903e-06	-1.39832e-05	-5.76499e-05	2.35014e-06	-1.03206e-05	1.64384e-05	-8.99428e-06	1.25376e-05	4.17854e-06	3.20616e-05	-6.29805e-06	1.19631e-05	-2.07391e-05	2.18718e-05	2.03394e-05	-2.28937e-06	1.79981e-05	-1.40192e-06	-6.87732e-06	1.49061e-05	1.8546e-06	-1.39957e-06	-1.22751e-05	-4.83602e-06	-2.89343e-05	-8.00688e-06	-1.52e-05	1.64345e-08	7.09574e-06	-6.87513e-06	1.25249e-05	9.27311e-06	-1.10388e-05
1487.47	-2.60412e-05	-5.48033e-06	-1.81185e-05	-8.65696e-06	2.98201e-06	3.80905e-07	-3.97175e-05	-2.95418e-05	-7.77414e-06	-4.62353e-06	-3.72509e-06	-1.99574e-05	-5.58475e-05	-6.98711e-06	-6.89251e-06	-1.8176e-05	2.7405e-06	-1.77395e-05	-5.01092e-05	-5.09248e-07	-1.43283e-05	2.51431e-05	-4.23652e-06	1.0344e-05	1.98598e-06	3.47109e-05	-1.50712e-06	1.67293e-05	-2.43847e-05	2.12502e-05	2.061e-05	-5.29138e-06	1.6024e-05	8.82397e-06	-7.66769e-06	1.32915e-05	-5.62144e-07	-8.63139e-06	-1.44394e-05	-8.13918e-06	-3.26689e-05	-1.71593e-05	-1.03352e-05	-1.05649e-06	-9.39121e-07	1.28196e-06	1.8082e-05	1.44858e-05	-8.6542e-07
1488.76	-2.34501e-05	-1.78746e-05	-2.11129e-05	-3.13404e-06	-1.12261e-05	9.87077e-06	-3.86068e-05	-2.82456e-05	-6.85116e-06	2.93339e-06	-7.65735e-06	-5.43213e-06	-5.99085e-05	-2.57549e-06	-6.13532e-06	-1.58514e-05	7.71002e-06	-2.02958e-05	-3.91686e-05	-5.68631e-07	-1.1336e-05	3.46479e-05	1.12124e-06	6.95049e-06	4.19342e-06	3.77603e-05	1.6838e-06	2.10955e-05	-2.40302e-05	2.48287e-05	2.20806e-05	-5.09339e-06	1.40499e-05	1.96499e-05	-7.85805e-06	7.07691e-06	3.02111e-06	-8.86322e-06	-1.06036e-05	-4.04235e-06	-2.84036e-05	-1.89118e-05	3.29578e-07	-1.32941e-06	-7.17399e-06	9.53952e-06	1.55395e-05	1.74985e-05	1.1308e-05
1490.04	-1.8747e-05	-2.28688e-05	-2.53074e-05	4.98887e-06	-1.90342e-05	1.61606e-05	-3.18961e-05	-2.53495e-05	1.27181e-06	1.56903e-05	-1.31896e-05	1.10931e-05	-5.75696e-05	1.03612e-06	-1.07781e-05	-1.11267e-05	5.47955e-06	-2.0052e-05	-2.78125e-05	2.78755e-06	-3.95293e-06	4.19527e-05	5.87899e-06	2.95695e-06	1.26009e-05	4.34097e-05	3.27472e-06	2.54616e-05	-2.06757e-05	3.24071e-05	2.49512e-05	-2.4954e-06	1.30757e-05	2.80757e-05	-6.44842e-06	8.62301e-07	9.20437e-06	-3.49505e-06	-4.16792e-06	6.45449e-06	-1.69383e-05	-1.52643e-05	1.21944e-05	-1.60234e-06	-1.00089e-05	2.25971e-05	1.31971e-05	1.73112e-05	2.08813e-05
1491.33	-1.30599e-05	-2.00631e-05	-3.05018e-05	1.31118e-05	-2.02423e-05	1.68505e-05	-2.15854e-05	-2.46534e-05	4.49351e-06	1.9086e-05	-1.95219e-05	2.48183e-05	-4.68306e-05	3.84774e-06	-2.00209e-05	-3.80207e-06	-2.95093e-06	-1.66083e-05	-1.92563e-05	1.03437e-05	4.03017e-06	4.5325e-05	9.43675e-06	-2.36595e-07	2.78083e-05	5.2859e-05	4.26564e-06	3.04278e-05	-1.75212e-05	4.19855e-05	2.90219e-05	9.02585e-07	1.43016e-05	3.39016e-05	-2.83878e-06	-7.52307e-07	1.33876e-05	3.27313e-06	2.67807e-07	1.75513e-05	-3.47301e-06	-8.61672e-06	2.10592e-05	-8.36211e-06	-9.64372e-06	3.58546e-05	1.08546e-05	1.45239e-05	2.42547e-05
1492.61	-7.54085e-06	-1.12574e-05	-3.38962e-05	1.90347e-05	-1.66504e-05	1.27404e-05	-9.27467e-06	-2.63572e-05	9.11521e-06	1.88817e-05	-2.44541e-05	3.23435e-05	-2.94916e-05	6.65936e-06	-3.06637e-05	6.12258e-06	-1.31814e-05	-1.17645e-05	-1.57001e-05	2.08999e-05	9.61326e-06	4.60974e-05	1.15945e-05	-1.43014e-06	4.56157e-05	6.61084e-05	4.85656e-06	3.55939e-05	-1.79667e-05	5.1164e-05	3.36925e-05	4.50057e-06	1.77275e-05	3.73275e-05	-8.90014e-06	4.63309e-06	1.25709e-05	6.0413e-06	-9.64651e-08	2.42482e-05	6.5923e-06	-1.16918e-06	2.4924e-05	-1.45219e-05	-7.47858e-06	4.65122e-05	7.71218e-06	1.23365e-05	2.12281e-05
1493.9	-2.97376e-06	3.4839e-07	-3.08907e-05	2.13576e-05	-1.06585e-05	8.03024e-06	3.43605e-06	-2.74611e-05	1.19369e-05	1.36773e-05	-2.41864e-05	3.28688e-05	-9.7526e-06	1.1071e-05	-3.99066e-05	1.60472e-05	-1.98119e-05	-7.52076e-06	-1.71439e-05	3.24561e-05	1.29964e-05	4.56697e-05	1.23523e-05	1.76323e-07	5.94232e-05	8.13578e-05	5.24748e-06	3.97601e-05	-2.20122e-05	5.87424e-05	3.69631e-05	9.29856e-06	2.19534e-05	3.93534e-05	-1.09615e-05	-5.9746e-06	6.35414e-06	3.40948e-06	-4.46074e-06	2.3945e-05	9.25762e-06	6.87836e-06	2.49888e-05	-1.88817e-05	-3.71345e-06	5.23697e-05	3.76974e-06	1.49492e-05	1.42015e-05
1495.19	4.49341e-07	1.05541e-05	-1.94851e-05	1.96805e-05	-4.06665e-06	-2.64789e-06	1.49468e-05	-2.31649e-05	1.09586e-05	3.87303e-06	-1.67186e-05	2.9994e-05	7.58638e-06	1.92826e-05	-4.63494e-05	2.13719e-05	-1.82424e-05	-5.27701e-06	-2.11877e-05	4.32123e-05	1.61795e-05	4.4242e-05	1.231e-05	3.98278e-06	6.52306e-05	9.70072e-05	5.8384e-06	4.11263e-05	-2.60577e-05	6.43208e-05	3.70337e-05	1.68966e-05	2.41793e-05	4.09793e-05	-1.00229e-05	-1.03823e-05	8.06736e-06	-2.22235e-06	-9.22501e-06	1.82418e-05	4.32293e-06	1.55259e-05	2.26536e-05	-1.92414e-05	-5.69199e-06	5.22273e-05	1.4273e-06	2.55619e-05	6.55395e-06
1496.47	3.04044e-06	1.67599e-05	-1.07957e-06	1.54034e-05	2.32524e-06	-6.92601e-06	2.32575e-05	-1.04688e-05	5.38031e-06	-8.53129e-06	-3.45086e-06	2.83192e-05	1.87254e-05	3.14942e-05	-5.05922e-05	1.90965e-05	-5.47283e-06	-4.43327e-06	-2.30315e-05	5.27685e-05	2.15625e-05	3.94144e-05	1.22678e-05	8.98924e-06	6.3638e-05	0.000111657	8.02932e-06	3.96924e-05	-2.41032e-05	6.90993e-05	3.37043e-05	2.72945e-05	2.22052e-05	4.40052e-05	-7.48421e-06	-1.079e-05	8.38058e-06	-6.05417e-06	-1.05893e-05	1.01387e-05	-5.41176e-06	2.45734e-05	1.89184e-05	-1.30012e-05	-3.47054e-06	4.54849e-05	4.08485e-06	4.39746e-05	1.9064e-06
1497.76	5.33553e-06	1.79656e-05	1.8526e-05	9.92634e-06	7.71713e-06	-5.40414e-06	2.61682e-05	1.06273e-05	-4.39799e-06	-2.17356e-05	1.04169e-05	3.00444e-05	2.36643e-05	4.39058e-05	-5.3635e-05	1.00212e-05	1.66967e-05	-4.38952e-06	-1.90754e-05	6.07246e-05	2.83456e-05	2.95867e-05	1.30255e-05	1.35957e-05	5.64455e-05	0.000122506	1.24202e-05	3.72586e-05	-1.31487e-05	7.38777e-05	2.89749e-05	3.80925e-05	1.56311e-05	4.98311e-05	-5.54557e-06	-9.39766e-06	9.6938e-06	-4.486e-06	-6.35355e-06	3.83551e-06	-1.45465e-05	3.3021e-05	1.41832e-05	-1.96096e-06	2.75092e-06	3.25424e-05	1.25424e-05	6.65873e-05	2.45884e-06
1499.04	7.74263e-06	1.47714e-05	3.27315e-05	3.64925e-06	1.0309e-05	-1.48227e-06	2.24789e-05	3.49235e-05	1.07994e-06	-1.58837e-05	1.96846e-05	3.27697e-05	2.56033e-05	5.15174e-05	-5.60778e-05	-1.25414e-06	4.02662e-05	-3.94577e-06	-8.11918e-06	6.58808e-05	3.33287e-05	1.47591e-05	1.43833e-05	1.56022e-05	4.62529e-05	0.000124555	1.88112e-05	3.58247e-05	6.00578e-06	7.76562e-05	2.48455e-05	4.62905e-05	5.65695e-06	5.6457e-05	-6.40692e-06	-8.60534e-06	1.1607e-05	1.88217e-06	-3.17826e-07	3.32349e-07	-1.92811e-05	3.94685e-05	8.44802e-06	6.87927e-06	1.09724e-05	1.6e-05	2.36e-05	8.76e-05	1.85849e-06
1500.33	1.03257e-05	8.97711e-06	3.61371e-05	-4.42783e-06	8.90091e-06	2.03961e-06	1.35897e-05	5.44196e-05	4.95787e-06	-8.83178e-06	2.29524e-05	3.20949e-05	2.63423e-05	5.15291e-05	-5.79206e-05	-9.92948e-06	5.56357e-05	-2.30203e-06	7.837e-06	6.5837e-05	3.35118e-05	-2.66857e-06	1.59411e-05	1.26086e-05	3.58603e-05	0.000115405	2.54021e-05	3.41909e-05	2.77603e-05	7.76346e-05	2.27161e-05	4.92885e-05	-4.51716e-06	6.00828e-05	3.07181e-06	6.44352e-06	1.14773e-05	1.37294e-05	1.33294e-05	-1.57081e-06	-1.88158e-05	4.25161e-05	1.51283e-06	5.3195e-06	1.75938e-05	1.14903e-06	3.2949e-05	0.000100749	5.45814e-06
1501.61	1.28208e-05	3.38285e-06	2.71427e-05	-1.45049e-05	3.2928e-06	2.96148e-06	2.50037e-06	6.23157e-05	8.23581e-06	6.20128e-07	2.24201e-05	2.48201e-05	2.54813e-05	4.45407e-05	-5.79634e-05	-1.36048e-05	5.66053e-05	1.34172e-06	2.33932e-05	5.87932e-05	2.78949e-05	-1.92962e-05	1.66988e-05	4.21507e-06	2.72678e-05	9.7254e-05	3.0393e-05	3.01571e-05	4.47148e-05	7.2813e-05	2.25867e-05	4.66865e-05	-1.14913e-05	5.67087e-05	7.55054e-06	1.40924e-05	8.94761e-06	1.97765e-05	1.69765e-05	-4.07398e-06	-1.51505e-05	4.17636e-05	-5.42236e-06	1.618e-05	1.84153e-05	-9.90192e-06	3.40981e-05	0.000104698	1.06578e-05
1502.9	1.48279e-05	1.88594e-07	8.94822e-06	-2.5382e-05	4.84474e-06	8.33523e-08	-6.78891e-06	5.78119e-05	-1.56282e-06	1.39548e-06	2.19955e-05	1.09955e-05	2.23153e-05	3.24473e-05	-5.52062e-05	-1.34802e-05	4.31748e-05	7.98547e-06	3.25494e-05	4.53494e-05	1.9278e-05	-3.01239e-05	1.54566e-05	-6.17847e-06	2.18752e-05	7.61034e-05	3.23839e-05	2.27232e-05	5.08693e-05	6.57915e-05	2.44573e-05	4.04845e-05	-1.30654e-05	4.51346e-05	8.22927e-06	1.37413e-05	6.01791e-06	1.66237e-05	1.16237e-05	-7.17714e-06	-1.04852e-05	3.74111e-05	-9.35756e-06	1.52406e-05	1.30367e-05	-1.43529e-05	2.60471e-05	9.94471e-05	1.54574e-05
1504.18	1.5955e-05	-4.05663e-07	-1.16462e-05	-3.30591e-05	3.99669e-06	-3.27272e-06	-1.06782e-05	4.4108e-05	-1.01614e-05	7.77084e-06	2.33708e-05	-4.62916e-06	1.61492e-05	1.79539e-05	-5.0049e-05	-1.25555e-05	1.91443e-05	1.82292e-05	3.39055e-05	2.81055e-05	1.24611e-05	-3.15515e-05	1.18143e-05	-1.3372e-05	2.04826e-05	5.89528e-05	3.23749e-05	1.30894e-05	4.60237e-05	6.01699e-05	2.81279e-05	3.44825e-05	-9.6395e-06	2.71605e-05	8.308e-06	8.19012e-06	5.88821e-06	5.87089e-06	1.87089e-06	-8.8803e-06	-5.4199e-06	2.98587e-05	-6.09275e-06	9.70111e-06	5.4582e-06	-1.06038e-05	1.35962e-05	8.71962e-05	1.90571e-05
1505.47	1.59461e-05	1.40008e-06	-2.74407e-05	-3.37362e-05	1.94863e-06	-7.02878e-06	-8.56747e-06	2.76041e-05	-1.69601e-05	1.73462e-05	2.63462e-05	-1.60538e-05	7.58323e-06	3.46052e-06	-4.50918e-05	-1.46309e-05	-8.48616e-06	3.1273e-05	2.90617e-05	1.06617e-05	1.10442e-05	-2.41792e-05	7.57208e-06	-1.31656e-05	2.34901e-05	5.06021e-05	3.25658e-05	3.65555e-06	3.41782e-05	5.69484e-05	3.21985e-05	3.08805e-05	-2.01361e-06	9.58639e-06	8.78673e-06	2.83899e-06	9.75851e-06	-5.48193e-06	-4.88194e-06	-7.18347e-06	8.45416e-07	1.97062e-05	-6.86762e-06	8.76164e-06	4.79653e-07	-2.54743e-07	4.74526e-06	7.27453e-05	2.08567e-05
1506.76	1.46972e-05	4.20582e-06	-3.48351e-05	-2.58133e-05	-6.99426e-07	-9.18485e-06	-2.25675e-06	1.43003e-05	-2.11587e-05	2.59216e-05	2.83216e-05	-1.94784e-05	-2.58279e-06	-1.00329e-05	-4.25347e-05	-2.11062e-05	-3.25166e-05	4.41167e-05	2.04179e-05	-3.58209e-06	1.46273e-05	-1.16069e-05	4.72984e-06	-4.75909e-06	2.94975e-05	5.02515e-05	3.45567e-05	-2.17829e-06	2.15327e-05	5.45268e-05	3.42691e-05	2.98784e-05	6.81227e-06	-7.87725e-07	8.06546e-06	-3.03237e-06	1.23528e-05	-1.55108e-05	-9.5108e-06	-1.90436e-06	9.31073e-06	8.75375e-06	-2.42484e-07	-1.19362e-05	-4.98891e-07	1.38943e-05	5.69432e-06	6.08943e-05	1.98564e-05
1508.04	1.22563e-05	7.01157e-06	-3.38295e-05	-1.22904e-05	-4.34748e-06	-8.54092e-06	5.25397e-06	6.9964e-06	-2.23573e-05	2.94969e-05	2.74969e-05	-1.57031e-05	-1.27488e-05	-2.25263e-05	-4.23775e-05	-3.05815e-05	-4.77471e-05	5.31605e-05	1.03741e-05	-1.20259e-05	2.06104e-05	2.36549e-06	4.0876e-06	9.64737e-06	3.5905e-05	5.31009e-05	3.75476e-05	-1.81212e-06	1.28872e-05	5.11052e-05	3.35397e-05	2.88764e-05	1.38382e-05	3.81613e-08	3.1442e-06	1.29626e-06	1.8147e-05	-1.57397e-05	-6.33966e-06	8.97476e-06	1.9776e-05	-1.19871e-06	6.98265e-06	-2.02341e-05	5.86166e-06	2.76434e-05	1.60434e-05	5.38434e-05	1.6256e-05
1509.33	8.79139e-06	8.81731e-06	-2.8424e-05	1.63255e-06	-8.39554e-06	-5.69699e-06	1.03647e-05	4.49254e-06	-1.95559e-05	2.68723e-05	2.26723e-05	-8.52774e-06	-2.09148e-05	-3.28196e-05	-4.16203e-05	-3.98569e-05	-5.27776e-05	5.58042e-05	1.33027e-06	-1.46697e-05	2.51935e-05	1.37378e-05	5.04535e-06	2.62538e-05	4.07124e-05	5.41503e-05	3.83385e-05	4.95404e-06	9.84172e-06	4.56837e-05	3.12104e-05	2.50744e-05	1.7064e-05	9.86405e-06	-5.77707e-06	1.40249e-05	2.61413e-05	-8.36852e-06	8.3148e-07	2.50539e-05	2.94413e-05	-7.15117e-06	8.60778e-06	-2.0532e-05	1.44222e-05	3.79924e-05	3.07924e-05	5.13924e-05	1.18557e-05
1510.61	4.63049e-06	9.62305e-06	-2.34184e-05	1.13555e-05	-1.04436e-05	-1.65305e-06	1.14754e-05	4.78867e-06	-1.31546e-05	1.96476e-05	1.66476e-05	-1.95238e-06	-2.42809e-05	-3.7913e-05	-3.68631e-05	-4.63322e-05	-4.90081e-05	5.26479e-05	-5.71355e-06	-1.29135e-05	2.61766e-05	1.91102e-05	6.20311e-06	4.06603e-05	4.47198e-05	5.35996e-05	3.53295e-05	1.53202e-05	1.11962e-05	3.94621e-05	2.9281e-05	1.68724e-05	1.74899e-05	2.46899e-05	-1.48983e-05	2.97535e-05	3.45355e-05	2.40262e-06	7.60262e-06	4.2733e-05	3.55067e-05	-6.90363e-06	1.63292e-06	-1.80298e-05	2.35828e-05	4.43415e-05	4.43415e-05	5.25415e-05	9.45534e-06
1511.9	2.45584e-07	1.00288e-05	-2.16129e-05	1.48784e-05	-8.49165e-06	1.99088e-06	9.38613e-06	6.48481e-06	-5.1532e-06	1.2223e-05	1.2823e-05	2.22298e-06	-2.20469e-05	-3.46064e-05	-2.63059e-05	-4.82076e-05	-3.90385e-05	4.72917e-05	-9.95736e-06	-8.75736e-06	2.31597e-05	1.74825e-05	7.16087e-06	4.94667e-05	4.99273e-05	5.5649e-05	3.05204e-05	2.50864e-05	1.47507e-05	3.56406e-05	3.07516e-05	5.8704e-06	1.75158e-05	4.01158e-05	-2.23114e-05	4.40822e-05	4.23298e-05	1.13738e-05	1.11738e-05	5.78121e-05	3.5972e-05	5.43906e-07	6.06561e-06	-1.47277e-05	3.31433e-05	4.82905e-05	5.40905e-05	5.54905e-05	1.1055e-05
1513.18	-3.81132e-06	1.00345e-05	-2.22073e-05	1.20013e-05	-5.66935e-06	4.43481e-06	6.09685e-06	8.58094e-06	2.24818e-06	9.39833e-06	1.25983e-05	3.99833e-06	-1.46129e-05	-2.26998e-05	-1.15487e-05	-4.50829e-05	-2.5869e-05	4.35354e-05	-1.12012e-05	-3.00118e-06	1.87428e-05	1.14549e-05	8.11863e-06	5.26732e-05	5.73347e-05	6.38984e-05	2.89113e-05	3.12525e-05	1.81052e-05	3.7619e-05	3.72222e-05	-3.53161e-06	2.07417e-05	5.37417e-05	-2.31244e-05	5.52108e-05	4.95241e-05	1.67449e-05	1.19449e-05	6.76912e-05	3.20373e-05	1.19914e-05	4.49831e-06	-1.08255e-05	4.41039e-05	5.18396e-05	5.98396e-05	5.92396e-05	1.86546e-05
1514.47	-7.10022e-06	9.64028e-06	-2.24018e-05	5.7242e-06	3.52954e-07	4.47874e-06	4.20757e-06	9.47708e-06	7.84955e-06	1.35737e-05	1.43737e-05	4.57369e-06	-4.97893e-06	-6.59319e-06	2.60848e-06	-3.79583e-05	-1.16995e-05	4.31792e-05	-9.645e-06	3.555e-06	1.69259e-05	5.42722e-06	9.27638e-06	5.26797e-05	6.53421e-05	7.79478e-05	3.41022e-05	3.26187e-05	2.06597e-05	4.67974e-05	4.64928e-05	-6.53362e-06	2.79676e-05	6.45676e-05	-1.67374e-05	6.31395e-05	5.71183e-05	1.8516e-05	1.1916e-05	7.21703e-05	2.73026e-05	2.2239e-05	1.531e-06	-7.12341e-06	5.56644e-05	5.69887e-05	6.23887e-05	6.39887e-05	3.04543e-05
1515.76	-9.46113e-06	9.04603e-06	-2.03962e-05	2.4711e-07	6.57526e-06	3.32268e-06	4.91829e-06	7.77321e-06	1.18509e-05	2.2949e-05	1.6549e-05	5.34905e-06	4.45505e-06	7.51342e-06	1.03657e-05	-2.96336e-05	2.70032e-07	4.46229e-05	-6.48882e-06	9.51118e-06	1.9109e-05	2.99956e-06	9.43414e-06	5.12861e-05	7.11496e-05	9.35971e-05	4.74931e-05	2.91848e-05	2.36142e-05	5.99759e-05	5.35634e-05	-1.13563e-06	3.71935e-05	7.25935e-05	-5.35045e-06	6.76681e-05	6.57126e-05	1.92872e-05	1.34872e-05	7.26494e-05	2.55679e-05	2.62865e-05	-3.63036e-08	1.21041e-05	6.5025e-05	6.45377e-05	6.39377e-05	6.99377e-05	4.18539e-05
1517.04	-1.1046e-05	8.85177e-06	-1.53906e-05	-1.22998e-06	9.79756e-06	1.96661e-06	6.82901e-06	3.46935e-06	1.50523e-05	3.35244e-05	1.81244e-05	6.5244e-06	1.2489e-05	1.462e-05	8.32286e-06	-2.4509e-05	8.03956e-06	4.32667e-05	-3.93264e-06	1.32674e-05	2.26921e-05	5.37191e-06	8.7919e-06	4.88926e-05	7.2757e-05	0.000105647	6.48841e-05	2.2151e-05	2.69687e-05	7.11543e-05	5.4834e-05	9.66235e-06	4.34194e-05	7.70194e-05	5.83652e-06	6.87967e-05	7.31068e-05	2.04583e-05	1.80583e-05	7.13285e-05	2.74332e-05	2.37341e-05	-4.03609e-07	2.33315e-05	6.81855e-05	7.28868e-05	6.58868e-05	7.54868e-05	4.70536e-05
1518.33	-1.22229e-05	8.45751e-06	-8.18508e-06	1.89293e-06	8.81986e-06	1.81054e-06	7.53973e-06	-2.63452e-06	1.90537e-05	4.08998e-05	1.88998e-05	6.69976e-06	1.9923e-05	1.25266e-05	-4.11995e-06	-2.53843e-05	1.08091e-05	3.57104e-05	-4.17646e-06	1.48235e-05	2.36752e-05	1.21443e-05	9.14965e-06	4.5899e-05	7.05644e-05	0.000111296	7.9875e-05	1.45172e-05	2.93232e-05	7.59327e-05	4.97046e-05	2.02603e-05	4.20453e-05	7.72453e-05	1.22235e-05	6.67254e-05	7.71011e-05	2.24294e-05	2.58294e-05	7.00077e-05	3.14985e-05	1.81816e-05	-5.70914e-07	2.5159e-05	6.43461e-05	7.92358e-05	6.82358e-05	7.86358e-05	4.40532e-05
1519.61	-1.33998e-05	8.46326e-06	-5.79519e-07	7.61585e-06	4.84217e-06	2.45447e-06	5.85045e-06	-9.73838e-06	2.46551e-05	4.26751e-05	1.94751e-05	4.67511e-06	2.6757e-05	2.63326e-06	-2.33628e-05	-3.12596e-05	9.57861e-06	2.29542e-05	-7.82027e-06	1.53797e-05	1.92582e-05	2.17166e-05	1.09074e-05	4.13055e-05	6.71719e-05	0.000110945	8.66659e-05	9.88332e-06	2.96777e-05	7.43112e-05	4.11752e-05	2.58583e-05	3.12711e-05	7.42711e-05	1.26105e-05	6.2854e-05	7.60954e-05	2.36006e-05	3.56006e-05	6.92868e-05	3.49638e-05	1.48291e-05	-9.38219e-07	1.99865e-05	5.75066e-05	8.13849e-05	7.07849e-05	7.75849e-05	3.52529e-05
1520.9	-1.47847e-05	8.669e-06	5.02604e-06	1.41388e-05	6.44726e-08	2.69841e-06	1.96117e-06	-1.74422e-05	3.12564e-05	3.92505e-05	2.06505e-05	1.05047e-06	3.2591e-05	-1.08601e-05	-4.36056e-05	-3.8935e-05	3.94813e-06	8.59793e-06	-1.34641e-05	1.59359e-05	1.00413e-05	3.20889e-05	1.24652e-05	3.3512e-05	6.47793e-05	0.000105795	8.40568e-05	1.04495e-05	2.76322e-05	6.80896e-05	3.18458e-05	2.46563e-05	1.4297e-05	6.9297e-05	8.59744e-06	5.97826e-05	7.02896e-05	2.29717e-05	4.53717e-05	6.75659e-05	3.62292e-05	1.72767e-05	-5.05524e-07	1.2214e-05	5.38672e-05	7.9334e-05	7.3534e-05	7.2134e-05	2.64525e-05
1522.18	-1.62577e-05	9.07475e-06	7.2316e-06	2.02617e-05	-7.98615e-06	1.42338e-07	-2.12812e-06	-2.43461e-05	3.68578e-05	3.34258e-05	2.32258e-05	-2.37417e-06	3.48249e-05	-2.29535e-05	-5.94484e-05	-4.62103e-05	-6.28235e-06	-3.35833e-06	-1.87079e-05	1.66921e-05	2.24436e-07	4.22613e-05	1.12229e-05	2.21184e-05	6.39868e-05	9.7444e-05	7.42477e-05	1.54156e-05	2.39866e-05	5.92681e-05	2.29164e-05	1.74543e-05	-2.27708e-06	6.17229e-05	2.18441e-06	5.99113e-05	6.08839e-05	2.09429e-05	5.27429e-05	6.1645e-05	3.58945e-05	2.53242e-05	5.27171e-07	5.84145e-06	5.76277e-05	7.5683e-05	7.5483e-05	6.3683e-05	2.16522e-05
1523.47	-1.74346e-05	9.48049e-06	4.83716e-06	2.43846e-05	-1.18368e-05	6.17043e-07	-5.4174e-06	-2.865e-05	3.90592e-05	2.78012e-05	2.60012e-05	-3.79882e-06	3.12589e-05	-2.94469e-05	-6.86912e-05	-5.20857e-05	-1.93128e-05	-1.05146e-05	-2.15517e-05	1.74483e-05	-4.39247e-06	5.08336e-05	5.58068e-06	1.03249e-05	6.41942e-05	8.56934e-05	6.26387e-05	2.11818e-05	1.99411e-05	4.96465e-05	1.4387e-05	7.8523e-06	-1.16512e-05	5.05488e-05	-4.02861e-06	6.42399e-05	5.10781e-05	1.8514e-05	5.6514e-05	5.09241e-05	3.49598e-05	3.55718e-05	9.59865e-07	4.06893e-06	6.87882e-05	7.32321e-05	7.48321e-05	5.58321e-05	2.16518e-05
1524.75	-1.77795e-05	9.48623e-06	-2.55728e-06	2.51075e-05	-1.10874e-05	-2.30825e-06	-7.50668e-06	-2.85538e-05	3.68606e-05	2.41765e-05	2.71765e-05	-1.82346e-06	2.02929e-05	-2.89403e-05	-7.0534e-05	-5.6361e-05	-3.19433e-05	-1.26708e-05	-2.13955e-05	1.80045e-05	-4.09374e-07	5.5006e-05	-3.26156e-06	1.73133e-06	6.46016e-05	7.15427e-05	5.30296e-05	2.3948e-05	1.66956e-05	4.04249e-05	7.05763e-06	-3.49714e-07	-1.10253e-05	3.55747e-05	-6.64164e-06	7.17685e-05	4.40724e-05	1.80851e-05	5.72851e-05	3.82032e-05	3.38251e-05	4.44193e-05	7.9256e-07	-3.92806e-07	8.25488e-05	7.29811e-05	7.09811e-05	5.13811e-05	2.44515e-05
1526.04	-1.67564e-05	7.09198e-06	-1.27517e-05	2.14304e-05	-6.93802e-06	-5.83355e-06	-8.59596e-06	-2.32577e-05	3.12619e-05	2.31519e-05	2.53519e-05	2.95189e-06	4.12688e-06	-2.28337e-05	-6.67768e-05	-5.94364e-05	-4.09738e-05	-1.14271e-05	-1.94394e-05	1.81606e-05	1.11737e-05	5.11783e-05	-1.13038e-05	-1.26221e-06	6.38091e-05	5.69921e-05	4.56205e-05	2.19141e-05	1.52501e-05	3.34034e-05	2.52824e-06	-5.35173e-06	-1.79942e-06	1.78006e-05	-2.85467e-06	7.92972e-05	4.18667e-05	2.08563e-05	5.72563e-05	2.80823e-05	3.20904e-05	4.96668e-05	2.02525e-06	1.54546e-06	9.31094e-05	7.49302e-05	6.51302e-05	5.11302e-05	2.76511e-05
1527.33	-1.40533e-05	1.89772e-06	-2.29462e-05	1.27533e-05	-1.78865e-06	-6.35884e-06	-8.28524e-06	-1.31616e-05	2.40633e-05	2.37273e-05	2.21273e-05	9.12725e-06	-1.24391e-05	-1.43271e-05	-6.00196e-05	-6.11117e-05	-4.42043e-05	-8.18334e-06	-1.68832e-05	1.69168e-05	2.49568e-05	3.85507e-05	-1.4346e-05	1.34425e-06	6.08165e-05	4.46415e-05	3.80114e-05	1.60803e-05	1.58046e-05	2.95818e-05	2.99884e-06	-6.55374e-06	1.18265e-05	-5.73535e-07	8.33231e-06	8.30258e-05	4.30609e-05	2.64274e-05	5.76274e-05	2.37614e-05	2.93557e-05	5.03144e-05	-3.34122e-06	8.48373e-06	9.66699e-05	7.84792e-05	6.02792e-05	5.44792e-05	3.08508e-05
1528.61	-9.67017e-06	-5.49654e-06	-3.11406e-05	1.07623e-06	3.16073e-06	-4.8414e-07	-6.37452e-06	5.34564e-07	1.70647e-05	2.37026e-05	1.95026e-05	1.49026e-05	-2.36052e-05	-7.22046e-06	-5.26624e-05	-6.03871e-05	-4.00347e-05	-4.33959e-06	-1.3127e-05	1.4473e-05	3.59399e-05	2.0523e-05	-1.03883e-05	7.75071e-06	5.60239e-05	3.64909e-05	2.86024e-05	9.24645e-06	1.77591e-05	2.89603e-05	9.66945e-06	-3.75575e-06	2.58524e-05	-1.49476e-05	2.39193e-05	8.09545e-05	4.52552e-05	3.23986e-05	5.85986e-05	2.70406e-05	2.5421e-05	4.77619e-05	-4.1077e-06	1.9822e-05	9.36304e-05	8.30283e-05	5.94283e-05	6.12283e-05	3.58504e-05
1529.9	-3.92708e-06	-1.32908e-05	-3.77351e-05	-1.10009e-05	6.5101e-06	-5.26006e-06	-2.2638e-06	1.64307e-05	1.18661e-05	2.2078e-05	1.9478e-05	1.9478e-05	-2.71712e-05	-4.51384e-06	-4.63052e-05	-5.56624e-05	-2.96652e-05	-9.5842e-08	-6.97082e-06	1.28292e-05	4.2523e-05	4.29536e-06	-3.05296e-08	1.45572e-05	5.08314e-05	3.45402e-05	1.77933e-05	4.61261e-06	2.13136e-05	3.07387e-05	2.11401e-05	3.24224e-06	3.82782e-05	-2.11218e-05	4.01063e-05	7.40831e-05	4.62494e-05	3.73697e-05	5.87697e-05	3.69197e-05	2.10863e-05	4.48095e-05	-2.74171e-07	3.39603e-05	8.6591e-05	8.85774e-05	6.33774e-05	7.11774e-05	4.48501e-05
1531.18	2.55202e-06	-1.96851e-05	-4.35295e-05	-2.06779e-05	7.85948e-06	-3.23597e-06	3.24692e-06	3.17268e-05	8.66743e-06	2.00533e-05	2.14533e-05	2.26533e-05	-2.43372e-05	-6.60723e-06	-4.1548e-05	-4.63377e-05	-1.56957e-05	4.3479e-06	2.18536e-06	1.35854e-05	4.65061e-05	-4.5323e-06	1.11272e-05	1.91636e-05	4.66388e-05	3.95896e-05	7.9842e-06	4.37877e-06	2.60681e-05	3.37171e-05	3.34107e-05	1.36402e-05	4.87041e-05	-1.84959e-05	5.32932e-05	6.54117e-05	4.50437e-05	4.09408e-05	5.55408e-05	5.05988e-05	1.65516e-05	4.3857e-05	5.75935e-06	4.86985e-05	7.87516e-05	9.53264e-05	6.91264e-05	8.27264e-05	5.80497e-05
1532.47	8.91911e-06	-2.24793e-05	-5.07239e-05	-2.5155e-05	6.60886e-06	1.18811e-06	7.75764e-06	4.2223e-05	5.8688e-06	1.76287e-05	2.34287e-05	2.46287e-05	-1.99032e-05	-1.11006e-05	-3.79909e-05	-3.48131e-05	-2.32615e-06	7.39165e-06	1.45415e-05	1.61415e-05	4.84892e-05	-5.15995e-06	1.7085e-05	2.07701e-05	4.36462e-05	5.0439e-05	1.57512e-06	9.14493e-06	3.00226e-05	3.54956e-05	4.14813e-05	2.50382e-05	5.773e-05	-9.86999e-06	6.10802e-05	5.79404e-05	4.2438e-05	4.3912e-05	4.6712e-05	6.42779e-05	1.1817e-05	4.59045e-05	1.07929e-05	6.06368e-05	7.09121e-05	0.000101875	7.22755e-05	9.22755e-05	7.26494e-05
1533.75	1.43022e-05	-2.08736e-05	-5.97184e-05	-2.36321e-05	2.35823e-06	3.0122e-06	8.46836e-06	4.47191e-05	3.27018e-06	1.4204e-05	2.3404e-05	2.4004e-05	-1.80693e-05	-1.4994e-05	-3.52337e-05	-2.44884e-05	7.24337e-06	7.0354e-06	2.84977e-05	1.90977e-05	4.82723e-05	-1.87607e-07	1.52427e-05	2.11765e-05	4.22537e-05	6.40884e-05	-4.33961e-07	1.75111e-05	3.13771e-05	3.6074e-05	4.31519e-05	3.34362e-05	6.59559e-05	3.55899e-07	6.22672e-05	5.4669e-05	4.06322e-05	4.60831e-05	3.28831e-05	7.5557e-05	7.88226e-06	5.09521e-05	1.24264e-05	6.73751e-05	6.28726e-05	0.000105225	7.02245e-05	9.62245e-05	8.4849e-05
1535.04	1.79653e-05	-1.44678e-05	-6.89128e-05	-1.79092e-05	-9.05288e-07	-1.16372e-06	3.57908e-06	3.88152e-05	2.07155e-06	9.97939e-06	1.97794e-05	2.01794e-05	-2.10353e-05	-1.50874e-05	-3.34765e-05	-1.75638e-05	1.26129e-05	2.27915e-06	4.12539e-05	2.16539e-05	4.60554e-05	6.78473e-06	8.6005e-06	2.2783e-05	4.28611e-05	7.67377e-05	7.56959e-07	2.68773e-05	2.89316e-05	3.84524e-05	3.92225e-05	3.62342e-05	7.29818e-05	9.78179e-06	5.92541e-05	5.77976e-05	4.20265e-05	4.76542e-05	1.54542e-05	8.24361e-05	7.74757e-06	5.75996e-05	1.14599e-05	6.91133e-05	5.48332e-05	0.000102174	6.41736e-05	9.31736e-05	9.30487e-05
1536.33	1.94764e-05	-4.66208e-06	-7.39073e-05	-1.08888e-05	-6.16881e-06	7.09836e-06	-5.7102e-06	2.73114e-05	4.27293e-06	6.55474e-06	1.15547e-05	1.35547e-05	-2.80013e-05	-1.09808e-05	-3.33193e-05	-1.38391e-05	1.55824e-05	-4.47711e-06	4.98101e-05	2.42101e-05	4.38385e-05	1.31571e-05	1.95826e-06	2.65895e-05	4.54685e-05	8.51871e-05	3.54788e-06	3.46434e-05	2.30861e-05	4.54309e-05	3.32931e-05	3.40322e-05	7.84077e-05	1.76077e-05	5.56411e-05	6.69263e-05	4.78207e-05	4.96254e-05	-2.57461e-06	8.47152e-05	1.48129e-05	6.34472e-05	1.02935e-05	6.74516e-05	4.87938e-05	9.29227e-05	5.81227e-05	8.51227e-05	9.82483e-05
1537.61	1.87635e-05	5.54367e-06	-7.07017e-05	-4.86843e-06	-1.14323e-05	8.36043e-06	-1.57995e-05	1.48075e-05	1.06743e-05	4.9301e-06	-6.99003e-08	6.7301e-06	-3.57673e-05	-4.47417e-06	-3.39621e-05	-1.15145e-05	1.71519e-05	-9.23336e-06	5.29663e-05	2.71663e-05	4.32216e-05	1.89294e-05	3.16015e-07	3.17959e-05	4.9076e-05	8.78365e-05	5.3388e-06	3.90096e-05	1.54406e-05	5.66093e-05	2.73637e-05	3.04302e-05	8.26336e-05	2.46336e-05	5.42281e-05	7.94549e-05	5.7215e-05	5.25965e-05	-1.70035e-05	8.33943e-05	3.00782e-05	6.54947e-05	1.41262e-05	6.43899e-05	4.69543e-05	8.20717e-05	5.60717e-05	7.64717e-05	0.000103048
1538.9	1.61386e-05	1.31494e-05	-5.78961e-05	-6.48041e-07	-1.46958e-05	4.62251e-06	-2.24888e-05	5.70364e-06	1.88757e-05	5.30546e-06	-1.24945e-05	3.10546e-06	-3.99333e-05	4.32445e-07	-3.38049e-05	-7.98981e-06	1.77215e-05	-8.38961e-06	5.05224e-05	2.85224e-05	4.46047e-05	2.57018e-05	6.32646e-06	3.68024e-05	5.26834e-05	8.52858e-05	5.12972e-06	3.89757e-05	8.19505e-06	6.79878e-05	2.14343e-05	2.90282e-05	8.60594e-05	3.20594e-05	5.52151e-05	9.17836e-05	6.70092e-05	5.55677e-05	-2.42323e-05	8.00735e-05	5.01435e-05	6.17422e-05	2.05589e-05	6.11281e-05	5.03149e-05	7.56208e-05	5.96208e-05	7.10208e-05	0.000108648
1540.18	1.22257e-05	1.69552e-05	-3.86906e-05	1.37235e-06	-1.41594e-05	-1.11541e-06	-2.3578e-05	2.19978e-06	2.44771e-05	7.48081e-06	-2.37192e-05	5.08081e-06	-3.80994e-05	1.13906e-06	-3.06477e-05	-2.66516e-06	1.7291e-05	-1.34586e-06	4.46786e-05	2.62786e-05	4.77878e-05	3.42741e-05	1.83369e-05	4.00088e-05	5.54909e-05	8.09352e-05	4.32064e-06	3.39419e-05	3.14955e-06	7.49662e-05	1.37049e-05	3.20261e-05	8.88853e-05	4.08853e-05	5.6802e-05	0.000100512	7.46035e-05	5.85388e-05	-2.30612e-05	7.59526e-05	6.84088e-05	5.33898e-05	2.67916e-05	5.88664e-05	5.74754e-05	7.75698e-05	6.71698e-05	7.05698e-05	0.000114047
1541.47	7.86478e-06	1.75609e-05	-1.9085e-05	3.92738e-07	-1.02229e-05	-5.65334e-06	-2.08673e-05	3.89591e-06	2.36784e-05	1.12562e-05	-3.19438e-05	1.26562e-05	-3.14654e-05	-2.35433e-06	-2.28905e-05	3.4595e-06	1.52605e-05	8.89788e-06	3.78348e-05	1.94348e-05	5.23709e-05	4.30465e-05	3.31474e-05	4.10153e-05	5.60983e-05	7.89846e-05	5.71157e-06	2.51081e-05	1.10404e-06	7.53446e-05	3.57552e-06	3.86241e-05	9.09112e-05	4.89112e-05	5.6189e-05	0.000102841	7.87978e-05	6.23099e-05	-1.42901e-05	7.14317e-05	7.76741e-05	4.46373e-05	2.90243e-05	5.78047e-05	6.54359e-05	8.63189e-05	7.55189e-05	7.37189e-05	0.000117047
1542.75	3.89588e-06	1.63666e-05	-3.47947e-06	-3.38687e-06	-4.48639e-06	-7.59126e-06	-1.85566e-05	6.79205e-06	1.52798e-05	1.58315e-05	-3.69685e-05	2.22315e-05	-2.38314e-05	-6.24772e-06	-1.13333e-05	8.18416e-06	1.163e-05	1.79416e-05	3.1791e-05	8.79099e-06	5.75539e-05	4.96188e-05	4.67578e-05	4.02218e-05	5.33057e-05	8.1234e-05	9.90249e-06	1.58742e-05	1.45853e-06	7.05231e-05	-6.75388e-06	4.66221e-05	9.21371e-05	5.33371e-05	5.0376e-05	9.81695e-05	8.1592e-05	6.66811e-05	-1.11892e-06	6.67108e-05	7.37394e-05	3.96848e-05	2.5657e-05	5.7743e-05	7.09965e-05	9.60679e-05	8.16679e-05	7.68679e-05	0.000116247
1544.04	1.02297e-06	1.67724e-05	5.72609e-06	-8.56648e-06	-1.49907e-07	-7.92918e-06	-1.96459e-05	7.68818e-06	1.08118e-06	1.96069e-05	-3.85931e-05	2.78069e-05	-1.83974e-05	-7.1411e-06	4.23853e-07	9.30881e-06	7.99957e-06	2.25854e-05	2.63472e-05	-2.85283e-06	6.2137e-05	5.23911e-05	5.61683e-05	3.84282e-05	4.67132e-05	8.58833e-05	1.62934e-05	1.04404e-05	2.61303e-06	6.45015e-05	-1.32833e-05	5.36201e-05	9.3163e-05	5.3363e-05	3.8363e-05	8.84981e-05	8.63863e-05	7.04522e-05	1.26522e-05	6.25899e-05	5.90048e-05	4.03324e-05	1.78897e-05	5.78812e-05	7.2757e-05	0.000100217	8.4017e-05	7.6817e-05	0.000112646
1545.32	-4.0193e-07	2.17781e-05	8.53165e-06	-1.29461e-05	1.38658e-06	-7.86711e-06	-2.33352e-05	5.98432e-06	-1.41174e-05	2.09822e-05	-3.64178e-05	2.47822e-05	-1.55635e-05	-4.43449e-06	9.38104e-06	7.43347e-06	6.36909e-06	2.26291e-05	2.05034e-05	-1.10966e-05	6.69201e-05	5.21635e-05	6.03787e-05	3.78347e-05	3.97206e-05	9.17327e-05	2.36843e-05	1.08065e-05	3.36752e-06	6.208e-05	-1.20127e-05	5.78181e-05	9.45889e-05	4.99889e-05	2.27499e-05	7.78267e-05	9.51805e-05	7.28233e-05	2.40234e-05	6.0069e-05	4.16701e-05	4.69799e-05	9.32246e-06	5.90195e-05	7.27176e-05	9.59661e-05	8.25661e-05	7.41661e-05	0.000110046
1546.61	-4.50834e-07	3.17839e-05	6.53721e-06	-1.51257e-05	5.21403e-06	-7.40503e-06	-2.58244e-05	2.88045e-06	-2.55161e-05	1.87576e-05	-3.14424e-05	1.27576e-05	-1.35295e-05	-9.27879e-07	1.41382e-05	4.95812e-06	7.93862e-06	2.02729e-05	1.28595e-05	-1.27405e-05	7.29032e-05	5.07358e-05	5.97892e-05	4.00411e-05	3.6528e-05	9.83821e-05	3.00753e-05	1.63727e-05	3.32201e-06	6.54584e-05	-1.54206e-06	6.00161e-05	9.60148e-05	4.52148e-05	9.5369e-06	7.05554e-05	0.000107575	7.33945e-05	3.15945e-05	5.99481e-05	2.99354e-05	5.78275e-05	4.35517e-06	6.25578e-05	7.50781e-05	8.55151e-05	7.89151e-05	7.09151e-05	0.000112046
1547.9	3.32262e-07	4.35896e-05	2.94277e-06	-1.49053e-05	7.84148e-06	-5.54295e-06	-2.23137e-05	-1.62341e-06	-3.03147e-05	1.17329e-05	-2.64671e-05	-4.86705e-06	-9.4955e-06	5.78734e-07	1.44954e-05	3.68278e-06	1.13081e-05	1.89166e-05	3.21572e-06	-6.58428e-06	7.94863e-05	4.91082e-05	5.41996e-05	4.44476e-05	3.87355e-05	0.000105431	3.36662e-05	2.43389e-05	2.6765e-06	7.34368e-05	1.55285e-05	6.24141e-05	9.64407e-05	4.04407e-05	3.32387e-06	6.9684e-05	0.000120969	7.23656e-05	3.53656e-05	6.22272e-05	2.84007e-05	6.9875e-05	5.18788e-06	6.8696e-05	8.22387e-05	7.44642e-05	7.46642e-05	6.92642e-05	0.000118245
1549.18	1.05136e-06	5.29954e-05	1.48324e-07	-1.42849e-05	1.00689e-05	-4.80876e-07	-1.1803e-05	-7.52728e-06	-2.85133e-05	-2.91695e-07	-2.28917e-05	-2.22917e-05	-8.6152e-07	-1.11465e-06	1.12526e-05	3.80743e-06	1.32777e-05	2.05604e-05	-7.4281e-06	6.3719e-06	8.44694e-05	4.62805e-05	4.38101e-05	4.9054e-05	4.23429e-05	0.000112281	3.36571e-05	3.1105e-05	2.231e-06	8.28153e-05	3.25992e-05	6.66121e-05	9.46665e-05	3.64665e-05	5.31085e-06	7.46127e-05	0.000131763	6.99368e-05	3.55368e-05	6.45064e-05	3.6666e-05	7.95225e-05	1.04206e-05	7.62343e-05	9.37992e-05	6.68132e-05	7.08132e-05	7.04132e-05	0.000125445
1550.47	6.90453e-07	5.72011e-05	-4.46118e-07	-1.46645e-05	1.28964e-05	-4.67712e-06	2.30772e-06	-1.40311e-05	-2.2512e-05	-1.51163e-05	-2.07163e-05	-3.41163e-05	1.15725e-05	-4.60804e-06	4.6098e-06	3.73209e-06	1.16472e-05	2.50041e-05	-1.70719e-05	2.27281e-05	8.64525e-05	4.08529e-05	3.06205e-05	5.28605e-05	4.25503e-05	0.00011773	3.0448e-05	3.28712e-05	3.78549e-06	9.11937e-05	4.44698e-05	7.18101e-05	8.98924e-05	3.38924e-05	1.26978e-05	8.11413e-05	0.000136958	6.65079e-05	3.27079e-05	6.37855e-05	5.03313e-05	8.43701e-05	1.64533e-05	8.37726e-05	0.00010756	6.33623e-05	6.83623e-05	7.47623e-05	0.000129844
1551.75	-1.44645e-06	5.62068e-05	3.5944e-07	-1.70441e-05	1.61238e-05	-3.47336e-06	1.50184e-05	-1.9335e-05	-1.57106e-05	-2.7141e-05	-1.9141e-05	-3.7341e-05	2.38064e-05	-6.90143e-06	-5.43301e-06	4.56746e-07	7.01671e-06	3.12479e-05	-2.25157e-05	3.96843e-05	8.48356e-05	3.26252e-05	1.8831e-05	5.6667e-05	3.63578e-05	0.00011918	2.62389e-05	2.82373e-05	8.53998e-06	9.83721e-05	4.93404e-05	7.7408e-05	8.27183e-05	3.29183e-05	2.10848e-05	8.50699e-05	0.000136152	6.3079e-05	2.8679e-05	5.88646e-05	6.31966e-05	8.42176e-05	1.9286e-05	9.13108e-05	0.00012152	6.23114e-05	6.85113e-05	8.13114e-05	0.000130244
1553.04	-5.54336e-06	5.16126e-05	9.64999e-07	-2.14238e-05	1.77513e-05	7.30399e-07	2.23292e-05	-2.16389e-05	-1.13092e-05	-3.09656e-05	-1.73656e-05	-3.23656e-05	3.02404e-05	-5.39482e-06	-1.90758e-05	-7.2186e-06	3.86237e-07	3.72916e-05	-2.17596e-05	5.48404e-05	7.92187e-05	2.33976e-05	1.24414e-05	6.08734e-05	2.55652e-05	0.000114629	2.50299e-05	1.96035e-05	1.56945e-05	0.000104351	4.7811e-05	8.1806e-05	7.49442e-05	3.31442e-05	2.64718e-05	8.53986e-05	0.000131146	6.06502e-05	2.58502e-05	5.15437e-05	7.14619e-05	8.08652e-05	1.55187e-05	0.000100449	0.000133881	6.20604e-05	7.06604e-05	8.80604e-05	0.000127444
1554.32	-1.12483e-05	4.62183e-05	1.70557e-07	-2.76034e-05	1.63788e-05	4.13416e-06	2.18399e-05	-2.01427e-05	-1.05078e-05	-2.43903e-05	-1.51903e-05	-2.25903e-05	2.78744e-05	-2.88203e-07	-3.45186e-05	-1.76939e-05	-6.44424e-06	4.13354e-05	-1.64034e-05	6.63966e-05	6.96018e-05	1.59699e-05	1.34518e-05	6.40799e-05	1.63727e-05	0.000104678	2.86208e-05	1.15697e-05	2.3249e-05	0.000107529	4.08816e-05	8.4004e-05	6.87701e-05	3.41701e-05	2.84587e-05	8.45272e-05	0.00012574	5.92213e-05	2.62213e-05	4.66228e-05	7.47272e-05	7.71127e-05	1.79615e-05	0.000112387	0.000142841	6.24095e-05	7.32095e-05	9.26095e-05	0.000123443
1555.61	-1.77772e-05	4.26241e-05	-2.22388e-06	-3.4783e-05	1.30062e-05	4.13792e-06	1.45506e-05	-1.60466e-05	-1.25065e-05	-1.00149e-05	-1.28149e-05	-1.16149e-05	1.67084e-05	6.41841e-06	-4.79614e-05	-2.77693e-05	-1.18747e-05	4.07791e-05	-9.84719e-06	7.21528e-05	5.71849e-05	1.27423e-05	1.90623e-05	6.44863e-05	1.57801e-05	9.25277e-05	3.74117e-05	7.93583e-06	2.88035e-05	0.000106507	3.09522e-05	8.1602e-05	6.5196e-05	3.5596e-05	3.00457e-05	8.54558e-05	0.000121935	5.87925e-05	3.11925e-05	4.75019e-05	7.63925e-05	7.45602e-05	1.48043e-05	0.000126326	0.000147202	6.51585e-05	7.49585e-05	9.41585e-05	0.000119643
1556.9	-2.41781e-05	4.18298e-05	-4.81833e-06	-4.25626e-05	9.83366e-06	-2.58324e-07	4.06131e-06	-1.13505e-05	-1.51051e-05	6.16044e-06	-1.08396e-05	-2.43956e-06	7.42348e-07	1.1525e-05	-5.38042e-05	-3.46446e-05	-1.47052e-05	3.50228e-05	-4.09101e-06	7.2909e-05	4.5568e-05	1.31146e-05	2.38727e-05	6.14928e-05	2.53875e-05	8.25771e-05	5.00026e-05	1.0102e-05	3.1558e-05	0.000101686	2.16228e-05	7.38e-05	6.48219e-05	3.68219e-05	3.56327e-05	8.91845e-05	0.000119529	5.87636e-05	4.05636e-05	5.3381e-05	7.96579e-05	7.36078e-05	9.04702e-06	0.000140064	0.000145963	7.19076e-05	7.65076e-05	9.41076e-05	0.000117643
1558.18	-2.9739e-05	4.20356e-05	-5.41277e-06	-4.99422e-05	7.86112e-06	1.69917e-06	-5.82797e-06	-7.25433e-06	-1.65037e-05	1.77358e-05	-1.04642e-05	3.9358e-06	-1.48237e-05	1.36316e-05	-4.90471e-05	-3.752e-05	-1.47357e-05	2.44666e-05	4.65172e-07	7.14652e-05	3.83511e-05	1.36869e-05	2.38832e-05	5.52993e-05	4.0595e-05	7.78264e-05	6.41935e-05	1.76682e-05	3.07124e-05	9.46643e-05	1.72934e-05	6.1398e-05	6.76478e-05	3.74477e-05	4.66197e-05	9.43131e-05	0.000116123	5.81347e-05	5.21347e-05	5.92601e-05	8.57232e-05	7.28553e-05	4.68978e-06	0.000150002	0.000138523	8.40566e-05	8.00566e-05	9.52566e-05	0.000118242
1559.47	-3.41319e-05	3.98413e-05	-2.20721e-06	-5.57218e-05	7.48857e-06	2.56671e-07	-1.33172e-05	-3.15819e-06	-1.53023e-05	2.09112e-05	-1.38888e-05	7.11115e-06	-2.61897e-05	1.33382e-05	-3.42899e-05	-3.77953e-05	-1.21661e-05	1.17103e-05	4.02135e-06	7.06214e-05	3.73342e-05	1.10593e-05	1.82936e-05	4.73057e-05	5.40024e-05	7.84758e-05	7.59845e-05	2.80343e-05	2.70669e-05	8.74428e-05	2.1764e-05	4.7396e-05	7.32736e-05	3.74736e-05	5.96066e-05	9.84417e-05	0.000109117	5.65059e-05	6.31059e-05	6.13393e-05	9.31885e-05	7.15029e-05	5.53253e-06	0.00015214	0.000125684	0.000100006	8.70057e-05	9.98057e-05	0.000121842
1560.75	-3.73168e-05	3.3247e-05	4.39835e-06	-5.87014e-05	6.51603e-06	-2.38583e-06	-1.80065e-05	1.13794e-06	-1.1501e-05	1.48865e-05	-2.17135e-05	8.08651e-06	-3.31557e-05	1.24449e-05	-1.49327e-05	-3.78707e-05	-7.59662e-06	5.54089e-07	6.57753e-06	7.01775e-05	4.17173e-05	4.63163e-06	9.70409e-06	4.07122e-05	6.04098e-05	8.25252e-05	8.21754e-05	3.72005e-05	2.18214e-05	8.16212e-05	3.62346e-05	3.4394e-05	7.96995e-05	3.80995e-05	6.85936e-05	9.97704e-05	9.61117e-05	5.3877e-05	7.1877e-05	5.90184e-05	9.94538e-05	6.95504e-05	1.90587e-06	0.000144479	0.000111044	0.000116755	9.67548e-05	0.000108555	0.000127642
1562.04	-3.93897e-05	2.24528e-05	1.34039e-05	-5.7481e-05	3.54348e-06	-4.42833e-06	-1.98958e-05	6.03407e-06	-5.49958e-06	2.66187e-06	-3.23381e-05	7.66187e-06	-3.67217e-05	1.15515e-05	3.22451e-06	-3.9546e-05	-1.62709e-06	-4.40216e-06	8.93372e-06	6.89337e-05	4.93004e-05	-2.33956e-06	3.11454e-06	3.81186e-05	6.06173e-05	8.81746e-05	8.07663e-05	4.21666e-05	1.75759e-05	7.79997e-05	5.87052e-05	2.5992e-05	8.57254e-05	4.07254e-05	6.99806e-05	9.8299e-05	7.79059e-05	5.06482e-05	7.88481e-05	5.64975e-05	0.000101719	6.93979e-05	3.2792e-06	0.000128817	9.90047e-05	0.000130104	0.000108104	0.000119704	0.000133841
1563.32	-4.04626e-05	9.05853e-06	2.32095e-05	-5.04606e-05	-6.29064e-07	-5.27084e-06	-1.89851e-05	1.05302e-05	1.7018e-06	-1.01628e-05	-4.25628e-05	7.03722e-06	-3.76878e-05	1.10581e-05	1.57817e-05	-4.38214e-05	4.74243e-06	-1.35842e-06	1.14899e-05	6.64899e-05	5.68835e-05	-5.51076e-06	2.32499e-06	4.07251e-05	5.98247e-05	9.40239e-05	7.37572e-05	4.37328e-05	1.51304e-05	7.61781e-05	8.45758e-05	2.37899e-05	9.03513e-05	4.59513e-05	6.49676e-05	9.60277e-05	5.83002e-05	4.86193e-05	8.50193e-05	5.81766e-05	9.97844e-05	7.32455e-05	6.85253e-06	0.000110955	9.29653e-05	0.000137853	0.000120453	0.000130853	0.000137841
1564.61	-4.06075e-05	-3.93572e-06	3.1215e-05	-3.74402e-05	-2.80161e-06	-4.71334e-06	-1.70744e-05	1.34263e-05	9.70317e-06	-1.83874e-05	-4.95874e-05	5.81258e-06	-3.62538e-05	1.11647e-05	2.21389e-05	-4.96967e-05	1.0512e-05	8.88533e-06	1.32461e-05	6.42461e-05	6.20666e-05	-2.08195e-06	8.13544e-06	4.67315e-05	6.36321e-05	9.98733e-05	6.37481e-05	4.5499e-05	1.48849e-05	7.61565e-05	0.000107846	2.77879e-05	9.33772e-05	5.39772e-05	5.85545e-05	9.51563e-05	4.28944e-05	5.07904e-05	9.15904e-05	6.64557e-05	9.68497e-05	8.1093e-05	1.02259e-05	9.68935e-05	9.47258e-05	0.000139202	0.000132602	0.000139602	0.000137441
1565.89	-3.99284e-05	-1.253e-05	3.34206e-05	-2.04199e-05	-1.19922e-05	-3.75584e-06	-1.67636e-05	1.37225e-05	1.67045e-05	-2.02121e-05	-5.06121e-05	4.18793e-06	-3.20198e-05	1.18713e-05	2.38961e-05	-5.4972e-05	1.62815e-05	2.21291e-05	1.44742e-05	6.52742e-05	6.42497e-05	7.94685e-06	1.91459e-05	5.3138e-05	7.34396e-05	0.000106323	5.37391e-05	5.10651e-05	1.60394e-05	7.9135e-05	0.000123717	3.51859e-05	9.36031e-05	6.44031e-05	5.59415e-05	9.62849e-05	3.50887e-05	5.83616e-05	9.85616e-05	7.99348e-05	9.6515e-05	9.09405e-05	1.21992e-05	9.00318e-05	0.000103686	0.000135751	0.000143751	0.000145951	0.00013324
1567.18	-3.86093e-05	-1.49242e-05	2.74261e-05	-2.59947e-06	-1.33828e-05	-3.79834e-06	-1.94529e-05	1.14186e-05	2.07059e-05	-1.60367e-05	-4.42367e-05	2.36329e-06	-2.51858e-05	1.19779e-05	2.36533e-05	-5.76474e-05	2.2051e-05	3.43728e-05	1.73023e-05	7.15023e-05	6.50327e-05	2.05757e-05	3.33563e-05	5.79445e-05	8.6047e-05	0.000113572	4.613e-05	6.16313e-05	1.89939e-05	8.71134e-05	0.000131588	4.39839e-05	9.0629e-05	7.6229e-05	5.99285e-05	9.84136e-05	3.5283e-05	7.03327e-05	0.000104933	9.54139e-05	0.00010058	0.000100388	1.35725e-05	8.95701e-05	0.000117047	0.0001307	0.0001531	0.0001505	0.00012844
1568.47	-3.69142e-05	-1.11185e-05	1.22317e-05	1.18209e-05	-8.17333e-06	-5.64084e-06	-2.39422e-05	6.51475e-06	2.03073e-05	-7.66135e-06	-3.20614e-05	1.53865e-06	-1.73519e-05	1.06845e-05	2.22105e-05	-5.69227e-05	2.49196e-05	4.31485e-05	2.41305e-05	8.29305e-05	6.65557e-05	2.88045e-05	4.87668e-05	6.15509e-05	9.64544e-05	0.000120621	4.29209e-05	7.53974e-05	2.45484e-05	9.94919e-05	0.000133258	5.25819e-05	8.40548e-05	8.74548e-05	6.85154e-05	9.99422e-05	4.10772e-05	8.35038e-05	0.000109104	0.000108693	0.000107646	0.000107436	1.57459e-05	9.33083e-05	0.000131607	0.000128049	0.000159249	0.000153849	0.00012644
1569.75	-3.50671e-05	-3.51275e-06	-1.01627e-05	1.98413e-05	-1.5639e-06	-8.48334e-06	-2.74315e-05	-7.89115e-07	1.61087e-05	2.114e-06	-1.8486e-05	3.514e-06	-1.11179e-05	7.79115e-06	1.89677e-05	-5.25981e-05	2.37883e-05	4.73242e-05	3.55586e-05	9.65586e-05	6.96786e-05	2.82333e-05	6.25772e-05	6.45574e-05	0.000101462	0.000125271	4.31118e-05	8.75636e-05	3.35029e-05	0.00011247	0.000129929	6.01799e-05	7.50807e-05	9.62807e-05	7.65024e-05	0.000100871	5.02715e-05	9.4475e-05	0.000109475	0.000117772	0.000115511	0.000111083	2.03192e-05	9.86466e-05	0.000144968	0.000130198	0.000160398	0.000154998	0.000127239
1571.04	-3.314e-05	6.493e-06	-3.51572e-05	2.04617e-05	2.24552e-06	-9.52585e-06	-2.65208e-05	-9.49298e-06	1.051e-05	1.00894e-05	-7.51064e-06	1.00894e-05	-8.08389e-06	4.69776e-06	1.25248e-05	-4.50734e-05	1.86569e-05	4.66999e-05	4.99867e-05	0.000107587	7.40015e-05	2.04621e-05	7.09877e-05	6.81638e-05	0.000100669	0.00012552	4.43028e-05	9.37298e-05	4.58574e-05	0.000120849	0.000121399	6.53779e-05	6.57066e-05	0.000101507	7.86894e-05	0.000102599	6.08657e-05	0.000100646	0.000105246	0.000122251	0.000121976	0.000111731	2.74925e-05	0.000103985	0.000154929	0.000137347	0.000155347	0.000153147	0.000129039
1572.32	-3.10129e-05	1.76987e-05	-5.55516e-05	1.50821e-05	1.05495e-06	-6.56835e-06	-2.001e-05	-1.65968e-05	7.51142e-06	1.40647e-05	-1.13529e-06	2.12647e-05	-7.84992e-06	2.80437e-06	3.28203e-06	-3.55488e-05	1.19256e-05	4.34756e-05	6.32149e-05	0.000111415	7.85244e-05	1.02909e-05	7.11981e-05	7.27703e-05	9.60768e-05	0.00011997	4.38937e-05	9.20959e-05	5.92119e-05	0.000122227	0.00010987	6.71759e-05	5.87325e-05	0.000102933	7.32764e-05	0.000106128	7.266e-05	0.000101617	9.78173e-05	0.00012313	0.000126642	0.000110778	3.66659e-05	0.000107123	0.000158889	0.000147296	0.000145296	0.000148296	0.000129039
1573.61	-2.85258e-05	2.87045e-05	-6.69461e-05	3.50248e-06	1.34668e-05	-4.10854e-07	-9.89933e-06	-1.73007e-05	8.1128e-06	1.30401e-05	6.40071e-07	3.48401e-05	-7.61594e-06	2.11099e-06	-7.76078e-06	-2.64241e-05	5.3942e-06	3.92512e-05	6.79984e-05	0.000103746	7.96473e-05	1.11968e-06	6.14086e-05	7.87768e-05	8.88842e-05	0.000108019	4.02846e-05	8.32621e-05	6.85664e-05	0.000119606	0.000100141	6.53738e-05	5.55584e-05	9.73584e-05	6.08633e-05	0.000111857	8.70543e-05	9.85884e-05	8.95884e-05	0.000122609	0.000130707	0.000110626	4.38392e-05	0.000105061	0.00015345	0.000154245	0.000131645	0.000140645	0.000124638
1574.89	-2.56307e-05	3.69102e-05	-6.89405e-05	6.46747e-06	1.78786e-05	4.54664e-06	-9.8861e-07	-8.40458e-06	9.31417e-06	6.61543e-06	-2.18457e-06	4.74154e-05	-4.98196e-06	4.17599e-07	-2.12036e-05	-2.10995e-05	-1.33716e-06	3.30269e-05	5.6782e-05	8.12778e-05	7.03703e-05	-7.65152e-06	4.1419e-05	8.59832e-05	7.72916e-05	8.88683e-05	3.02755e-05	6.84282e-05	6.81208e-05	0.000119584	9.70113e-05	6.19718e-05	5.59843e-05	7.93843e-05	4.36503e-05	0.000120385	0.000105449	9.43595e-05	8.31595e-05	0.000125489	0.000135572	0.000113673	4.34125e-05	9.27997e-05	0.00013321	0.000149994	0.000112994	0.000129194	0.000113038
1576.18	-2.25516e-05	4.0516e-05	-6.63349e-05	6.32462e-07	1.22904e-05	4.90415e-06	2.12211e-06	9.29156e-06	7.51555e-06	-4.60922e-06	-8.40922e-06	5.55908e-05	2.52019e-07	-4.47579e-06	-3.84464e-05	-2.15748e-05	-1.06685e-05	2.26026e-05	2.59656e-05	4.42092e-05	4.54932e-05	-1.86227e-05	1.42295e-05	9.33897e-05	5.88991e-05	6.35177e-05	1.22664e-05	4.97944e-05	5.56753e-05	0.000125962	0.000102482	6.11698e-05	5.86102e-05	4.68102e-05	2.46373e-05	0.000131714	0.000125643	9.13307e-05	8.05307e-05	0.000135368	0.000140638	0.000120521	3.17858e-05	6.73379e-05	9.61708e-05	0.000128343	8.75435e-05	0.000113343	9.34375e-05
1577.47	-1.97365e-05	3.87217e-05	-6.29294e-05	-8.60255e-06	-9.77396e-08	1.06164e-06	-2.19541e-06	2.95877e-05	1.31692e-06	-1.80339e-05	-1.56339e-05	5.81661e-05	5.086e-06	-1.33692e-05	-5.82892e-05	-2.64501e-05	-2.39999e-05	8.97828e-06	-1.60508e-05	5.40667e-07	9.61609e-06	-3.13939e-05	-1.27601e-05	9.89961e-05	3.51065e-05	3.7167e-05	-9.74264e-06	3.13606e-05	3.50298e-05	0.000137341	0.000114753	6.55678e-05	6.14361e-05	6.23605e-06	9.82425e-06	0.000144243	0.000143437	9.13018e-05	8.29018e-05	0.000152847	0.000143503	0.000130568	1.33592e-05	3.20762e-05	4.79313e-05	9.22925e-05	5.92925e-05	9.56925e-05	6.98371e-05
1578.75	-1.76414e-05	3.35275e-05	-5.99238e-05	-1.20375e-05	-1.10859e-05	-1.78086e-06	-1.05129e-05	4.42838e-05	-7.2817e-06	-2.94585e-05	-1.96585e-05	5.59415e-05	6.51997e-06	-2.44626e-05	-7.7132e-05	-3.17255e-05	-4.03312e-05	-3.84604e-06	-5.28672e-05	-3.63279e-05	-2.3461e-05	-4.19651e-05	-3.05496e-05	0.000101403	1.29139e-05	1.80164e-05	-2.71517e-05	1.81267e-05	1.55843e-05	0.000148119	0.000129023	7.45658e-05	6.40619e-05	-2.97381e-05	4.61123e-06	0.000154171	0.000154631	9.4073e-05	9.0073e-05	0.000173526	0.000141968	0.000141816	-3.06749e-06	-1.98554e-06	2.89189e-06	5.34416e-05	3.78416e-05	8.26416e-05	4.94368e-05
1580.04	-1.64583e-05	2.85332e-05	-5.57183e-05	-1.47256e-06	-1.28741e-05	5.76637e-07	-1.92305e-05	4.758e-05	-1.44803e-05	-3.56831e-05	-1.78831e-05	5.13169e-05	3.15395e-06	-3.4356e-05	-9.05748e-05	-3.42008e-05	-5.52626e-05	-1.16704e-05	-7.00836e-05	-5.37964e-05	-3.97381e-05	-4.47363e-05	-3.39392e-05	9.96091e-05	7.21372e-07	1.24658e-05	-3.23608e-05	1.32929e-05	6.33882e-06	0.000152498	0.000140294	8.45638e-05	6.74878e-05	-4.83122e-05	1.09982e-05	0.0001579	0.000157426	9.80441e-05	0.000100044	0.000190605	0.000134033	0.000150663	-7.69416e-06	-2.16473e-05	-2.35476e-05	2.59906e-05	3.31906e-05	8.15906e-05	3.92364e-05
1581.32	-1.59793e-05	2.65389e-05	-4.97127e-05	-8.20411e-06	-2.46225e-06	1.06954e-07	-2.6548e-05	3.96761e-05	-1.6479e-05	-3.63078e-05	-1.05078e-05	4.62922e-05	-3.61207e-06	-3.96493e-05	-9.50176e-05	-3.30762e-05	-6.3594e-05	-1.22947e-05	-6.39e-05	-4.6065e-05	-3.30152e-05	-3.53075e-05	-2.35287e-05	9.34155e-05	3.52881e-06	2.25151e-05	-2.21699e-05	1.7459e-05	1.16933e-05	0.000148076	0.000145364	9.13618e-05	7.31137e-05	-4.30863e-05	2.63852e-05	0.000155229	0.00015222	0.000100615	0.000109015	0.000198084	0.000120699	0.000154111	3.47917e-06	-1.7709e-05	-2.1987e-05	2.07397e-05	4.99397e-05	9.69397e-05	4.50361e-05
1582.61	-1.55882e-05	2.87447e-05	-4.21072e-05	-1.13566e-06	-2.04903e-06	3.43727e-06	-3.18655e-05	2.55722e-05	-1.14776e-05	-3.23324e-05	-1.32437e-07	4.22676e-05	-1.17781e-05	-3.91427e-05	-9.02605e-05	-2.97515e-05	-6.19253e-05	-5.31899e-06	-3.97164e-05	-1.49335e-05	-5.49224e-06	-1.38787e-05	-3.91828e-06	8.4222e-05	2.07362e-05	4.67645e-05	1.02104e-06	2.94252e-05	2.98478e-05	0.000138455	0.000144835	9.29598e-05	8.15396e-05	-1.56604e-05	4.61721e-05	0.000148557	0.000141814	9.97864e-05	0.000114386	0.000193963	0.000105964	0.000151959	2.80525e-05	1.08293e-05	6.97354e-06	4.02887e-05	8.50887e-05	0.000127689	6.84357e-05
1583.89	-1.45091e-05	3.31504e-05	-3.45016e-05	1.15328e-05	6.16419e-06	6.76759e-06	-3.5983e-05	1.24684e-05	-1.6762e-06	-2.53571e-05	9.84292e-06	3.98429e-05	-1.85441e-05	-3.48361e-05	-8.05033e-05	-2.70269e-05	-5.20567e-05	9.61457e-09	-1.05328e-05	2.95979e-05	3.26307e-05	1.31501e-05	1.74922e-05	7.42284e-05	4.59437e-05	7.82139e-05	2.9412e-05	4.57914e-05	5.48023e-05	0.000128833	0.000141506	9.11578e-05	9.27655e-05	2.45655e-05	6.47591e-05	0.000140486	0.000129808	9.45575e-05	0.000115358	0.000180642	9.58294e-05	0.000147206	5.72258e-05	5.51675e-05	5.35341e-05	7.74378e-05	0.000128638	0.000167238	0.000103435
1585.18	-1.2174e-05	3.51562e-05	-2.9296e-05	2.10012e-05	1.45774e-05	6.8979e-06	-3.91005e-05	5.76451e-06	6.92517e-06	-1.75817e-05	1.60183e-05	3.96183e-05	-2.19101e-05	-3.07295e-05	-7.19461e-05	-2.69022e-05	-3.91881e-05	6.13822e-06	1.08508e-05	7.25294e-05	6.71536e-05	3.57789e-05	3.27026e-05	6.66349e-05	7.03511e-05	0.000107663	5.36029e-05	6.15575e-05	7.87568e-05	0.000123812	0.000138376	8.95557e-05	0.000105791	6.39914e-05	7.77461e-05	0.000133214	0.000119203	8.61286e-05	0.000113529	0.000165122	9.54947e-05	0.000144054	8.03992e-05	0.000100506	0.000101495	0.000118987	0.000168387	0.000204187	0.000138835
1586.46	-8.47087e-06	3.05619e-05	-2.84905e-05	2.26697e-05	1.69906e-05	3.82822e-06	-3.96181e-05	6.86064e-06	1.03265e-05	-1.04064e-05	1.69936e-05	4.09936e-05	-2.10762e-05	-2.98229e-05	-6.79889e-05	-2.83775e-05	-2.91194e-05	9.26682e-06	1.88344e-05	0.000102261	8.82765e-05	4.74077e-05	3.95131e-05	6.32413e-05	8.73586e-05	0.000128113	6.81938e-05	7.31237e-05	9.63113e-05	0.00012419	0.000136247	9.15537e-05	0.000118017	9.34173e-05	8.47331e-05	0.000127143	0.000111797	7.86998e-05	0.0001121	0.000154201	0.00010616	0.000145701	8.99725e-05	0.000134444	0.000138055	0.000153536	0.000195736	0.000228936	0.000165435
1587.75	-3.83177e-06	1.89677e-05	-3.12849e-05	1.81381e-05	1.34039e-05	3.58541e-07	-3.45356e-05	1.29568e-05	8.52792e-06	-4.03101e-06	1.4969e-05	4.2569e-05	-1.72422e-05	-3.23163e-05	-6.74317e-05	-2.80529e-05	-2.44508e-05	9.19543e-06	1.8218e-05	0.000115992	9.61994e-05	4.92365e-05	4.31235e-05	6.34478e-05	9.6166e-05	0.000138762	7.39847e-05	8.06899e-05	0.000107066	0.000128168	0.000135117	9.75517e-05	0.000126643	0.000112243	8.932e-05	0.000121472	0.000108391	7.72709e-05	0.000113871	0.00015028	0.000125225	0.000151349	8.71458e-05	0.000153982	0.000160616	0.000176885	0.000210685	0.000239085	0.000179834
1589.04	9.03322e-07	3.5734e-06	-3.54794e-05	1.06066e-05	7.21707e-06	-1.11142e-07	-2.26531e-05	1.88529e-05	2.9293e-06	1.74434e-06	1.31443e-05	4.17443e-05	-1.18082e-05	-3.60097e-05	-6.62745e-05	-2.31282e-05	-2.43821e-05	8.12403e-06	1.82016e-05	0.000117124	9.69223e-05	4.74653e-05	5.1134e-05	6.50543e-05	0.000101373	0.000142211	7.55756e-05	8.7056e-05	0.00011382	0.000132547	0.000134388	0.00010535	0.000128669	0.000124469	9.5107e-05	0.0001164	0.000109385	8.40421e-05	0.000119042	0.000152559	0.000147491	0.000158196	7.87192e-05	0.000161721	0.000173176	0.000192634	0.000218234	0.000238634	0.000186034
1590.32	4.82242e-06	-1.02209e-05	-3.98738e-05	4.75022e-07	3.02925e-08	1.41917e-06	-5.97063e-06	2.0749e-05	-3.46933e-06	5.3197e-06	1.43197e-05	3.67197e-05	-6.57422e-06	-3.9303e-05	-6.09173e-05	-1.40036e-05	-2.61135e-05	8.45263e-06	2.39851e-05	0.000111055	9.46453e-05	4.78941e-05	6.65444e-05	6.72607e-05	0.000108181	0.000141661	7.71666e-05	9.38222e-05	0.000119175	0.000135725	0.000134259	0.000111748	0.000122695	0.000132295	0.000101894	0.000113929	0.00011518	9.80132e-05	0.000125413	0.000159238	0.000167556	0.000162444	7.10925e-05	0.000163059	0.000180937	0.000204983	0.000222583	0.000233983	0.000190634
1591.61	7.21351e-06	-1.78151e-05	-4.42683e-05	-3.06855e-06	5.62223e-08	1.54949e-06	1.09118e-05	1.82452e-05	-7.86795e-06	4.69506e-06	1.82951e-05	2.74951e-05	-3.14025e-06	-4.01964e-05	-4.99601e-05	-2.67893e-06	-2.72449e-05	1.11812e-05	3.41687e-05	0.000103187	9.03682e-05	5.23229e-05	8.65549e-05	7.12672e-05	0.000117988	0.00013871	8.13575e-05	0.000100988	0.000123329	0.000136904	0.000135329	0.000114546	0.000109521	0.000135721	0.000107881	0.000116858	0.000125974	0.000116384	0.000129184	0.000169517	0.000180621	0.000163091	6.82658e-05	0.000162797	0.000188497	0.000215332	0.000224132	0.000230532	0.000198233
1592.89	7.62061e-06	-1.72094e-05	-4.80627e-05	-8.81213e-06	-2.71785e-06	8.71472e-06	2.45943e-05	1.25413e-05	-9.06658e-06	-1.29587e-07	2.26704e-05	1.66704e-05	-2.10627e-06	-3.64898e-05	-3.46029e-05	7.64573e-06	-2.47762e-05	1.61098e-05	4.45523e-05	9.85181e-05	8.48911e-05	5.97517e-05	0.000104765	7.80736e-05	0.000128796	0.00013556	8.75484e-05	0.000108954	0.000125684	0.000136682	0.0001378	0.000112744	9.35467e-05	0.000134547	0.000112268	0.000126786	0.000139768	0.000134955	0.000128955	0.000182396	0.000186487	0.000161339	7.28392e-05	0.000164735	0.000198858	0.000222281	0.000223081	0.000230881	0.000209833
1594.18	5.8357e-06	-1.02036e-05	-5.08571e-05	-1.37557e-05	-7.09192e-06	1.06799e-05	3.40768e-05	4.43745e-06	-8.66521e-06	-5.95423e-06	2.46458e-05	6.84577e-06	-3.07229e-06	-2.79832e-05	-1.92457e-05	1.43704e-05	-1.73076e-05	2.12384e-05	5.17359e-05	9.94496e-05	7.9814e-05	6.73805e-05	0.000114776	8.74801e-05	0.000138203	0.000134409	9.37393e-05	0.000116921	0.000125438	0.000134261	0.00014027	0.000106942	7.95726e-05	0.000130173	0.000115455	0.000142315	0.000152562	0.000149527	0.000126527	0.000195675	0.000188352	0.000159986	8.50125e-05	0.000170074	0.000211618	0.00022443	0.00022023	0.00023323	0.000222433
1595.46	1.8348e-06	-1.19788e-06	-5.22516e-05	-1.60993e-05	-1.1466e-05	7.84518e-06	3.93593e-05	-5.66642e-06	-8.86383e-06	-9.97888e-06	2.30211e-05	-7.78875e-07	-4.63831e-06	-1.80766e-05	-9.08854e-06	1.5495e-05	-6.23894e-06	2.37671e-05	5.35195e-05	0.000104781	7.53369e-05	7.22093e-05	0.000113186	9.70866e-05	0.000143811	0.000136258	9.67303e-05	0.000123287	0.000122793	0.000128839	0.000141141	9.87396e-05	7.17985e-05	0.000124798	0.000118642	0.000159444	0.000159957	0.000157498	0.000125098	0.000206354	0.000189417	0.000161634	0.000100386	0.000178612	0.000224179	0.000221579	0.000216579	0.000234579	0.000230632
1596.75	-4.2701e-06	5.60786e-06	-5.2646e-05	-1.56429e-05	-1.44401e-05	2.8104e-06	4.04418e-05	-1.69703e-05	-1.14625e-05	-1.10035e-05	1.75965e-05	-6.40352e-06	-5.60433e-06	-1.077e-05	-6.53135e-06	1.04197e-05	4.0297e-06	2.14957e-05	5.07031e-05	0.000110512	7.08599e-05	7.28381e-05	0.000100797	0.000103893	0.000145618	0.000140708	9.45212e-05	0.000126253	0.000118547	0.000121618	0.000140012	9.17376e-05	7.14244e-05	0.000120624	0.000122829	0.000174772	0.000159951	0.000158869	0.000126869	0.000212834	0.000190483	0.000167681	0.000113159	0.00018895	0.00023394	0.000216528	0.000213128	0.000234328	0.000230432
1598.04	-1.2119e-05	8.41361e-06	-5.22405e-05	-1.33864e-05	-1.50141e-05	-8.24371e-07	3.79242e-05	-2.76741e-05	-1.50611e-05	-8.22816e-06	1.05718e-05	-9.82816e-06	-5.17036e-06	-8.86337e-06	-9.57416e-06	-2.05565e-06	9.49834e-06	1.54243e-05	4.60867e-05	0.000113244	6.71828e-05	7.2067e-05	8.28071e-05	0.000105499	0.000144825	0.000147557	8.71121e-05	0.000126819	0.000116302	0.000116196	0.000138482	9.11356e-05	7.72502e-05	0.00011845	0.000130216	0.000186701	0.000154345	0.00015504	0.00013264	0.000215113	0.000190948	0.000175929	0.000119732	0.000200088	0.0002407	0.000214077	0.000211677	0.000235677	0.000223032
1599.32	-2.08959e-05	9.01935e-06	-5.08349e-05	-1.053e-05	-1.25882e-05	1.34086e-06	3.26067e-05	-3.5378e-05	-1.72597e-05	-3.05281e-06	6.14719e-06	-1.14528e-05	-2.93638e-06	-1.21568e-05	-1.4617e-05	-2.0331e-05	7.16698e-06	7.55286e-06	4.30703e-05	0.000111575	6.73057e-05	7.38958e-05	6.56176e-05	0.000103706	0.000143633	0.000155406	7.7903e-05	0.000127185	0.000119656	0.000116374	0.000139753	0.000100734	8.62761e-05	0.000117476	0.000142203	0.00019543	0.000147739	0.000149011	0.000141411	0.000214592	0.000191013	0.000181777	0.000121306	0.000210027	0.000246461	0.000218627	0.000213426	0.000242026	0.000212631
1600.61	-2.92648e-05	1.06251e-05	-4.76293e-05	-7.87358e-06	-8.56227e-06	-6.38032e-06	2.54892e-05	-3.78819e-05	-1.66583e-05	1.32255e-06	6.32255e-06	-1.12775e-05	4.97601e-07	-1.82501e-05	-1.72598e-05	-4.06063e-05	-2.36439e-06	-3.18533e-07	4.28539e-05	0.000105307	7.38286e-05	8.09246e-05	5.4228e-05	0.000103312	0.00014364	0.000161656	7.18939e-05	0.000130151	0.000130011	0.000124353	0.000146423	0.000119332	9.5702e-05	0.000115302	0.00015819	0.000201158	0.000144734	0.000144182	0.000150782	0.000213271	0.000191078	0.000180824	0.000121679	0.000216765	0.000254821	0.000231176	0.000218776	0.000254976	0.000204631
1601.89	-3.56017e-05	1.58308e-05	-4.22238e-05	-5.41716e-06	-5.13634e-06	-6.3015e-06	1.73717e-05	-3.41857e-05	-1.3257e-05	1.29791e-06	1.02979e-05	-8.9021e-06	3.33158e-06	-2.29435e-05	-1.63026e-05	-5.70817e-05	-1.54957e-05	-6.78993e-06	4.50375e-05	9.60383e-05	8.73515e-05	9.29534e-05	5.10385e-05	0.000108719	0.000145848	0.000164505	7.28849e-05	0.000136518	0.000145365	0.000139931	0.000158694	0.00014113	0.000103728	0.000110728	0.000174377	0.000204087	0.000147728	0.000144353	0.000158353	0.00021215	0.000191744	0.000171872	0.000126652	0.000220703	0.000267982	0.000249125	0.000227925	0.000272525	0.00020383
1603.18	-3.84906e-05	2.36366e-05	-3.46182e-05	-2.96073e-06	-5.31041e-06	-4.22674e-07	1.00542e-05	-2.46896e-05	-9.05558e-06	-3.92674e-06	1.42733e-05	-3.92674e-06	5.56556e-06	-2.26369e-05	-1.43454e-05	-6.5157e-05	-2.62271e-05	-1.06613e-05	4.84211e-05	8.71698e-05	0.000106674	0.000108182	5.78489e-05	0.000120925	0.000150855	0.000164954	8.18758e-05	0.000146284	0.00016332	0.00016031	0.000174765	0.000158528	0.000111154	0.000104954	0.000186964	0.000205015	0.000156722	0.000152125	0.000163525	0.000210629	0.000193809	0.000158919	0.000139626	0.000225042	0.000285942	0.000267674	0.000240274	0.000290874	0.00021343
1604.46	-3.72755e-05	3.18423e-05	-2.56127e-05	-7.04306e-07	-1.02845e-05	6.65615e-06	5.73663e-06	-1.17935e-05	-6.85421e-06	-1.27514e-05	1.54486e-05	2.64862e-06	8.79953e-06	-1.53303e-05	-1.51882e-05	-6.28324e-05	-3.07585e-05	-1.11327e-05	5.22047e-05	8.23012e-05	0.000129397	0.000124011	7.46594e-05	0.000138132	0.000159863	0.000166204	9.78667e-05	0.00015825	0.000181274	0.000181488	0.000191435	0.000167726	0.00011978	0.00010158	0.000193151	0.000205544	0.000170116	0.000168096	0.000167896	0.000207108	0.000198874	0.000149567	0.000160999	0.00023438	0.000304903	0.000283223	0.000254223	0.000306223	0.00023423
1605.75	-3.23804e-05	3.74481e-05	-1.68071e-05	1.52118e-07	-1.84585e-05	9.13497e-06	4.81911e-06	2.10267e-06	-7.65283e-06	-2.0976e-05	1.3824e-05	9.22397e-06	1.46335e-05	-2.4237e-06	-2.0831e-05	-5.17077e-05	-2.80898e-05	-8.40411e-06	5.57883e-05	8.32327e-05	0.00015212	0.00013884	9.84698e-05	0.000156138	0.00017427	0.000171053	0.000119058	0.000171416	0.000198029	0.000199267	0.000205706	0.000169724	0.000131006	0.000103806	0.000192938	0.000207673	0.000185911	0.000188467	0.000173267	0.000201787	0.00020754	0.000151014	0.000187172	0.000251918	0.000319663	0.000295372	0.000267572	0.000316572	0.000264429
1607.04	-2.53013e-05	3.94538e-05	-1.08015e-05	3.15537e-07	-2.52326e-05	2.61379e-06	4.90159e-06	1.45988e-05	-8.65146e-06	-2.50007e-05	1.29993e-05	1.45993e-05	2.30675e-05	1.26829e-05	-2.98738e-05	-3.55831e-05	-1.94212e-05	-3.07551e-06	5.95718e-05	9.05641e-05	0.000171643	0.000151869	0.00012428	0.000171145	0.000193678	0.000179703	0.000143249	0.000184382	0.000212383	0.000211245	0.000216776	0.000169922	0.000144831	0.000112231	0.000188725	0.000213001	0.000202305	0.000208038	0.000180638	0.000198466	0.000219005	0.000167662	0.000213346	0.000275856	0.000327224	0.000306521	0.000279321	0.000323721	0.000300029
1608.32	-1.81902e-05	3.76596e-05	-9.39599e-06	-3.21045e-07	-2.62067e-05	5.05481e-06	4.58407e-06	2.30949e-05	-6.05008e-06	-2.32253e-05	1.59747e-05	1.81747e-05	3.23015e-05	2.67895e-05	-3.77166e-05	-1.86584e-05	-6.35255e-06	3.65309e-06	6.37554e-05	0.000103496	0.000186766	0.000163497	0.000146691	0.000180951	0.000215485	0.000189552	0.000168839	0.000195548	0.000223338	0.000217023	0.000224847	0.00017312	0.000159257	0.000124057	0.000185312	0.00022113	0.000218099	0.000222409	0.000190009	0.000202346	0.00023247	0.000198909	0.000235319	0.000300195	0.000328785	0.00031967	0.00028927	0.00033147	0.000335029
1609.61	-1.31111e-05	3.38653e-05	-1.27904e-05	1.24237e-06	-2.03808e-05	1.49582e-06	3.26655e-06	2.59911e-05	2.75129e-06	-1.705e-05	2.355e-05	1.855e-05	3.95354e-05	3.88961e-05	-4.03595e-05	-3.33375e-06	9.11609e-06	9.5817e-06	6.7939e-05	0.000120027	0.000198289	0.000173326	0.000162101	0.000186558	0.000235692	0.000198401	0.00019463	0.000203115	0.000230492	0.000218402	0.000230518	0.000181518	0.000170083	0.000135883	0.000187699	0.000229859	0.000232694	0.00023058	0.00019978	0.000215825	0.000247536	0.000238557	0.000251692	0.000317933	0.000327945	0.000335619	0.000299619	0.000341619	0.000363428
1610.89	-1.12961e-05	2.9071e-05	-1.93849e-05	6.20579e-06	-1.05548e-05	-3.26316e-06	1.34902e-06	2.28872e-05	1.65527e-05	-9.4746e-06	3.37254e-05	1.45254e-05	4.25694e-05	4.92028e-05	-3.76023e-05	8.79091e-06	2.47847e-05	1.15103e-05	7.17226e-05	0.000135959	0.000206412	0.000180355	0.000171312	0.000189764	0.0002517	0.000205651	0.000217821	0.000206681	0.000234647	0.00021818	0.000233388	0.000192916	0.000173909	0.000146109	0.000197286	0.000237787	0.000244688	0.000234551	0.000208151	0.000236104	0.000264201	0.000277004	0.000263466	0.000325471	0.000328306	0.000351768	0.000312968	0.000353768	0.000381028
1612.18	-1.2833e-05	2.36768e-05	-2.73793e-05	1.39692e-05	-9.28896e-07	-6.02214e-06	-9.68498e-07	1.41833e-05	3.1354e-05	-3.49925e-06	4.31008e-05	6.70075e-06	4.00034e-05	5.75094e-05	-3.10451e-05	1.63156e-05	3.74534e-05	7.8389e-06	7.57062e-05	0.00014669	0.000210135	0.000183784	0.000177722	0.000192171	0.000262307	0.0002129	0.000234412	0.000207847	0.000235801	0.000218759	0.000233059	0.000203914	0.000170135	0.000155335	0.000211073	0.000245716	0.000251282	0.000238323	0.000213923	0.000257383	0.000281466	0.000306452	0.000272439	0.000325009	0.000330866	0.000364317	0.000329917	0.000366717	0.000388428
1613.46	-1.67459e-05	1.76825e-05	-3.53738e-05	2.17326e-05	4.49703e-06	-6.18113e-06	-2.68602e-06	2.27947e-06	4.17554e-05	-7.2389e-07	4.92761e-05	-2.72389e-06	3.20374e-05	6.3216e-05	-2.32879e-05	1.92402e-05	4.4322e-05	6.42105e-06	8.08898e-05	0.000150021	0.000209658	0.000183813	0.000184533	0.000194377	0.000268715	0.000221949	0.000241003	0.000210013	0.000233956	0.000221337	0.000230329	0.000212111	0.000162161	0.000166161	0.00022426	0.000255444	0.000250676	0.000245294	0.000218894	0.000274062	0.000297932	0.000323099	0.000280812	0.000323148	0.000334427	0.000371066	0.000348266	0.000378466	0.000389427
1614.75	-2.14348e-05	1.24883e-05	-4.15682e-05	2.6896e-05	3.32296e-06	-4.54011e-06	-3.00354e-06	-8.62439e-06	4.43568e-05	2.51467e-07	5.24515e-05	-1.09485e-05	2.10714e-05	6.65226e-05	-1.51307e-05	1.83649e-05	4.47906e-05	1.6032e-06	8.82734e-05	0.000145953	0.000207181	0.000182241	0.000193143	0.000198983	0.000273722	0.000233799	0.000238794	0.000216179	0.00023071	0.000226316	0.0002286	0.000217909	0.000155587	0.000180187	0.000234046	0.000268373	0.000244071	0.000256265	0.000225665	0.000283141	0.000312797	0.000327747	0.000289586	0.000326286	0.000338387	0.000372815	0.000366215	0.000387215	0.000390227
1616.03	-2.53317e-05	9.29402e-06	-4.39626e-05	2.86595e-05	9.74782e-07	-2.6991e-06	-1.92106e-06	-1.55283e-05	3.95582e-05	2.72674e-06	5.45267e-05	-1.58842e-05	9.70534e-06	6.74292e-05	-7.17351e-06	1.48895e-05	3.98593e-05	-4.81466e-06	9.7457e-05	0.000137084	0.000205304	0.00018207	0.000202953	0.00020739	0.00027893	0.000246848	0.000232785	0.000225945	0.000227865	0.000232894	0.000231671	0.000223107	0.000156013	0.000196413	0.000240033	0.000283502	0.000234865	0.000268436	0.000236036	0.00028542	0.000325462	0.000324195	0.000299359	0.000337624	0.000342948	0.000372764	0.000382964	0.000391564	0.000395027
1617.32	-2.74606e-05	9.49976e-06	-4.19571e-05	2.76229e-05	-3.7734e-06	-2.05808e-06	-1.23859e-06	-1.68321e-05	3.07595e-05	9.40202e-06	5.6202e-05	-1.78198e-05	-8.60685e-07	6.41358e-05	-6.16314e-07	1.00142e-05	3.09279e-05	-1.20325e-05	0.000106041	0.000127416	0.000205627	0.000185099	0.000211364	0.000219396	0.000283337	0.000257298	0.000228776	0.000235912	0.000225219	0.000238873	0.000240741	0.000229305	0.000166039	0.000211639	0.00024302	0.00029703	0.000226659	0.000277407	0.000248007	0.000285099	0.000334328	0.000317242	0.000309332	0.000355163	0.000347908	0.000375313	0.000397313	0.000391113	0.000403426
1618.61	-2.76135e-05	1.29055e-05	-3.63515e-05	2.45863e-05	-8.32158e-06	-3.41707e-06	-2.35611e-06	-1.2936e-05	2.15609e-05	1.96773e-05	5.58773e-05	-1.87554e-05	-1.04267e-05	5.48424e-05	3.34088e-06	5.33884e-06	1.91966e-05	-1.94504e-05	0.000110024	0.000121147	0.000207949	0.000189928	0.000216174	0.000233003	0.000284744	0.000262147	0.000230567	0.000241878	0.000221774	0.000241651	0.000252612	0.000236303	0.000184864	0.000222464	0.000243207	0.000303959	0.000221453	0.000279578	0.000258578	0.000286778	0.000336993	0.00031109	0.000318506	0.000372901	0.000352469	0.000382062	0.000408262	0.000387662	0.000411426
1619.89	-2.62144e-05	1.77112e-05	-2.8346e-05	2.13497e-05	-1.14698e-05	-4.17605e-06	-5.27363e-06	-7.03985e-06	1.37623e-05	2.97526e-05	5.01526e-05	-2.00911e-05	-1.85927e-05	4.0949e-05	4.69807e-06	2.2635e-06	7.0652e-06	-2.70682e-05	0.000107408	0.000120079	0.000210472	0.000194157	0.000216585	0.000246209	0.000281952	0.000260196	0.000238558	0.000242244	0.000217728	0.000241429	0.000262483	0.000244101	0.00020749	0.00022809	0.000241194	0.000301688	0.000220048	0.000275349	0.000265349	0.000292458	0.000331458	0.000308537	0.000326079	0.000385439	0.000356829	0.000391611	0.000415211	0.000384611	0.000417426
1621.18	-2.39513e-05	2.2317e-05	-1.91404e-05	1.95131e-05	-1.36179e-05	-1.13503e-06	-9.39115e-06	-1.74371e-06	7.56367e-06	3.46278e-05	3.70278e-05	-2.10267e-05	-2.55588e-05	2.56557e-05	4.25526e-06	1.38816e-06	-2.46616e-06	-3.48861e-05	9.99914e-05	0.00012501	0.000212395	0.000196585	0.000214195	0.000256016	0.000276159	0.000253046	0.000249949	0.00023821	0.000214283	0.000240808	0.000267353	0.000253099	0.000228116	0.000230916	0.000237381	0.000291616	0.000222842	0.00026892	0.000269121	0.000301137	0.000318323	0.000310185	0.000333052	0.000391177	0.00036219	0.000401361	0.00041916	0.000385761	0.000422025
1622.46	-2.14402e-05	2.49227e-05	-9.13485e-06	2.14766e-05	-1.55661e-05	-5.12566e-06	-1.39087e-05	1.95242e-06	3.16504e-06	3.23031e-05	1.85031e-05	-1.99623e-05	-3.11248e-05	1.29623e-05	3.21245e-06	1.91281e-06	-6.99752e-06	-4.23039e-05	9.2975e-05	0.000134142	0.000214518	0.000197814	0.000211806	0.000261622	0.000270367	0.000243695	0.00026094	0.000234176	0.000213637	0.000242586	0.000267024	0.000263697	0.000242142	0.000234742	0.000232568	0.000278945	0.000230036	0.000265492	0.000272092	0.000310816	0.000301189	0.000314632	0.000339826	0.000392516	0.000369551	0.00040971	0.00042071	0.00039311	0.000427425
1623.75	-1.91451e-05	2.43285e-05	1.47071e-06	2.864e-05	-1.71143e-05	-3.71629e-06	-1.68262e-05	5.04856e-06	1.96642e-06	2.23784e-05	-4.21603e-07	-1.60979e-05	-3.38908e-05	5.66888e-06	2.56964e-06	3.63747e-06	-4.72226e-06	-4.69218e-05	9.09585e-05	0.000145273	0.000217641	0.000199843	0.000211816	0.000264029	0.000267774	0.000236144	0.000269531	0.000234942	0.000217992	0.000247965	0.000264494	0.000274695	0.000248168	0.000241168	0.000229755	0.000270074	0.00024143	0.000268263	0.000277463	0.000320695	0.000285854	0.00031988	0.000346599	0.000393854	0.000379711	0.000416459	0.000420659	0.000406059	0.000434625
1625.03	-1.7482e-05	2.07342e-05	1.28763e-05	4.08034e-05	-1.76625e-05	6.93076e-07	-1.61437e-05	8.74469e-06	4.56779e-06	7.85367e-06	-1.41463e-05	-1.04336e-05	-3.14568e-05	3.97549e-06	1.92683e-06	7.57746e-06	1.353e-06	-4.69396e-05	9.65421e-05	0.000155404	0.000221564	0.000205272	0.000215427	0.000265635	0.000270182	0.000232794	0.000274921	0.000243109	0.000228946	0.000256943	0.000263565	0.000285093	0.000247194	0.000249594	0.000232542	0.000270002	0.000256425	0.000277834	0.000286834	0.000330574	0.000278319	0.000324127	0.000353372	0.000398592	0.000393872	0.000422608	0.000420608	0.000421808	0.000443224
1626.32	-1.69229e-05	1.614e-05	2.38818e-05	5.51668e-05	-1.76107e-05	5.10245e-06	-1.12612e-05	1.44408e-05	1.07692e-05	-5.87105e-06	-1.90711e-05	-5.7692e-06	-2.26228e-05	6.0821e-06	6.84016e-07	1.35175e-05	8.62826e-06	-4.07575e-05	0.000107926	0.000161736	0.000224687	0.000215501	0.000222037	0.000268042	0.000277589	0.000234843	0.000277712	0.000257275	0.000245101	0.000268122	0.000265836	0.000293691	0.00024342	0.00025762	0.000241729	0.000279931	0.000273419	0.000291405	0.000299405	0.000340053	0.000281385	0.000327575	0.000360746	0.00040753	0.000411832	0.000428957	0.000422557	0.000438357	0.000452024
1627.61	-1.79878e-05	1.17457e-05	3.14874e-05	6.71302e-05	-1.73588e-05	6.31182e-06	-4.17876e-06	2.1337e-05	1.83705e-05	-1.49958e-05	-1.41958e-05	-4.90483e-06	-7.58886e-06	8.58872e-06	-2.35879e-06	2.10574e-05	1.33035e-05	-2.87754e-05	0.000119709	0.000162067	0.00022541	0.000229129	0.000229647	0.000271648	0.000286797	0.000241293	0.000278903	0.000274241	0.000262055	0.0002787	0.000269906	0.000299089	0.000241046	0.000264046	0.000254516	0.00029706	0.000290813	0.000305176	0.000311776	0.000348732	0.00029265	0.000331422	0.000368519	0.000418669	0.000431193	0.000435306	0.000427306	0.000454506	0.000460223
1628.89	-2.09727e-05	8.95145e-06	3.26929e-05	7.14937e-05	-1.6707e-05	7.21186e-07	2.10372e-06	2.70331e-05	2.38623e-05	-1.95205e-05	-1.1205e-06	-9.24046e-06	1.06451e-05	8.49533e-06	-6.74701e-06	2.95974e-05	1.17788e-05	-1.31932e-05	0.000126093	0.000157399	0.000223333	0.000242558	0.000235658	0.000274654	0.000293604	0.000250342	0.000279694	0.000291007	0.00027441	0.000286078	0.000273777	0.000300287	0.000242872	0.000268672	0.000267303	0.000315588	0.000306607	0.000316947	0.000321347	0.000357411	0.000306715	0.00033687	0.000375492	0.000428007	0.000448153	0.000439855	0.000435455	0.000469055	0.000467023
1630.18	-2.55976e-05	9.15719e-06	2.66985e-05	6.60571e-05	-1.54552e-05	5.3698e-06	5.9862e-06	2.87292e-05	2.27541e-05	-1.98452e-05	1.69548e-05	-1.67761e-05	2.72791e-05	5.80194e-06	-1.13352e-05	3.85374e-05	4.45404e-06	2.98894e-06	0.000124277	0.00015053	0.000219056	0.000251987	0.000238268	0.000275261	0.000294811	0.000259391	0.000279685	0.000304773	0.000279164	0.000290057	0.000277447	0.000297885	0.000247897	0.000273497	0.00027709	0.000331517	0.000319602	0.000326318	0.000327519	0.00036609	0.000319181	0.000343518	0.000380066	0.000431345	0.000460114	0.000439604	0.000447604	0.000479404	0.000472023
1631.46	-3.08785e-05	1.39629e-05	1.57041e-05	5.36205e-05	-1.38034e-05	4.21842e-06	7.46868e-06	2.52254e-05	1.50459e-05	-1.63699e-05	3.50301e-05	-2.37117e-05	3.85131e-05	3.10855e-06	-1.47234e-05	4.62774e-05	-5.6707e-06	1.77711e-05	0.00011666	0.000145262	0.000214179	0.000255016	0.000237679	0.000272667	0.000290019	0.000266641	0.000277276	0.000313139	0.000276119	0.000291435	0.000281918	0.000293283	0.000253123	0.000279123	0.000282877	0.000343045	0.000329396	0.00033369	0.00033069	0.00037357	0.000328446	0.000349765	0.000380639	0.000427083	0.000466474	0.000433753	0.000463353	0.000483553	0.000475822
1632.75	-3.53674e-05	2.23687e-05	3.70962e-06	3.93839e-05	-1.13516e-05	4.67043e-07	7.35116e-06	1.71215e-05	2.13768e-06	-9.29467e-06	4.79053e-05	-2.74474e-05	4.27471e-05	2.01517e-06	-1.71117e-05	5.16174e-05	-1.47954e-05	2.95532e-05	0.000109244	0.000143793	0.000211702	0.000251045	0.000235889	0.000268274	0.000280826	0.00027209	0.000271267	0.000315305	0.000267473	0.000290614	0.000287389	0.000287681	0.000255349	0.000284149	0.000285264	0.000349974	0.00033539	0.000340061	0.000331061	0.000377049	0.000335511	0.000352413	0.000376212	0.000416222	0.000467835	0.000424102	0.000480502	0.000481302	0.000478422
1634.03	-3.77363e-05	3.13744e-05	-5.08482e-06	2.79473e-05	-6.97169e-06	-2.08434e-06	7.63363e-06	7.81764e-06	-1.33705e-05	5.80604e-07	5.11806e-05	-2.8583e-05	4.0181e-05	2.12178e-06	-1.88999e-05	5.35574e-05	-2.07202e-05	3.87354e-05	0.000107827	0.000144925	0.000212424	0.000241673	0.0002345	0.00026468	0.000271634	0.000276939	0.000262058	0.000313072	0.000257428	0.000287992	0.000293059	0.000282679	0.000254175	0.000285175	0.000285451	0.000352103	0.000336384	0.000345032	0.000329432	0.000375328	0.000341977	0.00035006	0.000366786	0.00040216	0.000464996	0.000413851	0.000495251	0.000475451	0.000479622
1635.32	-3.74492e-05	3.73802e-05	-9.67927e-06	2.07107e-05	-1.59182e-06	5.64281e-07	1.01161e-05	9.13771e-07	-2.90788e-05	1.14559e-05	4.26559e-05	-2.79186e-05	3.2415e-05	1.62839e-06	-1.96881e-05	5.20974e-05	-2.22449e-05	4.57175e-05	0.000114011	0.000145056	0.000213347	0.000229702	0.00023311	0.000263687	0.000267441	0.000280989	0.000250249	0.000309038	0.000249782	0.000284771	0.00029753	0.000279677	0.000251401	0.000279601	0.000283038	0.000350031	0.000331579	0.000346603	0.000326403	0.000368007	0.000348042	0.000343508	0.000354159	0.000389498	0.000459756	0.0004064	0.0005032	0.0004702	0.000479621
1636.6	-3.50581e-05	3.77859e-05	-1.16737e-05	1.68742e-05	1.98806e-06	-1.56924e-06	1.35986e-05	-1.99009e-06	-4.2187e-05	1.99312e-05	2.29312e-05	-2.64542e-05	2.1649e-05	-4.64995e-07	-1.80763e-05	4.72374e-05	-1.95697e-05	4.90997e-05	0.000124794	0.000142788	0.00021107	0.000216531	0.000229721	0.000264893	0.000269649	0.000283238	0.00023744	0.000304604	0.000247336	0.000281949	0.0002986	0.000279275	0.000250627	0.000266827	0.000276225	0.00034276	0.000321773	0.000342974	0.000321574	0.000355086	0.000351107	0.000335555	0.000340932	0.000382837	0.000454717	0.000403949	0.000501549	0.000468749	0.000480021
1637.89	-3.1915e-05	3.19917e-05	-1.38681e-05	1.42376e-05	5.67939e-07	2.29723e-06	1.48811e-05	-1.89396e-06	-5.08952e-05	2.16064e-05	-3.39357e-06	-2.41899e-05	9.08296e-06	-3.95838e-06	-1.26645e-05	4.01774e-05	-1.36944e-05	4.64818e-05	0.000133778	0.000138919	0.000203793	0.00020236	0.000222731	0.0002657	0.000275256	0.000282088	0.000226031	0.00029917	0.000251891	0.000279928	0.000295471	0.000279873	0.000253653	0.000249653	0.000263212	0.000330089	0.000310167	0.000333145	0.000314745	0.000338565	0.000349172	0.000329003	0.000329506	0.000383975	0.000452077	0.000406898	0.000489698	0.000470898	0.000479621
1639.18	-2.95239e-05	2.21974e-05	-1.64626e-05	1.0801e-05	-3.66773e-07	7.96371e-06	1.17635e-05	-3.97824e-07	-5.36034e-05	1.34817e-05	-2.75183e-05	-2.03255e-05	-2.88306e-06	-8.85177e-06	-3.25275e-06	3.23174e-05	-6.21914e-06	3.7864e-05	0.000135562	0.000136451	0.000192116	0.000188189	0.000214541	0.000262706	0.000280463	0.000277337	0.000219022	0.000292136	0.000263645	0.000278506	0.000289942	0.000279071	0.000259679	0.000232079	0.000245399	0.000314017	0.000301561	0.000317716	0.000306516	0.000323444	0.000343438	0.00032585	0.000320079	0.000391713	0.000453438	0.000414247	0.000471447	0.000473447	0.00047602
1640.46	-2.87489e-05	1.30031e-05	-1.7657e-05	6.36442e-06	-5.30148e-06	1.10302e-05	4.44602e-06	9.83112e-08	-5.01116e-05	-2.24302e-06	-4.1043e-05	-1.36611e-05	-1.06491e-05	-1.45452e-05	8.95903e-06	2.62574e-05	8.56122e-07	2.58461e-05	0.000129945	0.000138782	0.000178639	0.000176417	0.000209552	0.000254913	0.000282471	0.000270986	0.000218012	0.000283902	0.0002802	0.000278284	0.000285212	0.000275669	0.000264905	0.000217305	0.000228186	0.000299546	0.000299756	0.000299288	0.000298888	0.000315123	0.000338303	0.000326098	0.000311852	0.000403451	0.000458998	0.000423596	0.000451996	0.000472796	0.00046862
1641.75	-2.93658e-05	8.20888e-06	-1.46515e-05	2.92784e-06	-1.04362e-05	9.09666e-06	-4.4715e-06	-1.80555e-06	-4.14198e-05	-1.97677e-05	-3.97677e-05	-4.79676e-06	-1.14151e-05	-2.00385e-05	2.11708e-05	2.29974e-05	5.53138e-06	1.48282e-05	0.000120929	0.000146713	0.000167562	0.000169446	0.000210362	0.000244519	0.000280478	0.000265636	0.000223803	0.000275069	0.000295354	0.000280063	0.000283283	0.000270867	0.00026613	0.00020673	0.000218773	0.000290675	0.00030615	0.000282259	0.000294459	0.000315202	0.000338368	0.000329345	0.000304226	0.00041659	0.000467359	0.000432345	0.000436545	0.000468345	0.00046122
1643.03	-3.02147e-05	9.21463e-06	-7.24592e-06	2.49126e-06	-1.07709e-05	3.36314e-06	-1.1789e-05	-5.50942e-06	-2.97281e-05	-3.22925e-05	-2.60925e-05	3.86761e-06	-5.58112e-06	-2.39319e-05	2.99826e-05	2.23374e-05	6.60664e-06	8.01039e-06	0.000113312	0.000158245	0.000162685	0.000168275	0.000215973	0.000234726	0.000276886	0.000262485	0.000235394	0.000266835	0.000302109	0.000283441	0.000283553	0.000267865	0.000262156	0.000200356	0.00022196	0.000289003	0.000319144	0.00027063	0.00029523	0.000321482	0.000345634	0.000334793	0.000298199	0.000428128	0.000475519	0.000438294	0.000427894	0.000463294	0.000458019
1644.32	-2.98796e-05	1.38204e-05	2.75964e-06	5.85468e-06	-2.90562e-06	-2.37039e-06	-1.55065e-05	-7.81328e-06	-1.80363e-05	-3.50172e-05	-5.81719e-06	9.73198e-06	4.05285e-06	-2.56253e-05	3.35944e-05	2.24774e-05	5.0819e-06	7.19254e-06	0.000109896	0.000170776	0.000165408	0.000172104	0.000223783	0.000229132	0.000276093	0.000261334	0.000250385	0.000261801	0.000296863	0.00028782	0.000284224	0.000269063	0.000255582	0.000198782	0.000237147	0.000292932	0.000334738	0.000268001	0.000301401	0.000329361	0.000358099	0.00034124	0.000296172	0.000436666	0.00048088	0.000440044	0.000426444	0.000462244	0.000461019
1645.6	-2.74165e-05	1.86261e-05	1.17652e-05	1.34181e-05	-3.10672e-06	-3.70391e-06	-1.60241e-05	-5.71715e-06	-8.14449e-06	-2.63419e-05	1.38581e-05	1.05963e-05	1.38868e-05	-2.43187e-05	3.28062e-05	2.18174e-05	2.75716e-06	1.15747e-05	0.00011108	0.000182108	0.000172931	0.000177733	0.000229994	0.000229938	0.000280101	0.000262584	0.000264776	0.000261767	0.000282818	0.000291598	0.000283495	0.000274461	0.000248808	0.000202608	0.000257734	0.00029926	0.000348333	0.000275172	0.000310572	0.00033464	0.000370964	0.000347288	0.000300746	0.000442604	0.00048184	0.000437193	0.000429793	0.000466993	0.000467819
1646.89	-2.28574e-05	2.02319e-05	1.55708e-05	2.29815e-05	4.92169e-07	1.36256e-06	-1.61416e-05	1.37899e-06	-8.52704e-07	-8.66664e-06	2.73334e-05	6.66072e-06	2.11208e-05	-1.94121e-05	2.94179e-05	1.99574e-05	8.32425e-07	1.79568e-05	0.000114063	0.000190839	0.000179854	0.000181762	0.000231804	0.000236145	0.000285908	0.000266433	0.000273967	0.000265533	0.000265572	0.000291977	0.000280765	0.000280859	0.000243634	0.000210634	0.000273521	0.000303589	0.000355927	0.000289143	0.000318143	0.000332919	0.00037883	0.000351536	0.000311719	0.000446143	0.000478401	0.000430342	0.000435142	0.000474542	0.000473418
1648.18	-1.72503e-05	1.76376e-05	1.07763e-05	2.99449e-05	3.29106e-06	-5.7818e-06	-1.92591e-05	1.10751e-05	4.23908e-06	1.20086e-05	3.26086e-05	1.25091e-07	2.45548e-05	-1.13055e-05	2.46297e-05	1.68974e-05	-1.29231e-06	2.1539e-05	0.000115047	0.000196371	0.000181977	0.00018239	0.000228615	0.000243351	0.000288915	0.000272483	0.000273758	0.000269699	0.000250727	0.000285955	0.000276636	0.000284257	0.00023886	0.00021926	0.000276308	0.000302318	0.000354921	0.000304114	0.000319314	0.000322798	0.000378295	0.000351783	0.000325692	0.000446481	0.000471362	0.000420291	0.000439291	0.000479491	0.000472418
1649.46	-1.21792e-05	1.18433e-05	-1.81812e-06	3.03084e-05	1.88996e-06	-1.19262e-05	-2.63766e-05	1.95713e-05	7.53086e-06	2.90839e-05	3.12839e-05	-5.21054e-06	2.53888e-05	-2.39887e-06	1.88415e-05	1.28373e-05	-4.61705e-06	1.95211e-05	0.00011263	0.000197502	0.000178299	0.000180419	0.000221825	0.000247558	0.000286123	0.000278732	0.000263549	0.000270866	0.000240281	0.000273133	0.000272706	0.000281455	0.000233086	0.000224086	0.000265095	0.000294846	0.000344916	0.000314686	0.000312286	0.000307677	0.00037016	0.000348031	0.000337266	0.000442419	0.000462722	0.00040864	0.00044064	0.00047764	0.000462818
1650.75	-9.03609e-06	6.84909e-06	-1.92126e-05	2.26718e-05	2.69415e-06	-1.47466e-06	-3.48941e-05	2.42674e-05	1.00226e-05	3.85592e-05	2.67592e-05	-6.74617e-06	2.64227e-05	5.90774e-06	1.24533e-05	8.17734e-06	-9.34179e-06	1.31033e-05	0.000108814	0.000193034	0.000171022	0.000178448	0.000213636	0.000247564	0.00027813	0.000283581	0.00024754	0.000268432	0.000234036	0.000256112	0.000269777	0.000273653	0.000225512	0.000222512	0.000247082	0.000283975	0.00032871	0.000318457	0.000299657	0.000293956	0.000358426	0.000341878	0.000342039	0.000433358	0.000454483	0.000397989	0.000439589	0.000468189	0.000448217
1652.03	-8.46899e-06	6.65483e-06	-3.6807e-05	8.63519e-06	-5.01659e-07	6.17686e-06	-4.02117e-05	2.47635e-05	1.27144e-05	4.02345e-05	2.14345e-05	-3.8818e-06	2.92567e-05	1.26144e-05	6.66507e-06	3.51734e-06	-1.34665e-05	5.68542e-06	0.000106598	0.000182765	0.000165145	0.000179277	0.000206246	0.000244771	0.000267538	0.000285631	0.000232931	0.000263798	0.00022999	0.00024029	0.000267248	0.000264451	0.000216937	0.000215537	0.000233269	0.000273904	0.000312304	0.000315828	0.000287428	0.000286235	0.000348691	0.000335326	0.000339012	0.000420096	0.000447843	0.000390738	0.000437538	0.000453938	0.000435217
1653.32	-1.02539e-05	1.26606e-05	-5.12014e-05	-7.00139e-06	-5.49747e-06	1.04284e-05	-3.85292e-05	2.20597e-05	1.64062e-05	3.59097e-05	1.73097e-05	1.58257e-06	3.34907e-05	1.6921e-05	3.07685e-06	-1.34267e-06	-1.41913e-05	6.67563e-07	0.000107181	0.000168896	0.000165068	0.000183506	0.000201456	0.000241977	0.000256945	0.00028468	0.000224922	0.000259564	0.000226345	0.000231069	0.000264118	0.000258049	0.000208563	0.000206163	0.000230456	0.000267232	0.000301698	0.000308599	0.000281599	0.000285514	0.000344156	0.000329773	0.000331386	0.000403434	0.000442004	0.000388087	0.000435287	0.000439487	0.000427416
1654.6	-1.34868e-05	2.22663e-05	-5.99959e-05	-1.9438e-05	-1.02933e-05	1.00799e-05	-2.92467e-05	1.73558e-05	2.0498e-05	2.9185e-05	1.4985e-05	7.84694e-06	3.73247e-05	1.94276e-05	2.48864e-06	-6.20267e-06	-9.31601e-06	4.49707e-07	0.000109365	0.000154828	0.000172191	0.000189334	0.000200667	0.000241784	0.000248153	0.000281129	0.000224513	0.00025793	0.000222899	0.000231047	0.000259389	0.000254447	0.000201589	0.000198389	0.000237843	0.000264561	0.000300293	0.00029797	0.00028477	0.000288794	0.000344822	0.000327021	0.000323759	0.000385172	0.000434964	0.000389836	0.000431836	0.000429036	0.000422216
1655.89	-1.70957e-05	3.04721e-05	-6.31903e-05	-2.62746e-05	-1.36891e-05	3.3314e-06	-1.57642e-05	1.14519e-05	2.29898e-05	2.36603e-05	1.50603e-05	1.31113e-05	3.83587e-05	2.17342e-05	4.10042e-06	-1.04627e-05	-4.07511e-08	4.83185e-06	0.000110548	0.000144159	0.000183714	0.000194563	0.000204077	0.00024499	0.00024136	0.000274579	0.000227504	0.000259696	0.000220854	0.000238226	0.00025286	0.000250245	0.000196615	0.000194015	0.00024883	0.00026469	0.000306687	0.000285741	0.000294741	0.000292073	0.000347487	0.000327068	0.000318532	0.000368711	0.000425525	0.000394585	0.000425785	0.000423785	0.000415016
1657.17	-2.03446e-05	3.28778e-05	-6.11848e-05	-2.85111e-05	-1.56849e-05	-9.61709e-06	-3.68176e-06	4.34807e-06	2.14816e-05	2.11356e-05	1.69356e-05	1.53757e-05	3.45926e-05	2.46408e-05	5.7122e-06	-1.29227e-05	1.02345e-05	1.0214e-05	0.000108332	0.000138891	0.000194837	0.000197192	0.000210288	0.000249797	0.000236368	0.000264028	0.000229094	0.000262863	0.000221208	0.000247404	0.00024553	0.000241443	0.000194041	0.000191441	0.000255017	0.000265618	0.000315881	0.000273112	0.000306112	0.000291352	0.000347952	0.000328316	0.000315106	0.000357249	0.000413685	0.000400534	0.000415934	0.000421934	0.000403215
1658.46	-2.30575e-05	2.84835e-05	-5.53792e-05	-2.87477e-05	-1.70807e-05	-2.51656e-05	2.00072e-06	-3.7558e-06	1.47733e-05	2.14108e-05	1.92108e-05	1.38401e-05	2.64266e-05	2.71474e-05	5.52398e-06	-1.25827e-05	1.71098e-05	1.33961e-05	0.000101716	0.000139622	0.00020036	0.000197421	0.000215698	0.000253603	0.000233175	0.000249278	0.000225685	0.000265229	0.000223763	0.000253183	0.000240201	0.000227841	0.000194467	0.000187667	0.000250804	0.000265747	0.000321475	0.000261684	0.000312684	0.000284831	0.000343017	0.000328163	0.000310079	0.000351187	0.000400046	0.000404883	0.000402283	0.000419883	0.000389015
1659.75	-2.54504e-05	2.00893e-05	-4.63737e-05	-2.89843e-05	-1.86765e-05	-3.71141e-05	4.832e-07	-1.18597e-05	3.46513e-06	2.38861e-05	2.00861e-05	9.70442e-06	1.74018e-05	2.77663e-05	3.73577e-06	-8.8427e-06	1.8785e-05	1.29783e-05	9.20991e-05	0.000145154	0.000198283	0.00019685	0.000217109	0.00025401	0.000233182	0.000231927	0.000218476	0.000264195	0.000229317	0.000253361	0.000237871	0.000212439	0.000196893	0.000182493	0.000236991	0.000265075	0.00031947	0.000253455	0.000310255	0.00027311	0.000332483	0.000325611	0.000300052	0.000348525	0.000385407	0.000405032	0.000385432	0.000414432	0.000377015
1661.03	-2.78033e-05	1.2695e-05	-3.51681e-05	-2.90209e-05	-2.10723e-05	-4.04626e-05	-5.03432e-06	-1.71635e-05	-1.00431e-05	2.77614e-05	1.97614e-05	6.16879e-06	1.17769e-05	2.45852e-05	2.54755e-06	-2.5027e-06	1.66603e-05	8.76043e-06	8.16827e-05	0.000153085	0.000188606	0.000198278	0.000213119	0.000250216	0.00023619	0.000215576	0.000210867	0.000259361	0.000237472	0.000248539	0.000237342	0.000199637	0.000199519	0.000177919	0.000219378	0.000265404	0.000310064	0.000250226	0.000298826	0.000259989	0.000317948	0.000321458	0.000284426	0.000345864	0.000370367	0.000399581	0.000367781	0.000403581	0.000371414
1662.32	-3.01562e-05	9.70078e-06	-2.37625e-05	-2.74575e-05	-2.40681e-05	-3.3211e-05	-9.75184e-06	-1.76674e-05	-2.19513e-05	3.14367e-05	1.82367e-05	6.83316e-06	1.2952e-05	1.72041e-05	4.35933e-06	5.03729e-06	1.49356e-05	1.74258e-06	7.18663e-05	0.000159217	0.000173129	0.000202307	0.00020593	0.000242422	0.000240197	0.000204826	0.000206858	0.000251127	0.000245426	0.000241918	0.000236213	0.000192635	0.000199945	0.000177145	0.000203764	0.000267333	0.000296658	0.000250997	0.000281397	0.000249468	0.000301813	0.000316906	0.000266199	0.000340602	0.000354728	0.00038873	0.00035173	0.00038813	0.000373814
1663.6	-3.21971e-05	9.70652e-06	-1.5957e-05	-2.3494e-05	-2.72639e-05	-1.77595e-05	-1.14694e-05	-1.37713e-05	-2.84595e-05	3.3912e-05	1.63119e-05	1.38975e-05	2.07272e-05	7.02298e-06	8.77111e-06	1.15773e-05	1.66108e-05	-5.07527e-06	6.38499e-05	0.000160148	0.000154852	0.000207936	0.00019794	0.000231029	0.000242205	0.000201875	0.000207049	0.000240893	0.000248581	0.000235896	0.000232883	0.000190833	0.00019637	0.00018097	0.000193951	0.000269861	0.000283052	0.000253968	0.000261368	0.000243947	0.000286479	0.000311554	0.000249372	0.00033214	0.000338888	0.000373879	0.000339079	0.000371279	0.000381814
1664.89	-3.3406e-05	8.51226e-06	-1.37514e-05	-1.75306e-05	-3.00597e-05	4.91988e-07	-1.05869e-05	-8.07512e-06	-2.67677e-05	3.45872e-05	1.45872e-05	2.57619e-05	3.15023e-05	-2.55813e-06	1.27829e-05	1.49173e-05	2.16861e-05	-8.69313e-06	5.88335e-05	0.00015428	0.000137574	0.000211565	0.00019015	0.000217035	0.000241212	0.000205324	0.00020944	0.00022926	0.000243735	0.000230875	0.000225754	0.000191031	0.000187796	0.000187796	0.000190138	0.00027079	0.000272647	0.000257539	0.000242739	0.000243426	0.000273144	0.000304601	0.000237546	0.000322078	0.000324049	0.000358028	0.000329828	0.000357828	0.000389813
1666.17	-3.33429e-05	2.51801e-06	-1.57459e-05	-1.15672e-05	-3.24555e-05	1.55435e-05	-9.10441e-06	-3.37899e-06	-1.74759e-05	3.30625e-05	1.28625e-05	3.72263e-05	4.02774e-05	-8.13924e-06	1.27947e-05	1.30573e-05	2.75613e-05	-7.91098e-06	5.76171e-05	0.000142611	0.000125097	0.000209994	0.000181761	0.000201642	0.00023722	0.000210574	0.000210631	0.000216026	0.00023069	0.000224853	0.000214224	0.000189429	0.000175022	0.000193822	0.000190925	0.000268719	0.000267441	0.00026031	0.00022911	0.000246706	0.000262209	0.000295049	0.000232319	0.000313417	0.000311409	0.000344978	0.000322978	0.000351178	0.000392613
1667.46	-3.19678e-05	-9.27625e-06	-1.79403e-05	-7.60379e-06	-3.56514e-05	2.3795e-05	-8.42193e-06	-1.88285e-06	-2.78416e-06	2.93378e-05	9.53778e-06	4.26906e-05	4.32526e-05	-7.92035e-06	8.00646e-06	7.59727e-06	3.06366e-05	-4.52884e-06	6.02007e-05	0.000128742	0.00011962	0.000201822	0.000172971	0.000186048	0.000231227	0.000212623	0.000208022	0.000200392	0.000213444	0.000216832	0.000199295	0.000184027	0.000159448	0.000195848	0.000193512	0.000264047	0.000266435	0.000261081	0.000223082	0.000251585	0.000253475	0.000282296	0.000232492	0.000307955	0.00030177	0.000337127	0.000316927	0.000351927	0.000389013
1668.75	-2.96808e-05	-2.46705e-05	-1.71348e-05	-6.44037e-06	-4.10472e-05	2.40465e-05	-8.13945e-06	-3.98672e-06	1.29076e-05	2.42131e-05	4.61305e-06	3.9155e-05	3.96277e-05	-2.90146e-06	-3.81755e-07	1.13726e-06	2.83119e-05	-1.54669e-06	6.55843e-05	0.000116274	0.000121543	0.000189051	0.000163782	0.000171855	0.000224434	0.000208873	0.000200613	0.000183158	0.000198799	0.00020601	0.000184766	0.000175625	0.000142674	0.000192674	0.000194299	0.000257976	0.000266429	0.000259653	0.000224053	0.000255064	0.00024654	0.000266544	0.000234866	0.000304693	0.00029513	0.000333676	0.000309076	0.000356876	0.000381212
1670.03	-2.71217e-05	-3.92648e-05	-1.27292e-05	-5.87695e-06	-4.8643e-05	1.8498e-05	-5.85697e-06	-9.09058e-06	2.49994e-05	1.94883e-05	-1.31167e-06	2.68194e-05	3.12029e-05	4.51743e-06	-9.16997e-06	-3.72275e-06	2.01871e-05	-1.76455e-06	7.17679e-05	0.000107205	0.000128066	0.00017568	0.000154792	0.000160261	0.000217242	0.000200322	0.000189004	0.000166124	0.000192153	0.000194189	0.000174836	0.000167023	0.0001263	0.0001857	0.000190686	0.000250905	0.000263624	0.000255224	0.000228224	0.000253743	0.000241005	0.000250391	0.000235839	0.000301232	0.000289691	0.000330425	0.000297825	0.000361625	0.000372812
1671.32	-2.48186e-05	-4.9659e-05	-7.32363e-06	-3.71353e-06	-5.58388e-05	9.74956e-06	2.25505e-07	-1.59944e-05	3.02912e-05	1.67636e-05	-6.6364e-06	1.08838e-05	2.0578e-05	1.13363e-05	-1.61582e-05	-5.58275e-06	8.06238e-06	-5.1824e-06	7.69515e-05	0.000101737	0.000135189	0.000165509	0.000147603	0.000151668	0.000209249	0.000190171	0.000175195	0.00015089	0.000194708	0.000184167	0.000171907	0.000160221	0.000112326	0.000176526	0.000182673	0.000242233	0.000255618	0.000246395	0.000230395	0.000245622	0.000237471	0.000237639	0.000234212	0.00029577	0.000283051	0.000323374	0.000284374	0.000363374	0.000364812
1672.6	-2.29555e-05	-5.42533e-05	-4.51807e-06	8.49889e-07	-5.90346e-05	1.20107e-06	9.50798e-06	-2.24983e-05	2.9783e-05	1.74389e-05	-9.56112e-06	-2.05187e-06	9.95315e-06	1.55552e-05	-2.05464e-05	-3.24276e-06	-5.46236e-06	-9.40025e-06	8.03351e-05	9.92683e-05	0.000139512	0.000160138	0.000145013	0.000145674	0.000200657	0.000182021	0.000161586	0.000139656	0.000202462	0.000179145	0.000175177	0.000156219	0.000103552	0.000167352	0.00017266	0.000232362	0.000242212	0.000233766	0.000227566	0.000231501	0.000236136	0.000230686	0.000231386	0.000288108	0.000275812	0.000310723	0.000272323	0.000362323	0.000356411
1673.89	-2.12524e-05	-5.34475e-05	-6.11252e-06	6.01331e-06	-5.48304e-05	-5.14742e-06	1.87905e-05	-2.68022e-05	2.70748e-05	2.09142e-05	-9.68584e-06	-7.98751e-06	1.32829e-06	1.61741e-05	-2.31346e-05	3.29724e-06	-1.73871e-05	-9.81811e-06	8.17187e-05	9.85998e-05	0.000140435	0.000158966	0.000148224	0.000141681	0.000192464	0.00017847	0.000150576	0.000134823	0.000209217	0.000178924	0.000182448	0.000155817	0.000102778	0.000159778	0.000163247	0.00022289	0.000226406	0.000220737	0.000219737	0.00021498	0.000236601	0.000227934	0.000230559	0.000279846	0.000270173	0.000294272	0.000265272	0.000361072	0.000346811
1675.17	-1.91573e-05	-4.92418e-05	-1.0107e-05	1.01767e-05	-4.28262e-05	-8.09591e-06	2.40729e-05	-2.6906e-05	2.57665e-05	2.53894e-05	-8.21057e-06	-7.92313e-06	-3.29657e-06	1.3193e-05	-2.47228e-05	1.26372e-05	-2.53118e-05	-3.43596e-06	8.21023e-05	9.85312e-05	0.000138758	0.000160195	0.000155634	0.000138287	0.000188072	0.000179119	0.000142567	0.000136789	0.000209571	0.000181702	0.000189519	0.000159215	0.000110403	0.000154203	0.000157234	0.000215619	0.000212001	0.000211108	0.000210108	0.000199659	0.000238066	0.000225781	0.000233532	0.000273185	0.000267133	0.000277821	0.000265021	0.000362021	0.000335411
1676.46	-1.61662e-05	-4.3636e-05	-1.21014e-05	1.21401e-05	-2.5622e-05	-8.24439e-06	2.25554e-05	-2.10099e-05	2.66583e-05	2.84647e-05	-6.33529e-06	-4.85876e-06	-2.12143e-06	7.41189e-06	-2.65111e-05	2.11772e-05	-2.76366e-05	8.54618e-06	8.24858e-05	9.80627e-05	0.000135681	0.000162024	0.000162244	0.000134693	0.000190079	0.000180569	0.000135958	0.000142555	0.000202326	0.000184881	0.000192389	0.000165613	0.000123029	0.000149829	0.000155621	0.000211148	0.000202595	0.000206279	0.000202679	0.000187339	0.000239132	0.000220829	0.000239906	0.000268723	0.000266094	0.00026417	0.00026897	0.00036477	0.00032241
1677.74	-1.21591e-05	-3.80303e-05	-9.09584e-06	1.25036e-05	-8.61782e-06	-6.79288e-06	1.50379e-05	-9.11377e-06	2.75501e-05	2.834e-05	-4.26002e-06	-1.59439e-06	4.25371e-06	8.30778e-07	-2.90993e-05	2.53172e-05	-2.37613e-05	1.99283e-05	8.34694e-05	9.69941e-05	0.000131404	0.000163053	0.000163055	0.0001313	0.000197286	0.000178018	0.000128949	0.000148321	0.00019048	0.000186659	0.00018826	0.000172811	0.000135455	0.000145655	0.000157408	0.000208876	0.000198989	0.000204851	0.000199251	0.000178418	0.000239597	0.000211676	0.000246679	0.000266261	0.000265054	0.000254119	0.000272319	0.000365719	0.00030941
1679.03	-7.51998e-06	-3.34246e-05	-1.69028e-06	1.2867e-05	3.38638e-06	-5.34136e-06	5.32037e-06	6.78236e-06	2.56419e-05	2.34153e-05	-1.98474e-06	1.06998e-06	1.26288e-05	-5.55033e-06	-3.24875e-05	2.36572e-05	-1.50861e-05	2.41105e-05	8.5853e-05	9.53256e-05	0.000126327	0.000162682	0.000155265	0.000128906	0.000205894	0.000168267	0.00012134	0.000151287	0.000179235	0.000185638	0.00017753	0.000177409	0.000143081	0.000141081	0.000159795	0.000207005	0.000199384	0.000203622	0.000198022	0.000173297	0.000240462	0.000198724	0.000250252	0.000265399	0.000260615	0.000246668	0.000271068	0.000361068	0.000299209
1680.32	-3.00889e-06	-2.90188e-05	6.71528e-06	1.64304e-05	7.59057e-06	-4.28985e-06	-1.59715e-06	2.32785e-05	1.97337e-05	1.44905e-05	6.90536e-07	3.53435e-06	2.0204e-05	-1.09314e-05	-3.68757e-05	1.79972e-05	-4.8108e-06	1.80926e-05	9.10366e-05	9.2657e-05	0.00012105	0.00016111	0.000139876	0.000128113	0.000211901	0.000151317	0.000114931	0.000150653	0.000171589	0.000182416	0.000163201	0.000178007	0.000143707	0.000135907	0.000159982	0.000203534	0.000199578	0.000199593	0.000195193	0.000171576	0.000243328	0.000183772	0.000247626	0.000266138	0.000251175	0.000240017	0.000263217	0.000348017	0.000293009
1681.6	6.30207e-07	-2.26131e-05	1.17208e-05	2.39938e-05	5.19476e-06	-2.63834e-06	-3.31467e-06	3.65746e-05	1.06255e-05	4.56581e-06	3.96581e-06	6.79872e-06	2.59791e-05	-1.47126e-05	-4.18639e-05	1.19372e-05	3.26446e-06	4.67476e-06	9.92202e-05	8.97885e-05	0.000116572	0.000159539	0.000121086	0.000128919	0.000211709	0.000131566	0.000112322	0.00014782	0.000166944	0.000178394	0.000149472	0.000175605	0.000136333	0.000130333	0.000156369	0.000198062	0.000197172	0.000192164	0.000188764	0.000172055	0.000248193	0.000169619	0.000238999	0.000268076	0.000237536	0.000233366	0.000249766	0.000326566	0.000290409
1682.89	3.0133e-06	-1.28073e-05	1.11264e-05	3.37572e-05	-1.20105e-06	-1.86824e-07	7.6781e-07	4.46708e-05	1.31724e-06	-3.55891e-06	7.84109e-06	1.20631e-05	3.07543e-05	-1.68937e-05	-4.56521e-05	9.0772e-06	6.73972e-06	-1.05431e-05	0.000107804	8.85199e-05	0.000114695	0.000158968	0.000105097	0.000130326	0.000203916	0.000115616	0.000114713	0.000144986	0.000162098	0.000174973	0.000139742	0.000171803	0.000122159	0.000124559	0.000149956	0.000190991	0.000192566	0.000183335	0.000180735	0.000174334	0.000253058	0.000159467	0.000228772	0.000270814	0.000222496	0.000228515	0.000234715	0.000299915	0.000289008
1684.17	4.3324e-06	3.98417e-07	6.13195e-06	4.23207e-05	-7.39685e-06	1.26469e-06	7.65029e-06	4.79669e-05	-5.79098e-06	-8.08364e-06	1.15164e-05	1.87275e-05	3.59294e-05	-1.76748e-05	-4.66404e-05	1.06172e-05	5.21498e-06	-2.23609e-05	0.000112187	9.04514e-05	0.000117418	0.000160397	9.65072e-05	0.000129732	0.000189924	0.000107865	0.000119704	0.000143352	0.000154253	0.000171951	0.000135213	0.000167401	0.000104585	0.000119185	0.000143343	0.00018292	0.000187361	0.000175906	0.000174706	0.000178813	0.000253924	0.000154514	0.000221746	0.000274152	0.000208457	0.000226464	0.000222064	0.000273664	0.000286808
1685.46	5.30749e-06	1.46042e-05	5.37509e-07	4.66841e-05	-1.17927e-05	3.16202e-07	1.31328e-05	4.7263e-05	-9.69919e-06	-9.20836e-06	1.41916e-05	2.51918e-05	4.19045e-05	-1.66559e-05	-4.48286e-05	1.37572e-05	6.90243e-07	-2.77788e-05	0.000106971	9.51829e-05	0.000124141	0.000163226	9.53176e-05	0.000124139	0.000173531	0.000107714	0.000122695	0.000141718	0.000143407	0.00016793	0.000134683	0.000161999	8.80106e-05	0.000113811	0.00013873	0.000173848	0.000182355	0.000170677	0.000172277	0.000184092	0.000248389	0.000154562	0.000219319	0.000276891	0.000196418	0.000226213	0.000213213	0.000252613	0.000282208
1686.74	6.89059e-06	2.64099e-05	-4.45693e-06	4.50475e-05	-1.45885e-05	-2.43228e-06	1.40152e-05	4.39592e-05	-1.14074e-05	-8.13308e-06	1.50669e-05	2.94562e-05	4.62797e-05	-1.3237e-05	-4.18168e-05	1.34972e-05	-4.2345e-06	-2.65967e-05	9.09546e-05	0.000101114	0.000132664	0.000165054	9.79281e-05	0.000111545	0.000158339	0.000111164	0.000120286	0.000137484	0.000132362	0.000161908	0.000134754	0.000154797	7.48364e-05	0.000108036	0.000137917	0.000163577	0.000176949	0.000166049	0.000173249	0.000188171	0.000237454	0.000158209	0.000220292	0.000277629	0.000185378	0.000223962	0.000206562	0.000238562	0.000274807
1688.03	9.80169e-06	3.28156e-05	-9.65137e-06	3.80109e-05	-1.81843e-05	-3.98077e-06	1.10977e-05	3.82553e-05	-1.15156e-05	-6.25781e-06	1.37422e-05	3.01206e-05	4.62548e-05	-7.4181e-06	-3.8605e-05	7.43717e-06	-7.95924e-06	-2.06145e-05	6.75382e-05	0.000105846	0.000139787	0.000163483	9.95385e-05	9.29516e-05	0.000146546	0.000113213	0.000112877	0.00012925	0.000124916	0.000154887	0.000131025	0.000144595	6.68623e-05	0.000102262	0.000139704	0.000152105	0.000169743	0.00015882	0.00017622	0.000188851	0.00022432	0.000162857	0.000222066	0.000274967	0.000175739	0.000216512	0.000199712	0.000230512	0.000264007
1689.32	1.41768e-05	3.36214e-05	-1.70458e-05	2.77743e-05	-2.31801e-05	-1.32926e-06	7.5802e-06	3.01514e-05	-1.00238e-05	-4.58253e-06	1.08175e-05	2.59849e-05	4.143e-05	-7.99207e-07	-3.53932e-05	-1.82283e-06	-1.0884e-05	-1.18324e-05	4.45218e-05	0.000107377	0.00014311	0.000157312	9.7749e-05	7.1558e-05	0.000138353	0.000111262	0.000103667	0.000119217	0.000123071	0.000148265	0.000120495	0.000132393	6.36882e-05	9.82882e-05	0.000139491	0.000140234	0.000159938	0.000147991	0.000178791	0.00018593	0.000212785	0.000165304	0.000221039	0.000269106	0.000168899	0.000203061	0.000192261	0.000226261	0.000250407
1690.6	1.93679e-05	3.02271e-05	-2.66403e-05	1.69378e-05	-2.99759e-05	7.92226e-06	6.26268e-06	2.00476e-05	-5.73206e-06	-4.10726e-06	8.29274e-06	1.72493e-05	3.44051e-05	4.61968e-06	-3.11815e-05	-1.00828e-05	-1.40087e-05	-1.45022e-06	2.85054e-05	0.000105309	0.000140433	0.000146941	9.25594e-05	5.17645e-05	0.000133161	0.000105312	9.66584e-05	0.000110183	0.000124225	0.000142644	0.000103566	0.000119991	6.37141e-05	9.81141e-05	0.000133078	0.000128763	0.000148132	0.000134762	0.000178962	0.000179609	0.00020365	0.000163552	0.000214412	0.000259644	0.00016686	0.00018661	0.00018481	0.00022361	0.000235006
1691.89	2.4143e-05	2.42329e-05	-3.72347e-05	7.90117e-06	-3.65717e-05	2.19738e-05	6.94516e-06	1.07437e-05	1.35972e-06	-5.03198e-06	7.96802e-06	5.51368e-06	2.93802e-05	6.83857e-06	-2.53697e-05	-1.37428e-05	-1.77335e-05	9.73193e-06	2.3289e-05	0.00010064	0.000131556	0.00013417	8.61699e-05	3.8371e-05	0.000128968	9.69612e-05	9.40493e-05	0.000103549	0.00012358	0.000137622	8.50365e-05	0.000109989	6.474e-05	0.00010314	0.000120065	0.000118091	0.000135326	0.000123133	0.000176333	0.000171688	0.000194516	0.000157799	0.000201386	0.000247182	0.00017002	0.000171959	0.000178559	0.000220759	0.000219206
1693.17	2.71421e-05	1.66386e-05	-4.64291e-05	2.06459e-06	-3.93675e-05	3.68253e-05	8.02764e-06	5.43985e-06	9.05151e-06	-6.55671e-06	1.04433e-05	-6.02195e-06	2.89554e-05	5.25746e-06	-1.77579e-05	-1.22029e-05	-2.14582e-05	2.01141e-05	2.76725e-05	9.53716e-05	0.000118279	0.000120198	8.09803e-05	3.43774e-05	0.000124376	8.82106e-05	9.46403e-05	9.8715e-05	0.000117534	0.0001318	7.09071e-05	0.000103587	6.61659e-05	0.000111966	0.000102852	0.00010822	0.00012392	0.000116704	0.000171104	0.000163167	0.000182581	0.000150647	0.000182359	0.00023252	0.000177181	0.000163308	0.000174708	0.000216508	0.000203606
1694.46	2.74132e-05	8.24436e-06	-5.10236e-05	2.80063e-08	-3.55633e-05	4.70768e-05	8.51012e-06	7.53598e-06	1.43433e-05	-7.28143e-06	1.51186e-05	-1.43576e-05	3.21305e-05	1.07636e-06	-9.34611e-06	-7.26286e-06	-2.35829e-05	2.66962e-05	3.74561e-05	9.0903e-05	0.000104202	0.000104827	7.95908e-05	3.91839e-05	0.000118783	8.146e-05	9.48312e-05	9.40812e-05	0.000106489	0.000124779	6.47777e-05	0.000100985	6.89918e-05	0.000119992	8.58388e-05	9.93486e-05	0.000115715	0.000116675	0.000163875	0.000155446	0.000167046	0.000144494	0.000159532	0.000217859	0.000185541	0.000162057	0.000174057	0.000211057	0.000188805
1695.74	2.47483e-05	6.50107e-07	-4.8618e-05	1.99143e-06	-2.59591e-05	4.93283e-05	8.59259e-06	1.68321e-05	1.52351e-05	-5.60615e-06	1.99938e-05	-1.68932e-05	3.47057e-05	-1.90475e-06	-1.53433e-06	-2.72286e-06	-2.25077e-05	2.76784e-05	4.60397e-05	8.72345e-05	9.25245e-05	8.82561e-05	8.22012e-05	4.89903e-05	0.000113791	7.83093e-05	9.06221e-05	8.76474e-05	9.36432e-05	0.000116957	6.62483e-05	0.000100383	7.48176e-05	0.000121418	7.32258e-05	9.22773e-05	0.000110309	0.000119447	0.000154647	0.000148525	0.000150311	0.000140942	0.000135506	0.000203797	0.000191302	0.000165806	0.000176206	0.000204806	0.000175405
1697.03	1.98114e-05	-3.94415e-06	-4.02125e-05	6.75484e-06	-1.29549e-05	4.35798e-05	1.02751e-05	3.05283e-05	1.19269e-05	-1.73088e-06	2.32691e-05	-1.26288e-05	3.28808e-05	-8.85864e-07	4.87746e-06	-1.18287e-06	-1.88324e-05	2.24605e-05	4.88233e-05	8.27659e-05	8.50474e-05	7.30849e-05	8.76117e-05	5.87968e-05	0.000111198	8.03587e-05	8.0613e-05	7.90135e-05	8.41977e-05	0.000109136	7.23189e-05	0.000100181	8.36435e-05	0.000113044	6.76127e-05	8.88059e-05	0.000107103	0.000120018	0.000143218	0.000142404	0.000137777	0.00013999	0.000113279	0.000189935	0.000191062	0.000169955	0.000179155	0.000197155	0.000164605
1698.31	1.38345e-05	-3.13841e-06	-3.00069e-05	1.21183e-05	1.04926e-06	3.46313e-05	1.47576e-05	4.34244e-05	7.61864e-06	2.9444e-06	2.45444e-05	-3.36447e-06	2.52559e-05	6.33303e-06	9.88924e-06	-3.04287e-06	-1.45572e-05	1.26427e-05	4.42069e-05	7.60974e-05	8.07704e-05	6.19137e-05	9.34221e-05	6.46032e-05	0.000111605	8.78081e-05	6.72039e-05	7.03797e-05	8.11522e-05	0.000101714	7.91895e-05	9.91787e-05	9.30694e-05	9.56694e-05	6.81997e-05	8.99345e-05	0.000106297	0.000115189	0.000129789	0.000136083	0.000134442	0.000140237	9.62523e-05	0.000175473	0.000184223	0.000168504	0.000180304	0.000188104	0.000156204
1699.6	8.11355e-06	3.66734e-06	-2.10014e-05	1.54817e-05	1.32535e-05	2.78829e-05	2.104e-05	5.11205e-05	5.91043e-06	6.81967e-06	2.54197e-05	6.8999e-06	1.38311e-05	1.83519e-05	1.3901e-05	-6.50288e-06	-1.20819e-05	1.4248e-06	3.37905e-05	6.68289e-05	7.74933e-05	5.69425e-05	9.70326e-05	6.48097e-05	0.000113013	9.86574e-05	5.43949e-05	6.49459e-05	8.47066e-05	9.46926e-05	8.34601e-05	9.65767e-05	0.000100295	7.38953e-05	7.19867e-05	9.50632e-05	0.000108092	0.00010496	0.00011616	0.000129563	0.000140307	0.000139885	8.70257e-05	0.000159812	0.000172784	0.000158453	0.000177853	0.000179253	0.000150004
1700.89	3.57664e-06	1.40731e-05	-1.39958e-05	1.52451e-05	2.16576e-05	2.63344e-05	2.47225e-05	5.18167e-05	8.80221e-06	8.69495e-06	2.70949e-05	1.45643e-05	2.20623e-06	3.17708e-05	1.73128e-05	-9.16289e-06	-1.22066e-05	-7.59305e-06	2.09741e-05	5.67603e-05	7.26162e-05	5.83713e-05	9.6643e-05	6.08162e-05	0.00011222	0.000109107	4.53858e-05	6.3912e-05	9.18611e-05	8.7471e-05	8.39307e-05	9.15747e-05	0.000103521	5.35212e-05	7.59737e-05	0.000102192	0.000112286	9.27311e-05	0.000105131	0.000123442	0.000150973	0.000137732	8.6399e-05	0.00014295	0.000159544	0.000140802	0.000170802	0.000172802	0.000145803
1702.17	6.07738e-07	2.36788e-05	-7.99023e-06	1.12085e-05	2.52618e-05	2.89859e-05	2.1605e-05	4.93128e-05	1.3894e-05	9.17023e-06	2.89702e-05	1.80286e-05	-6.01863e-06	4.23897e-05	1.99246e-05	-9.22289e-06	-1.37314e-05	-1.30109e-05	1.03577e-05	4.80918e-05	6.41391e-05	6.40001e-05	9.20535e-05	5.62226e-05	0.000105628	0.000114956	4.21767e-05	6.50782e-05	9.82156e-05	8.00495e-05	8.10013e-05	8.43727e-05	0.000102347	3.95471e-05	7.95606e-05	0.00010852	0.00011708	8.21022e-05	9.99022e-05	0.000118521	0.000159838	0.00013198	9.29723e-05	0.000125888	0.000146705	0.000120551	0.000158351	0.000168551	0.000143003
1703.46	-9.69167e-07	2.92846e-05	-1.98467e-06	5.77194e-06	2.4066e-05	3.16374e-05	1.08875e-05	4.90089e-05	1.69858e-05	9.8455e-06	2.90455e-05	1.8693e-05	-9.64349e-06	4.82086e-05	2.01364e-05	-6.8829e-06	-1.46561e-05	-1.52288e-05	5.34129e-06	4.24232e-05	5.1862e-05	7.02289e-05	8.38639e-05	5.38291e-05	9.28352e-05	0.000113006	4.45676e-05	6.56443e-05	9.99701e-05	7.34279e-05	7.6672e-05	7.61707e-05	9.6973e-05	3.3973e-05	8.29476e-05	0.000112049	0.000119074	7.54734e-05	0.000102073	0.0001146	0.000162103	0.000121427	0.000102346	0.000111226	0.000135865	0.0001033	0.0001415	0.0001645	0.000139803
1704.74	-1.73007e-06	3.08903e-05	4.62088e-06	3.13536e-06	1.90702e-05	3.00889e-05	-3.23006e-06	5.37051e-05	1.40776e-05	1.25208e-05	2.61208e-05	2.03574e-05	-9.66835e-06	4.94275e-05	1.61482e-05	-3.9429e-06	-1.37808e-05	-1.58466e-05	6.92488e-06	4.01547e-05	3.73849e-05	7.44577e-05	7.52744e-05	5.42355e-05	7.72427e-05	0.000104255	5.03586e-05	6.44105e-05	9.51246e-05	6.84064e-05	7.23426e-05	6.83687e-05	8.75988e-05	3.51989e-05	8.55346e-05	0.000111578	0.000115269	7.26445e-05	0.000110045	0.000110279	0.000156369	0.000105475	0.000109319	0.000101165	0.000127026	9.36493e-05	0.000123249	0.000156849	0.000134602
1706.03	-2.42698e-06	3.02961e-05	1.16264e-05	5.89877e-06	1.16744e-05	2.33404e-05	-1.57476e-05	6.18012e-05	4.36934e-06	1.61961e-05	1.99961e-05	2.58217e-05	-8.49321e-06	4.84464e-05	6.95994e-06	-2.80291e-06	-1.09056e-05	-1.56645e-05	1.27085e-05	4.00861e-05	2.23079e-05	7.54865e-05	7.10848e-05	5.7842e-05	6.36501e-05	9.23043e-05	5.63495e-05	6.11767e-05	8.38791e-05	6.53848e-05	6.86132e-05	6.13667e-05	7.50247e-05	3.84247e-05	8.63216e-05	0.000106706	0.000104863	7.28156e-05	0.000119416	0.000103558	0.000144834	8.57223e-05	0.000109692	9.7103e-05	0.000119386	9.31983e-05	0.000107798	0.000142998	0.000126802
1707.31	-3.84388e-06	3.05018e-05	1.7632e-05	1.26622e-05	3.67861e-06	1.27919e-05	-2.32651e-05	6.86973e-05	-1.03389e-05	1.86713e-05	1.26713e-05	3.50861e-05	-9.51807e-06	4.72653e-05	-6.62828e-06	-4.86292e-06	-7.03033e-06	-1.48823e-05	1.88921e-05	3.98176e-05	9.43078e-06	7.37153e-05	7.40953e-05	6.38485e-05	5.56575e-05	8.11537e-05	5.95404e-05	5.75428e-05	6.86336e-05	6.25632e-05	6.46838e-05	5.41647e-05	6.08506e-05	3.90506e-05	8.47085e-05	9.8235e-05	8.88572e-05	7.35868e-05	0.000124587	9.28372e-05	0.000131099	6.45699e-05	0.000101866	9.72413e-05	0.000111147	9.91474e-05	9.89474e-05	0.000123347	0.000116402
1708.6	-6.62078e-06	3.17075e-05	2.06376e-05	1.86256e-05	-3.3172e-06	1.44344e-06	-2.55826e-05	6.89935e-05	-2.60471e-05	1.67466e-05	7.14661e-06	4.53505e-05	-1.63429e-05	4.66842e-05	-2.22165e-05	-9.72292e-06	-4.75507e-06	-1.37002e-05	2.16757e-05	3.7949e-05	7.537e-07	7.09441e-05	8.31057e-05	7.04549e-05	5.4865e-05	7.34031e-05	5.77313e-05	5.6109e-05	5.25881e-05	5.69417e-05	5.99544e-05	4.51626e-05	4.70765e-05	3.44765e-05	8.14955e-05	8.89636e-05	7.02515e-05	7.27579e-05	0.000120758	7.79163e-05	0.000117765	4.52174e-05	8.6839e-05	9.89796e-05	0.000100707	0.000106296	9.76964e-05	0.000102696	0.000103801
1709.89	-1.10217e-05	3.25133e-05	1.90431e-05	1.9789e-05	-8.11301e-06	-8.10504e-06	-2.41001e-05	6.02896e-05	-3.87553e-05	1.02219e-05	5.82188e-06	5.26149e-05	-2.95678e-05	4.6703e-05	-3.72047e-05	-1.55829e-05	-6.27981e-06	-1.2318e-05	1.88592e-05	3.48805e-05	-2.52338e-06	6.79729e-05	9.33161e-05	7.46614e-05	5.82724e-05	6.92524e-05	5.09222e-05	5.78751e-05	3.79426e-05	4.67201e-05	5.3825e-05	3.45606e-05	3.37024e-05	2.55024e-05	7.74825e-05	8.16923e-05	5.20457e-05	6.81291e-05	0.000106529	6.03954e-05	0.00010523	2.96649e-05	6.90123e-05	9.89178e-05	8.7668e-05	0.000109045	0.000101645	8.64455e-05	8.92011e-05
1711.17	-1.67586e-05	3.1519e-05	1.32487e-05	1.41524e-05	-1.19088e-05	-1.52535e-05	-2.04177e-05	4.41857e-05	-4.56635e-05	1.09716e-06	8.89716e-06	5.30792e-05	-4.55927e-05	4.67219e-05	-4.93929e-05	-2.02429e-05	-1.20045e-05	-1.07359e-05	1.14428e-05	3.2012e-05	-6.00464e-07	6.54017e-05	9.83266e-05	7.42678e-05	6.12798e-05	6.67018e-05	4.13132e-05	6.14413e-05	2.60971e-05	3.32985e-05	4.62956e-05	2.49586e-05	2.09283e-05	1.51283e-05	7.28695e-05	7.76209e-05	3.724e-05	5.97002e-05	8.49002e-05	4.40745e-05	9.28952e-05	1.91125e-05	5.33857e-05	9.54561e-05	7.34285e-05	0.000104595	0.000105395	7.71946e-05	7.32007e-05
1712.46	-2.29675e-05	2.89248e-05	4.85423e-06	3.71587e-06	-1.69046e-05	-2.0402e-05	-1.57352e-05	2.54819e-05	-4.57717e-05	-6.02757e-06	1.47724e-05	4.65436e-05	-5.80175e-05	4.65408e-05	-5.63812e-05	-2.17029e-05	-1.93293e-05	-8.55374e-06	3.82643e-06	3.09434e-05	5.52245e-06	6.40305e-05	9.4337e-05	6.90743e-05	6.12873e-05	6.35512e-05	3.29041e-05	6.48075e-05	1.82516e-05	2.0077e-05	3.81662e-05	2.01566e-05	8.95417e-06	8.35417e-06	6.72564e-05	7.59496e-05	2.80343e-05	5.00713e-05	6.08713e-05	3.37537e-05	8.09605e-05	1.256e-05	4.4559e-05	8.81944e-05	6.09891e-05	9.33436e-05	0.000104344	7.33436e-05	5.68003e-05
1713.74	-2.83524e-05	2.51305e-05	-3.14021e-06	-6.92071e-06	-2.51004e-05	-2.31505e-05	-9.25271e-06	9.57801e-06	-3.968e-05	-7.35229e-06	2.04477e-05	3.6008e-05	-6.10424e-05	4.69597e-05	-5.67694e-05	-1.91629e-05	-2.4254e-05	-5.1716e-06	1.61003e-06	3.32749e-05	1.38454e-05	6.42593e-05	8.31475e-05	6.18807e-05	5.86947e-05	5.90005e-05	2.8895e-05	6.63736e-05	1.56061e-05	1.08554e-05	3.10368e-05	2.23546e-05	-6.19939e-07	9.18006e-06	5.96434e-05	7.40782e-05	2.58285e-05	4.26425e-05	3.84425e-05	3.26328e-05	7.10258e-05	9.00755e-06	4.25323e-05	7.87326e-05	5.33496e-05	7.92927e-05	9.58927e-05	7.06927e-05	4.14e-05
1715.03	-3.15693e-05	2.09363e-05	-8.33465e-06	-1.41573e-05	-3.66962e-05	-2.2899e-05	2.29768e-07	-1.32586e-06	-2.87882e-05	-2.27702e-06	2.2923e-05	2.50723e-05	-5.24672e-05	4.83786e-05	-5.05576e-05	-1.4023e-05	-2.35788e-05	-5.89452e-07	6.79362e-06	3.94063e-05	2.27683e-05	6.48881e-05	6.91579e-05	5.60872e-05	5.51022e-05	5.34499e-05	3.02859e-05	6.67398e-05	1.83606e-05	8.63386e-06	2.61074e-05	3.09526e-05	-5.79405e-06	1.72059e-05	4.86304e-05	7.00068e-05	2.98228e-05	3.94136e-05	1.94136e-05	4.03119e-05	6.38911e-05	7.45509e-06	4.29057e-05	6.86709e-05	5.17102e-05	6.66417e-05	8.08417e-05	6.60417e-05	2.93996e-05
1716.31	-3.17222e-05	1.6942e-05	-9.72909e-06	-1.77939e-05	-5.0492e-05	-1.98475e-05	1.21122e-05	-7.62972e-06	-1.56964e-05	6.99826e-06	1.99983e-05	1.59367e-05	-3.58921e-05	4.99975e-05	-4.05458e-05	-8.68296e-06	-1.73035e-05	4.99269e-06	1.69772e-05	4.73378e-05	3.06912e-05	6.39169e-05	5.63684e-05	5.38937e-05	5.23096e-05	4.80993e-05	3.52768e-05	6.63059e-05	2.43151e-05	1.28123e-05	2.3578e-05	4.27506e-05	-4.76816e-06	2.74318e-05	3.32173e-05	6.25355e-05	3.7017e-05	3.99847e-05	4.38475e-06	5.2591e-05	5.81565e-05	8.50263e-06	4.0079e-05	5.92092e-05	5.48707e-05	5.83908e-05	6.25908e-05	5.79908e-05	2.23993e-05
1717.6	-2.86911e-05	1.31477e-05	-8.72353e-06	-1.88305e-05	-6.32879e-05	-1.4396e-05	2.35947e-05	-1.09336e-05	-3.4046e-06	1.74735e-05	1.18735e-05	9.00108e-06	-1.7717e-05	5.08164e-05	-2.9734e-05	-5.34296e-06	-7.82824e-06	8.80278e-06	2.73523e-05	5.40692e-05	3.60141e-05	5.87457e-05	4.59788e-05	5.61001e-05	4.9717e-05	4.39487e-05	4.04678e-05	6.58721e-05	3.08695e-05	2.11907e-05	2.28486e-05	5.35486e-05	3.05772e-06	3.44577e-05	1.52043e-05	5.34641e-05	4.34113e-05	4.17559e-05	-6.04411e-06	6.34701e-05	5.10218e-05	1.23502e-05	3.08523e-05	5.09475e-05	5.98313e-05	5.55398e-05	4.59398e-05	4.81398e-05	2.09989e-05
1718.88	-2.3204e-05	9.75349e-06	-8.51797e-06	-1.8267e-05	-7.08837e-05	-7.14445e-06	3.26772e-05	-1.18375e-05	5.48718e-06	2.53488e-05	9.48812e-07	3.06545e-06	-4.54182e-06	5.04353e-05	-2.11222e-05	-4.80297e-06	1.24702e-06	9.01286e-06	3.27274e-05	5.78007e-05	3.7537e-05	4.83745e-05	3.73893e-05	6.03066e-05	4.57245e-05	4.1998e-05	4.22587e-05	6.64383e-05	3.5824e-05	3.03692e-05	2.31192e-05	6.01466e-05	1.52836e-05	3.58836e-05	-8.08714e-07	4.51927e-05	4.50056e-05	4.0527e-05	-1.1073e-05	6.75492e-05	4.12871e-05	1.83977e-05	1.54257e-05	4.34857e-05	6.21918e-05	5.70889e-05	3.40889e-05	3.86889e-05	2.45986e-05
1720.17	-1.65889e-05	6.95923e-06	-1.23124e-05	-1.65036e-05	-7.02795e-05	1.10706e-06	3.71597e-05	-1.15413e-05	9.37896e-06	2.76241e-05	-9.57591e-06	-3.27018e-06	4.33325e-07	4.80542e-05	-1.77105e-05	-7.06298e-06	6.12228e-06	4.02294e-06	2.93025e-05	5.79321e-05	3.486e-05	3.40033e-05	2.87997e-05	6.2113e-05	3.89319e-05	4.22474e-05	3.88496e-05	6.86044e-05	3.69785e-05	3.81476e-05	2.27898e-05	6.23445e-05	2.59095e-05	3.29095e-05	-1.04217e-05	3.95214e-05	4.03998e-05	3.36982e-05	-1.07018e-05	6.28283e-05	2.97524e-05	2.48452e-05	-2.80101e-06	3.5624e-05	5.71524e-05	6.0838e-05	2.6838e-05	3.0638e-05	3.13982e-05
1721.46	-1.03898e-05	5.56498e-06	-2.05069e-05	-1.39402e-05	-6.14753e-05	8.50706e-06	3.59939e-05	-1.00725e-05	8.27075e-06	2.28994e-05	-1.77006e-05	-1.00058e-05	-1.59154e-06	4.24731e-05	-2.06987e-05	-1.1123e-05	4.39754e-06	-5.56698e-06	1.76776e-05	5.42636e-05	2.97829e-05	1.74321e-05	1.92102e-05	5.85195e-05	2.83393e-05	4.28968e-05	3.12405e-05	7.07706e-05	3.3533e-05	4.31261e-05	2.00605e-05	6.11425e-05	2.93354e-05	2.85354e-05	-1.20348e-05	3.625e-05	3.21941e-05	2.14693e-05	-6.5307e-06	5.07074e-05	1.86177e-05	2.92928e-05	-1.82277e-05	2.61623e-05	4.31129e-05	6.3587e-05	2.1187e-05	2.2987e-05	3.83979e-05
1722.74	-5.83873e-06	6.37072e-06	-3.01013e-05	-1.03768e-05	-4.82711e-05	1.31071e-05	2.74281e-05	-8.40364e-06	2.76253e-06	1.29746e-05	-2.32254e-05	-1.59414e-05	-6.4164e-06	3.28919e-05	-2.78869e-05	-1.5783e-05	-3.7272e-06	-1.77569e-05	2.65267e-06	4.6595e-05	2.41058e-05	1.06095e-06	1.02206e-05	5.0926e-05	1.55468e-05	4.21462e-05	2.24314e-05	7.15367e-05	2.70875e-05	4.59045e-05	1.47311e-05	5.67405e-05	2.41613e-05	2.47613e-05	-6.44779e-06	3.41787e-05	2.49883e-05	8.24044e-06	-2.15956e-06	3.47866e-05	9.28301e-06	2.93403e-05	-2.72544e-05	1.51005e-05	2.24735e-05	6.19361e-05	1.35361e-05	1.41361e-05	4.27975e-05
1724.03	-3.47164e-06	8.57646e-06	-3.70957e-05	-6.41336e-06	-3.62669e-05	1.35071e-05	1.26623e-05	-5.73479e-06	-5.54568e-06	2.04992e-06	-2.71501e-05	-1.92771e-05	-1.08413e-05	1.97108e-05	-3.58751e-05	-1.9843e-05	-1.60519e-05	-3.09468e-05	-9.57224e-06	3.63265e-05	2.06287e-05	-1.07102e-05	4.23108e-06	4.27324e-05	3.7542e-06	3.85955e-05	1.46224e-05	7.03029e-05	2.0642e-05	4.58829e-05	7.80166e-06	4.85385e-05	1.19872e-05	2.15872e-05	4.33918e-06	3.17073e-05	2.35826e-05	-1.98842e-06	-1.78842e-06	1.88657e-05	2.34832e-06	2.39879e-05	-2.9681e-05	3.83879e-06	8.34005e-07	5.30851e-05	3.48514e-06	3.88514e-06	4.29972e-05
1725.31	-3.04054e-06	1.01822e-05	-3.76902e-05	-2.44995e-06	-2.90627e-05	9.90706e-06	-5.90353e-06	-1.86596e-06	-1.50539e-05	-3.87481e-06	-2.98748e-05	-1.88127e-05	-1.30661e-05	5.32973e-06	-4.18633e-05	-2.3503e-05	-2.81767e-05	-4.27367e-05	-1.53971e-05	2.5458e-05	2.15516e-05	-1.42814e-05	2.64153e-06	3.69389e-05	-3.63836e-06	3.26449e-05	8.81329e-06	6.72691e-05	1.71965e-05	4.28614e-05	1.47227e-06	3.61365e-05	-2.18696e-06	1.8613e-05	1.71262e-05	2.82359e-05	2.97768e-05	-7.01728e-06	-6.61728e-06	6.14478e-06	-3.38637e-06	1.48354e-05	-2.87077e-05	-5.42294e-06	-1.64054e-05	3.74342e-05	-6.76581e-06	-5.76581e-06	3.89968e-05
1726.6	-3.77745e-06	1.01879e-05	-3.08846e-05	2.11347e-06	-2.68585e-05	4.10706e-06	-2.34693e-05	4.80289e-06	-2.45621e-05	-1.99953e-06	-3.17995e-05	-1.39483e-05	-1.2291e-05	-7.05138e-06	-4.42515e-05	-2.6963e-05	-3.55014e-05	-5.01266e-05	-1.48221e-05	1.57894e-05	2.74745e-05	-8.85264e-06	4.45198e-06	3.47453e-05	-5.23092e-06	2.52943e-05	4.60421e-06	6.30352e-05	1.9151e-05	3.72398e-05	-1.05712e-06	2.09345e-05	-1.33611e-05	1.56389e-05	2.91131e-05	2.41646e-05	4.11711e-05	-7.84615e-06	-1.38461e-05	-1.57611e-06	-8.92106e-06	4.48294e-06	-2.77344e-05	-1.10847e-05	-2.58449e-05	1.75833e-05	-1.36167e-05	-1.12167e-05	3.25965e-05
1727.88	-4.68235e-06	9.59369e-06	-1.92791e-05	1.00769e-05	-2.66543e-05	-9.29372e-08	-3.44351e-05	1.44717e-05	-3.22703e-05	7.27574e-06	-3.23243e-05	-4.88396e-06	-9.11584e-06	-1.46325e-05	-4.38398e-05	-2.9823e-05	-3.44262e-05	-4.97166e-05	-1.1047e-05	9.32086e-06	3.59975e-05	4.17616e-06	8.86243e-06	3.47518e-05	-6.23489e-07	1.87436e-05	1.79513e-06	5.88014e-05	2.59055e-05	3.06183e-05	3.01348e-06	6.73247e-06	-1.89352e-05	1.38648e-05	3.83001e-05	1.96932e-05	5.27654e-05	-6.07501e-06	-1.9075e-05	-3.697e-06	-1.36557e-05	-4.66952e-06	-2.8761e-05	-1.15464e-05	-2.70843e-05	-1.26769e-06	-1.44677e-05	-1.06677e-05	2.69961e-05
1729.17	-4.86725e-06	9.59944e-06	-7.67351e-06	2.24403e-05	-2.42501e-05	1.10706e-06	-3.36009e-05	2.51406e-05	-3.51785e-05	1.8351e-05	-3.0449e-05	7.78041e-06	-2.9407e-06	-1.62136e-05	-4.2228e-05	-3.1283e-05	-2.41509e-05	-4.13065e-05	-7.07187e-06	9.05232e-06	4.39204e-05	2.2005e-05	1.42729e-05	3.49583e-05	8.98395e-06	1.4993e-05	7.86055e-07	5.63676e-05	3.466e-05	2.55967e-05	1.38841e-05	-2.26954e-06	-1.93093e-05	1.36907e-05	4.38871e-05	1.56218e-05	6.13596e-05	-3.30387e-06	-1.81039e-05	-6.17886e-07	-1.53904e-05	-1.2022e-05	-3.11877e-05	-6.40814e-06	-2.13238e-05	-1.33186e-05	-8.11863e-06	-4.71863e-06	2.61958e-05
1730.46	-3.80416e-06	1.12052e-05	1.32051e-07	3.72037e-05	-1.78459e-05	8.70706e-06	-1.99668e-05	3.34094e-05	-3.08868e-05	2.52263e-05	-2.45737e-05	2.16448e-05	6.83444e-06	-1.29947e-05	-4.06162e-05	-3.1743e-05	-7.47564e-06	-2.66964e-05	-5.29678e-06	1.57838e-05	4.82433e-05	4.02338e-05	1.96833e-05	3.27647e-05	2.21914e-05	1.48424e-05	1.97698e-06	5.63337e-05	4.20145e-05	2.39751e-05	2.95547e-05	-4.07156e-06	-1.54834e-05	1.45166e-05	4.5274e-05	1.35505e-05	6.45539e-05	6.72689e-08	-9.13273e-06	6.46123e-06	-1.23251e-05	-1.73744e-05	-3.20144e-05	2.73013e-06	-1.05632e-05	-1.43696e-05	2.83043e-06	3.43043e-06	3.17954e-05
1731.74	-1.29306e-06	1.40109e-05	3.53761e-06	4.95671e-05	-8.24174e-06	1.95071e-05	1.26745e-06	3.74782e-05	-1.9195e-05	2.25016e-05	-1.44984e-05	3.27092e-05	2.06096e-05	-9.17582e-06	-3.90044e-05	-3.2203e-05	9.59962e-06	-9.48632e-06	-6.32169e-06	2.75152e-05	4.75662e-05	5.48626e-05	2.26938e-05	2.75712e-05	3.69988e-05	1.72918e-05	4.1679e-06	5.70999e-05	4.6569e-05	2.51536e-05	4.64253e-05	-1.47357e-06	-8.05752e-06	1.43425e-05	4.2661e-05	1.40791e-05	6.17481e-05	3.43841e-06	6.43841e-06	1.51403e-05	-2.85981e-06	-2.11269e-05	-2.7241e-05	1.18684e-05	4.1973e-06	-4.42052e-06	1.33795e-05	1.15795e-05	4.11951e-05
1733.03	2.69003e-06	1.74167e-05	4.94317e-06	5.41306e-05	2.36245e-06	2.87071e-05	2.11016e-05	3.73471e-05	-1.7032e-06	9.57685e-06	-1.22315e-06	3.61735e-05	3.71847e-05	-8.35693e-06	-3.61926e-05	-3.3263e-05	2.16749e-05	6.92377e-06	-9.94659e-06	4.06467e-05	4.18891e-05	6.30914e-05	2.07042e-05	2.07776e-05	5.04063e-05	1.99411e-05	6.35882e-06	5.5666e-05	4.81235e-05	2.5932e-05	6.12959e-05	5.2442e-07	3.36836e-06	1.19684e-05	3.7048e-05	1.80077e-05	5.39424e-05	7.00955e-06	2.32095e-05	2.26195e-05	1.22055e-05	-2.36794e-05	-1.40677e-05	1.78067e-05	2.21579e-05	1.25285e-05	1.93285e-05	1.91285e-05	4.95947e-05
1734.31	8.00913e-06	2.00224e-05	6.74873e-06	4.7894e-05	1.21666e-05	3.29071e-05	3.29358e-05	3.54159e-05	1.71886e-05	-9.34788e-06	1.38521e-05	2.88379e-05	5.45599e-05	-1.1738e-05	-3.13809e-05	-3.3523e-05	2.71501e-05	1.97338e-05	-1.41715e-05	5.09781e-05	3.16121e-05	6.47202e-05	1.15147e-05	1.65841e-05	5.82137e-05	2.09905e-05	8.14974e-06	4.96322e-05	4.7478e-05	2.37104e-05	7.19665e-05	-8.77591e-07	1.73943e-05	6.79425e-06	2.9835e-05	2.47364e-05	4.35367e-05	1.11807e-05	3.59807e-05	2.60986e-05	3.02708e-05	-2.56318e-05	6.90563e-06	1.95449e-05	4.15184e-05	3.08776e-05	2.00776e-05	2.58776e-05	5.25944e-05
1735.6	1.42082e-05	2.04282e-05	9.15429e-06	3.34574e-05	1.97708e-05	3.09071e-05	3.517e-05	3.50848e-05	3.18804e-05	-2.58726e-05	2.81274e-05	1.13023e-05	6.8335e-05	-1.77191e-05	-2.51691e-05	-3.0783e-05	2.72254e-05	2.69439e-05	-1.73964e-05	5.51096e-05	1.8935e-05	6.0349e-05	-2.47488e-06	1.73905e-05	5.70211e-05	1.92399e-05	1.03407e-05	3.89984e-05	4.46324e-05	1.86889e-05	7.70371e-05	-5.2796e-06	3.08201e-05	6.20138e-07	2.10219e-05	3.2065e-05	3.33309e-05	1.49518e-05	4.17518e-05	2.45777e-05	4.71361e-05	-2.69843e-05	3.1679e-05	1.78832e-05	5.8679e-05	4.56267e-05	1.74267e-05	3.08267e-05	4.7994e-05
1736.88	2.03673e-05	1.78339e-05	1.15598e-05	1.72208e-05	2.4575e-05	2.39071e-05	3.08042e-05	3.77536e-05	3.65722e-05	-3.31973e-05	3.76027e-05	-1.02334e-05	7.49101e-05	-2.35003e-05	-1.91573e-05	-2.42431e-05	2.45007e-05	2.8354e-05	-1.80213e-05	5.1641e-05	7.45789e-06	5.09778e-05	-1.54644e-05	2.3197e-05	4.72286e-05	1.52893e-05	1.37316e-05	2.57645e-05	3.83869e-05	1.38673e-05	7.55077e-05	-1.02816e-05	3.9246e-05	-3.15397e-06	1.00089e-05	3.59937e-05	2.51252e-05	1.6923e-05	4.1123e-05	1.86568e-05	5.82014e-05	-2.67367e-05	5.46523e-05	1.40215e-05	6.96395e-05	5.41757e-05	1.27757e-05	3.29757e-05	3.71937e-05
1738.17	2.50064e-05	1.26396e-05	1.15654e-05	5.58424e-06	2.59792e-05	1.53071e-05	2.48384e-05	4.22225e-05	2.96639e-05	-2.83221e-05	3.94779e-05	-2.7569e-05	7.26853e-05	-2.64814e-05	-1.69455e-05	-1.45031e-05	2.03759e-05	2.45641e-05	-1.56462e-05	4.15725e-05	7.80808e-07	3.74066e-05	-2.1854e-05	3.12035e-05	3.2636e-05	9.93863e-06	1.91225e-05	1.37307e-05	2.69414e-05	1.32458e-05	6.77783e-05	-1.28836e-05	4.02719e-05	-2.32809e-06	-3.00412e-06	3.41223e-05	2.07194e-05	1.62941e-05	3.56941e-05	1.11359e-05	6.00667e-05	-2.32892e-05	7.12256e-05	1.07597e-05	7.20001e-05	5.55248e-05	8.12478e-06	3.15248e-05	2.51933e-05
1739.45	2.63655e-05	5.44538e-06	6.97096e-06	5.4766e-07	2.45834e-05	8.10706e-06	2.20726e-05	4.58913e-05	1.37557e-05	-1.42468e-05	3.33532e-05	-3.51046e-05	6.30604e-05	-2.62625e-05	-2.07337e-05	-3.96306e-06	1.50512e-05	1.65742e-05	-1.08711e-05	2.8304e-05	-9.62737e-08	2.16354e-05	-2.00435e-05	3.78099e-05	1.88434e-05	5.188e-06	2.61134e-05	6.29684e-06	1.08959e-05	1.84242e-05	5.58489e-05	-1.20856e-05	3.38978e-05	2.0978e-06	-1.58171e-05	2.50509e-05	1.99137e-05	1.28652e-05	2.84652e-05	4.21502e-06	5.31321e-05	-1.60417e-05	7.8799e-05	1.0698e-05	6.65606e-05	5.08738e-05	6.27383e-06	2.64738e-05	1.7993e-05
1740.74	2.29886e-05	-2.74887e-06	-1.82348e-06	9.11078e-07	2.05876e-05	2.70706e-06	2.31068e-05	4.57601e-05	-5.1525e-06	2.6285e-06	2.16285e-05	-3.24403e-05	4.94356e-05	-2.32436e-05	-2.97219e-05	4.37693e-06	7.92645e-06	4.38426e-06	-5.89604e-06	1.50354e-05	4.22664e-06	7.4642e-06	-1.16331e-05	3.96164e-05	1.02509e-05	2.23738e-06	3.33043e-05	4.063e-06	-6.14958e-06	2.70026e-05	4.21196e-05	-1.02876e-05	2.35237e-05	7.32369e-06	-2.58302e-05	1.09796e-05	2.0708e-05	7.63638e-06	2.18364e-05	9.41277e-08	4.17974e-05	-4.59413e-06	7.71723e-05	1.44363e-05	5.63212e-05	4.28229e-05	9.02289e-06	1.88229e-05	1.75926e-05
1742.03	1.44517e-05	-1.09431e-05	-1.22179e-05	2.2745e-06	1.39918e-05	-2.69294e-06	2.4541e-05	3.9629e-05	-2.10607e-05	1.57038e-05	8.70378e-06	-2.39759e-05	3.54107e-05	-1.88247e-05	-4.05102e-05	8.31693e-06	-1.98292e-07	-1.06057e-05	-3.12095e-06	3.96686e-06	1.09496e-05	-7.06992e-07	-1.42263e-06	3.58228e-05	8.45831e-06	1.68675e-06	3.84953e-05	4.22916e-06	-1.91951e-05	3.45811e-05	2.89902e-05	-9.88966e-06	1.43496e-05	1.01496e-05	-3.08432e-05	-3.69179e-06	1.91022e-05	2.20751e-06	1.76075e-05	-2.2676e-07	3.20627e-05	9.85341e-06	6.91456e-05	1.99745e-05	4.52817e-05	3.45719e-05	1.51719e-05	1.15719e-05	2.27923e-05
1743.31	1.8028e-06	-1.71374e-05	-2.16124e-05	8.37916e-07	4.39599e-06	-9.29294e-06	2.09752e-05	2.86978e-05	-2.93689e-05	2.11791e-05	-2.02095e-06	-1.59115e-05	2.31858e-05	-1.42058e-05	-4.98984e-05	8.05692e-06	-7.72303e-06	-2.67956e-05	-4.94586e-06	-3.90168e-06	1.70725e-05	-6.78188e-07	4.78781e-06	2.82293e-05	1.16657e-05	2.33612e-06	3.90862e-05	3.59533e-06	-2.44406e-05	3.69595e-05	1.78608e-05	-1.30917e-05	1.03755e-05	8.97546e-06	-2.92562e-05	-1.39632e-05	1.26965e-05	-1.42135e-06	1.55787e-05	3.25235e-06	2.8728e-05	2.45009e-05	5.9319e-05	2.39128e-05	3.66423e-05	2.8521e-05	2.1721e-05	7.12101e-06	2.95919e-05
1744.6	-1.24701e-05	-1.85316e-05	-2.76068e-05	-6.19867e-06	-8.79982e-06	-1.62929e-05	1.10094e-05	1.65667e-05	-2.92771e-05	1.88543e-05	-9.94567e-06	-1.28471e-05	1.3361e-05	-9.38691e-06	-5.46866e-05	5.39691e-06	-1.26478e-05	-4.21855e-05	-1.19708e-05	-7.97023e-06	2.01954e-05	7.15062e-06	3.19826e-06	1.92358e-05	1.60732e-05	2.18549e-06	3.30771e-05	-3.85136e-08	-2.20861e-05	3.2538e-05	7.73137e-06	-1.94937e-05	1.02013e-05	4.00135e-06	-2.12693e-05	-1.66345e-05	2.29074e-06	-2.65021e-06	1.47498e-05	9.13147e-06	3.23933e-05	3.47485e-05	5.14923e-05	2.40511e-05	3.06028e-05	2.58701e-05	2.50701e-05	5.27007e-06	3.35916e-05
1745.88	-2.5159e-05	-1.37259e-05	-2.90012e-05	-1.70352e-05	-2.53956e-05	-2.22929e-05	-3.1564e-06	7.03549e-06	-2.29854e-05	1.27296e-05	-1.56704e-05	-1.49828e-05	6.13612e-06	-3.76802e-06	-5.38748e-05	2.13691e-06	-1.37725e-05	-5.49754e-05	-2.23957e-05	-8.63877e-06	2.01183e-05	1.97794e-05	-4.99129e-06	1.12422e-05	1.80806e-05	3.48672e-08	2.1068e-05	-7.47235e-06	-1.57316e-05	2.33164e-05	-4.59802e-06	-2.66957e-05	9.82723e-06	-1.97277e-06	-9.28228e-06	-1.15059e-05	-7.715e-06	-1.27907e-06	1.45209e-05	1.48106e-05	4.08586e-05	3.7796e-05	4.68656e-05	2.01894e-05	2.51633e-05	2.60191e-05	2.42191e-05	3.61912e-06	3.23912e-05
1747.17	-3.33839e-05	-3.32016e-06	-2.63957e-05	-2.72718e-05	-4.31914e-05	-2.54929e-05	-1.67222e-05	2.10433e-06	-1.48936e-05	8.20488e-06	-1.95951e-05	-1.99184e-05	1.51126e-06	3.05087e-06	-4.9463e-05	-1.3231e-06	-1.12972e-05	-6.35653e-05	-3.28206e-05	-6.10732e-06	1.80412e-05	3.16082e-05	-1.55808e-05	4.04867e-06	1.68881e-05	-2.91576e-06	6.05895e-06	-1.69062e-05	-9.97712e-06	1.30948e-05	-2.01274e-05	-3.10977e-05	5.45312e-06	-5.14688e-06	3.70469e-06	-1.77724e-06	-1.31207e-05	1.69207e-06	1.58921e-05	1.84897e-05	4.91239e-05	3.30436e-05	4.5839e-05	1.43276e-05	1.87239e-05	2.75682e-05	1.97682e-05	1.16818e-06	2.75909e-05
1748.45	-3.55848e-05	9.28559e-06	-2.11901e-05	-3.27084e-05	-5.73872e-05	-2.44929e-05	-2.5888e-05	2.97317e-06	-7.8018e-06	8.88016e-06	-2.03198e-05	-2.4454e-05	2.86402e-07	1.10698e-05	-4.48512e-05	-4.5831e-06	-6.62199e-06	-6.63552e-05	-4.06455e-05	-3.75862e-07	1.59642e-05	3.8837e-05	-2.47704e-05	-3.14487e-06	1.38955e-05	-4.46639e-06	-7.75013e-06	-2.494e-05	-7.62263e-06	4.27327e-06	-3.68568e-05	-3.04997e-05	-2.72099e-06	-1.92099e-06	1.54917e-05	7.55139e-06	-1.31265e-05	5.86321e-06	1.94632e-05	2.01688e-05	5.37892e-05	2.42911e-05	4.80123e-05	1.00659e-05	1.18844e-05	3.01172e-05	1.37172e-05	-1.88276e-06	2.20139e-05
1749.74	-3.20417e-05	1.92913e-05	-1.61846e-05	-3.2345e-05	-6.25831e-05	-1.86929e-05	-2.84538e-05	9.04201e-06	-2.51001e-06	1.53554e-05	-1.54446e-05	-2.65897e-05	2.46154e-06	1.86886e-05	-4.26395e-05	-6.24311e-06	-7.46729e-07	-6.27452e-05	-4.42704e-05	8.35559e-06	1.46871e-05	4.10658e-05	-2.95599e-05	-9.73841e-06	1.13029e-05	-2.21701e-06	-1.59592e-05	-2.89739e-05	-9.06814e-06	-1.94829e-06	-4.99862e-05	-2.45017e-05	-1.10951e-05	7.30489e-06	2.40786e-05	1.348e-05	-9.33223e-06	1.06343e-05	2.50343e-05	2.18479e-05	5.38545e-05	1.55386e-05	5.17856e-05	1.16042e-05	6.645e-06	3.32663e-05	8.6663e-06	-3.5337e-06	1.84368e-05
1751.03	-2.46826e-05	2.26971e-05	-1.3579e-05	-2.73816e-05	-5.69789e-05	-1.00929e-05	-2.48196e-05	1.89109e-05	1.38177e-06	2.48307e-05	-4.16929e-06	-2.57253e-05	6.03668e-06	2.37075e-05	-4.28277e-05	-5.30312e-06	6.32853e-06	-5.33351e-05	-4.24953e-05	1.8687e-05	1.401e-05	4.00946e-05	-2.77495e-05	-1.3732e-05	1.03104e-05	5.43236e-06	-1.55683e-05	-2.88077e-05	-1.23136e-05	-5.36985e-06	-5.47156e-05	-1.49037e-05	-1.46692e-05	1.99308e-05	2.74656e-05	1.62087e-05	-4.93797e-06	1.54055e-05	3.06055e-05	2.4527e-05	5.09199e-05	9.58618e-06	5.49589e-05	2.03424e-05	4.00555e-06	3.62154e-05	7.01536e-06	-1.78464e-06	1.76598e-05
1752.31	-1.62355e-05	1.87028e-05	-1.33735e-05	-2.02182e-05	-4.37747e-05	-1.89294e-06	-1.55854e-05	2.91797e-05	4.47356e-06	3.3706e-05	1.2506e-05	-2.24609e-05	8.01182e-06	2.49264e-05	-4.44159e-05	-2.16312e-06	1.42038e-05	-4.1125e-05	-3.57202e-05	2.80185e-05	1.33329e-05	3.79234e-05	-1.9539e-05	-1.33255e-05	1.17178e-05	1.72817e-05	-6.17736e-06	-2.58415e-05	-1.39591e-05	-5.59141e-06	-4.8445e-05	-4.50575e-06	-1.16433e-05	3.19567e-05	2.48526e-05	1.89373e-05	-2.74371e-06	1.91766e-05	3.37766e-05	2.90061e-05	4.63852e-05	7.43372e-06	5.59323e-05	3.44807e-05	4.5661e-06	3.81644e-05	8.16441e-06	4.36441e-06	1.96828e-05
1753.6	-9.12444e-06	1.01086e-05	-1.45679e-05	-1.36547e-05	-2.89705e-05	3.10706e-06	-3.55122e-06	3.62485e-05	8.16534e-06	3.89813e-05	3.03813e-05	-1.75966e-05	5.78696e-06	2.23453e-05	-4.56041e-05	3.76872e-07	2.10791e-05	-3.03149e-05	-2.71451e-05	3.355e-05	1.30558e-05	3.59522e-05	-6.9286e-06	-7.51903e-06	1.55252e-05	2.95311e-05	9.01356e-06	-2.20754e-05	-1.16047e-05	-3.21298e-06	-3.43744e-05	5.09224e-06	-3.21745e-06	4.09826e-05	1.68396e-05	2.36659e-05	-2.94945e-06	2.15478e-05	3.27478e-05	3.48853e-05	4.18505e-05	8.88126e-06	5.37056e-05	4.9419e-05	7.12665e-06	3.77135e-05	1.07135e-05	1.31135e-05	2.45058e-05
1754.88	-4.65334e-06	9.14305e-07	-1.63623e-05	-9.49132e-06	-1.85663e-05	3.90706e-06	8.08298e-06	3.71174e-05	1.24571e-05	4.00565e-05	4.44565e-05	-1.21322e-05	-3.78988e-08	1.63642e-05	-4.47923e-05	-2.83134e-07	2.47543e-05	-2.49048e-05	-2.017e-05	3.34814e-05	1.29787e-05	3.3781e-05	6.28185e-06	1.68742e-06	1.95327e-05	3.69805e-05	2.32045e-05	-1.91092e-05	-5.65016e-06	5.65464e-07	-1.81038e-05	1.32902e-05	6.60844e-06	4.64084e-05	6.62653e-06	2.91946e-05	-3.35519e-06	2.13189e-05	2.75189e-05	4.03644e-05	3.79158e-05	1.17288e-05	4.80789e-05	6.13572e-05	1.00872e-05	3.36625e-05	1.32625e-05	2.04625e-05	3.11287e-05
1756.17	-2.71825e-06	-6.87995e-06	-1.79568e-05	-8.5279e-06	-1.57621e-05	7.07063e-07	1.59172e-05	3.17862e-05	1.57489e-05	3.57318e-05	5.05318e-05	-7.46781e-06	-7.26276e-06	8.9831e-06	-4.21805e-05	-5.54314e-06	2.34296e-05	-2.60947e-05	-1.73949e-05	2.78129e-05	1.21017e-05	3.06099e-05	1.56923e-05	1.04939e-05	2.01401e-05	3.66299e-05	2.99954e-05	-1.91431e-05	9.04328e-07	3.1439e-06	-6.03317e-06	2.04882e-05	1.42343e-05	4.90343e-05	-2.1865e-06	3.17232e-05	-1.56093e-06	1.769e-05	1.909e-05	4.30435e-05	3.51811e-05	1.27763e-05	3.92523e-05	6.76955e-05	1.16477e-05	2.64116e-05	1.46116e-05	2.20116e-05	3.61517e-05
1757.45	-2.23115e-06	-1.40742e-05	-1.89512e-05	-1.03645e-05	-1.95579e-05	-6.49294e-06	1.79514e-05	2.20551e-05	1.58407e-05	2.54071e-05	4.82071e-05	-5.00344e-06	-1.30876e-05	2.80199e-06	-3.97688e-05	-1.40031e-05	1.67048e-05	-3.26847e-05	-1.98198e-05	1.89443e-05	9.02457e-06	2.54387e-05	1.77028e-05	1.57003e-05	1.57475e-05	2.88792e-05	2.77863e-05	-2.29769e-05	4.05882e-06	2.72234e-06	-7.62562e-07	2.68862e-05	1.80602e-05	4.86602e-05	-7.59952e-06	2.86519e-05	3.03333e-06	1.08612e-05	1.04612e-05	4.17226e-05	3.38464e-05	9.22388e-06	2.82256e-05	6.78338e-05	1.20083e-05	1.81606e-05	1.35606e-05	1.59606e-05	3.67747e-05
1758.74	-1.82405e-06	-2.22685e-05	-2.01457e-05	-1.42011e-05	-2.65537e-05	-1.62929e-05	1.39856e-05	1.19239e-05	1.17325e-05	1.02824e-05	3.98824e-05	-4.53907e-06	-1.63125e-05	2.08809e-08	-3.8957e-05	-2.3544e-05	7.3801e-06	-4.20746e-05	-2.46448e-05	1.00758e-05	4.14749e-06	1.86675e-05	1.21132e-05	1.61068e-05	6.95497e-06	1.71286e-05	1.89772e-05	-2.86107e-05	1.01331e-06	-1.89922e-06	-1.09196e-06	3.22842e-05	1.86861e-05	4.42861e-05	-9.61255e-06	1.93805e-05	9.22759e-06	2.63231e-06	4.63231e-06	3.66017e-05	3.37117e-05	2.71416e-07	1.67989e-05	6.2372e-05	1.19688e-05	1.19097e-05	9.70971e-06	4.1097e-06	3.25977e-05
1760.02	-6.48959e-07	-3.22627e-05	-2.13401e-05	-1.83234e-05	-3.23495e-05	-2.56929e-05	6.21976e-06	4.79274e-06	4.62426e-06	-5.64236e-06	2.99576e-05	-4.2747e-06	-1.61373e-05	1.03977e-06	-3.95452e-05	-3.00848e-05	-5.44644e-07	-5.02645e-05	-2.72697e-05	4.40723e-06	-9.2959e-07	1.22963e-05	2.12365e-06	1.33133e-05	-3.63759e-06	5.17797e-06	7.56816e-06	-3.26446e-05	-7.03219e-06	-8.72078e-06	-3.02135e-06	3.50822e-05	1.7512e-05	3.5712e-05	-8.02558e-06	6.70913e-06	1.38218e-05	-4.79655e-06	2.60345e-06	2.94808e-05	3.4177e-05	-1.1081e-05	6.97227e-06	5.27103e-05	1.29294e-05	1.06588e-05	4.65876e-06	-9.34124e-06	2.44206e-05
1761.31	1.32614e-06	-4.2257e-05	-2.07345e-05	-2.06457e-05	-3.47453e-05	-3.12929e-05	-2.34604e-06	3.26158e-06	-2.48396e-06	-1.89671e-05	2.20329e-05	-2.81033e-06	-1.33622e-05	5.45866e-06	-3.93334e-05	-3.20256e-05	-3.46938e-06	-5.38544e-05	-2.52946e-05	2.53868e-06	-4.20667e-06	8.72507e-06	-5.4659e-06	1.01197e-05	-1.26302e-05	-4.17266e-06	-2.64092e-06	-3.24784e-05	-1.54777e-05	-1.47423e-05	-3.15074e-06	3.32802e-05	1.53379e-05	2.41379e-05	-3.8386e-06	-4.56224e-06	1.52161e-05	-9.22541e-06	2.97459e-06	2.23599e-05	3.50423e-05	-2.12335e-05	3.45598e-07	4.04486e-05	1.44899e-05	1.52078e-05	7.82144e-09	-2.07922e-05	1.46436e-05
1762.6	3.50923e-06	-4.92512e-05	-1.5729e-05	-1.91681e-05	-3.35411e-05	-3.12929e-05	-8.91185e-06	6.53042e-06	-6.59218e-06	-2.66918e-05	1.79082e-05	5.40373e-08	-8.78706e-06	1.18776e-05	-3.59216e-05	-2.95664e-05	-1.19412e-06	-5.14443e-05	-1.91195e-05	2.67014e-06	-3.68375e-06	8.75387e-06	-6.05545e-06	7.72618e-06	-1.72227e-05	-9.92329e-06	-9.04999e-06	-2.65123e-05	-2.07232e-05	-1.71639e-05	3.19864e-07	2.74782e-05	1.23638e-05	1.19638e-05	1.74837e-06	-9.6336e-06	1.32104e-05	-1.04543e-05	5.14573e-06	1.6639e-05	3.57077e-05	-2.7586e-05	-2.48107e-06	2.75868e-05	1.62505e-05	2.39569e-05	-2.44312e-06	-2.76431e-05	6.46658e-06
1763.88	5.28433e-06	-5.12455e-05	-5.32343e-06	-1.28904e-05	-3.03369e-05	-2.54929e-05	-1.28777e-05	1.23993e-05	-6.30039e-06	-2.62165e-05	1.63835e-05	3.91841e-06	-3.21192e-06	1.82964e-05	-2.95099e-05	-2.43073e-05	4.68114e-06	-4.44343e-05	-1.23444e-05	1.40159e-06	1.63916e-06	1.27827e-05	3.54995e-07	5.93264e-06	-1.72153e-05	-1.24739e-05	-1.16591e-05	-1.65461e-05	-2.09687e-05	-1.67855e-05	5.99047e-06	2.06761e-05	8.18965e-06	1.58965e-06	7.53534e-06	-7.70496e-06	9.00463e-06	-8.48314e-06	7.71687e-06	1.35182e-05	3.4773e-05	-2.89384e-05	-1.70774e-06	1.61251e-05	1.7811e-05	3.45059e-05	-2.49406e-06	-2.86941e-05	3.08956e-06
1765.17	6.38742e-06	-4.78397e-05	8.68213e-06	-3.41276e-06	-2.55327e-05	-1.52929e-05	-1.60435e-05	1.84681e-05	-2.60861e-06	-1.65413e-05	1.58587e-05	7.18278e-06	4.16322e-06	2.33153e-05	-2.30981e-05	-1.72481e-05	1.15564e-05	-3.58242e-05	-8.76929e-06	-3.26695e-06	1.01621e-05	1.92115e-05	9.76544e-06	4.13909e-06	-1.44078e-05	-1.28245e-05	-1.14682e-05	-5.77994e-06	-1.66142e-05	-1.5407e-05	1.10611e-05	1.62741e-05	4.01554e-06	-4.98446e-06	1.29223e-05	-1.57632e-06	3.99889e-06	-4.312e-06	9.088e-06	1.43973e-05	3.04383e-05	-2.54909e-05	1.26559e-06	8.26338e-06	1.89716e-05	4.3655e-05	-7.45005e-07	-2.4945e-05	4.51253e-06
1766.45	7.13052e-06	-3.9834e-05	2.14877e-05	5.2649e-06	-1.97286e-05	-3.49294e-06	-1.94093e-05	2.33369e-05	1.68318e-06	1.34019e-07	1.5334e-05	8.64715e-06	1.27384e-05	2.65342e-05	-2.04863e-05	-9.18892e-06	1.84317e-05	-2.84141e-05	-9.3942e-06	-1.03355e-05	1.8285e-05	2.48403e-05	1.77759e-05	2.54555e-06	-1.12004e-05	-1.21752e-05	-9.47723e-06	3.58622e-06	-9.45973e-06	-1.58286e-05	1.33317e-05	1.64721e-05	2.04142e-06	-6.75858e-06	1.73093e-05	4.75231e-06	5.93145e-07	8.59141e-07	7.85914e-06	1.84764e-05	2.23036e-05	-1.98433e-05	5.23893e-06	4.80165e-06	1.97321e-05	4.72041e-05	4.04053e-07	-1.83959e-05	9.13551e-06
1767.74	8.17761e-06	-2.86283e-05	2.90932e-05	9.74256e-06	-1.33244e-05	6.70706e-06	-2.27751e-05	2.58058e-05	3.17496e-06	1.82093e-05	1.46093e-05	7.71152e-06	2.09135e-05	2.77531e-05	-2.46745e-05	-5.29748e-07	2.45069e-05	-2.4004e-05	-1.14191e-05	-1.6604e-05	2.32079e-05	2.64691e-05	2.17863e-05	2.75201e-06	-8.39297e-06	-1.03258e-05	-6.08631e-06	1.11524e-05	-1.90524e-06	-1.90502e-05	1.22023e-05	2.06701e-05	4.26731e-06	-4.33269e-06	2.10963e-05	8.68095e-06	5.87404e-07	6.03028e-06	4.63028e-06	2.31555e-05	1.13689e-05	-1.53958e-05	8.81226e-06	4.73991e-06	1.94927e-05	4.27531e-05	-2.46888e-07	-1.06469e-05	1.45585e-05
1769.02	1.00727e-05	-1.56225e-05	3.00988e-05	9.62022e-06	-7.92017e-06	1.29071e-05	-2.57409e-05	2.50746e-05	4.66743e-07	3.14846e-05	1.38846e-05	5.57589e-06	2.62886e-05	2.6372e-05	-3.52627e-05	7.72943e-06	2.93822e-05	-2.27939e-05	-1.1644e-05	-1.94726e-05	2.39308e-05	2.46979e-05	2.17968e-05	6.95847e-06	-6.38554e-06	-6.87642e-06	-8.95388e-07	1.77185e-05	5.24926e-06	-2.40717e-05	8.8729e-06	2.54681e-05	9.2932e-06	1.2932e-06	2.38832e-05	9.20959e-06	3.98166e-06	9.80142e-06	2.01418e-07	2.52346e-05	8.34213e-07	-1.43483e-05	1.13856e-05	5.27818e-06	1.70532e-05	3.21022e-05	-2.89783e-06	-2.89783e-06	1.91815e-05
1770.31	1.28318e-05	-1.61677e-06	2.59044e-05	7.49788e-06	-4.71598e-06	1.53071e-05	-2.83067e-05	2.11435e-05	-4.24147e-06	3.59598e-05	1.43598e-05	3.24026e-06	2.76638e-05	2.11909e-05	-4.90509e-05	1.37886e-05	3.16574e-05	-2.37838e-05	-8.46893e-06	-1.85411e-05	2.12538e-05	2.13267e-05	1.98072e-05	1.49649e-05	-6.3781e-06	-2.62705e-06	5.49553e-06	2.44847e-05	1.08037e-05	-2.78933e-05	5.3435e-06	2.72661e-05	1.51191e-05	8.51908e-06	2.58702e-05	6.33822e-06	9.37592e-06	1.07726e-05	-4.22744e-06	2.25137e-05	-7.10048e-06	-1.75007e-05	1.11589e-05	4.21645e-06	1.12138e-05	1.82512e-05	-6.54877e-06	3.25123e-06	2.16044e-05
1771.6	1.59669e-05	1.1789e-05	2.01099e-05	7.57554e-06	-5.31178e-06	1.57071e-05	-3.08725e-05	1.42123e-05	-6.94969e-06	3.04351e-05	1.52351e-05	1.50463e-06	2.52389e-05	1.12098e-05	-6.18392e-05	1.60478e-05	2.89327e-05	-2.55738e-05	-3.69383e-06	-1.48097e-05	1.57767e-05	1.99555e-05	1.76177e-05	2.39714e-05	-8.97067e-06	1.02232e-06	1.12865e-05	3.04509e-05	1.35582e-05	-2.75148e-05	3.01411e-06	2.42641e-05	1.9545e-05	1.5745e-05	2.64572e-05	1.06686e-06	1.47702e-05	8.94369e-06	-9.25631e-06	1.43928e-05	-1.14352e-05	-2.34532e-05	7.13225e-06	1.35472e-06	2.17434e-06	5.00029e-06	-9.99971e-06	6.00029e-06	2.04274e-05
1772.88	1.8742e-05	2.13947e-05	1.65155e-05	1.32532e-05	-9.90759e-06	1.61071e-05	-3.44383e-05	5.08114e-06	-5.65791e-06	1.67104e-05	1.47104e-05	1.68999e-07	2.14141e-05	-3.37132e-06	-6.94274e-05	1.4307e-05	2.0008e-05	-2.73637e-05	1.08126e-06	-9.67822e-06	8.29959e-06	2.23843e-05	1.58281e-05	2.95778e-05	-1.37632e-05	2.0717e-06	1.44774e-05	3.2817e-05	1.25127e-05	-2.11364e-05	2.88472e-06	1.78621e-05	2.19709e-05	2.05709e-05	2.60442e-05	-5.2045e-06	1.83644e-05	5.91483e-06	-1.46852e-05	3.87194e-06	-1.33699e-05	-3.04057e-05	-1.09442e-06	-1.50701e-06	-8.86511e-06	-4.45066e-06	-1.20507e-05	4.54934e-06	1.58504e-05
1774.17	2.05651e-05	2.42005e-05	1.6521e-05	2.43309e-05	-1.73034e-05	1.75071e-05	-3.90041e-05	-5.65002e-06	-1.56612e-06	1.85676e-07	1.05857e-05	-1.16663e-06	1.89892e-05	-1.99524e-05	-6.94156e-05	9.96613e-06	5.88322e-06	-2.83536e-05	4.85635e-06	-3.94677e-06	2.22505e-07	2.84131e-05	1.28386e-05	2.87843e-05	-1.91558e-05	-2.78931e-07	1.40683e-05	2.85832e-05	8.86723e-06	-1.0358e-05	4.95532e-06	1.10601e-05	2.19967e-05	2.17967e-05	2.58311e-05	-1.04759e-05	1.93587e-05	3.28597e-06	-1.9914e-05	-5.04895e-06	-1.37045e-05	-3.65581e-05	-1.15211e-05	-3.76874e-06	-1.87046e-05	-9.1016e-06	-1.21016e-05	4.98402e-07	1.02734e-05
1775.45	2.12842e-05	1.90062e-05	1.85266e-05	3.74085e-05	-2.38992e-05	1.93071e-05	-4.25699e-05	-1.67812e-05	1.72566e-06	-1.1739e-05	2.86095e-06	-3.50226e-06	1.85643e-05	-3.43335e-05	-6.24038e-05	5.4253e-06	-8.64152e-06	-2.89435e-05	7.23144e-06	2.78469e-06	-8.05458e-06	3.50419e-05	7.84903e-06	2.09908e-05	-2.19484e-05	-5.02956e-06	9.45922e-06	1.73493e-05	5.42172e-06	6.20482e-07	9.42593e-06	6.05804e-06	2.06226e-05	1.94226e-05	2.70181e-05	-1.39472e-05	1.8753e-05	2.25711e-06	-2.35429e-05	-9.16983e-06	-1.28392e-05	-3.97106e-05	-2.17478e-05	-5.43047e-06	-2.4344e-05	-1.05525e-05	-9.95254e-06	-4.35254e-06	7.69633e-06
1776.74	2.11793e-05	7.01194e-06	2.01322e-05	4.74862e-05	-2.6695e-05	1.97071e-05	-4.25357e-05	-2.65123e-05	1.01744e-06	-1.38638e-05	-7.46377e-06	-6.43789e-06	1.83395e-05	-4.11147e-05	-5.0392e-05	1.88448e-06	-1.87663e-05	-2.89334e-05	9.20653e-06	1.01598e-05	-1.62997e-05	3.98707e-05	2.65948e-06	8.99722e-06	-1.91409e-05	-9.98019e-06	1.85014e-06	1.91551e-06	4.57621e-06	7.59892e-06	1.54965e-05	3.45603e-06	1.78485e-05	1.56485e-05	2.90051e-05	-1.52186e-05	1.79472e-05	2.82825e-06	-2.43718e-05	-8.09072e-06	-1.01739e-05	-3.8263e-05	-2.91744e-05	-7.29221e-06	-2.39835e-05	-1.06035e-05	-6.20348e-06	-8.80348e-06	9.9193e-06
1778.02	2.07464e-05	-7.78231e-06	1.97377e-05	5.09638e-05	-2.46908e-05	1.67071e-05	-3.77015e-05	-3.24435e-05	-4.49077e-06	-5.5885e-06	-1.77885e-05	-8.97352e-06	1.55146e-05	-3.64958e-05	-3.63802e-05	-8.5635e-07	-2.1891e-05	-2.79233e-05	1.13816e-05	1.61349e-05	-2.35449e-05	4.14995e-05	4.69931e-07	-2.59632e-06	-1.01335e-05	-1.31308e-05	-6.35894e-06	-1.33183e-05	7.33071e-06	9.57736e-06	2.23671e-05	2.65402e-06	1.34744e-05	1.16744e-05	3.1192e-05	-1.429e-05	1.79415e-05	3.39939e-06	-2.08006e-05	-3.21161e-06	-5.70861e-06	-3.28155e-05	-3.20011e-05	-9.35394e-06	-1.94229e-05	-1.02544e-05	-2.45442e-06	-1.30544e-05	1.71423e-05
1779.31	2.04575e-05	-2.01766e-05	1.79433e-05	4.72415e-05	-1.98866e-05	1.03071e-05	-2.90673e-05	-3.27747e-05	-1.3399e-05	8.88678e-06	-2.53132e-05	-1.01092e-05	7.88976e-06	-2.14769e-05	-2.33685e-05	-3.19717e-06	-2.02157e-05	-2.63133e-05	1.29567e-05	1.891e-05	-2.77901e-05	4.13283e-05	1.48038e-06	-1.01899e-05	3.27395e-06	-1.22814e-05	-1.2768e-05	-2.51522e-05	1.26852e-05	7.9558e-06	2.92377e-05	1.65201e-06	6.50029e-06	7.70029e-06	3.2579e-05	-1.11613e-05	1.85357e-05	2.37052e-06	-1.36295e-05	1.8675e-06	3.56703e-07	-2.5768e-05	-2.96278e-05	-1.04157e-05	-1.38624e-05	-9.70537e-06	2.94635e-07	-1.79054e-05	2.71652e-05
1780.59	2.05766e-05	-2.69708e-05	1.59488e-05	3.85192e-05	-1.44824e-05	2.70706e-06	-1.94331e-05	-2.75058e-05	-2.31072e-05	2.29621e-05	-2.72379e-05	-9.44478e-06	-3.7351e-06	-1.65798e-06	-1.35567e-05	-4.538e-06	-1.69405e-05	-2.59032e-05	1.25318e-05	1.86851e-05	-2.70352e-05	4.13571e-05	2.89083e-06	-1.35834e-05	1.74814e-05	-7.43207e-06	-1.59771e-05	-3.1786e-05	1.86397e-05	4.33424e-06	3.51084e-05	-9.50006e-07	-1.87382e-06	2.92618e-06	3.1766e-05	-6.63268e-06	1.913e-05	1.41663e-07	-4.85834e-06	4.54662e-06	6.82201e-06	-1.87204e-05	-2.34544e-05	-8.4774e-06	-1.01018e-05	-8.15631e-06	2.64369e-06	-2.31563e-05	3.71882e-05
1781.88	2.11597e-05	-2.73651e-05	1.49544e-05	2.81968e-05	-9.87824e-06	-2.49294e-06	-1.09989e-05	-1.8637e-05	-3.04154e-05	3.18373e-05	-2.29627e-05	-6.18041e-06	-1.516e-05	1.59609e-05	-8.9449e-06	-3.87883e-06	-1.56652e-05	-2.76931e-05	1.07069e-05	1.72601e-05	-2.04804e-05	4.13859e-05	9.01278e-07	-1.39769e-05	2.98888e-05	4.17306e-07	-1.47862e-05	-3.26198e-05	2.33942e-05	1.11268e-06	3.8779e-05	-4.35202e-06	-9.24793e-06	-2.24793e-06	2.8153e-05	-1.90404e-06	2.01243e-05	-8.87199e-07	2.7128e-06	4.02573e-06	1.24873e-05	-1.18729e-05	-1.54811e-05	-2.93913e-06	-7.94126e-06	-6.00725e-06	6.39275e-06	-2.66072e-05	4.42112e-05
1783.17	2.22228e-05	-2.31593e-05	1.53599e-05	1.88745e-05	-6.67405e-06	-2.89294e-06	-5.16471e-06	-9.96813e-06	-3.37236e-05	3.33126e-05	-1.42874e-05	-9.1604e-07	-2.15848e-05	2.67798e-05	-1.07331e-05	-8.19652e-07	-1.80201e-05	-3.14479e-05	8.55206e-06	1.73053e-05	-9.52555e-06	3.98147e-05	-5.88827e-06	-1.31705e-05	3.88963e-05	8.86668e-06	-9.59526e-06	-2.80537e-05	2.67487e-05	-7.08885e-07	3.98496e-05	-6.95403e-06	-1.3822e-05	-6.42205e-06	2.21399e-05	1.22459e-06	2.33185e-05	8.39396e-08	6.48394e-06	1.50484e-06	1.71526e-05	-4.42534e-06	-6.50776e-06	3.99914e-06	-6.18071e-06	-3.45819e-06	1.41418e-05	-2.60582e-05	4.70342e-05
1784.45	2.37819e-05	-1.85536e-05	1.57655e-05	1.21521e-05	-4.46986e-06	1.90706e-06	-2.33051e-06	-5.09929e-06	-3.36319e-05	2.75879e-05	-5.61212e-06	4.74833e-06	-2.06097e-05	2.93987e-05	-1.87213e-05	3.23952e-06	-2.23749e-05	-3.56028e-05	6.19722e-06	1.97505e-05	3.48819e-06	3.58435e-05	-1.60778e-05	-1.2764e-05	4.29037e-05	1.61161e-05	-2.80433e-06	-1.96875e-05	2.83032e-05	-2.53045e-06	3.83202e-05	-7.55604e-06	-1.61962e-05	-8.19616e-06	1.53269e-05	7.53232e-07	3.05128e-05	2.25508e-06	5.05508e-06	-1.41605e-06	2.02179e-05	3.6222e-06	2.26557e-06	8.5374e-06	-3.62016e-06	-1.50913e-06	2.58909e-05	-2.09091e-05	4.52571e-05
1785.74	2.5725e-05	-1.75479e-05	1.43711e-05	9.0298e-06	-2.46567e-06	1.01071e-05	-1.89632e-06	-5.43045e-06	-3.11401e-05	1.70632e-05	-9.36842e-07	8.4127e-06	-1.26345e-05	2.60176e-05	-3.13096e-05	6.0987e-06	-2.57297e-05	-3.77576e-05	2.64238e-06	2.25956e-05	1.53019e-05	3.02723e-05	-2.52674e-05	-1.35576e-05	4.05111e-05	2.05654e-05	2.58659e-06	-1.01214e-05	2.72577e-05	-7.15201e-06	3.47908e-05	-6.75805e-06	-1.79703e-05	-7.37027e-06	8.31388e-06	-3.71813e-06	4.2107e-05	3.02622e-06	2.26216e-07	-2.53693e-06	2.04833e-05	1.06697e-05	8.6389e-06	7.87567e-06	3.40389e-07	-1.16007e-06	3.86399e-05	-1.29601e-05	3.94801e-05
1787.02	2.7684e-05	-2.05421e-05	9.77662e-06	9.90746e-06	-6.14759e-08	1.85071e-05	-1.66212e-06	-8.76161e-06	-2.62483e-05	5.73843e-06	-1.86157e-06	9.47707e-06	-2.59402e-07	2.02365e-05	-4.56978e-05	6.15787e-06	-2.58846e-05	-3.59125e-05	-2.31246e-06	2.30408e-05	2.31157e-05	2.57012e-05	-2.78569e-05	-1.51511e-05	3.25186e-05	2.22148e-05	4.57751e-06	-1.9552e-06	2.34122e-05	-1.41736e-05	2.96614e-05	-5.76006e-06	-2.07444e-05	-3.54439e-06	2.10086e-06	-1.07895e-05	5.55013e-05	7.97354e-07	-5.20265e-06	1.42179e-07	1.65486e-05	1.53173e-05	1.08122e-05	2.41394e-06	5.30094e-06	-3.01102e-06	4.7789e-05	-5.61102e-06	3.07031e-05
1788.31	2.90031e-05	-2.53364e-05	2.78218e-06	1.37851e-05	2.14272e-06	2.35071e-05	1.72076e-07	-1.10928e-05	-1.77565e-05	-3.98629e-06	-6.98629e-06	8.74144e-06	1.37157e-05	1.58554e-05	-5.7686e-05	3.61705e-06	-2.20394e-05	-2.96673e-05	-8.2673e-06	1.94859e-05	2.55294e-05	2.513e-05	-2.10465e-05	-1.71447e-05	2.0726e-05	2.06642e-05	2.56843e-06	3.01096e-06	1.69666e-05	-2.17951e-05	2.3332e-05	-6.36207e-06	-2.45185e-05	2.4815e-06	-1.51217e-06	-1.68609e-05	6.62955e-05	-3.03151e-06	-8.63151e-06	7.42129e-06	7.81388e-06	1.69648e-05	8.18556e-06	-4.44779e-06	9.26149e-06	-5.06196e-06	5.0138e-05	-2.06196e-06	2.13261e-05
1789.59	2.87782e-05	-2.81306e-05	-5.21226e-06	1.94628e-05	3.74691e-06	2.23071e-05	5.00627e-06	-9.82393e-06	-6.66472e-06	-1.0911e-05	-1.3111e-05	7.80581e-06	2.68909e-05	1.28743e-05	-6.34742e-05	-1.23778e-07	-1.49943e-05	-2.12221e-05	-1.38221e-05	1.23311e-05	2.31431e-05	2.83588e-05	-7.83603e-06	-1.87382e-05	8.13344e-06	1.65135e-05	-3.24065e-06	4.77712e-06	9.52114e-06	-2.72167e-05	1.66026e-05	-9.16409e-06	-2.76926e-05	8.30739e-06	-1.1252e-06	-1.83322e-05	6.94898e-05	-5.26037e-06	-8.86037e-06	1.73004e-05	-4.32081e-06	1.66124e-05	1.95889e-06	-7.70952e-06	1.0222e-05	-5.5129e-06	4.48871e-05	-3.7129e-06	1.4349e-05
1790.88	2.61533e-05	-2.65249e-05	-1.26067e-05	2.51404e-05	3.7511e-06	1.45071e-05	1.30405e-05	-5.75509e-06	3.42707e-06	-1.52357e-05	-1.66357e-05	7.27018e-06	3.7666e-05	9.69314e-06	-6.18624e-05	-3.4646e-06	-7.1491e-06	-1.4777e-05	-1.7177e-05	4.57626e-06	1.77569e-05	3.17876e-05	4.77442e-06	-1.95317e-05	-1.85912e-06	9.96292e-06	-1.14497e-05	3.94328e-06	2.67563e-06	-2.92383e-05	1.02732e-05	-1.47661e-05	-2.82667e-05	1.23333e-05	2.66178e-06	-1.36036e-05	6.24841e-05	-4.88923e-06	-6.28923e-06	2.69795e-05	-1.62555e-05	1.54599e-05	-5.66777e-06	-5.57125e-06	6.98259e-06	-3.76384e-06	3.42362e-05	-8.76384e-06	1.0972e-05
1792.17	2.07364e-05	-2.03191e-05	-1.84011e-05	2.92181e-05	2.55529e-06	7.07063e-07	2.32747e-05	-6.86248e-07	9.11885e-06	-1.69605e-05	-1.59605e-05	6.13455e-06	4.52412e-05	5.11203e-06	-5.46506e-05	-5.20543e-06	-1.50394e-06	-1.45318e-05	-1.61318e-05	2.14167e-08	1.09706e-05	3.10164e-05	1.13849e-05	-1.89253e-05	-7.45169e-06	1.81229e-06	-1.96588e-05	1.50944e-06	-2.56987e-06	-2.76598e-05	4.94382e-06	-2.23681e-05	-2.64408e-05	1.55592e-05	7.24875e-06	-3.67495e-06	4.66783e-05	-2.31809e-06	-2.71809e-06	3.40586e-05	-2.43902e-05	1.47074e-05	-1.26944e-05	1.16701e-06	-5.68626e-08	-6.14785e-07	2.13852e-05	-1.36148e-05	9.59499e-06
1793.45	1.29115e-05	-1.19134e-05	-2.15956e-05	2.96958e-05	1.35949e-06	-1.58929e-05	3.33089e-05	3.58259e-06	1.00106e-05	-1.66852e-05	-1.24852e-05	3.39892e-06	4.88163e-05	-6.90749e-08	-4.54389e-05	-5.14625e-06	1.41215e-07	-2.16867e-05	-1.10867e-05	-3.33424e-07	3.98436e-06	2.34452e-05	1.03953e-05	-1.69188e-05	-8.44425e-06	-6.73834e-06	-2.54679e-05	-5.24398e-07	-6.41538e-06	-2.38814e-05	8.14424e-07	-2.91701e-05	-2.4015e-05	1.8185e-05	8.43572e-06	8.45369e-06	2.68726e-05	6.53046e-07	-1.46954e-07	3.73377e-05	-2.71249e-05	1.3955e-05	-1.81211e-05	8.90528e-06	-9.09631e-06	1.73427e-06	1.05343e-05	-1.46657e-05	7.61796e-06
1794.74	3.76662e-06	-4.10765e-06	-2.259e-05	2.57734e-05	1.16368e-06	-3.12929e-05	3.93431e-05	5.65143e-06	7.10242e-06	-1.44099e-05	-9.80991e-06	-1.73671e-06	4.81914e-05	-5.25018e-06	-3.80271e-05	-5.08708e-06	-1.61363e-06	-3.38415e-05	-4.24151e-06	7.11734e-07	-2.6019e-06	1.0274e-05	4.80577e-06	-1.33124e-05	-6.43682e-06	-1.4289e-05	-2.8877e-05	-1.15824e-06	-9.46089e-06	-1.89029e-05	-3.31497e-06	-3.21721e-05	-2.29891e-05	1.94109e-05	3.42269e-06	1.79823e-05	8.66685e-06	4.24184e-07	2.24184e-07	3.64169e-05	-2.58596e-05	1.18025e-05	-2.23478e-05	1.44436e-05	-1.77358e-05	-1.16668e-07	3.88333e-06	-1.09167e-05	4.24094e-06
1796.02	-5.20228e-06	9.80939e-08	-2.21868e-05	1.80511e-05	2.36787e-06	-4.14929e-05	3.87773e-05	6.12027e-06	3.1942e-06	-9.93463e-06	-1.09346e-05	-9.07234e-06	4.43666e-05	-9.43129e-06	-3.50153e-05	-6.8279e-06	-4.36847e-06	-4.59963e-05	6.0365e-07	-4.43107e-07	-9.18816e-06	-3.89722e-06	-1.58379e-06	-8.5059e-06	-3.02938e-06	-1.96396e-05	-3.0486e-05	-7.92077e-07	-1.25064e-05	-1.41245e-05	-9.44436e-06	-3.05741e-05	-2.45632e-05	1.88368e-05	-6.39033e-06	2.1511e-05	-3.93889e-06	-5.20468e-06	-8.04677e-07	3.2696e-05	-2.29943e-05	6.25005e-06	-2.73744e-05	1.59818e-05	-2.49752e-05	-7.36761e-06	8.3239e-07	-4.36761e-06	6.63912e-07
1797.31	-1.26272e-05	-9.61628e-08	-2.11836e-05	9.32874e-06	4.37206e-06	-4.42929e-05	3.06114e-05	7.18911e-06	6.85982e-07	-3.65936e-06	-1.66594e-05	-1.8008e-05	3.87417e-05	-1.22124e-05	-3.68035e-05	-1.07687e-05	-6.12331e-06	-5.37512e-05	1.24881e-06	-4.79795e-06	-1.59744e-05	-1.38684e-05	-5.57334e-06	-3.89944e-06	3.78055e-07	-2.19902e-05	-3.12951e-05	-1.02592e-06	-1.63519e-05	-1.01461e-05	-1.77738e-05	-2.57762e-05	-2.83373e-05	1.68627e-05	-1.78034e-05	1.90396e-05	-9.54463e-06	-1.40335e-05	-6.33539e-07	2.79751e-05	-1.91289e-05	-2.90241e-06	-3.40011e-05	1.43201e-05	-2.96147e-05	-1.70186e-05	-8.18552e-07	1.58145e-06	-7.13113e-07
1798.59	-1.77081e-05	-3.69042e-06	-1.93804e-05	2.0064e-06	4.97625e-06	-3.86929e-05	1.62456e-05	9.25795e-06	-2.22341e-08	2.41592e-06	-2.51841e-05	-2.65436e-05	3.29169e-05	-1.37935e-05	-4.25917e-05	-1.65096e-05	-5.87815e-06	-5.4306e-05	-2.70603e-06	-9.75279e-06	-2.23607e-05	-1.64396e-05	-6.16289e-06	-1.69298e-06	4.18549e-06	-2.03408e-05	-3.17042e-05	-2.65975e-06	-2.01974e-05	-7.56762e-06	-2.67031e-05	-1.91782e-05	-3.17114e-05	1.34886e-05	-2.66164e-05	1.27682e-05	-9.15037e-06	-2.14624e-05	2.1376e-06	2.32542e-05	-1.36636e-05	-1.28549e-05	-4.08278e-05	1.08584e-05	-3.10541e-05	-2.42695e-05	-2.26949e-06	4.33051e-06	1.50986e-06
1799.88	-2.0405e-05	-8.88468e-06	-1.55771e-05	-1.31594e-06	2.18045e-06	-2.62929e-05	-1.32016e-06	1.13268e-05	-5.3045e-07	6.49119e-06	-3.27088e-05	-3.30792e-05	2.8292e-05	-1.47746e-05	-5.01799e-05	-2.34504e-05	-4.43299e-06	-4.74609e-05	-1.00609e-05	-1.21076e-05	-2.71469e-05	-1.20108e-05	-3.35244e-06	-2.48652e-06	8.19293e-06	-1.48915e-05	-3.19133e-05	-5.49359e-06	-2.26429e-05	-6.18918e-06	-3.34325e-05	-1.29802e-05	-3.18855e-05	9.51448e-06	-3.04294e-05	5.89688e-06	-3.75611e-06	-2.40913e-05	6.90874e-06	1.89333e-05	-6.79832e-06	-2.04073e-05	-4.54545e-05	8.39662e-06	-2.90936e-05	-2.59204e-05	-4.12044e-06	2.87956e-06	6.13284e-06
1801.16	-2.12539e-05	-1.40789e-05	-9.17391e-06	3.61719e-07	-4.01536e-06	-9.69294e-06	-1.7486e-05	1.21956e-05	-3.03867e-06	7.76647e-06	-3.64335e-05	-3.60149e-05	2.62671e-05	-1.55557e-05	-5.61682e-05	-3.09912e-05	-3.18783e-06	-3.56157e-05	-1.90157e-05	-1.06625e-05	-2.89332e-05	-4.582e-06	1.05801e-06	-6.48006e-06	1.14004e-05	-6.8191e-06	-3.16994e-05	-8.30443e-06	-2.22654e-05	-5.58775e-06	-3.63389e-05	-8.35919e-06	-2.82596e-05	5.54037e-06	-2.92424e-05	4.25513e-07	4.83815e-06	-2.13201e-05	1.12799e-05	1.52124e-05	6.69933e-08	-2.45598e-05	-4.54811e-05	9.13489e-06	-2.4733e-05	-2.15714e-05	-5.77138e-06	-1.37138e-06	9.15581e-06
1802.45	-2.10228e-05	-1.76732e-05	-1.37069e-06	5.83938e-06	-1.18112e-05	6.70706e-06	-2.82518e-05	1.14645e-05	-8.34688e-06	5.84174e-06	-3.53583e-05	-3.55505e-05	2.70423e-05	-1.61368e-05	-5.81564e-05	-3.7532e-05	-3.94267e-06	-2.21706e-05	-2.67706e-05	-6.41731e-06	-2.69195e-05	8.46799e-07	6.06846e-06	-1.18736e-05	1.18078e-05	1.45327e-06	-3.16854e-05	-1.15153e-05	-1.82879e-05	-4.98631e-06	-3.48453e-05	-4.9382e-06	-2.22337e-05	2.16626e-06	-2.58555e-05	-3.24585e-06	1.54324e-05	-1.5149e-05	1.3251e-05	1.22915e-05	5.1323e-06	-2.57123e-05	-4.09078e-05	1.36732e-05	-1.79725e-05	-1.36223e-05	-6.42232e-06	-5.82232e-06	7.37878e-06
1803.74	-2.02477e-05	-1.78674e-05	6.43254e-06	1.1117e-05	-1.8607e-05	1.83071e-05	-3.14176e-05	9.13332e-06	-1.52551e-05	1.31702e-06	-2.9883e-05	-3.14861e-05	2.86174e-05	-1.7118e-05	-5.51446e-05	-4.08729e-05	-6.89751e-06	-9.7254e-06	-3.07254e-05	-2.57215e-06	-2.05057e-05	1.4756e-06	1.04789e-05	-1.62671e-05	8.21523e-06	8.92564e-06	-3.16715e-05	-1.41261e-05	-1.11104e-05	-3.78487e-06	-2.93517e-05	-3.17217e-07	-1.58153e-05	-1.2153e-06	-2.34759e-05	-5.31721e-06	2.52267e-05	-8.97785e-06	1.24222e-05	1.03706e-05	7.59762e-06	-2.48647e-05	-3.39345e-05	2.10114e-05	-8.61192e-06	-5.07326e-06	-5.87326e-06	-8.87326e-06	1.40176e-06
1805.02	-1.90086e-05	-1.46617e-05	1.24358e-05	1.25947e-05	-2.24028e-05	2.17071e-05	-2.77834e-05	6.60216e-06	-2.15633e-05	-5.0077e-06	-2.22077e-05	-2.44217e-05	2.77926e-05	-1.80991e-05	-4.83328e-05	-3.92137e-05	-1.08524e-05	3.19762e-07	-3.04802e-05	-3.327e-06	-1.0492e-05	-2.09559e-06	1.36894e-05	-1.70607e-05	2.22671e-07	1.5198e-05	-3.04576e-05	-1.4737e-05	-1.93295e-06	-1.78343e-06	-2.14581e-05	6.50377e-06	-9.79685e-06	-5.79685e-06	-2.34964e-05	-6.19696e-06	3.16209e-05	-5.60671e-06	1.03933e-05	9.84975e-06	7.86293e-06	-2.26172e-05	-2.75611e-05	2.99497e-05	3.94863e-06	1.6758e-06	-4.7242e-06	-1.11242e-05	-5.37527e-06
1806.31	-1.70175e-05	-8.85596e-06	1.5439e-05	8.47236e-06	-2.33986e-05	1.73071e-05	-2.05492e-05	5.271e-06	-2.50715e-05	-1.17324e-05	-1.57324e-05	-1.59574e-05	2.29677e-05	-1.82802e-05	-4.1121e-05	-3.29545e-05	-1.36072e-05	6.96492e-06	-2.70351e-05	-1.00818e-05	1.72175e-06	-7.86679e-06	1.46998e-05	-1.38542e-05	-1.03699e-05	2.00704e-05	-2.76437e-05	-1.29478e-05	6.84454e-06	8.18003e-07	-1.23645e-05	1.57248e-05	-4.5784e-06	-1.21784e-05	-2.43169e-05	-6.4767e-06	3.24152e-05	-6.23557e-06	9.36443e-06	1.11289e-05	7.32824e-06	-1.91696e-05	-2.31878e-05	3.9088e-05	1.75092e-05	6.22485e-06	-4.17515e-06	-1.41751e-05	-9.35229e-06
1807.59	-1.38904e-05	-1.85022e-06	1.60422e-05	-4.99806e-08	-2.27944e-05	7.70706e-06	-1.3115e-05	5.73984e-06	-2.35797e-05	-1.76572e-05	-1.24572e-05	-9.49301e-06	1.37428e-05	-1.60613e-05	-3.69093e-05	-2.36953e-05	-1.3962e-05	1.02101e-05	-2.25899e-05	-1.94367e-05	1.33355e-05	-1.32004e-05	1.22195e-05	-8.0511e-06	-1.95302e-05	2.31428e-05	-2.36298e-05	-1.07586e-05	1.3622e-05	3.61944e-06	-3.27091e-06	2.63457e-05	4.005e-08	-1.83599e-05	-2.33373e-05	-6.15644e-06	2.80094e-05	-8.66443e-06	9.53557e-06	1.4208e-05	7.79355e-06	-1.45221e-05	-2.06145e-05	4.70262e-05	2.84697e-05	8.57391e-06	-5.22609e-06	-1.96261e-05	-9.72932e-06
1808.88	-9.37933e-06	5.35553e-06	1.64454e-05	-8.97232e-06	-2.23902e-05	-2.29294e-06	-7.68079e-06	8.00868e-06	-1.69782e-05	-2.21819e-05	-1.23819e-05	-7.42864e-06	2.11797e-06	-1.10424e-05	-3.60975e-05	-1.32362e-05	-1.21169e-05	9.25524e-06	-1.87448e-05	-2.59915e-05	2.23492e-05	-1.59341e-05	5.93926e-06	-3.24797e-06	-2.38906e-05	2.58151e-05	-1.88158e-05	-9.56948e-06	1.63995e-05	7.22088e-06	4.62269e-06	3.57667e-05	5.2585e-06	-2.25415e-05	-1.85578e-05	-5.23619e-06	2.04037e-05	-8.69329e-06	8.70671e-06	1.84871e-05	1.04589e-05	-9.07456e-06	-1.68411e-05	5.17645e-05	3.38303e-05	9.72297e-06	-7.87703e-06	-2.5877e-05	-7.10635e-06
1810.16	-3.54023e-06	1.13613e-05	1.82487e-05	-1.42947e-05	-2.2986e-05	-8.89294e-06	-5.04659e-06	1.16775e-05	-6.37666e-06	-2.53066e-05	-1.41066e-05	-9.96427e-06	-8.30689e-06	-3.8235e-06	-3.74857e-05	-2.37698e-06	-8.27172e-06	4.5004e-06	-1.56996e-05	-2.53464e-05	2.6763e-05	-1.56677e-05	-1.54101e-06	-1.64484e-06	-2.20509e-05	2.94875e-05	-1.36019e-05	-9.98032e-06	1.5177e-05	1.16223e-05	1.01163e-05	4.15877e-05	1.14769e-05	-2.37231e-05	-9.37826e-06	-3.31593e-06	1.4198e-05	-2.92216e-06	4.07784e-06	2.23662e-05	1.49242e-05	-3.22702e-06	-8.6678e-06	5.23028e-05	3.33908e-05	1.0072e-05	-1.1328e-05	-2.9528e-05	-3.08337e-06
1811.45	3.24287e-06	1.5967e-05	2.12519e-05	-1.4217e-05	-2.37818e-05	-1.06929e-05	-5.01239e-06	1.57464e-05	5.42488e-06	-2.66313e-05	-1.48313e-05	-1.40999e-05	-1.41317e-05	4.19539e-06	-3.84739e-05	8.48219e-06	-3.22656e-06	-2.25444e-06	-1.22544e-05	-1.77012e-05	2.69767e-05	-1.34013e-05	-7.02128e-06	-4.04171e-06	-1.46113e-05	3.49599e-05	-8.988e-06	-1.07912e-05	9.5545e-06	1.58238e-05	1.34099e-05	4.26087e-05	1.76954e-05	-2.17046e-05	2.80128e-06	4.32446e-09	1.27922e-05	8.84898e-06	-4.55102e-06	2.38453e-05	2.15895e-05	2.02052e-06	5.50553e-06	4.8841e-05	2.95514e-05	9.02109e-06	-1.55789e-05	-2.79789e-05	1.1396e-06
1812.74	1.0386e-05	1.95728e-05	2.48551e-05	-8.53934e-06	-2.35776e-05	-8.69294e-06	-6.5782e-06	2.04152e-05	1.50264e-05	-2.5756e-05	-1.2756e-05	-1.54355e-05	-1.39566e-05	1.12143e-05	-3.68621e-05	1.85414e-05	2.2186e-06	-6.80928e-06	-6.40928e-06	-6.25604e-06	2.39904e-05	-9.73497e-06	-8.70155e-06	-8.63857e-06	-3.37164e-06	4.22322e-05	-5.17408e-06	-1.0202e-05	1.28607e-06	1.74252e-05	1.53035e-05	3.88297e-05	2.19138e-05	-1.66862e-05	1.57808e-05	3.72458e-06	1.71865e-05	2.44201e-05	-1.51799e-05	2.07244e-05	3.10548e-05	6.06806e-06	2.30789e-05	4.35793e-05	2.57119e-05	5.77015e-06	-2.06299e-05	-2.16299e-05	4.56258e-06
1814.02	1.72571e-05	2.27785e-05	2.78583e-05	1.73832e-06	-2.19734e-05	-3.89294e-06	-8.144e-06	2.6484e-05	1.9828e-05	-2.34092e-05	-7.48636e-06	-1.09712e-05	-7.98147e-06	1.54332e-05	-3.14503e-05	2.76005e-05	6.46376e-06	-6.16413e-06	2.03587e-06	4.38912e-06	2.04042e-05	-4.66861e-06	-5.58182e-06	-1.26354e-05	8.46801e-06	5.01046e-05	-1.36017e-06	-6.61284e-06	-6.58236e-06	1.56266e-05	1.69971e-05	3.20507e-05	2.33323e-05	-9.66771e-06	2.75603e-05	6.44484e-06	2.53807e-05	3.99913e-05	-2.38087e-05	1.22035e-05	4.33201e-05	9.3156e-06	3.96522e-05	3.87176e-05	2.46725e-05	1.5192e-06	-2.54808e-05	-1.28808e-05	7.78555e-06
1815.31	2.32962e-05	2.47842e-05	2.88616e-05	1.3816e-05	-1.91692e-05	3.50706e-06	-7.90981e-06	3.33529e-05	1.98295e-05	-1.98624e-05	-1.66673e-08	-9.06785e-07	1.59367e-06	1.66521e-05	-2.40386e-05	3.56597e-05	8.50892e-06	-1.18967e-07	1.2681e-05	1.12343e-05	1.84179e-05	2.39776e-06	2.33791e-06	-1.36323e-05	1.89077e-05	5.6577e-05	3.85375e-06	7.76319e-07	-9.85078e-06	1.18281e-05	1.88907e-05	2.64717e-05	2.19507e-05	1.50742e-07	3.67399e-05	6.76509e-06	3.4375e-05	5.17624e-05	-2.64376e-05	6.82655e-07	5.65854e-05	1.31631e-05	5.12255e-05	3.68558e-05	2.7233e-05	-1.33174e-06	-2.81317e-05	-4.93174e-06	1.18085e-05
1816.59	2.82353e-05	2.519e-05	2.68648e-05	2.44936e-05	-1.59651e-05	1.33071e-05	-4.07561e-06	3.84217e-05	1.7431e-05	-1.59156e-05	7.45302e-06	1.19576e-05	1.21688e-05	1.6871e-05	-1.74268e-05	4.23189e-05	8.15407e-06	7.72619e-06	2.37262e-05	1.30794e-05	1.88317e-05	1.08641e-05	1.32576e-05	-1.14292e-05	2.69473e-05	5.94494e-05	1.00677e-05	1.09655e-05	-6.31921e-06	9.0295e-06	2.01843e-05	2.60927e-05	1.89692e-05	1.41692e-05	4.31194e-05	4.08535e-06	4.15693e-05	5.69335e-05	-2.12665e-05	-8.63823e-06	6.82507e-05	1.82107e-05	5.63989e-05	3.89941e-05	3.21936e-05	-9.8268e-07	-2.59827e-05	-3.82681e-07	1.76315e-05
1817.88	3.15265e-05	2.35957e-05	2.3068e-05	3.09713e-05	-1.35609e-05	2.47071e-05	3.35859e-06	3.94906e-05	1.50326e-05	-1.27688e-05	1.23227e-05	2.3422e-05	2.2144e-05	1.72898e-05	-1.5015e-05	4.61781e-05	6.59923e-06	1.33714e-05	3.29714e-05	1.09246e-05	2.04454e-05	1.87305e-05	2.39774e-05	-7.02605e-06	3.1987e-05	5.69217e-05	1.48816e-05	2.05546e-05	3.61236e-06	1.00309e-05	1.96779e-05	3.19136e-05	1.47876e-05	3.15876e-05	4.64989e-05	-9.94394e-07	4.61635e-05	5.43047e-05	-9.29533e-06	-1.19591e-05	7.4116e-05	2.38582e-05	5.55722e-05	4.37324e-05	3.55541e-05	3.56638e-06	-1.70336e-05	7.66378e-07	2.44545e-05
1819.16	3.30017e-05	2.04015e-05	1.88712e-05	3.0849e-05	-1.37567e-05	3.49071e-05	1.15928e-05	3.49594e-05	1.28341e-05	-1.1822e-05	1.33924e-05	2.94863e-05	3.01191e-05	1.81087e-05	-1.80032e-05	4.60372e-05	4.84439e-06	1.38165e-05	3.70165e-05	5.56975e-06	2.10591e-05	2.39968e-05	3.20971e-05	-2.22292e-06	3.26266e-05	4.89941e-05	1.60955e-05	2.49438e-05	1.55439e-05	1.58324e-05	1.69715e-05	4.13346e-05	1.06061e-05	4.84061e-05	4.70785e-05	-6.47414e-06	4.75578e-05	4.46758e-05	6.07581e-06	-9.08001e-06	7.17813e-05	2.85058e-05	5.01455e-05	4.80707e-05	3.37147e-05	1.09154e-05	-1.88456e-06	-8.45641e-08	3.06774e-05
1820.45	3.27409e-05	1.60072e-05	1.60744e-05	2.35266e-05	-1.75525e-05	4.01071e-05	1.6427e-05	2.46282e-05	9.43567e-06	-1.30752e-05	1.12621e-05	2.85507e-05	3.56942e-05	1.89276e-05	-2.53914e-05	4.18964e-05	3.88955e-06	9.26167e-06	3.40617e-05	-7.85089e-07	1.94729e-05	2.54632e-05	3.62168e-05	1.98021e-06	2.76663e-05	3.80665e-05	1.31094e-05	2.0933e-05	2.38755e-05	2.44338e-05	1.26651e-05	4.97556e-05	6.62454e-06	5.88245e-05	4.5258e-05	-1.07539e-05	4.5552e-05	3.1047e-05	2.0847e-05	-2.8009e-06	6.14467e-05	3.07533e-05	4.15189e-05	4.96089e-05	2.60752e-05	1.78645e-05	1.58645e-05	-1.33551e-06	3.49004e-05
1821.73	3.10481e-05	1.1613e-05	1.54777e-05	1.12043e-05	-2.41483e-05	3.69071e-05	1.52612e-05	1.06971e-05	2.83721e-06	-1.57283e-05	8.33179e-06	2.24151e-05	3.90694e-05	1.89465e-05	-3.29796e-05	3.49556e-05	4.33471e-06	2.50683e-06	2.43068e-05	-6.13993e-06	1.52866e-05	2.27296e-05	3.61366e-05	5.98334e-06	1.73059e-05	2.73388e-05	7.32335e-06	8.92211e-06	2.54071e-05	3.10352e-05	8.15875e-06	5.29766e-05	2.64298e-06	5.8043e-05	4.22376e-05	-1.28336e-05	3.95463e-05	1.66181e-05	3.04181e-05	2.47822e-06	4.6112e-05	2.96008e-05	3.12922e-05	4.69472e-05	1.46358e-05	2.10136e-05	3.12136e-05	-3.18645e-06	3.61234e-05
1823.02	2.84593e-05	7.61871e-06	1.74809e-05	-2.11806e-06	-3.07441e-05	2.59071e-05	8.49537e-06	-2.43407e-06	-6.56124e-06	-1.73815e-05	6.60148e-06	1.42794e-05	4.02445e-05	1.67654e-05	-3.71679e-05	2.80148e-05	5.37987e-06	-1.84801e-06	1.0352e-05	-9.89477e-06	9.50036e-06	1.65959e-05	3.26563e-05	9.98647e-06	4.54556e-06	1.82112e-05	-6.27278e-08	-7.48873e-06	1.99386e-05	3.12367e-05	5.65235e-06	4.91976e-05	-1.53857e-06	4.64614e-05	3.90171e-05	-1.27134e-05	3.09406e-05	4.63863e-06	3.30386e-05	2.75028e-06	3.01773e-05	2.52484e-05	2.04655e-05	4.06855e-05	3.19633e-06	1.93626e-05	3.97626e-05	-6.63739e-06	3.35464e-05
1824.31	2.55985e-05	3.64837e-06	2.04841e-05	-1.16404e-05	-3.39399e-05	1.13071e-05	-8.70432e-07	-9.96524e-06	-1.61597e-05	-1.54347e-05	5.87117e-06	7.94381e-06	3.92197e-05	1.19843e-05	-3.59561e-05	2.44739e-05	5.62503e-06	-1.60286e-06	-5.20285e-06	-1.16496e-05	3.7141e-06	8.8623e-06	2.7176e-05	1.29896e-05	-5.61479e-06	1.14836e-05	-7.04881e-06	-2.32996e-05	1.00702e-05	2.38381e-05	5.74595e-06	3.98186e-05	-4.32012e-06	2.92799e-05	3.71966e-05	-1.17931e-05	2.19348e-05	-3.54082e-06	2.88592e-05	-2.57766e-06	1.82426e-05	1.84959e-05	1.04388e-05	3.26237e-05	-5.24312e-06	1.39117e-05	3.99117e-05	-1.14883e-05	2.85693e-05
1825.59	2.30577e-05	-1.32196e-06	2.28873e-05	-1.49627e-05	-3.07357e-05	-6.92937e-07	-8.03624e-06	-9.89639e-06	-2.15582e-05	-9.0879e-06	4.94086e-06	6.60818e-06	3.65948e-05	6.00319e-06	-3.01443e-05	2.63331e-05	4.47019e-06	2.2423e-06	-1.93577e-05	-1.00045e-05	-7.21617e-08	1.79362e-06	2.14957e-05	1.43927e-05	-8.57514e-06	7.15595e-06	-1.12349e-05	-3.31104e-05	-3.98214e-07	1.30396e-05	6.83956e-06	2.86396e-05	-4.30167e-06	1.38983e-05	3.71762e-05	-1.00729e-05	1.55291e-05	-8.12028e-06	2.06797e-05	-1.03056e-05	1.31079e-05	1.11435e-05	2.01218e-06	2.4562e-05	-9.48257e-06	8.26073e-06	3.30607e-05	-1.55393e-05	2.45923e-05
1826.88	2.12209e-05	-6.69229e-06	2.38906e-05	-1.28851e-05	-2.07315e-05	-5.89294e-06	-1.0202e-05	-3.02755e-06	-2.05566e-05	4.58916e-07	2.81055e-06	1.14725e-05	3.21699e-05	1.22208e-06	-2.23325e-05	3.31923e-05	3.11535e-06	6.28746e-06	-2.95125e-05	-3.95929e-06	-5.84224e-08	-3.47506e-06	1.86155e-05	1.51959e-05	-2.53549e-06	5.42832e-06	-1.0421e-05	-3.39212e-05	-8.26664e-06	4.67407e-06	6.47407e-06	2.00741e-05	-2.83221e-07	5.71678e-06	3.87557e-05	-6.1526e-06	1.23233e-05	-1.06997e-05	1.23003e-05	-1.62335e-05	1.51732e-05	4.59099e-06	-5.41449e-06	1.73003e-05	-1.0922e-05	6.80978e-06	2.18098e-05	-1.65902e-05	2.48153e-05
1828.16	2.01841e-05	-1.04626e-05	2.46938e-05	-8.40742e-06	-6.32733e-06	-2.49294e-06	-7.96784e-06	7.24129e-06	-1.37551e-05	1.00057e-05	-7.19761e-07	2.19369e-05	2.53451e-05	6.40969e-07	-1.65207e-05	4.14515e-05	3.3605e-06	7.73262e-06	-3.58674e-05	5.68586e-06	3.95532e-06	-5.94375e-06	1.99352e-05	1.6199e-05	1.03042e-05	6.10069e-06	-4.40705e-06	-2.59321e-05	-1.23351e-05	2.70857e-06	2.30857e-06	1.65086e-05	6.93523e-06	5.53523e-06	4.05352e-05	1.56765e-06	1.11176e-05	-1.24792e-05	6.52081e-06	-1.67615e-05	2.22385e-05	-5.61471e-07	-1.30412e-05	1.04385e-05	-1.11615e-05	1.17588e-05	9.15884e-06	-1.36412e-05	2.86383e-05
1829.45	1.97233e-05	-1.0633e-05	2.6497e-05	-3.92976e-06	7.87687e-06	7.30706e-06	-4.73365e-06	1.73101e-05	-5.35353e-06	1.65525e-05	-4.85007e-06	3.52013e-05	1.61202e-05	5.65986e-06	-1.49089e-05	4.53106e-05	5.60566e-06	4.97778e-06	-4.06222e-05	1.6731e-05	1.05691e-05	-5.01243e-06	2.48549e-05	1.74021e-05	2.49438e-05	8.57306e-06	4.80687e-06	-1.2916e-05	-1.26035e-05	7.14308e-06	-6.25692e-06	1.69431e-05	1.47568e-05	9.15683e-06	4.09568e-05	1.21893e-05	8.36937e-06	-1.44011e-05	3.79887e-06	-1.13399e-05	2.92601e-05	-4.93987e-06	-2.20196e-05	3.66013e-06	-1.17399e-05	2.09804e-05	-2.21955e-06	-7.31693e-06	3.26612e-05
1830.73	1.93745e-05	-6.80328e-06	3.01002e-05	-1.2521e-06	1.80811e-05	1.91071e-05	-3.09945e-06	2.2779e-05	1.24801e-06	1.74994e-05	-7.58038e-06	4.66657e-05	6.29535e-06	1.56788e-05	-1.68972e-05	4.05698e-05	8.45082e-06	-1.77706e-06	-4.53771e-05	2.67762e-05	1.73828e-05	-1.08111e-06	3.09747e-05	1.76053e-05	3.63835e-05	1.10454e-05	1.38208e-05	1.10017e-06	-9.27193e-06	1.51776e-05	-1.70224e-05	1.81776e-05	2.11784e-05	1.19784e-05	3.79784e-05	2.28109e-05	3.02114e-06	-1.63231e-05	3.27693e-06	-1.51826e-06	3.04817e-05	-8.11826e-06	-3.17979e-05	-2.31826e-06	-1.29183e-05	3.00021e-05	-1.03979e-05	6.07288e-07	3.24842e-05
[truncated: 521 more rows]
[truncated: 31 more columns]

## Sheet: Fig.1c
	H-O-H	Hydrated CO32-	CO3•–	Au-H
0.2837	0	0	0	0
0.2674	0	0	0	0
0.2511	0	0	0	0
0.2348	0	0	0	0
[truncated: 76 more rows]

## Sheet: Fig. 1d
LSV test			DEMS test
[truncated: 1,306 more rows]

[truncated: 2 more sheets: Fig. 1e, Fig. 1f]
