# Supplementary material for: Carbonate anions and radicals induce interfacial water ordering in CO2 electroreduction on gold
Source: Nat Chem. 2025 Nov 25;18(3):473–81. doi: 10.1038/s41557-025-01977-8 (PMC12962966; doi:10.1038/s41557-025-01977-8)
Supplement: Supplementary file 4 — Source data. [file 41557_2025_1977_MOESM4_ESM.xlsx]

## Sheet: Fig. 2a
LSV test			DEMS test
E / VRHE	I / mA		E / VRHE	Time	Scan 1 : mass 44.00	Scan 3 : mass 4.00	Scan 4 : mass 3.00	Scan 5 : mass 28.00	Scan 7 : mass 30.00
0.29755	-0.00881		0.300005	03:08:59	6.38634e-09	3.44974e-09	1.1971e-09	4.77954e-09	6.7178e-11
0.29679	-0.00421		0.27937	03:09:09	6.37072e-09	3.44151e-09	1.204e-09	4.74243e-09	6.7205e-11
0.29585	-0.00276		0.258735	03:09:19	6.34619e-09	3.4657e-09	1.19677e-09	4.78072e-09	6.63962e-11
0.29482	-0.00228		0.2381	03:09:30	6.36384e-09	3.42068e-09	1.20131e-09	4.78828e-09	6.68337e-11
0.29379	-0.00202		0.217465	03:09:40	6.37525e-09	3.44134e-09	1.19408e-09	4.78291e-09	6.70506e-11
0.2928	-0.00184		0.19683	03:09:51	6.38668e-09	3.44654e-09	1.21054e-09	4.77015e-09	6.71051e-11
0.29176	-0.00172		0.176195	03:10:01	6.39121e-09	3.43127e-09	1.18737e-09	4.77317e-09	6.71323e-11
0.29077	-0.00163		0.15556	03:10:12	6.40801e-09	3.43478e-09	1.19661e-09	4.76997e-09	6.73355e-11
0.28977	-0.00156		0.134925	03:10:22	6.34888e-09	3.43026e-09	1.18333e-09	4.77736e-09	6.66306e-11
0.28878	-0.00151		0.11429	03:10:32	6.387e-09	3.4353e-09	1.18569e-09	4.77972e-09	6.76224e-11
0.28782	-0.00147		0.093655	03:10:43	6.39339e-09	3.43075e-09	1.19762e-09	4.76426e-09	6.79263e-11
0.28682	-0.00144		0.07302	03:10:53	6.45604e-09	3.42656e-09	1.19728e-09	4.78996e-09	6.68175e-11
0.28577	-0.00141		0.052385	03:11:04	6.41993e-09	3.49677e-09	1.21609e-09	4.75066e-09	6.73727e-11
0.28484	-0.00139		0.03175	03:11:14	6.42799e-09	3.49745e-09	1.21272e-09	4.74495e-09	6.8021e-11
0.28384	-0.00138		0.011115	03:11:25	6.43203e-09	3.51424e-09	1.20098e-09	4.71035e-09	6.71867e-11
0.28281	-0.00136		-0.00952	03:11:35	6.42564e-09	3.47593e-09	1.20164e-09	4.7011e-09	6.67494e-11
0.2818	-0.00136		-0.030155	03:11:45	6.40011e-09	3.45848e-09	1.20299e-09	4.74209e-09	6.75521e-11
0.28082	-0.00135		-0.05079	03:11:56	6.39457e-09	3.45427e-09	1.19778e-09	4.74864e-09	6.66597e-11
0.2798	-0.00134		-0.071425	03:12:06	6.37862e-09	3.42958e-09	1.18418e-09	4.74025e-09	6.76378e-11
0.27874	-0.00134		-0.09206	03:12:17	6.42145e-09	3.45361e-09	1.2134e-09	4.73553e-09	6.66311e-11
0.27779	-0.00134		-0.112695	03:12:27	6.3944e-09	3.46822e-09	1.19073e-09	4.78359e-09	6.68112e-11
0.27678	-0.00134		-0.13333	03:12:38	6.43438e-09	3.42925e-09	1.1971e-09	4.78827e-09	6.72543e-11
0.27579	-0.00134		-0.153965	03:12:48	6.40734e-09	3.42371e-09	1.18803e-09	4.79147e-09	6.73638e-11
0.27483	-0.00135		-0.1746	03:12:58	6.41909e-09	3.43244e-09	1.20333e-09	4.78778e-09	6.68966e-11
0.27386	-0.00134		-0.195235	03:13:09	6.35073e-09	3.40153e-09	1.17796e-09	4.76796e-09	6.71341e-11
0.27285	-0.00134		-0.21587	03:13:19	6.43e-09	3.40791e-09	1.18166e-09	4.79232e-09	6.65473e-11
0.27183	-0.00133		-0.236505	03:13:30	6.39457e-09	3.40337e-09	1.20501e-09	4.76998e-09	6.69051e-11
0.2708	-0.00133		-0.25714	03:13:40	6.40213e-09	3.40338e-09	1.1919e-09	4.79063e-09	6.68016e-11
0.26976	-0.00133		-0.277775	03:13:51	6.38902e-09	3.4185e-09	1.19728e-09	4.80289e-09	6.68986e-11
0.26878	-0.00132		-0.29841	03:14:01	6.38684e-09	3.42555e-09	1.17679e-09	4.79836e-09	6.66644e-11
0.26783	-0.00132		-0.319045	03:14:11	6.3677e-09	3.43143e-09	1.18636e-09	4.81181e-09	6.70619e-11
0.26689	-0.00133		-0.33968	03:14:22	6.40918e-09	3.43295e-09	1.16234e-09	4.79131e-09	6.64321e-11
0.26582	-0.00134		-0.360315	03:14:32	6.36854e-09	3.42656e-09	1.19056e-09	4.79164e-09	6.72515e-11
0.26478	-0.00134		-0.38095	03:14:43	6.35829e-09	3.42505e-09	1.18855e-09	4.84287e-09	6.74998e-11
0.26374	-0.00135		-0.401585	03:14:53	6.39272e-09	3.42539e-09	1.18989e-09	4.78441e-09	6.71205e-11
0.26281	-0.00135		-0.42222	03:15:04	6.37222e-09	3.42118e-09	1.19627e-09	4.82154e-09	6.79008e-11
0.26177	-0.00135		-0.442855	03:15:14	6.34603e-09	3.42319e-09	1.18702e-09	4.82457e-09	6.71332e-11
0.26082	-0.00135		-0.46349	03:15:24	6.37274e-09	3.45141e-09	1.17006e-09	4.79551e-09	6.71902e-11
0.25986	-0.00135		-0.484125	03:15:35	6.37374e-09	3.42908e-09	1.19072e-09	4.84187e-09	6.79784e-11
0.25891	-0.00136		-0.50476	03:15:45	6.3692e-09	3.42589e-09	1.19206e-09	4.82843e-09	6.73771e-11
0.25785	-0.00136		-0.525395	03:15:56	6.31646e-09	3.44319e-09	1.18569e-09	4.8511e-09	6.74112e-11
0.25682	-0.00136		-0.54603	03:16:06	6.29211e-09	3.46536e-09	1.19879e-09	4.85396e-09	6.74163e-11
0.2558	-0.00137		-0.566665	03:16:16	6.31916e-09	3.4909e-09	1.19241e-09	4.90351e-09	6.81266e-11
0.25477	-0.00137		-0.5873	03:16:27	6.29563e-09	3.48249e-09	1.20736e-09	4.90652e-09	6.80188e-11
0.25384	-0.00138		-0.607935	03:16:37	6.2728e-09	3.51289e-09	1.18149e-09	4.93358e-09	6.82208e-11
0.25278	-0.00138		-0.62857	03:16:48	6.25297e-09	3.55254e-09	1.22869e-09	4.92199e-09	6.86205e-11
0.25177	-0.00138		-0.649205	03:16:58	6.20896e-09	3.58076e-09	1.20216e-09	4.94299e-09	6.83864e-11
0.25081	-0.00138		-0.66984	03:17:09	6.23231e-09	3.66054e-09	1.21609e-09	4.97322e-09	6.85874e-11
0.24978	-0.00138		-0.690475	03:17:19	6.14949e-09	3.69699e-09	1.22751e-09	4.97004e-09	6.91611e-11
0.24884	-0.00138		-0.71111	03:17:29	6.17285e-09	3.7462e-09	1.2349e-09	4.95524e-09	6.89026e-11
0.24783	-0.00138		-0.731745	03:17:40	6.10197e-09	3.77476e-09	1.23205e-09	4.9376e-09	6.90429e-11
0.24682	-0.00138		-0.75238	03:17:50	6.09541e-09	3.84614e-09	1.24565e-09	4.96851e-09	6.89537e-11
0.24574	-0.00138		-0.773015	03:18:01	6.05796e-09	3.913e-09	1.24481e-09	4.94214e-09	6.84087e-11
0.24483	-0.00138		-0.79365	03:18:11	6.00974e-09	3.99497e-09	1.26345e-09	4.96213e-09	6.93147e-11
0.24383	-0.00138		-0.814285	03:18:21	6.00555e-09	4.04317e-09	1.25473e-09	4.95575e-09	6.90018e-11
0.24291	-0.00138		-0.83492	03:18:32	5.98892e-09	4.15168e-09	1.25976e-09	4.98229e-09	6.89694e-11
0.24183	-0.00139		-0.855555	03:18:42	6.01244e-09	4.18091e-09	1.25455e-09	4.98515e-09	6.9513e-11
0.2409	-0.0014		-0.87619	03:18:53	5.92862e-09	4.26573e-09	1.27857e-09	4.99841e-09	6.84029e-11
0.23979	-0.0014		-0.896825	03:19:03	5.90343e-09	4.30857e-09	1.29588e-09	4.97406e-09	6.91021e-11
0.2388	-0.00141		-0.91746	03:19:13	5.85522e-09	4.40296e-09	1.26614e-09	5.0226e-09	6.92557e-11
0.23788	-0.00142		-0.938095	03:19:24	5.8354e-09	4.45872e-09	1.27152e-09	5.01487e-09	6.87204e-11
0.23688	-0.00143		-0.95873	03:19:34	5.81357e-09	4.53213e-09	1.29252e-09	5.01353e-09	6.87701e-11
0.2359	-0.00144		-0.979365	03:19:45	5.8317e-09	4.60352e-09	1.29049e-09	5.02965e-09	6.86059e-11
0.2347	-0.00145		-1	03:19:55	5.83255e-09	4.71051e-09	1.29235e-09	5.07316e-09	6.83116e-11
0.23374	-0.00145
0.23295	-0.00146
0.23169	-0.00146
0.23082	-0.00146
0.22974	-0.00146
0.22891	-0.00147
0.22782	-0.00147
0.22688	-0.00147
0.22583	-0.00147
0.22477	-0.00147
0.22379	-0.00147
0.22277	-0.00148
0.22179	-0.00148
0.22087	-0.00148
0.21973	-0.00148
0.21887	-0.00147
0.21784	-0.00148
0.21686	-0.00148
0.21584	-0.00149
0.21486	-0.0015
0.21388	-0.00151
0.21285	-0.00152
0.2118	-0.00151
0.21082	-0.00151
0.20978	-0.0015
0.20881	-0.0015
0.20783	-0.0015
0.20681	-0.0015
0.2059	-0.0015
0.20481	-0.0015
0.20383	-0.0015
0.20287	-0.0015
0.20183	-0.00151
0.20088	-0.00151
0.19988	-0.00152
0.19885	-0.00152
0.19789	-0.00152
0.1969	-0.00152
0.19592	-0.00153
0.19485	-0.00153
0.19382	-0.00153
0.19285	-0.00154
0.19183	-0.00154
0.19084	-0.00155
0.18979	-0.00155
0.18882	-0.00154
0.18785	-0.00154
0.18692	-0.00154
0.18593	-0.00154
0.1849	-0.00154
0.18386	-0.00155
0.1829	-0.00155
0.18185	-0.00156
0.18086	-0.00156
0.1799	-0.00156
0.17881	-0.00157
0.17779	-0.00158
0.17689	-0.00158
0.17588	-0.00158
0.17485	-0.00157
0.17387	-0.00157
0.17286	-0.00156
0.1719	-0.00156
0.1709	-0.00156
0.16988	-0.00155
0.16889	-0.00155
0.16782	-0.00155
0.1669	-0.00156
0.1658	-0.00157
0.16488	-0.00158
0.16392	-0.00158
0.16287	-0.00159
0.16191	-0.00159
0.16083	-0.0016
0.15991	-0.00159
0.15884	-0.0016
0.15786	-0.0016
0.1569	-0.0016
0.15588	-0.0016
0.1549	-0.0016
0.1539	-0.00161
0.15286	-0.00161
0.1519	-0.00161
0.15083	-0.00161
0.14993	-0.00162
0.1489	-0.00162
0.14783	-0.00163
0.14691	-0.00164
0.14596	-0.00164
0.14488	-0.00165
0.14383	-0.00165
0.14286	-0.00165
0.14186	-0.00165
0.14085	-0.00165
0.1399	-0.00164
0.13884	-0.00164
0.13788	-0.00163
0.13688	-0.00162
0.13591	-0.00162
0.1349	-0.00162
0.13387	-0.00162
0.13291	-0.00162
0.13193	-0.00162
0.1309	-0.00161
0.12987	-0.00161
0.12886	-0.00162
0.12793	-0.00162
0.12686	-0.00162
0.12594	-0.00163
0.12482	-0.00163
0.12393	-0.00164
0.12287	-0.00164
0.12183	-0.00164
0.12093	-0.00165
0.11979	-0.00165
0.11889	-0.00166
0.11782	-0.00166
0.11695	-0.00167
0.1158	-0.00168
0.11483	-0.00169
0.11388	-0.0017
0.11287	-0.00171
0.11183	-0.00172
0.11089	-0.00171
0.10997	-0.00171
0.10889	-0.00171
0.1079	-0.00171
0.10686	-0.00171
0.10586	-0.00171
0.10491	-0.00171
0.10385	-0.00171
0.10277	-0.00171
0.10199	-0.00171
0.10087	-0.00171
0.09985	-0.00171
0.09894	-0.00171
0.09779	-0.00172
0.09688	-0.00173
0.09589	-0.00174
0.09481	-0.00174
0.0939	-0.00174
0.09286	-0.00174
0.09188	-0.00173
0.09092	-0.00173
0.08986	-0.00173
0.08888	-0.00174
0.08788	-0.00174
0.08678	-0.00174
0.08589	-0.00174
0.0849	-0.00175
0.08388	-0.00176
0.08286	-0.00177
0.08194	-0.00177
0.08087	-0.00178
0.07985	-0.00178
0.07893	-0.00179
0.07782	-0.0018
0.07692	-0.00181
0.07584	-0.00181
0.07488	-0.00182
0.07386	-0.00181
0.07285	-0.00181
0.07189	-0.00181
0.07085	-0.0018
0.0699	-0.0018
0.06887	-0.00179
0.06788	-0.00179
0.06683	-0.00179
0.06587	-0.00179
0.06494	-0.0018
0.0639	-0.00179
0.0629	-0.00179
0.06184	-0.00179
0.06088	-0.0018
0.05994	-0.0018
0.05888	-0.0018
0.05787	-0.00181
0.05689	-0.0018
0.05587	-0.0018
0.05491	-0.0018
0.05385	-0.00179
0.05285	-0.0018
0.05186	-0.00181
0.05097	-0.00182
0.0499	-0.00184
0.04893	-0.00185
0.04787	-0.00185
0.04688	-0.00185
0.04592	-0.00185
0.04491	-0.00185
0.04387	-0.00186
0.04292	-0.00187
0.04193	-0.00187
0.04085	-0.00188
0.03988	-0.00189
0.03887	-0.0019
0.03789	-0.00191
0.03688	-0.00191
0.03594	-0.0019
0.03487	-0.0019
0.03385	-0.0019
0.03291	-0.0019
0.03186	-0.00189
0.03081	-0.00189
0.02989	-0.00189
0.02885	-0.00189
0.0279	-0.00189
0.02686	-0.00189
0.02585	-0.0019
0.02487	-0.0019
0.0238	-0.00191
0.02288	-0.00192
0.02194	-0.00192
0.02087	-0.00193
0.01987	-0.00194
0.0189	-0.00195
0.01786	-0.00196
0.01692	-0.00197
0.01584	-0.00197
0.01491	-0.00196
0.01383	-0.00197
0.01288	-0.00197
0.01192	-0.00197
0.01087	-0.00197
0.00984	-0.00197
0.00889	-0.00197
0.00788	-0.00197
0.00685	-0.00196
0.00587	-0.00196
0.00486	-0.00196
0.00391	-0.00196
0.00287	-0.00196
0.00182	-0.00197
0.000862094	-0.00197
-0.00016792	-0.00197
-0.00116	-0.00197
-0.00217	-0.00196
-0.00316	-0.00196
-0.00418	-0.00196
-0.0051	-0.00197
-0.00615	-0.00197
-0.00713	-0.00198
-0.00816	-0.00198
-0.00917	-0.00199
-0.01018	-0.002
-0.01121	-0.00201
-0.01211	-0.00201
-0.01315	-0.00202
-0.01423	-0.00202
-0.01518	-0.00203
-0.01618	-0.00203
-0.01716	-0.00204
-0.01813	-0.00205
-0.01918	-0.00205
-0.02025	-0.00205
-0.02114	-0.00205
-0.02208	-0.00205
-0.02316	-0.00204
-0.02417	-0.00204
-0.02509	-0.00203
-0.02614	-0.00202
-0.02719	-0.00202
-0.02825	-0.00202
-0.02914	-0.00202
-0.03019	-0.00203
-0.03117	-0.00203
-0.03215	-0.00203
-0.03318	-0.00203
-0.03422	-0.00202
-0.03511	-0.00202
-0.03608	-0.00202
-0.03707	-0.00201
-0.03808	-0.00201
-0.03919	-0.00202
-0.04008	-0.00202
-0.04106	-0.00202
-0.0421	-0.00201
-0.0432	-0.00202
-0.04408	-0.00201
-0.04517	-0.00201
-0.04609	-0.00202
-0.04716	-0.00202
-0.04815	-0.00202
-0.04918	-0.00202
-0.05016	-0.00202
-0.05122	-0.00201
-0.05219	-0.00201
-0.05314	-0.002
-0.05417	-0.002
-0.05518	-0.00201
-0.05617	-0.00201
-0.05711	-0.00202
-0.05807	-0.00203
-0.05916	-0.00202
-0.06013	-0.00203
-0.06117	-0.00204
-0.06212	-0.00204
-0.06311	-0.00205
-0.06406	-0.00205
-0.06514	-0.00205
-0.06614	-0.00205
-0.06721	-0.00206
-0.06815	-0.00206
-0.06908	-0.00206
-0.07019	-0.00206
-0.07112	-0.00205
-0.07214	-0.00205
-0.07309	-0.00204
-0.07409	-0.00204
-0.07504	-0.00203
-0.07622	-0.00203
-0.07718	-0.00204
-0.07816	-0.00204
-0.07912	-0.00206
-0.08017	-0.00207
-0.08112	-0.00208
-0.08217	-0.00209
-0.08327	-0.0021
-0.08409	-0.0021
-0.08515	-0.00209
-0.08609	-0.00208
-0.08714	-0.00208
-0.08825	-0.00207
-0.08911	-0.00207
-0.09017	-0.00207
-0.09123	-0.00207
-0.09214	-0.00206
-0.09326	-0.00206
-0.09424	-0.00206
-0.09516	-0.00206
-0.09607	-0.00207
-0.09718	-0.00208
-0.09813	-0.00209
-0.09906	-0.0021
-0.10013	-0.00211
-0.10121	-0.00212
-0.10209	-0.00212
-0.10308	-0.00212
-0.10407	-0.00212
-0.10521	-0.00211
-0.10619	-0.0021
-0.10715	-0.00209
-0.10808	-0.00208
-0.10913	-0.00208
-0.11002	-0.00208
-0.11106	-0.00208
-0.11214	-0.00209
-0.11314	-0.00211
-0.11408	-0.00213
-0.11505	-0.00213
-0.11629	-0.00215
-0.11727	-0.00215
-0.11818	-0.00215
-0.11905	-0.00215
-0.12015	-0.00215
-0.12116	-0.00216
-0.12215	-0.00217
-0.12314	-0.00217
-0.12409	-0.00216
-0.12511	-0.00216
-0.12618	-0.00215
-0.12716	-0.00215
-0.12826	-0.00215
-0.12921	-0.00214
-0.13013	-0.00215
-0.13118	-0.00215
-0.13204	-0.00215
-0.13321	-0.00215
-0.13424	-0.00216
-0.13516	-0.00215
-0.13623	-0.00214
-0.13718	-0.00213
-0.13825	-0.00213
-0.13915	-0.00213
-0.14011	-0.00212
-0.14113	-0.00213
-0.14208	-0.00214
-0.14312	-0.00215
-0.14416	-0.00215
-0.1452	-0.00215
-0.14614	-0.00215
-0.14705	-0.00215
-0.14812	-0.00215
-0.14915	-0.00214
-0.15016	-0.00213
-0.15122	-0.00213
-0.15223	-0.00212
-0.15314	-0.00213
-0.15416	-0.00214
-0.15513	-0.00214
-0.15614	-0.00214
-0.15729	-0.00214
-0.15818	-0.00215
-0.15908	-0.00215
-0.16007	-0.00216
-0.16112	-0.00216
-0.16202	-0.00217
-0.16311	-0.00217
-0.16414	-0.00217
-0.16517	-0.00217
-0.1661	-0.00218
-0.16716	-0.00218
-0.16808	-0.00219
-0.16915	-0.0022
-0.17004	-0.0022
-0.17119	-0.00221
-0.17217	-0.00222
-0.17311	-0.00224
-0.17414	-0.00225
-0.17517	-0.00225
-0.1761	-0.00226
-0.17714	-0.00227
-0.17818	-0.00228
-0.17906	-0.00227
-0.18014	-0.00228
-0.18111	-0.00229
-0.1821	-0.00229
-0.18317	-0.00231
-0.18405	-0.00232
-0.18518	-0.00232
-0.18618	-0.00232
-0.18716	-0.00231
-0.1882	-0.00229
-0.18916	-0.00229
-0.19015	-0.00228
-0.19117	-0.00228
-0.19218	-0.00228
-0.19319	-0.00228
-0.19412	-0.00229
-0.19514	-0.00231
-0.19616	-0.00231
-0.19719	-0.00231
-0.19818	-0.00232
-0.19922	-0.00232
-0.20013	-0.00232
-0.20115	-0.00233
-0.20213	-0.00233
-0.20322	-0.00234
-0.20414	-0.00233
-0.20518	-0.00233
-0.2061	-0.00234
-0.20712	-0.00236
-0.20811	-0.00238
-0.20921	-0.0024
-0.21009	-0.00242
-0.21109	-0.00244
-0.21208	-0.00246
-0.21313	-0.00248
-0.21411	-0.00249
-0.21502	-0.00249
-0.21618	-0.00251
-0.21712	-0.00251
-0.21811	-0.00252
-0.21911	-0.00252
-0.22013	-0.00252
-0.22108	-0.00253
-0.22208	-0.00252
-0.22316	-0.00251
-0.22408	-0.00251
-0.22511	-0.00251
-0.22614	-0.00251
-0.22711	-0.00252
-0.22818	-0.00253
-0.22906	-0.00255
-0.23014	-0.00257
-0.23109	-0.00259
-0.23217	-0.0026
-0.23311	-0.00262
-0.23412	-0.00264
-0.23514	-0.00264
-0.23611	-0.00265
-0.23713	-0.00265
-0.23822	-0.00265
-0.23913	-0.00266
-0.2401	-0.00266
-0.2412	-0.00266
-0.24214	-0.00266
-0.24314	-0.00266
-0.24407	-0.00266
-0.24519	-0.00267
-0.24615	-0.00267
-0.24708	-0.00267
-0.24812	-0.00267
-0.24911	-0.00269
-0.25019	-0.00269
-0.25108	-0.00269
-0.25209	-0.0027
-0.2532	-0.0027
-0.25415	-0.0027
-0.2552	-0.00271
-0.2561	-0.00272
-0.25728	-0.00274
-0.25816	-0.00276
-0.25912	-0.00277
-0.2602	-0.0028
-0.26121	-0.00282
-0.26209	-0.00284
-0.26303	-0.00287
-0.26421	-0.00289
-0.26498	-0.00291
-0.26612	-0.00293
-0.26709	-0.00295
-0.2682	-0.00296
-0.2691	-0.00298
-0.27007	-0.003
-0.27114	-0.00302
-0.27209	-0.00304
-0.27316	-0.00305
-0.27419	-0.00306
-0.27508	-0.00307
-0.27614	-0.00308
-0.27709	-0.00309
-0.27811	-0.00311
-0.27909	-0.00311
-0.28014	-0.00313
-0.28105	-0.00315
-0.2822	-0.00316
-0.28308	-0.00319
-0.28412	-0.00321
-0.28512	-0.00322
-0.28614	-0.00323
-0.2871	-0.00325
-0.28806	-0.00326
-0.28914	-0.00327
-0.29016	-0.00328
-0.2911	-0.00329
-0.29211	-0.00331
-0.29313	-0.00332
-0.29412	-0.00333
-0.2951	-0.00334
-0.29617	-0.00334
-0.29714	-0.00334
-0.29811	-0.00335
-0.29921	-0.00336
-0.30006	-0.00337
-0.30117	-0.00341
-0.3022	-0.00343
-0.30317	-0.00345
-0.30411	-0.00347
-0.30505	-0.00349
-0.30616	-0.00351
-0.30713	-0.00352
-0.30812	-0.00354
-0.30915	-0.00354
-0.31014	-0.00355
-0.31109	-0.00355
-0.31217	-0.00356
-0.3131	-0.00357
-0.31413	-0.00359
-0.31513	-0.00363
-0.31613	-0.00365
-0.31713	-0.00366
-0.31818	-0.00368
-0.31915	-0.00371
-0.32021	-0.00374
-0.32121	-0.00378
-0.32212	-0.00382
-0.32316	-0.00385
-0.32408	-0.00388
-0.32509	-0.00391
-0.32615	-0.00391
-0.3271	-0.00393
-0.32815	-0.00395
-0.32907	-0.00397
-0.33017	-0.00399
-0.33115	-0.00398
-0.33223	-0.004
-0.33304	-0.00401
-0.33416	-0.00404
-0.33513	-0.00405
-0.33615	-0.00408
-0.33713	-0.0041
-0.33809	-0.00412
-0.33917	-0.00415
-0.34016	-0.00417
-0.34109	-0.0042
-0.34217	-0.00422
-0.34316	-0.00425
-0.34415	-0.00427
-0.3451	-0.00429
-0.34621	-0.00432
-0.3471	-0.00434
-0.34809	-0.00436
-0.34915	-0.00438
-0.35017	-0.00441
-0.35123	-0.00443
-0.35219	-0.00446
-0.35305	-0.00449
-0.35421	-0.00452
-0.3551	-0.00455
-0.35617	-0.00459
-0.35715	-0.00463
-0.35813	-0.00467
-0.35914	-0.00471
-0.36023	-0.00477
-0.36114	-0.00483
-0.36214	-0.00487
-0.36314	-0.00492
-0.36409	-0.00499
-0.36515	-0.00505
-0.36619	-0.00509
-0.36716	-0.00512
-0.36818	-0.00516
-0.36916	-0.0052
-0.37014	-0.00523
-0.37117	-0.00527
-0.37206	-0.00532
-0.37313	-0.00535
-0.3741	-0.00541
-0.37515	-0.00546
-0.37621	-0.0055
-0.37712	-0.00555
-0.37816	-0.00559
-0.37915	-0.00564
-0.38016	-0.00569
-0.38117	-0.00575
-0.38209	-0.00582
-0.38317	-0.00587
-0.3842	-0.00593
-0.38512	-0.00599
-0.3862	-0.00605
-0.38712	-0.0061
-0.38809	-0.00616
-0.38916	-0.00622
-0.39011	-0.00629
-0.39115	-0.00635
-0.39213	-0.00642
-0.39313	-0.00648
-0.39412	-0.00656
-0.39525	-0.00664
-0.39615	-0.00672
-0.39708	-0.00679
-0.39816	-0.00687
-0.39916	-0.00695
-0.40012	-0.00702
-0.40123	-0.00712
-0.40213	-0.00719
-0.40305	-0.00727
-0.40431	-0.00735
-0.40512	-0.00742
-0.40611	-0.0075
-0.40722	-0.00759
-0.40824	-0.00766
-0.4092	-0.00775
-0.41016	-0.00784
-0.41117	-0.00795
-0.41213	-0.00805
-0.41322	-0.00815
-0.41426	-0.00825
-0.41526	-0.00836
-0.41622	-0.00846
-0.4172	-0.00856
-0.41821	-0.00866
-0.41923	-0.00878
-0.42019	-0.0089
-0.42112	-0.009
-0.42216	-0.00911
-0.42327	-0.00924
-0.42417	-0.00934
-0.42519	-0.00946
-0.42615	-0.00959
-0.42713	-0.00973
-0.42813	-0.00987
-0.4292	-0.01001
-0.43016	-0.01015
-0.4312	-0.01027
-0.43214	-0.01042
-0.43327	-0.01056
-0.4342	-0.01071
-0.43506	-0.01086
-0.4362	-0.01101
-0.43719	-0.01116
-0.43819	-0.01132
-0.43916	-0.01145
-0.44013	-0.01161
-0.44119	-0.01179
-0.44217	-0.01196
-0.44313	-0.01214
-0.44422	-0.01231
-0.44512	-0.01249
-0.44616	-0.01268
-0.44715	-0.01286
-0.44818	-0.01307
-0.44922	-0.01327
-0.45013	-0.01349
-0.4512	-0.01369
-0.4522	-0.01392
-0.45311	-0.01412
-0.45417	-0.01436
-0.45519	-0.01458
-0.45618	-0.01481
-0.45709	-0.01503
-0.45823	-0.01525
-0.45923	-0.01547
-0.46019	-0.01568
-0.46112	-0.0159
-0.46208	-0.01613
-0.46308	-0.01636
-0.46412	-0.01658
-0.46517	-0.01684
-0.4662	-0.01711
-0.46717	-0.01737
-0.46824	-0.01764
-0.46919	-0.0179
-0.47011	-0.01817
-0.47112	-0.01844
-0.4721	-0.01871
-0.47314	-0.019
-0.47421	-0.01928
-0.47519	-0.01957
-0.47606	-0.01986
-0.47718	-0.02016
-0.47821	-0.02047
-0.47913	-0.02076
-0.48019	-0.02106
-0.48122	-0.02136
-0.48213	-0.02166
-0.48318	-0.02197
-0.48417	-0.02229
-0.48519	-0.02261
-0.48616	-0.02295
-0.48718	-0.0233
-0.48814	-0.02364
-0.4892	-0.02398
-0.49017	-0.02433
-0.4912	-0.02467
-0.49222	-0.02503
-0.49324	-0.02538
-0.49416	-0.0257
-0.49523	-0.02604
-0.49622	-0.02639
-0.49713	-0.02673
-0.49816	-0.02708
-0.49916	-0.02744
-0.5002	-0.0278
-0.50118	-0.02815
-0.50215	-0.0285
-0.50318	-0.02886
-0.50416	-0.02924
-0.50513	-0.02962
-0.50614	-0.03
-0.50718	-0.03039
-0.50821	-0.03078
-0.50916	-0.0312
-0.5101	-0.03163
-0.51115	-0.03205
-0.51216	-0.03246
-0.5132	-0.03286
-0.51418	-0.03324
-0.51516	-0.03362
-0.51614	-0.03401
-0.51719	-0.0344
-0.51819	-0.0348
-0.51917	-0.03522
-0.52013	-0.03565
-0.52111	-0.03609
-0.52215	-0.03655
-0.52315	-0.03701
-0.52423	-0.03747
-0.52513	-0.03795
-0.52621	-0.03845
-0.52726	-0.03895
-0.52824	-0.03944
-0.52915	-0.03992
-0.53016	-0.04036
-0.53127	-0.04083
-0.53228	-0.04128
-0.53321	-0.04174
-0.53429	-0.0422
-0.53511	-0.04266
-0.53613	-0.0431
-0.53715	-0.04353
-0.53828	-0.04391
-0.53906	-0.04431
-0.54024	-0.04471
-0.54115	-0.04514
-0.54205	-0.04557
-0.54326	-0.04603
-0.54433	-0.04649
-0.54508	-0.04697
-0.54613	-0.04743
-0.54718	-0.04788
-0.5482	-0.04829
-0.54914	-0.04871
-0.5501	-0.04914
-0.55119	-0.04957
-0.55223	-0.05004
-0.55313	-0.05055
-0.55418	-0.05105
-0.55519	-0.05158
-0.55615	-0.05209
-0.55717	-0.05259
-0.55827	-0.05308
-0.55911	-0.05353
-0.56017	-0.05398
-0.56118	-0.05445
-0.56222	-0.05493
-0.56314	-0.05543
-0.56422	-0.05593
-0.56517	-0.05641
-0.56623	-0.05689
-0.5671	-0.05734
-0.56825	-0.05777
-0.56921	-0.05824
-0.57019	-0.05866
-0.57123	-0.05904
-0.57217	-0.05949
-0.57311	-0.05996
-0.57419	-0.06044
-0.57517	-0.06095
-0.57622	-0.06144
-0.57714	-0.06197
-0.57819	-0.06251
-0.57913	-0.06305
-0.58017	-0.06363
-0.58111	-0.06419
-0.58221	-0.06472
-0.58313	-0.06525
-0.58425	-0.06576
-0.58518	-0.06629
-0.58617	-0.06676
-0.5872	-0.0672
-0.58822	-0.06759
-0.58915	-0.06795
-0.5902	-0.06832
-0.59118	-0.06872
-0.59227	-0.0692
-0.59321	-0.06978
-0.59417	-0.07035
-0.59517	-0.07091
-0.59624	-0.07141
-0.59717	-0.07184
-0.59814	-0.07227
-0.59923	-0.07271
-0.60021	-0.07318
-0.60119	-0.07365
-0.60221	-0.0741
-0.60319	-0.07451
-0.60425	-0.07489
-0.60513	-0.07528
-0.60615	-0.07567
-0.60709	-0.0761
-0.60821	-0.07655
-0.60918	-0.077
-0.61011	-0.07751
-0.61114	-0.07803
-0.61218	-0.07852
-0.61315	-0.07905
-0.61411	-0.07954
-0.61521	-0.07998
-0.61617	-0.08046
-0.61717	-0.08099
-0.61813	-0.08152
-0.61923	-0.08205
-0.62014	-0.08252
-0.62118	-0.08296
-0.6222	-0.08342
-0.62314	-0.08387
-0.62413	-0.08429
-0.62522	-0.08479
-0.62618	-0.08529
-0.62711	-0.08582
-0.62818	-0.08638
-0.62921	-0.08693
-0.63018	-0.08742
-0.63119	-0.0879
-0.63214	-0.08834
-0.63317	-0.08877
-0.63419	-0.08923
-0.63518	-0.08969
-0.63615	-0.09019
-0.63719	-0.09074
-0.63816	-0.0912
-0.63917	-0.09173
-0.6402	-0.09224
-0.64122	-0.09269
-0.64224	-0.09315
-0.64319	-0.09354
-0.6442	-0.09386
-0.6452	-0.09418
-0.6462	-0.09454
-0.64728	-0.09496
-0.6482	-0.0953
-0.64913	-0.09575
-0.65022	-0.09628
-0.6513	-0.09692
-0.65223	-0.09768
-0.65318	-0.09839
-0.65421	-0.09908
-0.65513	-0.09967
-0.65614	-0.10019
-0.65715	-0.1008
-0.65816	-0.10155
-0.65919	-0.10217
-0.66024	-0.1027
-0.66114	-0.10321
-0.66216	-0.10362
-0.66319	-0.10403
-0.66415	-0.10451
-0.66516	-0.10507
-0.66618	-0.10563
-0.66704	-0.10617
-0.66825	-0.10679
-0.66922	-0.10738
-0.67021	-0.10788
-0.67119	-0.10828
-0.67221	-0.10863
-0.67326	-0.10894
-0.67405	-0.10917
-0.67515	-0.10944
-0.67611	-0.10978
-0.67718	-0.11112
-0.67816	-0.11363
-0.67908	-0.11529
-0.6801	-0.11616
-0.6811	-0.11667
-0.68215	-0.11685
-0.68311	-0.11691
-0.68418	-0.11705
-0.68514	-0.11704
-0.68621	-0.11694
-0.68704	-0.11695
-0.68815	-0.11697
-0.68912	-0.11689
-0.69007	-0.11671
-0.69113	-0.11645
-0.69222	-0.11647
-0.69311	-0.11661
-0.69408	-0.11678
-0.69516	-0.11704
-0.69623	-0.11743
-0.69707	-0.11782
-0.69813	-0.11816
-0.69911	-0.11862
-0.70017	-0.11929
-0.70105	-0.11994
-0.70213	-0.12072
-0.70321	-0.12144
-0.7041	-0.12213
-0.70504	-0.12287
-0.70616	-0.12361
-0.70707	-0.1242
-0.70823	-0.12481
-0.70917	-0.12524
-0.71015	-0.12568
-0.71117	-0.12616
-0.71214	-0.12672
-0.71311	-0.12734
-0.71421	-0.12796
-0.71519	-0.12843
-0.71619	-0.12896
-0.71719	-0.12967
-0.71817	-0.13028
-0.71921	-0.13112
-0.72019	-0.13199
-0.72123	-0.13278
-0.72218	-0.13371
-0.7232	-0.13456
-0.72414	-0.13534
-0.72513	-0.13617
-0.72617	-0.13697
-0.72715	-0.13768
-0.72815	-0.13827
-0.72917	-0.13899
-0.7302	-0.13956
-0.73114	-0.14007
-0.73219	-0.14039
-0.73316	-0.14035
-0.73415	-0.14022
-0.73512	-0.14012
-0.73614	-0.14002
-0.73709	-0.14004
-0.73817	-0.14004
-0.73913	-0.1401
-0.74012	-0.14027
-0.74113	-0.1407
-0.74214	-0.14125
-0.74317	-0.14185
-0.74417	-0.14246
-0.7452	-0.14318
-0.74609	-0.14397
-0.74722	-0.14475
-0.74819	-0.14549
-0.7492	-0.14636
-0.75009	-0.14699
-0.75109	-0.14738
-0.75219	-0.14767
-0.75316	-0.148
-0.75414	-0.14835
-0.75515	-0.14864
-0.75617	-0.14863
-0.75713	-0.14854
-0.75818	-0.14843
-0.75915	-0.14824
-0.76012	-0.14812
-0.76109	-0.14823
-0.76209	-0.14823
-0.76318	-0.14835
-0.76409	-0.1487
-0.76515	-0.14891
-0.76612	-0.14951
-0.76714	-0.15035
-0.76814	-0.15115
-0.76915	-0.15172
-0.77013	-0.15243
-0.77111	-0.15297
-0.7721	-0.15344
-0.77324	-0.15394
-0.77413	-0.15413
-0.77522	-0.15436
-0.77616	-0.15474
-0.77712	-0.15512
-0.77822	-0.15563
-0.77916	-0.15596
-0.78021	-0.15617
-0.78117	-0.15646
-0.78217	-0.15689
-0.78319	-0.15728
-0.78417	-0.15794
-0.78513	-0.15868
-0.78615	-0.15934
-0.78718	-0.16
-0.78817	-0.16077
-0.78923	-0.1616
-0.79014	-0.16272
-0.79118	-0.16372
-0.79216	-0.1644
-0.79313	-0.16521
-0.79416	-0.16609
-0.79518	-0.16709
-0.7962	-0.16831
-0.79719	-0.16951
-0.79815	-0.17048
-0.79922	-0.17131
-0.80022	-0.17198
-0.80123	-0.17251
-0.80209	-0.17295
-0.80318	-0.17325
-0.80418	-0.1735
-0.80503	-0.17369
-0.80617	-0.17363
-0.80716	-0.17365
-0.80833	-0.17367
-0.80914	-0.17366
-0.81016	-0.17367
-0.81124	-0.17387
-0.81224	-0.17404
-0.81332	-0.17442
-0.81418	-0.17487
-0.81518	-0.17511
-0.81617	-0.17549
-0.81723	-0.17568
-0.81821	-0.17587
-0.81929	-0.17613
-0.82006	-0.17654
-0.82106	-0.17671
-0.82219	-0.17699
-0.82326	-0.17732
-0.82419	-0.17739
-0.82517	-0.17767
-0.82619	-0.1781
-0.82733	-0.17857
-0.82808	-0.17916
-0.82914	-0.18026
-0.83025	-0.18143
-0.83113	-0.18249
-0.83205	-0.18318
-0.83313	-0.18347
-0.83416	-0.18375
-0.83513	-0.18371
-0.83609	-0.18347
-0.83706	-0.18331
-0.83813	-0.18364
-0.83919	-0.18365
-0.84016	-0.1837
-0.84114	-0.18356
-0.84222	-0.18325
-0.84319	-0.18302
-0.84425	-0.1832
-0.84503	-0.18385
-0.8461	-0.18481
-0.8472	-0.18525
-0.84821	-0.18554
-0.84913	-0.18637
-0.85025	-0.18733
-0.85119	-0.1882
-0.85225	-0.18909
-0.85327	-0.18979
-0.85413	-0.19059
-0.85525	-0.19151
-0.85613	-0.19243
-0.85727	-0.19332
-0.85822	-0.19402
-0.85908	-0.19437
-0.86025	-0.19521
-0.86124	-0.19631
-0.86219	-0.19738
-0.86314	-0.19806
-0.86414	-0.19882
-0.86518	-0.19932
-0.86622	-0.19962
-0.86709	-0.19989
-0.86825	-0.20001
-0.86913	-0.20012
-0.87025	-0.20039
-0.87122	-0.20045
-0.87211	-0.20051
-0.87326	-0.20057
-0.8742	-0.20065
-0.87512	-0.2007
-0.87617	-0.2008
-0.87733	-0.20082
-0.87814	-0.20101
-0.87921	-0.20118
-0.88016	-0.20139
-0.88108	-0.20174
-0.88224	-0.20248
-0.88327	-0.20309
-0.88411	-0.20363
-0.88513	-0.20439
-0.88623	-0.20488
-0.88722	-0.20519
-0.88821	-0.2051
-0.88924	-0.20494
-0.89024	-0.20507
-0.89115	-0.20541
-0.89223	-0.20567
-0.89322	-0.20594
-0.89424	-0.20667
-0.89523	-0.20751
-0.89618	-0.20815
-0.89724	-0.20883
-0.89831	-0.20967
-0.89923	-0.21073
-0.90021	-0.21176
-0.90118	-0.21251
-0.90225	-0.21338
-0.90318	-0.21454
-0.90423	-0.2154
-0.90516	-0.21659
-0.90613	-0.21804
-0.90724	-0.21957
-0.90823	-0.22105
-0.90919	-0.22218
-0.91021	-0.22278
-0.91118	-0.22349
-0.91222	-0.22396
-0.9132	-0.22455
-0.91419	-0.22516
-0.91516	-0.22569
-0.91623	-0.22638
-0.91718	-0.22696
-0.91824	-0.22757
-0.91919	-0.2277
-0.92024	-0.22762
-0.92124	-0.22743
-0.92223	-0.2277
-0.92319	-0.22809
-0.92422	-0.22866
-0.92518	-0.22941
-0.92624	-0.2302
-0.92722	-0.23066
-0.92821	-0.23127
-0.9292	-0.23238
-0.93025	-0.23369
-0.93117	-0.23516
-0.93224	-0.23637
-0.93317	-0.23706
-0.93411	-0.2372
-0.9352	-0.23764
-0.9362	-0.23852
-0.93726	-0.23931
-0.93818	-0.23991
-0.9392	-0.24021
-0.94025	-0.24064
-0.94126	-0.24106
-0.94215	-0.24151
-0.94289	-0.24247
-0.94376	-0.24347
-0.94456	-0.24391
-0.94536	-0.2445
-0.94638	-0.24502
-0.94725	-0.24545
-0.94799	-0.24597
-0.94895	-0.24678
-0.94981	-0.24733
-0.95054	-0.24785
-0.95141	-0.24788
-0.95235	-0.24746
-0.95328	-0.24792
-0.95411	-0.2488
-0.95484	-0.24956
-0.95549	-0.25034
-0.95637	-0.25093
-0.95721	-0.25173
-0.95815	-0.25271
-0.95899	-0.25362
-0.9599	-0.25416
-0.96071	-0.25471
-0.96175	-0.25535
-0.96264	-0.25547
-0.96353	-0.25605
-0.96457	-0.25672
-0.96567	-0.25726
-0.96637	-0.25811
-0.96727	-0.25891
-0.96801	-0.25942
-0.96911	-0.26004
-0.96993	-0.26073
-0.97088	-0.26134
-0.97172	-0.26203
-0.97275	-0.26216
-0.9736	-0.26224
-0.97438	-0.26237
-0.97507	-0.26249
-0.97589	-0.26317
-0.97692	-0.26407
-0.97763	-0.26476
-0.97869	-0.26563
-0.97951	-0.2664
-0.98011	-0.26692
-0.98044	-0.26689
-0.98047	-0.26689
-0.98056	-0.26682
-0.98101	-0.267
-0.98204	-0.26689
-0.98294	-0.26686
-0.9836	-0.26699
-0.98466	-0.26717
-0.98561	-0.26794
-0.98661	-0.26835
-0.98764	-0.26849
-0.98841	-0.26893
-0.98935	-0.26931
-0.99008	-0.26957
-0.99107	-0.27004
-0.99175	-0.26999
-0.99257	-0.26981
-0.99361	-0.26997
-0.99428	-0.2698
-0.99468	-0.26965
-0.9957	-0.26971
-0.99664	-0.27022
-0.99773	-0.27041
-0.99861	-0.27075
-0.99949	-0.27121
-1.00012	-0.27185

## Sheet: Fig. 2b
							AG / eV
						Reac. 1	0.06
						Reac. 2	0.15
						Reac. 3	0.37
						Reac. 4	-0.42
						Reac. 5	-0.47
