# Supplementary material for: Carbonate anions and radicals induce interfacial water ordering in CO2 electroreduction on gold
Source: Nat Chem. 2025 Nov 25;18(3):473–81. doi: 10.1038/s41557-025-01977-8 (PMC12962966; doi:10.1038/s41557-025-01977-8)
Supplement: Supplementary file 5 — Source data. [file 41557_2025_1977_MOESM5_ESM.xlsx]

## Sheet: Fig. 3a
–0.3 V														–0.4 V														–0.5 V														–0.6 V
Wavenumber / cm-1	Abs. / a.u.	Independent Variable	Fit Peak 1	Independent Variable	Fit Peak 2	Independent Variable	Fit Peak 3	Independent Variable	Cumulative Fit Peak	Baseline X	Baseline Data			Wavenumber / cm-1	Abs. / a.u.	Independent Variable	Fit Peak 1	Independent Variable	Fit Peak 2	Independent Variable	Fit Peak 3	Independent Variable	Cumulative Fit Peak	Baseline X	Baseline Data			Wavenumber / cm-1	Abs. / a.u.	Independent Variable	Fit Peak 1	Independent Variable	Fit Peak 2	Independent Variable	Fit Peak 3	Independent Variable	Cumulative Fit Peak	Baseline X	Baseline Data			Wavenumber / cm-1	Abs. / a.u.	Independent Variable	Fit Peak 1	Independent Variable	Fit Peak 2	Independent Variable	Fit Peak 3
799.661	-0.00125	2797.97	-5.09664e-05	2811.61	-4.98711e-05	3247.97	-4.0178e-05	2500.61	-3.64085e-05	2513.4	-3.71295e-05			799.661	-0.00109	2813.12	-7.20535e-06	2820.51	-5.84439e-06	3247.03	2.0816e-06	2500.61	-2.62909e-05	2513.4	-2.55097e-05			799.661	-0.000311	2784.47	-3.00484e-05	2824.33	-2.88513e-05	3247.97	-2.86872e-05	2500.61	-1.40241e-05	2513.4	-1.48898e-05			799.661	-0.000503	2752.97	-5.06564e-06	2850.62	-1.1239e-05	3239.98	-3.89139e-05
800.946	-0.00114	2811.99	-5.06296e-05	2830.72	-4.89291e-05	3260.54	-3.98766e-05	2511.31	-3.70114e-05	2514.69	-3.72019e-05			800.946	-0.00109	2826.94	-6.36145e-06	2839.49	-4.10179e-06	3259.63	2.0816e-06	2511.31	-2.56375e-05	2514.69	-2.54312e-05			800.946	-0.000175	2798.96	-3.00028e-05	2843.33	-2.81006e-05	3260.54	-2.86502e-05	2511.31	-1.47481e-05	2514.69	-1.49768e-05			800.946	-3e-06	2768.56	-6.13176e-06	2868.93	-1.20724e-05	3252.54	-3.97863e-05
802.232	-0.00125	2839.05	-4.99762e-05	2867.67	-4.62262e-05	3284.78	-3.92955e-05	2522.01	-3.76143e-05	2515.97	-3.72744e-05			802.232	-0.00109	2853.57	-4.73316e-06	2876.18	3.54519e-07	3283.93	2.0816e-06	2522.01	-2.49842e-05	2515.97	-2.53526e-05			802.232	-0.000118	2826.93	-2.99008e-05	2880.04	-2.53503e-05	3284.78	-2.85789e-05	2522.01	-1.54721e-05	2515.97	-1.50639e-05			802.232	0.000345	2798.65	-8.13138e-06	2904.32	-1.27732e-05	3276.77	-4.14697e-05
803.518	-0.00123	2864.82	-4.93379e-05	2902.94	-4.16323e-05	3307.83	-3.87428e-05	2532.7	-3.82172e-05	2517.26	-3.73468e-05			803.518	-0.00107	2878.91	-3.17717e-06	2911.21	7.12081e-06	3307.05	2.0816e-06	2532.7	-2.43308e-05	2517.26	-2.52741e-05			803.518	-7.7e-05	2853.57	-2.97468e-05	2915.09	-1.97215e-05	3307.83	-2.85111e-05	2532.7	-1.61961e-05	2517.26	-1.51509e-05			803.518	0.000518	2827.3	-9.84959e-06	2938.1	-1.12199e-05	3299.85	-4.30729e-05
804.803	-0.00114	2889.34	-4.86752e-05	2936.57	-3.37976e-05	3329.73	-3.82176e-05	2543.4	-3.88201e-05	2518.55	-3.74193e-05			804.803	-0.000965	2902.98	-1.66873e-06	2944.6	1.79332e-05	3329.01	2.0816e-06	2543.4	-2.36775e-05	2518.55	-2.51956e-05			804.803	1.9e-05	2878.91	-2.9428e-05	2948.51	-9.13532e-06	3329.73	-2.84466e-05	2543.4	-1.692e-05	2518.55	-1.52379e-05			804.803	0.000567	2854.56	-1.10335e-05	2970.32	-5.65458e-06	3321.8	-4.45979e-05
806.089	-0.000601	2912.63	-4.78852e-05	2968.6	-2.0952e-05	3350.51	-3.77194e-05	2554.1	-3.9423e-05	2519.83	-3.74918e-05			806.089	-0.000837	2925.82	-1.33182e-07	2976.41	3.44144e-05	3349.85	2.0816e-06	2554.1	-2.30241e-05	2519.83	-2.51171e-05			806.089	0.000162	2902.98	-2.86817e-05	2980.34	9.17607e-06	3350.51	-2.83855e-05	2554.1	-1.7644e-05	2519.83	-1.53249e-05			806.089	0.000488	2880.46	-1.1211e-05	3001	6.41734e-06	3342.66	-4.60468e-05
807.374	0.000105	2934.72	-4.67423e-05	2999.07	-1.05631e-06	3370.2	-3.72474e-05	2564.8	-4.00258e-05	2521.12	-3.75642e-05			807.374	-0.000601	2947.46	1.61977e-06	3006.66	5.87818e-05	3369.59	2.0816e-06	2564.8	-2.23707e-05	2521.12	-2.50386e-05			807.374	0.000235	2925.81	-2.69937e-05	3010.62	3.84507e-05	3370.2	-2.83276e-05	2564.8	-1.83679e-05	2521.12	-1.54119e-05			807.374	0.000287	2905.03	-9.62729e-06	3030.18	2.81056e-05	3362.44	-4.74213e-05
808.66	0.000641	2955.66	-4.48298e-05	3028.01	2.79196e-05	3388.82	-3.6801e-05	2575.5	-4.06286e-05	2522.4	-3.76367e-05			808.66	-0.000313	2967.92	3.82691e-06	3035.4	9.50164e-05	3388.26	2.0816e-06	2575.5	-2.17172e-05	2522.4	-2.49601e-05			808.66	0.000136	2947.45	-2.35084e-05	3039.38	8.19682e-05	3388.82	-2.82728e-05	2575.5	-1.90918e-05	2522.4	-1.54989e-05			808.66	9.3e-05	2928.31	-5.24831e-06	3057.9	6.27849e-05	3381.19	-4.87235e-05
809.946	0.000846	2975.46	-4.14957e-05	3055.47	6.76446e-05	3406.41	-3.63793e-05	2586.19	-4.12313e-05	2523.69	-3.77091e-05			809.946	-3.1e-05	2987.25	6.35511e-06	3062.67	0.000145406	3405.9	2.08161e-06	2586.19	-2.10637e-05	2523.69	-2.48816e-05			809.946	-9.4e-05	2967.92	-1.70151e-05	3066.67	0.000142489	3406.41	-2.82211e-05	2586.19	-1.98156e-05	2523.69	-1.55859e-05			809.946	6.5e-05	2950.32	3.1357e-06	3084.21	0.000113559	3398.92	-4.99553e-05
811.231	0.000761	2994.16	-3.5877e-05	3081.49	0.000119087	3423	-3.59816e-05	2596.89	-4.18339e-05	2524.97	-3.77816e-05			811.231	0.000201	3005.48	1.13397e-05	3088.5	0.00021134	3422.52	2.08174e-06	2596.89	-2.04102e-05	2524.97	-2.4803e-05			811.231	-0.000289	2987.25	-6.06272e-06	3092.52	0.000221699	3423	-2.81723e-05	2596.89	-2.05394e-05	2524.97	-1.56729e-05			811.231	0.000222	2971.12	1.6705e-05	3109.13	0.000182664	3415.67	-5.1118e-05
812.517	0.000534	3011.79	-2.70175e-05	3106.1	0.000182276	3438.6	-3.56068e-05	2607.59	-4.24364e-05	2526.26	-3.7854e-05			812.517	0.00038	3022.63	2.00729e-05	3112.94	0.000292976	3438.17	2.08293e-06	2607.59	-1.97565e-05	2526.26	-2.47245e-05			812.517	-0.000309	3005.47	1.07892e-05	3116.98	0.000319803	3438.6	-2.81262e-05	2607.59	-2.1263e-05	2526.26	-1.57599e-05			812.517	0.000432	2990.73	3.6353e-05	3132.7	0.000270959	3431.46	-5.22107e-05
813.803	0.000316	3028.39	-1.40648e-05	3129.34	0.000256224	3453.27	-3.52511e-05	2618.29	-4.30386e-05	2527.54	-3.79265e-05			813.803	0.000537	3038.74	3.38413e-05	3136.02	0.000389116	3452.88	2.09063e-06	2618.29	-1.91026e-05	2527.54	-2.4646e-05			813.803	-0.00019	3022.63	3.46431e-05	3140.07	0.00043537	3453.27	-2.80817e-05	2618.29	-2.19864e-05	2527.54	-1.58469e-05			813.803	0.000552	3009.18	6.24547e-05	3154.96	0.000377657	3446.32	-5.32212e-05
815.088	0.000183	3043.98	3.5116e-06	3151.25	0.000339025	3467.01	-3.49006e-05	2628.98	-4.36406e-05	2528.83	-3.7999e-05			815.088	0.000671	3053.85	5.35966e-05	3157.78	0.000497311	3466.66	2.12777e-06	2628.98	-1.84485e-05	2528.83	-2.45675e-05			815.088	3e-06	3038.74	6.59627e-05	3161.85	0.000565468	3467.01	-2.80345e-05	2628.98	-2.27097e-05	2528.83	-1.59339e-05			815.088	0.000519	3026.52	9.47341e-05	3175.95	0.00050034	3460.28	-5.41045e-05
816.374	0.000134	3058.6	2.57556e-05	3171.88	0.000428088	3479.87	-3.45127e-05	2639.68	-4.42422e-05	2530.12	-3.80714e-05			816.374	0.000702	3067.98	7.9662e-05	3178.26	0.000614171	3479.55	2.26537e-06	2639.68	-1.77941e-05	2530.12	-2.4489e-05			816.374	0.000185	3053.85	0.000104402	3182.35	0.000706024	3479.87	-2.79708e-05	2639.68	-2.34325e-05	2530.12	-1.60209e-05			816.374	0.000349	3042.77	0.00013227	3195.71	0.000635252	3473.37	-5.47413e-05
817.659	0.000126	3072.27	5.217e-05	3191.26	0.000520456	3491.88	-3.39852e-05	2650.38	-4.48432e-05	2531.4	-3.81439e-05			817.659	0.000539	3081.18	0.000111582	3197.5	0.000735779	3491.59	2.66937e-06	2650.38	-1.71392e-05	2531.4	-2.44105e-05			817.659	0.000294	3067.98	0.000148816	3201.6	0.000852328	3491.88	-2.78576e-05	2650.38	-2.41549e-05	2531.4	-1.6108e-05			817.659	0.000101	3057.97	0.000173627	3214.27	0.000777779	3485.62	-5.48903e-05
818.945	0.000116	3085.03	8.17836e-05	3209.42	0.000613132	3503.05	-3.31312e-05	2661.08	-4.54433e-05	2532.69	-3.82163e-05			818.945	0.000201	3093.46	0.000148169	3215.54	0.000858131	3502.79	3.63612e-06	2661.08	-1.64836e-05	2532.69	-2.43319e-05			818.945	0.000286	3081.17	0.000197435	3219.66	0.000999558	3503.05	-2.76344e-05	2661.08	-2.48765e-05	2532.69	-1.6195e-05			818.945	-0.000142	3072.17	0.000217075	3231.67	0.000923004	3497.05	-5.41706e-05
820.231	5.9e-05	3096.92	0.000113313	3226.42	0.00070336	3513.43	-3.16888e-05	2671.78	-4.60424e-05	2533.97	-3.82888e-05			820.231	-0.000157	3104.86	0.000187713	3232.42	0.000977521	3513.2	5.56982e-06	2671.78	-1.58271e-05	2533.97	-2.42534e-05			820.231	0.000181	3093.46	0.000248152	3236.54	0.00114	3513.43	-2.72162e-05	2671.78	-2.55972e-05	2533.97	-1.6282e-05			820.231	-0.000325	3085.38	0.000260828	3247.95	0.00107	3507.69	-5.21165e-05
821.516	-6.7e-05	3107.95	0.000145366	3242.28	0.000788831	3523.04	-2.9386e-05	2682.47	-4.664e-05	2535.26	-3.83613e-05			821.516	-0.00036	3115.42	0.000228283	3248.17	0.00109	3522.84	8.87714e-06	2682.47	-1.51693e-05	2535.26	-2.41749e-05			821.516	7.6e-05	3104.86	0.000298821	3252.31	0.00128	3523.04	-2.65148e-05	2682.47	-2.63165e-05	2535.26	-1.6369e-05			821.516	-0.000441	3097.65	0.000303249	3263.14	0.0012	3517.57	-4.83075e-05
822.802	-0.000216	3118.17	0.000176628	3257.05	0.000867794	3531.91	-2.60417e-05	2693.17	-4.72356e-05	2536.54	-3.84337e-05			822.802	-0.000342	3125.17	0.000268022	3262.83	0.0012	3531.73	1.38134e-05	2693.17	-1.45097e-05	2536.54	-2.40964e-05			822.802	5.7e-05	3115.42	0.000347525	3266.98	0.00141	3531.91	-2.54716e-05	2693.17	-2.70339e-05	2536.54	-1.6456e-05			822.802	-0.000487	3109.01	0.000343004	3277.29	0.00133	3526.72	-4.25253e-05
824.088	-0.000288	3127.6	0.000206008	3270.76	0.000939087	3540.07	-2.16509e-05	2703.87	-4.78283e-05	2537.83	-3.85062e-05			824.088	-0.000161	3134.14	0.000305372	3276.45	0.00129	3539.91	2.03594e-05	2703.87	-1.38476e-05	2537.83	-2.40179e-05			824.088	0.000113	3125.17	0.000392739	3280.61	0.00152	3540.07	-2.4085e-05	2703.87	-2.77486e-05	2537.83	-1.6543e-05			824.088	-0.000455	3119.5	0.00037913	3290.42	0.00145	3535.17	-3.48594e-05
825.373	-0.000241	3136.28	0.000232709	3283.46	0.001	3547.55	-1.6408e-05	2714.57	-4.84173e-05	2539.12	-3.85786e-05			825.373	8e-05	3142.36	0.000339204	3289.06	0.00137	3547.41	2.81957e-05	2714.57	-1.31822e-05	2539.12	-2.39394e-05			825.373	0.00018	3134.14	0.000433416	3293.23	0.00162	3547.55	-2.24184e-05	2714.57	-2.84598e-05	2539.12	-1.663e-05			825.373	-0.000283	3129.15	0.00041105	3302.59	0.00155	3542.94	-2.57108e-05
826.659	-0.000132	3144.23	0.000256252	3295.18	0.00106	3554.39	-1.06591e-05	2725.26	-4.90012e-05	2540.4	-3.86511e-05			826.659	0.000289	3149.87	0.000368842	3300.7	0.00145	3554.26	3.67825e-05	2725.26	-1.25121e-05	2540.4	-2.38609e-05			826.659	0.000216	3142.36	0.000468979	3304.88	0.00171	3554.39	-2.05843e-05	2725.26	-2.91661e-05	2540.4	-1.6717e-05			826.659	-2.4e-05	3137.99	0.000438534	3313.82	0.00164	3550.06	-1.56985e-05
827.944	-3.7e-05	3151.5	0.000276441	3305.97	0.0011	3560.6	-4.81115e-06	2735.96	-4.95784e-05	2541.69	-3.87236e-05			827.944	0.00038	3156.7	0.000394029	3311.41	0.00151	3560.49	4.54987e-05	2735.96	-1.18359e-05	2541.69	-2.37823e-05			827.944	0.000209	3149.87	0.000499264	3315.6	0.00178	3560.6	-1.8715e-05	2735.96	-2.98657e-05	2541.69	-1.6804e-05			827.944	0.0002	3146.07	0.000461634	3324.15	0.00172	3556.57	-5.51477e-06
829.23	2.9e-05	3158.1	0.000293316	3315.85	0.00114	3566.22	7.597e-07	2746.66	-5.01467e-05	2542.97	-3.8796e-05			829.23	0.000309	3162.87	0.000414841	3321.23	0.00156	3566.13	5.37785e-05	2746.66	-1.11514e-05	2542.97	-2.37038e-05			829.23	0.00015	3156.7	0.000524428	3325.42	0.00185	3566.22	-1.69328e-05	2746.66	-3.0042e-05	2542.97	-1.6891e-05			829.23	0.000296	3153.41	0.00048061	3333.62	0.00178	3562.48	4.21103e-06
830.516	9.6e-05	3164.08	0.000307085	3324.88	0.00117	3571.28	5.77065e-06	2757.36	-5.07032e-05	2544.26	-3.88685e-05			830.516	0.000129	3168.43	0.000431588	3330.19	0.0016	3571.2	6.12024e-05	2757.36	-1.04557e-05	2544.26	-2.36253e-05			830.516	6.3e-05	3162.87	0.000544859	3334.39	0.0019	3571.28	-1.53298e-05	2757.36	-2.99652e-05	2544.26	-1.6978e-05			830.516	0.000259	3160.06	0.000495858	3342.26	0.00183	3567.83	1.30037e-05
831.801	0.000161	3169.46	0.000318064	3333.09	0.0012	3575.8	1.00562e-05	2768.06	-5.12442e-05	2545.54	-3.89409e-05			831.801	-4.3e-05	3173.41	0.000444727	3338.34	0.00164	3575.74	6.75289e-05	2768.06	-9.74543e-06	2545.54	-2.35468e-05			831.801	3e-06	3168.43	0.000561077	3342.55	0.00194	3575.8	-1.39598e-05	2768.06	-2.98725e-05	2545.54	-1.7065e-05			831.801	0.00015	3166.04	0.000507846	3350.12	0.00188	3572.65	2.05767e-05
833.087	0.000191	3174.27	0.000326623	3340.51	0.00122	3579.83	1.35607e-05	2778.75	-5.11076e-05	2546.83	-3.90134e-05			833.087	-0.000124	3177.83	0.000454781	3345.72	0.00166	3579.77	7.2681e-05	2778.75	-9.01575e-06	2546.83	-2.34683e-05			833.087	5e-06	3173.41	0.000573671	3349.93	0.00197	3579.83	-1.28411e-05	2778.75	-2.97585e-05	2546.83	-1.71521e-05			833.087	4e-05	3171.39	0.000517064	3357.24	0.00191	3576.96	2.6821e-05
834.373	0.000187	3178.55	0.000333149	3347.2	0.00124	3583.38	1.63124e-05	2789.45	-5.0743e-05	2548.11	-3.90859e-05			834.373	-0.000118	3181.73	0.000462284	3352.35	0.00169	3583.33	7.67067e-05	2789.45	-8.26067e-06	2548.11	-2.33898e-05			834.373	4.8e-05	3177.83	0.000583235	3356.57	0.002	3583.38	-1.19646e-05	2789.45	-2.96164e-05	2548.11	-1.72391e-05			834.373	-1.9e-05	3176.15	0.000523991	3363.64	0.00194	3580.79	3.17674e-05
835.658	0.000181	3182.32	0.00033801	3353.18	0.00125	3586.48	1.83933e-05	2800.15	-5.03448e-05	2549.4	-3.91583e-05			835.658	-8.8e-05	3185.15	0.000467738	3358.29	0.0017	3586.45	7.97329e-05	2800.15	-7.47253e-06	2549.4	-2.33113e-05			835.658	0.000102	3181.73	0.000590332	3362.51	0.00202	3586.48	-1.13037e-05	2800.15	-2.94373e-05	2549.4	-1.73261e-05			835.658	-9e-06	3180.35	0.000529072	3369.37	0.00196	3584.17	3.55395e-05
836.944	0.000186	3185.63	0.000341547	3358.5	0.00126	3589.18	1.99116e-05	2810.85	-4.99034e-05	2550.69	-3.92308e-05			836.944	-8.6e-05	3188.11	0.000471595	3363.57	0.00171	3589.15	8.19239e-05	2810.85	-6.64157e-06	2550.69	-2.32327e-05			836.944	0.00015	3185.15	0.000595471	3367.8	0.00203	3589.18	-1.08237e-05	2810.85	-2.92096e-05	2550.69	-1.74131e-05			836.944	4e-05	3184.02	0.0005327	3374.46	0.00197	3587.13	3.83103e-05
838.229	0.000175	3188.49	0.000344054	3363.19	0.00126	3591.49	2.0981e-05	2821.55	-4.94069e-05	2551.97	-3.93032e-05			838.229	-0.000107	3190.65	0.000474239	3368.23	0.00172	3591.47	8.34514e-05	2821.55	-5.75549e-06	2551.97	-2.31542e-05			838.229	0.00016	3188.11	0.000599095	3372.46	0.00204	3591.49	-1.04875e-05	2821.55	-2.89183e-05	2551.97	-1.75001e-05			838.229	6.1e-05	3187.21	0.000535212	3378.96	0.00198	3589.7	4.0269e-05
839.515	0.000138	3190.95	0.000345783	3367.3	0.00127	3593.44	2.17077e-05	2832.24	-4.88404e-05	2553.26	-3.93757e-05			839.515	-0.000108	3192.8	0.000475992	3372.31	0.00173	3593.43	8.44752e-05	2832.24	-4.79889e-06	2553.26	-2.30757e-05			839.515	9.3e-05	3190.65	0.000601577	3376.54	0.00205	3593.44	-1.0261e-05	2832.24	-2.85438e-05	2553.26	-1.75871e-05			839.515	0	3189.94	0.000536892	3382.89	0.00199	3591.9	4.15974e-05
840.801	0.000119	3193.03	0.000346938	3370.86	0.00127	3595.07	2.21832e-05	2842.94	-4.81854e-05	2554.54	-3.94482e-05			840.801	-6.6e-05	3194.59	0.000477109	3375.85	0.00173	3595.06	8.51323e-05	2842.94	-3.75256e-06	2554.54	-2.29972e-05			840.801	-4.3e-05	3192.8	0.000603221	3380.08	0.00205	3595.07	-1.01144e-05	2842.94	-2.80609e-05	2554.54	-1.76741e-05			840.801	-0.000119	3192.25	0.000537968	3386.3	0.002	3593.76	4.24568e-05
842.086	0.000171	3194.76	0.000347684	3373.91	0.00128	3596.41	2.24819e-05	2853.64	-4.74189e-05	2555.83	-3.95206e-05			842.086	-3e-06	3196.05	0.000477789	3378.88	0.00174	3596.4	8.55339e-05	2853.64	-2.59271e-06	2555.83	-2.29187e-05			842.086	-0.000183	3194.59	0.000604269	3383.11	0.00206	3596.41	-1.00238e-05	2853.64	-2.74366e-05	2555.83	-1.77611e-05			842.086	-0.000229	3194.18	0.000538621	3389.23	0.002	3595.31	4.2982e-05
843.372	0.000281	3196.18	0.000348146	3376.49	0.00128	3597.48	2.26615e-05	2864.34	-4.65124e-05	2557.11	-3.95931e-05			843.372	5.4e-05	3197.23	0.00047818	3381.44	0.00174	3597.47	8.57655e-05	2864.34	-1.28997e-06	2557.11	-2.28402e-05			843.372	-0.000268	3196.05	0.000604908	3385.68	0.00206	3597.48	-9.97071e-06	2864.34	-2.66281e-05	2557.11	-1.78481e-05			843.372	-0.000277	3195.75	0.00053899	3391.7	0.002	3596.58	4.328e-05
844.658	0.000375	3197.32	0.00034842	3378.65	0.00128	3598.31	2.27642e-05	2875.03	-4.54302e-05	2558.4	-3.96655e-05			844.658	0.000113	3198.14	0.00047839	3383.58	0.00174	3598.31	8.58901e-05	2875.03	1.9177e-07	2558.4	-2.27616e-05			844.658	-0.000296	3197.23	0.000605276	3387.82	0.00206	3598.31	-9.94138e-06	2875.03	-2.55798e-05	2558.4	-1.79351e-05			844.658	-0.000261	3197.02	0.000539178	3393.77	0.002	3597.6	4.34319e-05
845.943	0.000387	3198.2	0.000348573	3380.41	0.00128	3598.94	2.28199e-05	2885.73	-4.41282e-05	2559.69	-3.9738e-05			845.943	0.000185	3198.83	0.000478493	3385.33	0.00174	3598.93	8.59514e-05	2885.73	1.89681e-06	2559.69	-2.26831e-05			845.943	-0.000296	3198.14	0.000605474	3389.58	0.00206	3598.94	-9.92632e-06	2885.73	-2.42191e-05	2559.69	-1.80221e-05			845.943	-0.000206	3198	0.000539257	3395.46	0.002	3598.39	4.34965e-05
847.229	0.000319	3198.87	0.000348654	3381.82	0.00128	3599.38	2.28485e-05	2896.43	-4.25511e-05	2560.97	-3.98105e-05			847.229	0.000246	3199.32	0.000478538	3386.74	0.00174	3599.38	8.59782e-05	2896.43	3.87952e-06	2560.97	-2.26046e-05			847.229	-0.00028	3198.83	0.000605572	3390.98	0.00206	3599.38	-9.91922e-06	2896.43	-2.24523e-05	2560.97	-1.81091e-05			847.229	-0.000144	3198.74	0.000539278	3396.81	0.00201	3598.99	4.3514e-05
848.514	0.000218	3199.35	0.000348694	3382.92	0.00128	3599.68	2.28623e-05	2907.13	-4.06298e-05	2562.26	-3.98829e-05			848.514	0.00025	3199.65	0.000478555	3387.83	0.00174	3599.68	8.59882e-05	2907.13	6.20677e-06	2562.26	-2.25261e-05			848.514	-0.000241	3199.32	0.000605616	3392.07	0.00206	3599.68	-9.91619e-06	2907.13	-2.01578e-05	2562.26	-1.81962e-05			848.514	-0.000102	3199.27	0.000539273	3397.86	0.00201	3599.41	4.35101e-05
849.8	0.000134	3199.66	0.000348712	3383.75	0.00128	3599.87	2.28686e-05	2917.83	-3.82774e-05	2563.54	-3.99554e-05			849.8	0.000174	3199.85	0.00047856	3388.65	0.00174	3599.87	8.59911e-05	2917.83	8.96112e-06	2563.54	-2.24476e-05			849.8	-0.000188	3199.65	0.000605632	3392.89	0.00206	3599.87	-9.91502e-06	2917.83	-1.71799e-05	2563.54	-1.82832e-05			849.8	-9.6e-05	3199.63	0.00053926	3398.65	0.00201	3599.7	4.34997e-05
851.086	9.2e-05	3199.86	0.00034872	3384.34	0.00128	3599.96	2.28712e-05	2928.52	-3.53846e-05	2564.83	-4.00278e-05			851.086	4.1e-05	3199.96	0.000478561	3389.24	0.00174	3599.96	8.59916e-05	2928.52	1.22451e-05	2564.83	-2.23691e-05			851.086	-0.000148	3199.85	0.000605638	3393.48	0.00206	3599.96	-9.91462e-06	2928.52	-1.33198e-05	2564.83	-1.83702e-05			851.086	-0.000116	3199.84	0.000539249	3399.22	0.00201	3599.87	4.34905e-05
852.371	8.1e-05	3199.96	0.000348723	3384.74	0.00128	3600	2.28721e-05	2939.22	-3.18137e-05	2566.11	-4.01003e-05			852.371	-9.4e-05	3199.99	0.000478561	3389.63	0.00174	3600	8.59917e-05	2939.22	1.61871e-05	2566.11	-2.22906e-05			852.371	-0.000138	3199.96	0.000605639	3393.88	0.00206	3600	-9.91451e-06	2939.22	-8.32704e-06	2566.11	-1.84572e-05			852.371	-0.000144	3199.95	0.000539242	3399.6	0.00201	3599.96	4.34848e-05
853.657	6.1e-05	3199.99	0.000348724	3384.98	0.00128	3600	2.28722e-05	2949.92	-2.73924e-05	2567.4	-4.01727e-05			853.657	-0.000175	3200	0.000478561	3389.87	0.00174	3600	8.59917e-05	2949.92	2.09486e-05	2567.4	-2.2212e-05			853.657	-0.000147	3199.99	0.000605639	3394.12	0.00206	3600	-9.91449e-06	2949.92	-1.89018e-06	2567.4	-1.85442e-05			853.657	-0.000182	3199.99	0.000539239	3399.83	0.00201	3600	4.34826e-05
854.943	1.4e-05	3200	0.000348724	3385.1	0.00128	3600	2.28722e-05	2960.62	-2.1906e-05	2568.68	-4.02452e-05			854.943	-0.000169	3200	0.000478561	3389.99	0.00174	3600	8.59917e-05	2960.62	2.67341e-05	2568.68	-2.21335e-05			854.943	-0.000149	3200	0.000605639	3394.24	0.00206	3600	-9.91449e-06	2960.62	6.37226e-06	2568.68	-1.86312e-05			854.943	-0.000243	3200	0.000539239	3399.95	0.00201	3600	4.34823e-05
856.228	-3.7e-05	3200	0.000348724	3385.15	0.00128	3600.01	2.28725e-05	2971.31	-1.50899e-05	2569.97	-4.03177e-05			856.228	-8.8e-05	3200.03	0.000478561	3390.04	0.00174	3600.01	8.59917e-05	2971.31	3.34289e-05	2569.97	-2.2055e-05			856.228	-0.000132	3200	0.000605639	3394.28	0.00206	3600.01	-9.91445e-06	2971.31	1.69187e-05	2569.97	-1.87182e-05			856.228	-0.000324	3200	0.000539238	3399.99	0.00201	3600	4.34822e-05
857.514	-6.1e-05	3200.03	0.000348725	3385.16	0.00128	3600.05	2.28733e-05	2982.01	-6.6227e-06	2571.26	-4.03901e-05			857.514	1.1e-05	3200.1	0.000478561	3390.05	0.00174	3600.05	8.59916e-05	2982.01	4.14554e-05	2571.26	-2.19765e-05			857.514	-9.7e-05	3200.03	0.000605639	3394.29	0.00206	3600.05	-9.91437e-06	2982.01	3.02886e-05	2571.26	-1.88052e-05			857.514	-0.000384	3200.04	0.000539236	3400	0.00201	3600.02	4.34812e-05
858.8	-7e-05	3200.11	0.000348726	3385.16	0.00128	3600.11	2.28746e-05	2992.71	3.87868e-06	2572.54	-4.04626e-05			858.8	6.5e-05	3200.23	0.000478559	3390.05	0.00174	3600.11	8.59912e-05	2992.71	5.15032e-05	2572.54	-2.1898e-05			858.8	-5.8e-05	3200.11	0.000605639	3394.3	0.00206	3600.11	-9.91426e-06	2992.71	4.71007e-05	2572.54	-1.88922e-05			858.8	-0.000389	3200.12	0.00053923	3400.01	0.00201	3600.05	4.34785e-05
860.085	-0.000106	3200.25	0.000348728	3385.21	0.00128	3600.22	2.28763e-05	3003.41	1.68601e-05	2573.83	-4.0535e-05			860.085	4.5e-05	3200.44	0.000478551	3390.1	0.00174	3600.22	8.599e-05	3003.41	6.40791e-05	2573.83	-2.18195e-05			860.085	-3.3e-05	3200.26	0.000605637	3394.35	0.00206	3600.22	-9.91422e-06	3003.41	6.80454e-05	2573.83	-1.89792e-05			860.085	-0.000344	3200.29	0.000539216	3400.05	0.00201	3600.13	4.3473e-05
861.371	-0.000184	3200.49	0.000348728	3385.34	0.00128	3600.38	2.28779e-05	3014.11	3.28257e-05	2575.11	-4.06075e-05			861.371	-1.6e-05	3200.77	0.000478532	3390.23	0.00174	3600.38	8.59865e-05	3014.11	7.97952e-05	2575.11	-2.17409e-05			861.371	-4.3e-05	3200.51	0.000605628	3394.48	0.00206	3600.38	-9.91448e-06	3014.11	9.38671e-05	2575.11	-1.90662e-05			861.371	-0.00028	3200.56	0.00053919	3400.18	0.00201	3600.25	4.3463e-05
862.656	-0.000255	3200.85	0.00034872	3385.6	0.00128	3600.6	2.2878e-05	3024.8	5.23259e-05	2576.4	-4.068e-05			862.656	-6.5e-05	3201.22	0.000478488	3390.49	0.00174	3600.61	8.59787e-05	3024.8	9.93707e-05	2576.4	-2.16624e-05			862.656	-9.4e-05	3200.89	0.000605605	3394.73	0.00206	3600.6	-9.91551e-06	3024.8	0.000125337	2576.4	-1.91532e-05			862.656	-0.000218	3200.97	0.000539143	3400.43	0.00201	3600.42	4.3446e-05
863.942	-0.00026	3201.36	0.000348695	3386.03	0.00128	3600.9	2.28746e-05	3035.5	7.59356e-05	2577.68	-4.07524e-05			863.942	-6.3e-05	3201.82	0.000478397	3390.91	0.00174	3600.91	8.59627e-05	3035.5	0.000123621	2577.68	-2.15839e-05			863.942	-0.000171	3201.41	0.000605551	3395.15	0.00206	3600.9	-9.91806e-06	3035.5	0.000163215	2577.68	-1.92403e-05			863.942	-0.000169	3201.54	0.000539061	3400.85	0.00201	3600.67	4.34184e-05
865.228	-0.000179	3202.03	0.000348636	3386.66	0.00128	3601.28	2.28641e-05	3046.2	0.000104222	2578.97	-4.08249e-05			865.228	-2.6e-05	3202.59	0.000478228	3391.54	0.00174	3601.29	8.59329e-05	3046.2	0.000153427	2578.97	-2.15054e-05			865.228	-0.000247	3202.11	0.00060544	3395.77	0.00206	3601.28	-9.92331e-06	3046.2	0.000208199	2578.97	-1.93273e-05			865.228	-0.000153	3202.29	0.000538921	3401.47	0.00201	3601.01	4.33743e-05
866.513	-5e-05	3202.88	0.000348516	3387.54	0.00128	3601.76	2.28414e-05	3056.9	0.000137703	2580.26	-4.08973e-05			866.513	3e-06	3203.55	0.000477935	3392.41	0.00174	3601.77	8.5881e-05	3056.9	0.000189689	2580.26	-2.14269e-05			866.513	-0.000289	3203	0.000605232	3396.64	0.00206	3601.76	-9.933e-06	3056.9	0.000260872	2580.26	-1.94143e-05			866.513	-0.000187	3203.26	0.000538691	3402.33	0.00201	3601.43	4.33056e-05
867.799	5.9e-05	3203.96	0.000348297	3388.72	0.00128	3602.34	2.27992e-05	3067.59	0.000176796	2581.54	-4.09698e-05			867.799	-2.1e-05	3204.73	0.000477453	3393.58	0.00174	3602.35	8.57958e-05	3067.59	0.000233251	2581.54	-2.13484e-05			867.799	-0.00027	3204.11	0.000604869	3397.8	0.00206	3602.34	-9.94952e-06	3067.59	0.000321637	2581.54	-1.95013e-05			867.799	-0.000243	3204.48	0.000538323	3403.48	0.002	3601.96	4.32006e-05
869.085	9.8e-05	3205.27	0.000347926	3390.23	0.00128	3603.03	2.27276e-05	3078.29	0.00022176	2582.83	-4.10423e-05			869.085	-0.00012	3206.14	0.000476695	3395.08	0.00174	3603.06	8.56617e-05	3078.29	0.000284808	2582.83	-2.12699e-05			869.085	-0.000176	3205.47	0.000604271	3399.29	0.00206	3603.03	-9.97614e-06	3078.29	0.000390656	2582.83	-1.95883e-05			869.085	-0.000264	3205.96	0.000537755	3404.95	0.002	3602.61	4.30434e-05
870.37	6.7e-05	3206.84	0.000347331	3392.11	0.00128	3603.86	2.26139e-05	3088.99	0.000272644	2584.11	-4.11147e-05			870.37	-0.000272	3207.8	0.000475548	3396.95	0.00174	3603.88	8.5459e-05	3088.99	0.000344801	2584.11	-2.11913e-05			870.37	-4e-05	3207.11	0.000603329	3401.15	0.00206	3603.86	-1.00171e-05	3088.99	0.000467798	2584.11	-1.96753e-05			870.37	-0.000231	3207.74	0.000536899	3406.79	0.002	3603.39	4.28132e-05
871.656	1.1e-05	3208.69	0.000346419	3394.42	0.00128	3604.82	2.24415e-05	3099.69	0.000329237	2585.4	-4.11872e-05			871.656	-0.000414	3209.75	0.000473869	3399.23	0.00174	3604.85	8.51621e-05	3099.69	0.000413307	2585.4	-2.11128e-05			871.656	8.1e-05	3209.03	0.000601901	3403.41	0.00206	3604.82	-1.00777e-05	3099.69	0.0005526	2585.4	-1.97623e-05			871.656	-0.000173	3209.84	0.000535645	3409.04	0.002	3604.31	4.2483e-05
872.941	-2.4e-05	3210.85	0.000345071	3397.18	0.00128	3605.92	2.219e-05	3110.39	0.000391035	2586.68	-4.12596e-05			872.941	-0.000471	3211.99	0.000471481	3401.97	0.00174	3605.97	8.47399e-05	3110.39	0.000489945	2586.68	-2.10343e-05			872.941	0.00015	3211.28	0.00059981	3406.14	0.00206	3605.92	-1.01648e-05	3110.39	0.000644245	2586.68	-1.98493e-05			872.941	-0.000116	3212.28	0.000533852	3411.73	0.002	3605.39	4.20186e-05
874.227	-2.5e-05	3213.35	0.00034314	3400.44	0.00127	3607.19	2.1835e-05	3121.08	0.000457233	2587.97	-4.13321e-05			874.227	-0.000408	3214.55	0.00046817	3405.21	0.00173	3607.24	8.41545e-05	3121.08	0.000573816	2587.97	-2.09558e-05			874.227	0.000171	3213.88	0.000596832	3409.35	0.00205	3607.19	-1.02862e-05	3121.08	0.000741575	2587.97	-1.99363e-05			874.227	-4.3e-05	3215.11	0.000531346	3414.92	0.00199	3606.63	4.13782e-05
875.513	-9e-06	3216.2	0.000340448	3404.25	0.00127	3608.62	2.13472e-05	3131.78	0.00052674	2589.25	-4.14046e-05			875.513	-0.000261	3217.45	0.000463683	3408.99	0.00173	3608.69	8.33613e-05	3131.78	0.000663488	2589.25	-2.08773e-05			875.513	0.000161	3216.84	0.0005927	3413.1	0.00205	3608.62	-1.04516e-05	3131.78	0.000843125	2589.25	-2.00233e-05			875.513	5.2e-05	3218.34	0.000527914	3418.63	0.00199	3608.04	4.05113e-05
876.798	4e-06	3219.43	0.000336785	3408.64	0.00126	3610.24	2.06933e-05	3142.48	0.000598228	2590.54	-4.1477e-05			876.798	-0.00011	3220.72	0.000457731	3413.34	0.00172	3610.31	8.23091e-05	3142.48	0.00075705	2590.54	-2.07988e-05			876.798	0.000121	3220.2	0.000587096	3417.42	0.00204	3610.24	-1.06718e-05	3142.48	0.000947193	2590.54	-2.01103e-05			876.798	0.000125	3221.99	0.000523306	3422.91	0.00198	3609.65	3.93588e-05
878.084	8e-06	3223.07	0.000331911	3413.66	0.00126	3612.04	1.98363e-05	3153.18	0.00067021	2591.83	-4.15495e-05			878.084	-2.6e-05	3224.37	0.000449993	3418.32	0.00171	3612.13	8.09411e-05	3153.18	0.000852222	2591.83	-2.07203e-05			878.084	5.1e-05	3223.98	0.000579654	3422.37	0.00203	3612.04	-1.09589e-05	3153.18	0.00105	2591.83	-2.01973e-05			878.084	0.000126	3226.11	0.000517231	3427.81	0.00196	3611.45	3.78529e-05
879.37	9e-06	3227.13	0.000325561	3419.34	0.00125	3614.04	1.87365e-05	3163.87	0.000741135	2593.11	-4.16219e-05			879.37	-2.6e-05	3228.42	0.000440123	3423.96	0.0017	3614.14	7.91965e-05	3163.87	0.000946538	2593.11	-2.06417e-05			879.37	-2.9e-05	3228.2	0.000569968	3427.97	0.00201	3614.04	-1.13258e-05	3163.87	0.00116	2593.11	-2.02844e-05			879.37	7.1e-05	3230.71	0.000509363	3433.36	0.00194	3613.47	3.59187e-05
880.655	1.3e-05	3231.65	0.000317449	3425.74	0.00123	3616.26	1.73535e-05	3174.57	0.000809506	2594.4	-4.16944e-05			880.655	-6.8e-05	3232.9	0.00042777	3430.3	0.00168	3616.37	7.70132e-05	3174.57	0.00104	2594.4	-2.05632e-05			880.655	-9.2e-05	3232.9	0.000557597	3434.27	0.00199	3616.26	-1.17857e-05	3174.57	0.00126	2594.4	-2.03714e-05			880.655	2.8e-05	3235.81	0.000499342	3439.6	0.00192	3615.71	3.34762e-05
881.941	2.2e-05	3236.63	0.000307284	3432.88	0.00121	3618.69	1.56491e-05	3185.27	0.000873988	2595.68	-4.17669e-05			881.941	-0.000107	3237.82	0.000412598	3437.39	0.00165	3618.83	7.4332e-05	3185.27	0.00112	2595.68	-2.04847e-05			881.941	-0.000132	3238.08	0.000542088	3441.3	0.00196	3618.69	-1.23511e-05	3185.27	0.00135	2595.68	-2.04584e-05			881.941	4.3e-05	3241.46	0.00048679	3446.57	0.00189	3618.19	3.04441e-05
883.226	3.6e-05	3242.12	0.000294793	3440.82	0.00119	3621.36	1.35907e-05	3195.97	0.00093351	2596.97	-4.18393e-05			883.226	-0.000125	3243.22	0.00039432	3445.27	0.00162	3621.51	7.11024e-05	3195.97	0.0012	2596.97	-2.04062e-05			883.226	-0.000163	3243.78	0.000522999	3449.13	0.00192	3621.36	-1.30326e-05	3195.97	0.00144	2596.97	-2.05454e-05			883.226	9.3e-05	3247.67	0.000471326	3454.32	0.00185	3620.91	2.67456e-05
884.512	4.8e-05	3248.13	0.000279742	3449.59	0.00116	3624.27	1.11563e-05	3206.67	0.000987336	2598.25	-4.19118e-05			884.512	-0.000133	3249.11	0.000372736	3453.97	0.00158	3624.44	6.72895e-05	3206.67	0.00127	2598.25	-2.03277e-05			884.512	-0.000181	3250.03	0.000499941	3457.77	0.00188	3624.27	-1.38374e-05	3206.67	0.00153	2598.25	-2.06324e-05			884.512	0.000129	3254.47	0.000452595	3462.88	0.00179	3623.89	2.23159e-05
885.798	4.1e-05	3254.68	0.000261972	3459.24	0.00113	3627.43	8.33955e-06	3217.36	0.00104	2599.54	-4.19842e-05			885.798	-0.000136	3255.5	0.000347779	3463.54	0.00154	3627.63	6.2882e-05	3217.36	0.00133	2599.54	-2.02492e-05			885.798	-0.000158	3256.84	0.000472625	3467.28	0.00182	3627.43	-1.47675e-05	3217.36	0.0016	2599.54	-2.07194e-05			885.798	0.000134	3261.89	0.000430295	3472.3	0.00173	3627.15	1.71112e-05
887.083	2e-06	3261.81	0.00024144	3469.81	0.00108	3630.85	5.15586e-06	3228.06	0.00108	2600.83	-4.20567e-05			887.083	-0.000126	3262.44	0.000319568	3474.03	0.00148	3631.07	5.79011e-05	3228.06	0.00139	2600.83	-2.01706e-05			887.083	-7.4e-05	3264.25	0.000440917	3477.69	0.00175	3630.85	-1.58182e-05	3228.06	0.00167	2600.83	-2.08064e-05			887.083	0.000137	3269.95	0.000404228	3482.61	0.00166	3630.69	1.112e-05
888.369	-4.6e-05	3269.53	0.000218256	3481.34	0.00103	3634.55	1.64703e-06	3238.76	0.00111	2602.11	-4.21291e-05			888.369	-9.7e-05	3269.92	0.000288445	3485.47	0.00141	3634.8	5.24082e-05	3238.76	0.00143	2602.11	-2.00921e-05			888.369	5e-05	3272.27	0.0004049	3489.05	0.00167	3634.55	-1.69758e-05	3238.76	0.00173	2602.11	-2.08934e-05			888.369	0.000163	3278.68	0.000374335	3493.86	0.00157	3634.52	4.37399e-06
889.655	-6.2e-05	3277.86	0.00019272	3493.87	0.000972902	3638.54	-2.11529e-06	3249.46	0.00114	2603.4	-4.22016e-05			889.655	-5.8e-05	3277.98	0.00025501	3497.9	0.00133	3638.81	4.651e-05	3249.46	0.00147	2603.4	-2.00136e-05			889.655	0.00017	3280.94	0.000364933	3501.39	0.00157	3638.54	-1.82171e-05	3249.46	0.00179	2603.4	-2.09804e-05			889.655	0.000193	3288.12	0.000340757	3506.09	0.00146	3638.66	-3.04185e-06
890.94	-2.9e-05	3286.84	0.000165347	3507.45	0.000904217	3642.82	-6.02938e-06	3260.15	0.00117	2604.68	-4.22741e-05			890.94	-2e-05	3286.64	0.000220123	3511.36	0.00124	3643.12	4.0359e-05	3260.15	0.0015	2604.68	-1.99351e-05			890.94	0.000243	3290.27	0.000321695	3514.76	0.00146	3642.82	-1.95091e-05	3260.15	0.00183	2604.68	-2.10674e-05			890.94	0.000192	3298.27	0.00030387	3519.33	0.00134	3643.11	-1.09832e-05
892.226	2.3e-05	3296.48	0.000136866	3522.11	0.000827238	3647.4	-9.96759e-06	3270.85	0.00119	2605.97	-4.23465e-05			892.226	1e-05	3295.91	0.000184872	3525.91	0.00113	3647.74	3.41481e-05	3270.85	0.00153	2605.97	-1.98566e-05			892.226	0.000255	3300.29	0.0002762	3529.2	0.00134	3647.4	-2.08104e-05	3270.85	0.00188	2605.97	-2.11544e-05			892.226	0.000149	3309.18	0.000264315	3533.64	0.00121	3647.9	-1.92463e-05
893.511	5.4e-05	3306.8	0.00010819	3537.9	0.000742962	3652.3	-1.37855e-05	3281.55	0.00121	2607.25	-4.2419e-05			893.511	4.1e-05	3305.83	0.000150499	3541.57	0.00102	3652.67	2.80963e-05	3281.55	0.00156	2607.25	-1.97781e-05			893.511	0.000223	3311.02	0.00022977	3544.76	0.00121	3652.3	-2.20742e-05	3281.55	0.00192	2607.25	-2.12414e-05			893.511	8.4e-05	3320.87	0.000223009	3549.04	0.00107	3653.03	-2.75768e-05
894.797	4.9e-05	3317.84	8.03522e-05	3554.85	0.000653022	3657.52	-1.73363e-05	3292.25	0.00123	2608.54	-4.24914e-05			894.797	6.6e-05	3316.4	0.000118276	3558.39	0.000901293	3657.93	2.24282e-05	3292.25	0.00159	2608.54	-1.96996e-05			894.797	0.000173	3322.5	0.000183958	3561.46	0.00106	3657.52	-2.32528e-05	3292.25	0.00195	2608.54	-2.13285e-05			894.797	3.1e-05	3333.37	0.000181108	3565.59	0.000923684	3658.51	-3.56887e-05
896.083	1.8e-05	3329.62	5.44018e-05	3573.02	0.000559683	3663.09	-2.04878e-05	3302.95	0.00125	2609.82	-4.25639e-05			896.083	7.1e-05	3327.66	8.93618e-05	3576.41	0.00077688	3663.54	1.73475e-05	3302.95	0.00162	2609.82	-1.9621e-05			896.083	0.000125	3334.74	0.000140413	3579.36	0.000914543	3663.09	-2.43033e-05	3302.95	0.00199	2609.82	-2.14155e-05			896.083	1.5e-05	3346.69	0.000139936	3583.32	0.000771833	3664.35	-4.32933e-05
897.368	-1.6e-05	3342.16	3.12795e-05	3592.44	0.000465751	3669	-2.31405e-05	3313.64	0.00126	2611.11	-4.26364e-05			897.368	4.3e-05	3339.62	6.46449e-05	3595.68	0.000651897	3669.49	1.30097e-05	3313.64	0.00165	2611.11	-1.95425e-05			897.368	7.9e-05	3347.77	0.000100702	3598.49	0.00076454	3669	-2.51936e-05	3313.64	0.00202	2611.11	-2.15025e-05			897.368	3.5e-05	3360.88	0.000100872	3602.27	0.000621972	3670.58	-5.01339e-05
898.654	-2.3e-05	3355.47	1.16919e-05	3613.16	0.000374379	3675.27	-2.52409e-05	3324.34	0.00128	2612.4	-4.27088e-05			898.654	0	3352.31	4.46239e-05	3616.23	0.000530556	3675.8	9.50105e-06	3324.34	0.00167	2612.4	-1.9464e-05			898.654	3.3e-05	3361.62	6.61108e-05	3618.89	0.000618526	3675.27	-2.59061e-05	3324.34	0.00204	2612.4	-2.15895e-05			898.654	6.8e-05	3375.95	6.5203e-05	3622.48	0.00047945	3677.19	-5.60207e-05
899.94	1.5e-05	3369.6	-3.98628e-06	3635.21	0.000288775	3681.9	-2.67881e-05	3335.04	0.00129	2613.68	-4.27813e-05			899.94	-2.4e-05	3365.74	2.93467e-05	3638.1	0.000417112	3682.49	6.82817e-06	3335.04	0.0017	2613.68	-1.93855e-05			899.94	-3e-06	3376.3	3.74766e-05	3640.62	0.0004816	3681.9	-2.64408e-05	3335.04	0.00207	2613.68	-2.16765e-05			899.94	8.1e-05	3391.94	3.39676e-05	3644	0.000349335	3684.2	-6.08573e-05
901.225	8.2e-05	3384.56	-1.57553e-05	3658.63	0.00021185	3688.92	-2.78294e-05	3345.74	0.0013	2614.97	-4.28537e-05			901.225	-1e-05	3379.93	1.84351e-05	3661.34	0.00031539	3689.56	4.92273e-06	3345.74	0.00172	2614.97	-1.9307e-05			901.225	-1.5e-05	3391.85	1.50753e-05	3663.69	0.000358388	3688.92	-2.6813e-05	3345.74	0.00209	2614.97	-2.17635e-05			901.225	5.9e-05	3408.87	7.82442e-06	3666.86	0.000235784	3691.63	-6.4651e-05
902.511	0.000133	3400.37	-2.39613e-05	3683.48	0.000145848	3696.33	-2.8448e-05	3356.44	0.0013	2616.25	-4.29262e-05			902.511	1.9e-05	3394.92	1.11912e-05	3685.99	0.000228298	3697.02	3.66051e-06	3356.44	0.00173	2616.25	-1.92285e-05			902.511	0	3408.29	-1.38524e-06	3688.17	0.000252468	3696.33	-2.70498e-05	3356.44	0.0021	2616.25	-2.18505e-05			902.511	1.9e-05	3426.76	-1.30288e-05	3691.1	0.000141478	3699.48	-6.75044e-05
903.797	0.000134	3417.06	-2.92028e-05	3709.79	9.20634e-05	3704.13	-2.87436e-05	3367.13	0.0013	2617.54	-4.29987e-05			903.797	3e-05	3410.72	6.75527e-06	3712.09	0.000157449	3704.88	2.88949e-06	3367.13	0.00175	2617.54	-1.91499e-05			903.797	3.5e-05	3425.63	-1.26677e-05	3714.09	0.000165901	3704.13	-2.71837e-05	3367.13	0.00211	2617.54	-2.19375e-05			903.797	-8e-06	3445.65	-2.88563e-05	3716.77	6.7278e-05	3707.76	-6.95874e-05
905.082	9.5e-05	3434.65	-3.21957e-05	3737.6	5.06833e-05	3712.35	-2.8814e-05	3377.83	0.0013	2618.82	-4.30711e-05			905.082	1.8e-05	3427.35	4.27026e-06	3739.68	0.000102981	3713.15	2.45878e-06	3377.83	0.00175	2618.82	-1.90714e-05			905.082	6.9e-05	3443.92	-1.98247e-05	3741.48	9.95208e-05	3712.35	-2.72464e-05	3377.83	0.00211	2618.82	-2.20245e-05			905.082	-6e-06	3465.56	-4.03034e-05	3743.91	1.26437e-05	3716.5	-7.11002e-05
906.368	4.7e-05	3453.16	-3.36396e-05	3766.96	2.2621e-05	3720.99	-2.87411e-05	3388.53	0.0013	2620.11	-4.31436e-05			906.368	1.5e-05	3444.83	3.00808e-06	3768.8	6.59856e-05	3721.85	2.24071e-06	3388.53	0.00175	2620.11	-1.89929e-05			906.368	7.8e-05	3463.17	-2.39873e-05	3770.4	5.22423e-05	3720.99	-2.72645e-05	3388.53	0.00211	2620.11	-2.21115e-05			906.368	2.2e-05	3486.51	-4.82521e-05	3772.56	-2.38166e-05	3725.69	-7.22358e-05
907.653	2.5e-05	3472.63	-3.41175e-05	3797.9	4.93012e-06	3725.47	-2.86702e-05	3399.23	0.00129	2621.4	-4.3216e-05			907.653	4.3e-05	3453.9	2.66011e-06	3799.5	4.40648e-05	3726.37	2.18076e-06	3399.23	0.00175	2621.4	-1.89144e-05			907.653	5.2e-05	3483.4	-2.6179e-05	3800.88	2.06631e-05	3725.47	-2.72632e-05	3399.23	0.0021	2621.4	-2.21985e-05			907.653	5.7e-05	3508.54	-5.36527e-05	3802.75	-4.69748e-05	3735.35	-7.31536e-05
908.939	4.3e-05	3493.07	-3.4051e-05	3830.47	-4.92383e-06	3770.94	-2.5564e-05	3409.92	0.00127	2622.68	-4.32885e-05			908.939	8e-05	3544.63	2.08362e-06	3831.81	3.23336e-05	3771.69	4.85901e-06	3409.92	0.00173	2622.68	-1.88359e-05			908.939	1e-05	3504.65	-2.7202e-05	3832.97	1.39118e-06	3770.94	-2.52803e-05	3409.92	0.00208	2622.68	-2.22855e-05			908.939	7.7e-05	3531.67	-5.73745e-05	3834.53	-6.04984e-05	3745.5	-7.34168e-05
910.225	8.3e-05	3503.66	-3.39018e-05	3864.71	-9.12957e-06	3816.42	-2.10975e-05	3420.62	0.00125	2623.97	-4.3361e-05			910.225	8.8e-05	3635.36	2.0816e-06	3865.77	2.78961e-05	3817.01	1.16529e-05	3420.62	0.00171	2623.97	-1.87574e-05			910.225	-8e-06	3515.66	-2.7456e-05	3866.7	-9.05733e-06	3816.42	-2.3066e-05	3420.62	0.00205	2623.97	-2.23725e-05			910.225	7e-05	3543.66	-5.88306e-05	3867.94	-6.76984e-05	3750.76	-7.34436e-05
911.51	0.0001	3627.32	-3.10829e-05	3900.66	-9.60745e-06	3861.89	-1.66308e-05	3431.32	0.00122	2625.25	-4.34334e-05			911.51	5.2e-05	3726.1	2.0816e-06	3901.44	2.82434e-05	3862.34	1.84471e-05	3431.32	0.00168	2625.25	-1.86789e-05			911.51	4e-06	3636.32	-2.75442e-05	3902.12	-1.37434e-05	3861.89	-2.08517e-05	3431.32	0.00201	2625.25	-2.24596e-05			911.51	4e-05	3657.32	-6.78959e-05	3903.02	-7.11616e-05	3812.65	-7.34804e-05
912.796	6.8e-05	3750.98	-2.7525e-05	3938.37	-7.82702e-06	3907.36	-1.21641e-05	3442.02	0.00119	2626.54	-4.35059e-05			912.796	-1.2e-05	3816.83	1.16261e-05	3938.84	3.14784e-05	3907.66	2.52413e-05	3442.02	0.00164	2626.54	-1.86003e-05			912.796	1.8e-05	3756.98	-2.59603e-05	3939.26	-1.5013e-05	3907.36	-1.86373e-05	3442.02	0.00197	2626.54	-2.25466e-05			912.796	7e-06	3770.98	-7.34804e-05	3939.82	-7.26519e-05	3874.53	-7.34804e-05
914.082	5e-06	3874.64	-1.53779e-05	3977.87	-4.77469e-06	3952.83	-7.69746e-06	3452.72	0.00115	2627.82	-4.35783e-05			914.082	-7.7e-05	3907.57	2.5228e-05	3978.03	3.6344e-05	3952.98	3.20356e-05	3452.72	0.00159	2627.82	-1.85218e-05			914.082	-1e-06	3877.64	-2.00844e-05	3978.17	-1.6112e-05	3952.83	-1.6423e-05	3452.72	0.00191	2627.82	-2.26336e-05			914.082	-2e-06	3884.64	-7.34804e-05	3978.36	-7.32197e-05	3936.42	-7.34804e-05
915.367	-4.3e-05	3998.3	-3.23079e-06	3998.3	-2.96541e-06	3998.3	-3.23079e-06	3463.41	0.00111	2629.11	-4.36508e-05			915.367	-0.000113	3998.3	3.88298e-05	3998.3	3.91443e-05	3998.3	3.88298e-05	3463.41	0.00154	2629.11	-1.84433e-05			915.367	-5.2e-05	3998.3	-1.97403e-05	3998.3	-1.93139e-05	3998.3	-1.97403e-05	3463.41	0.00185	2629.11	-2.27206e-05			915.367	2.1e-05	3998.3	-7.34804e-05	3998.3	-7.33415e-05	3998.3	-7.34804e-05
916.653	-4.9e-05							3474.11	0.00107	2630.39	-4.37233e-05			916.653	-0.000106							3474.11	0.00148	2630.39	-1.83648e-05			916.653	-9.6e-05							3474.11	0.00178	2630.39	-2.28076e-05			916.653	5.9e-05
917.938	-2.5e-05							3484.81	0.00102	2631.68	-4.37957e-05			917.938	-6.6e-05							3484.81	0.00141	2631.68	-1.82863e-05			917.938	-0.000104							3484.81	0.0017	2631.68	-2.28946e-05			917.938	7.6e-05
919.224	-2e-06							3495.51	0.00096553	2632.97	-4.38682e-05			919.224	-2.2e-05							3495.51	0.00135	2632.97	-1.82078e-05			919.224	-8.3e-05							3495.51	0.00162	2632.97	-2.29816e-05			919.224	5.2e-05
920.51	-3e-06							3506.2	0.000911982	2634.25	-4.39406e-05			920.51	8e-06							3506.2	0.00127	2634.25	-1.81293e-05			920.51	-5.8e-05							3506.2	0.00154	2634.25	-2.30686e-05			920.51	-6e-06
921.795	-2.2e-05							3516.9	0.000857632	2635.54	-4.40131e-05			921.795	2.9e-05							3516.9	0.0012	2635.54	-1.80507e-05			921.795	-4.1e-05							3516.9	0.00145	2635.54	-2.31556e-05			921.795	-8e-05
923.081	-2.8e-05							3527.6	0.000803677	2636.82	-4.40856e-05			923.081	5e-05							3527.6	0.00113	2636.82	-1.79722e-05			923.081	-2.7e-05							3527.6	0.00136	2636.82	-2.32426e-05			923.081	-0.000151
924.367	8e-06							3538.3	0.000751344	2638.11	-4.4158e-05			924.367	6.8e-05							3538.3	0.00106	2638.11	-1.78937e-05			924.367	-2.3e-05							3538.3	0.00127	2638.11	-2.33296e-05			924.367	-0.000196
925.652	8.5e-05							3549	0.000701604	2639.39	-4.42305e-05			925.652	7.6e-05							3549	0.000996056	2639.39	-1.78152e-05			925.652	-3.5e-05							3549	0.00118	2639.39	-2.34166e-05			925.652	-0.000191
926.938	0.000172							3559.69	0.000654786	2640.68	-4.43029e-05			926.938	8.2e-05							3559.69	0.000934388	2640.68	-1.77367e-05			926.938	-5.4e-05							3559.69	0.00109	2640.68	-2.35037e-05			926.938	-0.000136
928.223	0.000227							3570.39	0.000610278	2641.97	-4.43754e-05			928.223	9.7e-05							3570.39	0.000875741	2641.97	-1.76582e-05			928.223	-5.7e-05							3570.39	0.001	2641.97	-2.35907e-05			928.223	-6.2e-05
929.509	0.000227							3581.09	0.000566582	2643.25	-4.44478e-05			929.509	0.000118							3581.09	0.000817834	2643.25	-1.75796e-05			929.509	-3.8e-05							3581.09	0.000915734	2643.25	-2.36777e-05			929.509	-1.5e-05
930.795	0.000177							3591.79	0.000521838	2644.54	-4.45203e-05			930.795	0.000124							3591.79	0.000757901	2644.54	-1.75011e-05			930.795	-1.4e-05							3591.79	0.000833025	2644.54	-2.37647e-05			930.795	-1.9e-05
932.08	0.000105							3602.48	0.00047467	2645.82	-4.45928e-05			932.08	0.0001							3602.48	0.000693917	2645.82	-1.74226e-05			932.08	-8e-06							3602.48	0.000752413	2645.82	-2.38517e-05			932.08	-6.2e-05
933.366	4.5e-05							3613.18	0.000424919	2647.11	-4.46652e-05			933.366	5.6e-05							3613.18	0.000625646	2647.11	-1.73441e-05			933.366	-3e-05							3613.18	0.000674235	2647.11	-2.39387e-05			933.366	-0.000112
934.652	1.5e-05							3623.88	0.000373829	2648.39	-4.47377e-05			934.652	1.3e-05							3623.88	0.000554907	2648.39	-1.72656e-05			934.652	-6.3e-05							3623.88	0.000599195	2648.39	-2.40257e-05			934.652	-0.000153
935.937	8e-06							3634.58	0.000323571	2649.68	-4.48101e-05			935.937	-1.9e-05							3634.58	0.000484892	2649.68	-1.71871e-05			935.937	-8.5e-05							3634.58	0.000528212	2649.68	-2.41127e-05			935.937	-0.00018
937.223	1e-05							3645.28	0.000276397	2650.96	-4.48826e-05			937.223	-4.4e-05							3645.28	0.000418953	2650.96	-1.71086e-05			937.223	-8e-05							3645.28	0.000462154	2650.96	-2.41997e-05			937.223	-0.000195
938.508	1.5e-05							3655.97	0.000233908	2652.25	-4.49551e-05			938.508	-6.5e-05							3655.97	0.000359522	2652.25	-1.703e-05			938.508	-5e-05							3655.97	0.000401601	2652.25	-2.42867e-05			938.508	-0.000193
939.794	2.1e-05							3666.67	0.000196745	2653.54	-4.50275e-05			939.794	-7.7e-05							3666.67	0.000307639	2653.54	-1.69515e-05			939.794	-1.3e-05							3666.67	0.000346753	2653.54	-2.43737e-05			939.794	-0.000173
941.08	1.6e-05							3677.37	0.00016473	2654.82	-4.51e-05			941.08	-7.7e-05							3677.37	0.000263119	2654.82	-1.6873e-05			941.08	3e-06							3677.37	0.000297487	2654.82	-2.44607e-05			941.08	-0.000146
942.365	-9e-06							3688.07	0.000137232	2656.11	-4.51724e-05			942.365	-6.5e-05							3688.07	0.000225071	2656.11	-1.67945e-05			942.365	-5e-06							3688.07	0.000253482	2656.11	-2.45478e-05			942.365	-0.000119
943.651	-4.4e-05							3698.76	0.000113514	2657.39	-4.52449e-05			943.651	-4e-05							3698.76	0.000192416	2657.39	-1.6716e-05			943.651	-2.7e-05							3698.76	0.00021434	2657.39	-2.46348e-05			943.651	-9.7e-05
944.937	-6.4e-05							3709.46	9.29415e-05	2658.68	-4.53174e-05			944.937	-3e-06							3709.46	0.000164203	2658.68	-1.66375e-05			944.937	-3.7e-05							3709.46	0.000179665	2658.68	-2.47218e-05			944.937	-8.1e-05
946.222	-5.8e-05							3720.16	7.50349e-05	2659.96	-4.53898e-05			946.222	3.4e-05							3720.16	0.000139711	2659.96	-1.6559e-05			946.222	-3.1e-05							3720.16	0.000149086	2659.96	-2.48088e-05			946.222	-6.8e-05
947.508	-3.4e-05							3730.86	5.94486e-05	2661.25	-4.54623e-05			947.508	4.9e-05							3730.86	0.000118422	2661.25	-1.64804e-05			947.508	-2.7e-05							3730.86	0.000122293	2661.25	-2.48958e-05			947.508	-5.1e-05
948.793	-8e-06							3741.56	4.59216e-05	2662.54	-4.55347e-05			948.793	3.1e-05							3741.56	9.99527e-05	2662.54	-1.64019e-05			948.793	-4.9e-05							3741.56	9.93802e-05	2662.54	-2.49828e-05			948.793	-2.9e-05
950.079	5e-06							3752.25	3.49264e-05	2663.82	-4.56072e-05			950.079	-1e-06							3752.25	8.39957e-05	2663.82	-1.63234e-05			950.079	-9.6e-05							3752.25	7.9578e-05	2663.82	-2.50698e-05			950.079	-1.8e-05
951.365	-1e-06							3762.95	2.56901e-05	2665.11	-4.56797e-05			951.365	-2.5e-05							3762.95	7.17486e-05	2665.11	-1.62449e-05			951.365	-0.000144							3762.95	6.25806e-05	2665.11	-2.51568e-05			951.365	-3.2e-05
952.65	-3.4e-05							3773.65	1.79281e-05	2666.39	-4.57521e-05			952.65	-3.3e-05							3773.65	6.16338e-05	2666.39	-1.61664e-05			952.65	-0.00016							3773.65	4.80935e-05	2666.39	-2.52438e-05			952.65	-7.1e-05
953.936	-8.1e-05							3784.35	1.14732e-05	2667.68	-4.58246e-05			953.936	-3.4e-05							3784.35	5.32842e-05	2667.68	-1.60879e-05			953.936	-0.000129							3784.35	3.58355e-05	2667.68	-2.53308e-05			953.936	-0.000109
955.222	-0.000108							3795.04	6.16906e-06	2668.96	-4.5897e-05			955.222	-4e-05							3795.04	4.64849e-05	2668.96	-1.60093e-05			955.222	-5.9e-05							3795.04	2.55417e-05	2668.96	-2.54178e-05			955.222	-0.000118
956.507	-8.3e-05							3805.74	1.87082e-06	2670.25	-4.59695e-05			956.507	-4.8e-05							3805.74	4.10371e-05	2670.25	-1.59308e-05			956.507	1.9e-05							3805.74	1.69656e-05	2670.25	-2.55048e-05			956.507	-9.3e-05
957.793	-1.8e-05							3816.44	-1.55456e-06	2671.54	-4.6042e-05			957.793	-5.6e-05							3816.44	3.67588e-05	2671.54	-1.58523e-05			957.793	7.5e-05							3816.44	9.88014e-06	2671.54	-2.55919e-05			957.793	-6.1e-05
959.079	3.4e-05							3827.14	-4.22782e-06	2672.82	-4.61144e-05			959.079	-6.7e-05							3827.14	3.34854e-05	2672.82	-1.57738e-05			959.079	9.4e-05							3827.14	4.07915e-06	2672.82	-2.56789e-05			959.079	-5.1e-05
960.364	3.2e-05							3837.84	-6.25747e-06	2674.11	-4.61869e-05			960.364	-8.4e-05							3837.84	3.1069e-05	2674.11	-1.56953e-05			960.364	8.2e-05							3837.84	-6.23097e-07	2674.11	-2.57659e-05			960.364	-5.6e-05
961.65	-1.6e-05							3848.53	-7.74014e-06	2675.39	-4.62593e-05			961.65	-0.00011							3848.53	2.93787e-05	2675.39	-1.56168e-05			961.65	6.3e-05							3848.53	-4.39207e-06	2675.39	-2.58529e-05			961.65	-5.4e-05
962.935	-7e-05							3859.23	-8.76105e-06	2676.68	-4.63318e-05			962.935	-0.000142							3859.23	2.82991e-05	2676.68	-1.55383e-05			962.935	5.7e-05							3859.23	-7.3738e-06	2676.68	-2.59399e-05			962.935	-4.5e-05
964.221	-0.000102							3869.93	-9.39475e-06	2677.96	-4.64043e-05			964.221	-0.000176							3869.93	2.77298e-05	2677.96	-1.54597e-05			964.221	7e-05							3869.93	-9.69602e-06	2677.96	-2.60269e-05			964.221	-5.1e-05
965.507	-0.000115							3880.63	-9.70584e-06	2679.25	-4.64767e-05			965.507	-0.000197							3880.63	2.7584e-05	2679.25	-1.53812e-05			965.507	9.2e-05							3880.63	-1.14694e-05	2679.25	-2.61139e-05			965.507	-8.5e-05
966.792	-0.000123							3891.33	-9.7499e-06	2680.53	-4.65492e-05			966.792	-0.000196							3891.33	2.77873e-05	2680.53	-1.53027e-05			966.792	0.000101							3891.33	-1.27893e-05	2680.53	-2.62009e-05			966.792	-0.000131
968.078	-0.000133							3902.02	-9.57435e-06	2681.82	-4.66216e-05			968.078	-0.000177							3902.02	2.82765e-05	2681.82	-1.52242e-05			968.078	8.8e-05							3902.02	-1.37366e-05	2681.82	-2.62879e-05			968.078	-0.000166
969.364	-0.000145							3912.72	-9.21931e-06	2683.11	-4.66941e-05			969.364	-0.00015							3912.72	2.89984e-05	2683.11	-1.51457e-05			969.364	5.7e-05							3912.72	-1.43801e-05	2683.11	-2.63749e-05			969.364	-0.000178
970.649	-0.000148							3923.42	-8.7185e-06	2684.39	-4.67665e-05			970.649	-0.000122							3923.42	2.99084e-05	2684.39	-1.50672e-05			970.649	2.3e-05							3923.42	-1.47773e-05	2684.39	-2.64619e-05			970.649	-0.000167
971.935	-0.00013							3934.12	-8.10004e-06	2685.68	-4.6839e-05			971.935	-9.8e-05							3934.12	3.09694e-05	2685.68	-1.49886e-05			971.935	1e-06							3934.12	-1.49761e-05	2685.68	-2.65489e-05			971.935	-0.000148
973.22	-9.2e-05							3944.81	-7.38721e-06	2686.96	-4.69115e-05			973.22	-8.7e-05							3944.81	3.21511e-05	2686.96	-1.49101e-05			973.22	-4e-06							3944.81	-1.50162e-05	2686.96	-2.6636e-05			973.22	-0.000142
974.506	-5.1e-05							3955.51	-6.59915e-06	2688.25	-4.69839e-05			974.506	-8.6e-05							3955.51	3.34285e-05	2688.25	-1.48316e-05			974.506	6e-06							3955.51	-1.49301e-05	2688.25	-2.6723e-05			974.506	-0.000154
975.792	-2.6e-05							3966.21	-5.75146e-06	2689.53	-4.70564e-05			975.792	-7.6e-05							3966.21	3.47812e-05	2689.53	-1.47531e-05			975.792	2.8e-05							3966.21	-1.47443e-05	2689.53	-2.681e-05			975.792	-0.00016
977.077	-1.2e-05							3976.91	-4.85682e-06	2690.82	-4.71288e-05			977.077	-4.1e-05							3976.91	3.61931e-05	2690.82	-1.46746e-05			977.077	5.5e-05							3976.91	-1.5905e-05	2690.82	-2.6897e-05			977.077	-0.000132
978.363	4e-06							3987.61	-3.92542e-06	2692.11	-4.72013e-05			978.363	5e-06							3987.61	3.76509e-05	2692.11	-1.45961e-05			978.363	7.8e-05							3987.61	-1.76331e-05	2692.11	-2.6984e-05			978.363	-7.9e-05
979.649	2.2e-05							3998.3	-2.96541e-06	2693.39	-4.72738e-05			979.649	2.7e-05							3998.3	3.91443e-05	2693.39	-1.45176e-05			979.649	8.8e-05							3998.3	-1.93139e-05	2693.39	-2.7071e-05			979.649	-3.7e-05
980.934	2e-05									2694.68	-4.73462e-05			980.934	7e-06									2694.68	-1.4439e-05			980.934	8.3e-05									2694.68	-2.7158e-05			980.934	-3.4e-05
982.22	-9e-06									2695.96	-4.74187e-05			982.22	-4.5e-05									2695.96	-1.43605e-05			982.22	7e-05									2695.96	-2.7245e-05			982.22	-6.4e-05
983.505	-4.5e-05									2697.25	-4.74911e-05			983.505	-0.000101									2697.25	-1.4282e-05			983.505	6.5e-05									2697.25	-2.7332e-05			983.505	-0.000105
984.791	-6.3e-05									2698.53	-4.75636e-05			984.791	-0.000145									2698.53	-1.42035e-05			984.791	7.2e-05									2698.53	-2.7419e-05			984.791	-0.000132
986.077	-6.2e-05									2699.82	-4.76361e-05			986.077	-0.00017									2699.82	-1.4125e-05			986.077	8e-05									2699.82	-2.7506e-05			986.077	-0.000129
987.362	-5.7e-05									2701.1	-4.77085e-05			987.362	-0.000179									2701.1	-1.40465e-05			987.362	7.2e-05									2701.1	-2.7593e-05			987.362	-9.9e-05
988.648	-5.2e-05									2702.39	-4.7781e-05			988.648	-0.000175									2702.39	-1.3968e-05			988.648	4.7e-05									2702.39	-2.76801e-05			988.648	-5.9e-05
989.934	-4.3e-05									2703.68	-4.78534e-05			989.934	-0.000168									2703.68	-1.38894e-05			989.934	2.4e-05									2703.68	-2.77671e-05			989.934	-2.7e-05
991.219	-2.2e-05									2704.96	-4.79259e-05			991.219	-0.000165									2704.96	-1.38109e-05			991.219	2.5e-05									2704.96	-2.78541e-05			991.219	-8e-06
992.505	1e-05									2706.25	-4.79984e-05			992.505	-0.000162									2706.25	-1.37324e-05			992.505	5.3e-05									2706.25	-2.79411e-05			992.505	0
993.79	4.3e-05									2707.53	-4.80708e-05			993.79	-0.00015									2707.53	-1.36539e-05			993.79	8.6e-05									2707.53	-2.80281e-05			993.79	2e-06
995.076	6e-05									2708.82	-4.81433e-05			995.076	-0.000124									2708.82	-1.35754e-05			995.076	0.000104									2708.82	-2.81151e-05			995.076	4e-06
996.362	5.2e-05									2710.1	-4.82157e-05			996.362	-9.5e-05									2710.1	-1.34969e-05			996.362	9.7e-05									2710.1	-2.82021e-05			996.362	6e-06
997.647	2.6e-05									2711.39	-4.82882e-05			997.647	-7.9e-05									2711.39	-1.34183e-05			997.647	7.7e-05									2711.39	-2.82891e-05			997.647	9e-06
998.933	2e-06									2712.68	-4.83607e-05			998.933	-7.5e-05									2712.68	-1.33398e-05			998.933	7.4e-05									2712.68	-2.83761e-05			998.933	2.2e-05
1000.22	-5e-06									2713.96	-4.84331e-05			1000.22	-7e-05									2713.96	-1.32613e-05			1000.22	0.00011									2713.96	-2.84631e-05			1000.22	4.7e-05
1001.5	-2e-06									2715.25	-4.85056e-05			1001.5	-5.7e-05									2715.25	-1.31828e-05			1001.5	0.000178									2715.25	-2.85501e-05			1001.5	6.3e-05
1002.79	-2e-06									2716.53	-4.8578e-05			1002.79	-4.4e-05									2716.53	-1.31043e-05			1002.79	0.000239									2716.53	-2.86371e-05			1002.79	4.3e-05
1004.08	-1.5e-05									2717.82	-4.86505e-05			1004.08	-4.8e-05									2717.82	-1.30258e-05			1004.08	0.000253									2717.82	-2.87242e-05			1004.08	-2.3e-05
1005.36	-4.6e-05									2719.1	-4.87229e-05			1005.36	-7.4e-05									2719.1	-1.29473e-05			1005.36	0.000207									2719.1	-2.88112e-05			1005.36	-0.000111
1006.65	-8.5e-05									2720.39	-4.87954e-05			1006.65	-0.000109									2720.39	-1.28687e-05			1006.65	0.000122									2720.39	-2.88982e-05			1006.65	-0.000178
1007.93	-0.000108									2721.67	-4.88679e-05			1007.93	-0.000128									2721.67	-1.27902e-05			1007.93	3.1e-05									2721.67	-2.89852e-05			1007.93	-0.000195
1009.22	-9.6e-05									2722.96	-4.89403e-05			1009.22	-0.000112									2722.96	-1.27117e-05			1009.22	-2.9e-05									2722.96	-2.90722e-05			1009.22	-0.000168
1010.5	-6.2e-05									2724.25	-4.90128e-05			1010.5	-6.7e-05									2724.25	-1.26332e-05			1010.5	-3.5e-05									2724.25	-2.91592e-05			1010.5	-0.00013
1011.79	-3.7e-05									2725.53	-4.90852e-05			1011.79	-2e-05									2725.53	-1.25547e-05			1011.79	1.3e-05									2725.53	-2.92462e-05			1011.79	-0.000113
1013.07	-4.9e-05									2726.82	-4.91577e-05			1013.07	8e-06									2726.82	-1.24762e-05			1013.07	8.5e-05									2726.82	-2.93332e-05			1013.07	-0.000121
1014.36	-9.6e-05									2728.1	-4.92302e-05			1014.36	2.6e-05									2728.1	-1.23977e-05			1014.36	0.000135									2728.1	-2.94202e-05			1014.36	-0.000135
1015.65	-0.000149									2729.39	-4.93026e-05			1015.65	4.5e-05									2729.39	-1.23191e-05			1015.65	0.00014									2729.39	-2.95072e-05			1015.65	-0.000133
1016.93	-0.000177									2730.67	-4.93751e-05			1016.93	6.9e-05									2730.67	-1.22406e-05			1016.93	0.000111									2730.67	-2.95942e-05			1016.93	-0.000109
1018.22	-0.000168									2731.96	-4.94475e-05			1018.22	8.7e-05									2731.96	-1.21621e-05			1018.22	7.3e-05									2731.96	-2.96812e-05			1018.22	-7.3e-05
1019.5	-0.000138									2733.25	-4.952e-05			1019.5	8.7e-05									2733.25	-1.20836e-05			1019.5	5.2e-05									2733.25	-2.97683e-05			1019.5	-3.4e-05
1020.79	-0.000115									2734.53	-4.95925e-05			1020.79	5.8e-05									2734.53	-1.20051e-05			1020.79	6.2e-05									2734.53	-2.98553e-05			1020.79	-6e-06
1022.07	-0.000111									2735.82	-4.96649e-05			1022.07	-1e-06									2735.82	-1.19266e-05			1022.07	0.000101									2735.82	-2.99423e-05			1022.07	-5e-06
1023.36	-0.000116									2737.1	-4.97374e-05			1023.36	-7.9e-05									2737.1	-1.1848e-05			1023.36	0.000147									2737.1	-3.00293e-05			1023.36	-3.5e-05
1024.65	-0.000115									2738.39	-4.98098e-05			1024.65	-0.000148									2738.39	-1.17695e-05			1024.65	0.000174									2738.39	-3.01163e-05			1024.65	-8.6e-05
1025.93	-0.000103									2739.67	-4.98823e-05			1025.93	-0.000188									2739.67	-1.1691e-05			1025.93	0.000173									2739.67	-3.01823e-05			1025.93	-0.000129
1027.22	-8.5e-05									2740.96	-4.99548e-05			1027.22	-0.000202									2740.96	-1.16125e-05			1027.22	0.000151									2740.96	-3.01785e-05			1027.22	-0.000147
1028.5	-6.6e-05									2742.24	-5.00272e-05			1028.5	-0.000206									2742.24	-1.1534e-05			1028.5	0.000126									2742.24	-3.01747e-05			1028.5	-0.000143
1029.79	-4.4e-05									2743.53	-5.00997e-05			1029.79	-0.000208									2743.53	-1.14555e-05			1029.79	0.000114									2743.53	-3.0171e-05			1029.79	-0.000126
1031.07	-2e-05									2744.82	-5.01721e-05			1031.07	-0.000206									2744.82	-1.1377e-05			1031.07	0.000119									2744.82	-3.01672e-05			1031.07	-0.0001
1032.36	0									2746.1	-5.02446e-05			1032.36	-0.000195									2746.1	-1.12984e-05			1032.36	0.00014									2746.1	-3.01634e-05			1032.36	-6.8e-05
1033.64	2e-05									2747.39	-5.03171e-05			1033.64	-0.00018									2747.39	-1.12199e-05			1033.64	0.000171									2747.39	-3.01596e-05			1033.64	-4.8e-05
1034.93	4.7e-05									2748.67	-5.03895e-05			1034.93	-0.000168									2748.67	-1.11414e-05			1034.93	0.000209									2748.67	-3.01558e-05			1034.93	-5.9e-05
1036.22	7.7e-05									2749.96	-5.0462e-05			1036.22	-0.000165									2749.96	-1.10629e-05			1036.22	0.000256									2749.96	-3.01521e-05			1036.22	-9.5e-05
1037.5	8.3e-05									2751.24	-5.05344e-05			1037.5	-0.000175									2751.24	-1.09844e-05			1037.5	0.000294									2751.24	-3.01483e-05			1037.5	-0.000129
1038.79	4.2e-05									2752.53	-5.06069e-05			1038.79	-0.000197									2752.53	-1.09059e-05			1038.79	0.000293									2752.53	-3.01445e-05			1038.79	-0.000147
1040.07	-3e-05									2753.82	-5.06794e-05			1040.07	-0.000223									2753.82	-1.08273e-05			1040.07	0.000236									2753.82	-3.01407e-05			1040.07	-0.000152
1041.36	-8.7e-05									2755.1	-5.07518e-05			1041.36	-0.000233									2755.1	-1.07488e-05			1041.36	0.000151									2755.1	-3.01369e-05			1041.36	-0.000149
1042.64	-0.000105									2756.39	-5.08243e-05			1042.64	-0.000205									2756.39	-1.06703e-05			1042.64	8.9e-05									2756.39	-3.01331e-05			1042.64	-0.000134
1043.93	-0.000108									2757.67	-5.08967e-05			1043.93	-0.000142									2757.67	-1.05918e-05			1043.93	7.3e-05									2757.67	-3.01294e-05			1043.93	-0.000105
1045.22	-0.000131									2758.96	-5.09692e-05			1045.22	-6.8e-05									2758.96	-1.05133e-05			1045.22	8.4e-05									2758.96	-3.01256e-05			1045.22	-7.7e-05
1046.5	-0.000166									2760.24	-5.10416e-05			1046.5	-1.7e-05									2760.24	-1.04348e-05			1046.5	9e-05									2760.24	-3.01218e-05			1046.5	-6.3e-05
1047.79	-0.000178									2761.53	-5.11141e-05			1047.79	-1e-06									2761.53	-1.03563e-05			1047.79	8.3e-05									2761.53	-3.0118e-05			1047.79	-6.5e-05
1049.07	-0.000149									2762.81	-5.11866e-05			1049.07	-1.1e-05									2762.81	-1.02777e-05			1049.07	7.8e-05									2762.81	-3.01142e-05			1049.07	-7.2e-05
1050.36	-0.0001									2764.1	-5.1259e-05			1050.36	-3.2e-05									2764.1	-1.01992e-05			1050.36	8.3e-05									2764.1	-3.01105e-05			1050.36	-7.9e-05
1051.64	-6.4e-05									2765.39	-5.13315e-05			1051.64	-5.2e-05									2765.39	-1.01207e-05			1051.64	9e-05									2765.39	-3.01067e-05			1051.64	-8.1e-05
1052.93	-4.8e-05									2766.67	-5.14039e-05			1052.93	-6.1e-05									2766.67	-1.00422e-05			1052.93	9.1e-05									2766.67	-3.01029e-05			1052.93	-8.3e-05
1054.21	-3.3e-05									2767.96	-5.14764e-05			1054.21	-5.2e-05									2767.96	-9.96368e-06			1054.21	9.1e-05									2767.96	-3.00991e-05			1054.21	-9.3e-05
1055.5	4e-06									2769.24	-5.15489e-05			1055.5	-3.2e-05									2769.24	-9.88517e-06			1055.5	0.000104									2769.24	-3.00953e-05			1055.5	-0.000113
1056.79	6.6e-05									2770.53	-5.16213e-05			1056.79	-2.3e-05									2770.53	-9.80665e-06			1056.79	0.000127									2770.53	-3.00915e-05			1056.79	-0.000127
1058.07	0.000124									2771.81	-5.15938e-05			1058.07	-4.6e-05									2771.81	-9.72814e-06			1058.07	0.00014									2771.81	-3.00878e-05			1058.07	-0.000114
1059.36	0.000152									2773.1	-5.1563e-05			1059.36	-9.5e-05									2773.1	-9.64962e-06			1059.36	0.000129									2773.1	-3.0084e-05			1059.36	-7.7e-05
1060.64	0.00015									2774.39	-5.15322e-05			1060.64	-0.000153									2774.39	-9.57111e-06			1060.64	0.000106									2774.39	-3.00802e-05			1060.64	-4.1e-05
1061.93	0.000134									2775.67	-5.15013e-05			1061.93	-0.000204									2775.67	-9.49259e-06			1061.93	9.8e-05									2775.67	-3.00764e-05			1061.93	-2.6e-05
1063.21	0.000107									2776.96	-5.14705e-05			1063.21	-0.000248									2776.96	-9.41408e-06			1063.21	0.000116									2776.96	-3.00726e-05			1063.21	-2.9e-05
1064.5	6.2e-05									2778.24	-5.14397e-05			1064.5	-0.00028									2778.24	-9.33556e-06			1064.5	0.000145									2778.24	-3.00689e-05			1064.5	-4.6e-05
1065.79	0									2779.53	-5.14089e-05			1065.79	-0.000287									2779.53	-9.25705e-06			1065.79	0.000162									2779.53	-3.00651e-05			1065.79	-7.5e-05
1067.07	-6.4e-05									2780.81	-5.13781e-05			1067.07	-0.000256									2780.81	-9.17853e-06			1067.07	0.000167									2780.81	-3.00613e-05			1067.07	-0.00011
1068.36	-0.00011									2782.1	-5.13472e-05			1068.36	-0.0002									2782.1	-9.10002e-06			1068.36	0.000172									2782.1	-3.00575e-05			1068.36	-0.000133
1069.64	-0.000128									2783.38	-5.13164e-05			1069.64	-0.000141									2783.38	-9.0215e-06			1069.64	0.00018									2783.38	-3.00537e-05			1069.64	-0.000122
1070.93	-0.00012									2784.67	-5.12856e-05			1070.93	-0.0001									2784.67	-8.94299e-06			1070.93	0.000181									2784.67	-3.00499e-05			1070.93	-7e-05
1072.21	-0.000102									2785.96	-5.12548e-05			1072.21	-8.2e-05									2785.96	-8.86447e-06			1072.21	0.000168									2785.96	-3.00462e-05			1072.21	2e-06
1073.5	-8.8e-05									2787.24	-5.12239e-05			1073.5	-8.2e-05									2787.24	-8.78596e-06			1073.5	0.000157									2787.24	-3.00424e-05			1073.5	6.4e-05
1074.79	-8.4e-05									2788.53	-5.11931e-05			1074.79	-8.8e-05									2788.53	-8.70744e-06			1074.79	0.000164									2788.53	-3.00386e-05			1074.79	9.1e-05
1076.07	-9.1e-05									2789.81	-5.11623e-05			1076.07	-8.5e-05									2789.81	-8.62892e-06			1076.07	0.000183									2789.81	-3.00348e-05			1076.07	8.9e-05
1077.36	-0.000103									2791.1	-5.11315e-05			1077.36	-7.6e-05									2791.1	-8.55041e-06			1077.36	0.000187									2791.1	-3.0031e-05			1077.36	7.8e-05
1078.64	-0.000113									2792.38	-5.11006e-05			1078.64	-7.7e-05									2792.38	-8.47189e-06			1078.64	0.000164									2792.38	-3.00273e-05			1078.64	7.4e-05
1079.93	-0.00011									2793.67	-5.10698e-05			1079.93	-9.7e-05									2793.67	-8.39338e-06			1079.93	0.000135									2793.67	-3.00235e-05			1079.93	7e-05
1081.21	-9.2e-05									2794.96	-5.1039e-05			1081.21	-0.000126									2794.96	-8.31486e-06			1081.21	0.000126									2794.96	-3.00197e-05			1081.21	5.1e-05
1082.5	-6.7e-05									2796.24	-5.10082e-05			1082.5	-0.000147									2796.24	-8.23635e-06			1082.5	0.000135									2796.24	-3.00159e-05			1082.5	1.7e-05
1083.78	-5e-05									2797.53	-5.09774e-05			1083.78	-0.00015									2797.53	-8.15783e-06			1083.78	0.000144									2797.53	-3.00121e-05			1083.78	-1.6e-05
1085.07	-4.3e-05									2798.81	-5.09465e-05			1085.07	-0.000129									2798.81	-8.07932e-06			1085.07	0.000152									2798.81	-3.00083e-05			1085.07	-3.5e-05
1086.36	-3.7e-05									2800.1	-5.09157e-05			1086.36	-8.3e-05									2800.1	-8.0008e-06			1086.36	0.000166									2800.1	-3.00046e-05			1086.36	-3.8e-05
1087.64	-2.6e-05									2801.38	-5.08849e-05			1087.64	-2.3e-05									2801.38	-7.92229e-06			1087.64	0.000181									2801.38	-3.00008e-05			1087.64	-3e-05
1088.93	-1.3e-05									2802.67	-5.08541e-05			1088.93	2.1e-05									2802.67	-7.84377e-06			1088.93	0.000175									2802.67	-2.9997e-05			1088.93	-1.4e-05
1090.21	-7e-06									2803.95	-5.08232e-05			1090.21	2.8e-05									2803.95	-7.76526e-06			1090.21	0.000141									2803.95	-2.99932e-05			1090.21	8e-06
1091.5	-1.4e-05									2805.24	-5.07924e-05			1091.5	-9e-06									2805.24	-7.68674e-06			1091.5	0.000101									2805.24	-2.99894e-05			1091.5	2.5e-05
1092.78	-3.4e-05									2806.53	-5.07616e-05			1092.78	-8.1e-05									2806.53	-7.60823e-06			1092.78	8e-05									2806.53	-2.99857e-05			1092.78	1.7e-05
1094.07	-6.8e-05									2807.81	-5.07308e-05			1094.07	-0.000159									2807.81	-7.52971e-06			1094.07	8e-05									2807.81	-2.99819e-05			1094.07	-2.3e-05
1095.36	-0.000112									2809.1	-5.06999e-05			1095.36	-0.000209									2809.1	-7.4512e-06			1095.36	9e-05									2809.1	-2.99781e-05			1095.36	-7.8e-05
1096.64	-0.000145									2810.38	-5.06691e-05			1096.64	-0.000207									2810.38	-7.37268e-06			1096.64	0.000105									2810.38	-2.99743e-05			1096.64	-0.000123
1097.93	-0.000157									2811.67	-5.06383e-05			1097.93	-0.000172									2811.67	-7.29417e-06			1097.93	0.000124									2811.67	-2.99705e-05			1097.93	-0.000148
1099.21	-0.000162									2812.95	-5.06075e-05			1099.21	-0.000145									2812.95	-7.21565e-06			1099.21	0.000136									2812.95	-2.99668e-05			1099.21	-0.000158
1100.5	-0.000189									2814.24	-5.05767e-05			1100.5	-0.000156									2814.24	-7.13714e-06			1100.5	0.000121									2814.24	-2.9963e-05			1100.5	-0.000162
1101.78	-0.000235									2815.53	-5.05458e-05			1101.78	-0.000206									2815.53	-7.05862e-06			1101.78	6.3e-05									2815.53	-2.99592e-05			1101.78	-0.000159
1103.07	-0.000264									2816.81	-5.0515e-05			1103.07	-0.000283									2816.81	-6.98011e-06			1103.07	-3.4e-05									2816.81	-2.99554e-05			1103.07	-0.000142
1104.35	-0.000248									2818.1	-5.04842e-05			1104.35	-0.000379									2818.1	-6.90159e-06			1104.35	-0.000139									2818.1	-2.99516e-05			1104.35	-0.000112
1105.64	-0.000197									2819.38	-5.04534e-05			1105.64	-0.000469									2819.38	-6.82308e-06			1105.64	-0.000199									2819.38	-2.99478e-05			1105.64	-7.4e-05
1106.93	-0.000145									2820.67	-5.04225e-05			1106.93	-0.000507									2820.67	-6.74456e-06			1106.93	-0.000178									2820.67	-2.99441e-05			1106.93	-3.7e-05
1108.21	-0.00012									2821.95	-5.03917e-05			1108.21	-0.00046									2821.95	-6.66605e-06			1108.21	-7.4e-05									2821.95	-2.99403e-05			1108.21	-8e-06
1109.5	-0.000128									2823.24	-5.03609e-05			1109.5	-0.00034									2823.24	-6.58753e-06			1109.5	5.7e-05									2823.24	-2.99365e-05			1109.5	6e-06
1110.78	-0.000156									2824.52	-5.03301e-05			1110.78	-0.000208									2824.52	-6.50902e-06			1110.78	0.000151									2824.52	-2.99327e-05			1110.78	7e-06
1112.07	-0.000191									2825.81	-5.02992e-05			1112.07	-0.000121									2825.81	-6.4305e-06			1112.07	0.000182									2825.81	-2.99289e-05			1112.07	-4e-06
1113.35	-0.000215									2827.1	-5.02684e-05			1113.35	-8.9e-05									2827.1	-6.35199e-06			1113.35	0.000169									2827.1	-2.99252e-05			1113.35	-1.7e-05
1114.64	-0.000214									2828.38	-5.02376e-05			1114.64	-8.5e-05									2828.38	-6.27347e-06			1114.64	0.000147									2828.38	-2.99214e-05			1114.64	-1.8e-05
1115.93	-0.000173									2829.67	-5.02068e-05			1115.93	-8.2e-05									2829.67	-6.19496e-06			1115.93	0.000136									2829.67	-2.99176e-05			1115.93	0
1117.21	-0.000103									2830.95	-5.0176e-05			1117.21	-7.7e-05									2830.95	-6.11644e-06			1117.21	0.000135									2830.95	-2.99138e-05			1117.21	2.7e-05
1118.5	-4.3e-05									2832.24	-5.01451e-05			1118.5	-8e-05									2832.24	-6.03793e-06			1118.5	0.000139									2832.24	-2.991e-05			1118.5	4.4e-05
1119.78	-2.8e-05									2833.52	-5.01143e-05			1119.78	-0.0001									2833.52	-5.95941e-06			1119.78	0.000148									2833.52	-2.99062e-05			1119.78	3.1e-05
1121.07	-5.7e-05									2834.81	-5.00835e-05			1121.07	-0.000124									2834.81	-5.8809e-06			1121.07	0.000163									2834.81	-2.99025e-05			1121.07	-1.1e-05
1122.35	-9.6e-05									2836.1	-5.00527e-05			1122.35	-0.000136									2836.1	-5.80238e-06			1122.35	0.000188									2836.1	-2.98987e-05			1122.35	-7.2e-05
1123.64	-0.000113									2837.38	-5.00218e-05			1123.64	-0.000126									2837.38	-5.72387e-06			1123.64	0.000215									2837.38	-2.98949e-05			1123.64	-0.000124
1124.92	-0.000102									2838.67	-4.9991e-05			1124.92	-0.000106									2838.67	-5.64535e-06			1124.92	0.000235									2838.67	-2.98911e-05			1124.92	-0.000148
1126.21	-7.7e-05									2839.95	-4.99602e-05			1126.21	-9.3e-05									2839.95	-5.56684e-06			1126.21	0.000236									2839.95	-2.98873e-05			1126.21	-0.000144
1127.5	-5.6e-05									2841.24	-4.99294e-05			1127.5	-9.4e-05									2841.24	-5.48832e-06			1127.5	0.000218									2841.24	-2.98836e-05			1127.5	-0.000124
1128.78	-4.9e-05									2842.52	-4.98985e-05			1128.78	-9.3e-05									2842.52	-5.40981e-06			1128.78	0.000194									2842.52	-2.98798e-05			1128.78	-9.6e-05
1130.07	-5.8e-05									2843.81	-4.98677e-05			1130.07	-7e-05									2843.81	-5.33129e-06			1130.07	0.000174									2843.81	-2.9876e-05			1130.07	-5.6e-05
1131.35	-7.8e-05									2845.09	-4.98369e-05			1131.35	-2.8e-05									2845.09	-5.25278e-06			1131.35	0.000166									2845.09	-2.98722e-05			1131.35	-6e-06
1132.64	-9.4e-05									2846.38	-4.98061e-05			1132.64	0									2846.38	-5.17426e-06			1132.64	0.000172									2846.38	-2.98684e-05			1132.64	3.4e-05
1133.92	-9.4e-05									2847.67	-4.97753e-05			1133.92	-1.4e-05									2847.67	-5.09574e-06			1133.92	0.000188									2847.67	-2.98646e-05			1133.92	4.2e-05
1135.21	-7.9e-05									2848.95	-4.97444e-05			1135.21	-7.3e-05									2848.95	-5.01723e-06			1135.21	0.000206									2848.95	-2.98609e-05			1135.21	2.1e-05
1136.5	-6.2e-05									2850.24	-4.97136e-05			1136.5	-0.000142									2850.24	-4.93871e-06			1136.5	0.000217									2850.24	-2.98571e-05			1136.5	-7e-06
1137.78	-6.2e-05									2851.52	-4.96828e-05			1137.78	-0.000189									2851.52	-4.8602e-06			1137.78	0.000219									2851.52	-2.98533e-05			1137.78	-2.9e-05
1139.07	-8.4e-05									2852.81	-4.9652e-05			1139.07	-0.000204									2852.81	-4.78168e-06			1139.07	0.000217									2852.81	-2.98495e-05			1139.07	-4.3e-05
1140.35	-0.000112									2854.09	-4.96211e-05			1140.35	-0.000195									2854.09	-4.70317e-06			1140.35	0.000213									2854.09	-2.98457e-05			1140.35	-5.2e-05
1141.64	-0.000119									2855.38	-4.95903e-05			1141.64	-0.000178									2855.38	-4.62465e-06			1141.64	0.000209									2855.38	-2.9842e-05			1141.64	-5e-05
1142.92	-9.7e-05									2856.67	-4.95595e-05			1142.92	-0.000164									2856.67	-4.54614e-06			1142.92	0.000209									2856.67	-2.98382e-05			1142.92	-3.5e-05
1144.21	-5.9e-05									2857.95	-4.95287e-05			1144.21	-0.000159									2857.95	-4.46762e-06			1144.21	0.000214									2857.95	-2.98344e-05			1144.21	-1.1e-05
1145.49	-2.1e-05									2859.24	-4.94978e-05			1145.49	-0.000156									2859.24	-4.38911e-06			1145.49	0.000214									2859.24	-2.98306e-05			1145.49	8e-06
1146.78	6e-06									2860.52	-4.9467e-05			1146.78	-0.00015									2860.52	-4.31059e-06			1146.78	0.000197									2860.52	-2.98268e-05			1146.78	1.8e-05
1148.07	1.4e-05									2861.81	-4.94362e-05			1148.07	-0.000147									2861.81	-4.23208e-06			1148.07	0.000163									2861.81	-2.9823e-05			1148.07	1.7e-05
1149.35	-5e-06									2863.09	-4.94054e-05			1149.35	-0.000156									2863.09	-4.15356e-06			1149.35	0.000129									2863.09	-2.98193e-05			1149.35	1.4e-05
1150.64	-4.6e-05									2864.38	-4.93746e-05			1150.64	-0.00017									2864.38	-4.07505e-06			1150.64	0.000108									2864.38	-2.98155e-05			1150.64	1.3e-05
1151.92	-9e-05									2865.66	-4.93437e-05			1151.92	-0.000166									2865.66	-3.99653e-06			1151.92	9.5e-05									2865.66	-2.98117e-05			1151.92	9e-06
1153.21	-0.000123									2866.95	-4.93129e-05			1153.21	-0.000139									2866.95	-3.91802e-06			1153.21	8.2e-05									2866.95	-2.98079e-05			1153.21	-5e-06
1154.49	-0.000142									2868.24	-4.92821e-05			1154.49	-0.000104									2868.24	-3.8395e-06			1154.49	7.3e-05									2868.24	-2.98041e-05			1154.49	-2.9e-05
1155.78	-0.000146									2869.52	-4.92513e-05			1155.78	-8.6e-05									2869.52	-3.76099e-06			1155.78	7.5e-05									2869.52	-2.98004e-05			1155.78	-4.4e-05
1157.07	-0.000136									2870.81	-4.92204e-05			1157.07	-9e-05									2870.81	-3.68247e-06			1157.07	8.4e-05									2870.81	-2.97966e-05			1157.07	-3.1e-05
1158.35	-0.000121									2872.09	-4.91896e-05			1158.35	-0.000103									2872.09	-3.60396e-06			1158.35	8.7e-05									2872.09	-2.97928e-05			1158.35	2e-06
1159.64	-0.000117									2873.38	-4.91588e-05			1159.64	-0.000107									2873.38	-3.52544e-06			1159.64	7.9e-05									2873.38	-2.9789e-05			1159.64	2.8e-05
1160.92	-0.000128									2874.66	-4.9128e-05			1160.92	-9.8e-05									2874.66	-3.44693e-06			1160.92	6.8e-05									2874.66	-2.97852e-05			1160.92	2.4e-05
1162.21	-0.000143									2875.95	-4.90971e-05			1162.21	-8.6e-05									2875.95	-3.36841e-06			1162.21	6.5e-05									2875.95	-2.97814e-05			1162.21	0
1163.49	-0.00014									2877.24	-4.90663e-05			1163.49	-7.8e-05									2877.24	-3.2899e-06			1163.49	7.2e-05									2877.24	-2.97777e-05			1163.49	-1.7e-05
1164.78	-0.000115									2878.52	-4.90355e-05			1164.78	-8e-05									2878.52	-3.21138e-06			1164.78	8.2e-05									2878.52	-2.97739e-05			1164.78	-1.7e-05
1166.06	-7.9e-05									2879.81	-4.90047e-05			1166.06	-9.6e-05									2879.81	-3.13287e-06			1166.06	9e-05									2879.81	-2.97701e-05			1166.06	-1.1e-05
1167.35	-5.3e-05									2881.09	-4.89739e-05			1167.35	-0.000123									2881.09	-3.05435e-06			1167.35	8.9e-05									2881.09	-2.97663e-05			1167.35	-1.4e-05
1168.64	-4.6e-05									2882.38	-4.8943e-05			1168.64	-0.000155									2882.38	-2.97584e-06			1168.64	8.2e-05									2882.38	-2.97625e-05			1168.64	-2.1e-05
1169.92	-5.1e-05									2883.66	-4.89122e-05			1169.92	-0.000185									2883.66	-2.89732e-06			1169.92	7.2e-05									2883.66	-2.97588e-05			1169.92	-2.3e-05
1171.21	-5.3e-05									2884.95	-4.88814e-05			1171.21	-0.000206									2884.95	-2.81881e-06			1171.21	6.3e-05									2884.95	-2.9755e-05			1171.21	-1.9e-05
1172.49	-4.2e-05									2886.23	-4.88506e-05			1172.49	-0.000212									2886.23	-2.74029e-06			1172.49	5.8e-05									2886.23	-2.97512e-05			1172.49	-1.4e-05
1173.78	-1.2e-05									2887.52	-4.88197e-05			1173.78	-0.000193									2887.52	-2.66178e-06			1173.78	5.8e-05									2887.52	-2.97474e-05			1173.78	-8e-06
1175.06	2.6e-05									2888.81	-4.87889e-05			1175.06	-0.000151									2888.81	-2.58326e-06			1175.06	6.8e-05									2888.81	-2.97436e-05			1175.06	0
1176.35	5e-05									2890.09	-4.87581e-05			1176.35	-0.000103									2890.09	-2.50475e-06			1176.35	8.5e-05									2890.09	-2.97399e-05			1176.35	-1e-06
1177.64	3.9e-05									2891.38	-4.87273e-05			1177.64	-7.5e-05									2891.38	-2.42623e-06			1177.64	0.000101									2891.38	-2.97361e-05			1177.64	-2.1e-05
1178.92	-4e-06									2892.66	-4.86964e-05			1178.92	-7.7e-05									2892.66	-2.34772e-06			1178.92	0.000109									2892.66	-2.97323e-05			1178.92	-5.3e-05
1180.21	-5.5e-05									2893.95	-4.86656e-05			1180.21	-9e-05									2893.95	-2.2692e-06			1180.21	0.000112									2893.95	-2.97285e-05			1180.21	-7.5e-05
1181.49	-8.9e-05									2895.23	-4.86348e-05			1181.49	-9.3e-05									2895.23	-2.19069e-06			1181.49	0.000122									2895.23	-2.97247e-05			1181.49	-7.4e-05
1182.78	-9.6e-05									2896.52	-4.8604e-05			1182.78	-8.1e-05									2896.52	-2.11217e-06			1182.78	0.000144									2896.52	-2.97209e-05			1182.78	-4.9e-05
1184.06	-8.8e-05									2897.81	-4.85732e-05			1184.06	-6.5e-05									2897.81	-2.03366e-06			1184.06	0.000171									2897.81	-2.97172e-05			1184.06	-1.5e-05
1185.35	-8.6e-05									2899.09	-4.85423e-05			1185.35	-5.5e-05									2899.09	-1.95514e-06			1185.35	0.000188									2899.09	-2.97134e-05			1185.35	1.7e-05
1186.63	-9.6e-05									2900.38	-4.85115e-05			1186.63	-5.2e-05									2900.38	-1.87663e-06			1186.63	0.000191									2900.38	-2.97096e-05			1186.63	4.2e-05
1187.92	-0.000109									2901.66	-4.84807e-05			1187.92	-5.9e-05									2901.66	-1.79811e-06			1187.92	0.000187									2901.66	-2.97058e-05			1187.92	6e-05
1189.21	-0.000107									2902.95	-4.84499e-05			1189.21	-7.6e-05									2902.95	-1.7196e-06			1189.21	0.000182									2902.95	-2.9702e-05			1189.21	7.7e-05
1190.49	-8.1e-05									2904.23	-4.8419e-05			1190.49	-9.5e-05									2904.23	-1.64108e-06			1190.49	0.000178									2904.23	-2.96983e-05			1190.49	9.8e-05
1191.78	-4.3e-05									2905.52	-4.83882e-05			1191.78	-0.000103									2905.52	-1.56257e-06			1191.78	0.000171									2905.52	-2.96945e-05			1191.78	0.000113
1193.06	-1.2e-05									2906.8	-4.83574e-05			1193.06	-9.5e-05									2906.8	-1.48405e-06			1193.06	0.00016									2906.8	-2.96907e-05			1193.06	0.000108
1194.35	-3e-06									2908.09	-4.83266e-05			1194.35	-8e-05									2908.09	-1.40553e-06			1194.35	0.000148									2908.09	-2.96869e-05			1194.35	7.9e-05
1195.63	-1.9e-05									2909.38	-4.82958e-05			1195.63	-7.5e-05									2909.38	-1.32702e-06			1195.63	0.000142									2909.38	-2.96831e-05			1195.63	4.3e-05
1196.92	-5e-05									2910.66	-4.82649e-05			1196.92	-8.4e-05									2910.66	-1.2485e-06			1196.92	0.000153									2910.66	-2.96793e-05			1196.92	2e-05
1198.21	-8.5e-05									2911.95	-4.82341e-05			1198.21	-9.4e-05									2911.95	-1.16999e-06			1198.21	0.00018									2911.95	-2.96756e-05			1198.21	1.5e-05
1199.49	-0.000112									2913.23	-4.82033e-05			1199.49	-9.6e-05									2913.23	-1.09147e-06			1199.49	0.000204									2913.23	-2.96718e-05			1199.49	2.7e-05
1200.78	-0.000119									2914.52	-4.81725e-05			1200.78	-9.4e-05									2914.52	-1.01296e-06			1200.78	0.000203									2914.52	-2.9668e-05			1200.78	5.5e-05
1202.06	-9.7e-05									2915.8	-4.81416e-05			1202.06	-0.000103									2915.8	-9.34444e-07			1202.06	0.00018									2915.8	-2.96642e-05			1202.06	9.2e-05
1203.35	-5e-05									2917.09	-4.81108e-05			1203.35	-0.000125									2917.09	-8.55929e-07			1203.35	0.000156									2917.09	-2.96604e-05			1203.35	0.000113
1204.63	0									2918.38	-4.808e-05			1204.63	-0.00014									2918.38	-7.77414e-07			1204.63	0.000145									2918.38	-2.96567e-05			1204.63	0.000101
1205.92	3.1e-05									2919.66	-4.80492e-05			1205.92	-0.000131									2919.66	-6.98899e-07			1205.92	0.000142									2919.66	-2.96529e-05			1205.92	6e-05
1207.2	3.1e-05									2920.95	-4.80183e-05			1207.2	-0.0001									2920.95	-6.20384e-07			1207.2	0.000137									2920.95	-2.96491e-05			1207.2	1e-05
1208.49	6e-06									2922.23	-4.79875e-05			1208.49	-6.9e-05									2922.23	-5.41869e-07			1208.49	0.000131									2922.23	-2.96453e-05			1208.49	-3.7e-05
1209.78	-2.4e-05									2923.52	-4.79567e-05			1209.78	-6e-05									2923.52	-4.63354e-07			1209.78	0.000135									2923.52	-2.96415e-05			1209.78	-7.6e-05
1211.06	-4.6e-05									2924.8	-4.79259e-05			1211.06	-7.5e-05									2924.8	-3.84838e-07			1211.06	0.000154									2924.8	-2.96377e-05			1211.06	-9.8e-05
1212.35	-5.6e-05									2926.09	-4.78951e-05			1212.35	-0.000101									2926.09	-3.06323e-07			1212.35	0.000177									2926.09	-2.9634e-05			1212.35	-9e-05
1213.63	-5.7e-05									2927.38	-4.78642e-05			1213.63	-0.000127									2927.38	-2.27808e-07			1213.63	0.000184									2927.38	-2.96302e-05			1213.63	-5.9e-05
1214.92	-5.5e-05									2928.66	-4.78334e-05			1214.92	-0.000143									2928.66	-1.49293e-07			1214.92	0.000163									2928.66	-2.96264e-05			1214.92	-2.6e-05
1216.2	-5.3e-05									2929.95	-4.78026e-05			1216.2	-0.000141									2929.95	-7.0778e-08			1216.2	0.000121									2929.95	-2.96226e-05			1216.2	-6e-06
1217.49	-5.8e-05									2931.23	-4.77718e-05			1217.49	-0.000118									2931.23	7.73712e-09			1217.49	8.4e-05									2931.23	-2.96188e-05			1217.49	2e-06
1218.78	-7.5e-05									2932.52	-4.77409e-05			1218.78	-8.4e-05									2932.52	8.62522e-08			1218.78	7.2e-05									2932.52	-2.96151e-05			1218.78	5e-06
1220.06	-9.5e-05									2933.8	-4.77101e-05			1220.06	-6e-05									2933.8	1.64767e-07			1220.06	8e-05									2933.8	-2.96113e-05			1220.06	3e-06
1221.35	-0.000101									2935.09	-4.76793e-05			1221.35	-6e-05									2935.09	2.43282e-07			1221.35	9e-05									2935.09	-2.96075e-05			1221.35	-6e-06
1222.63	-8.5e-05									2936.37	-4.76485e-05			1222.63	-7.4e-05									2936.37	3.21798e-07			1222.63	9.4e-05									2936.37	-2.96037e-05			1222.63	-2e-05
1223.92	-5.7e-05									2937.66	-4.76176e-05			1223.92	-8.2e-05									2937.66	4.00313e-07			1223.92	0.000101									2937.66	-2.95999e-05			1223.92	-2.9e-05
1225.2	-4.2e-05									2938.95	-4.75868e-05			1225.2	-7.5e-05									2938.95	4.78828e-07			1225.2	0.000118									2938.95	-2.95961e-05			1225.2	-3.2e-05
1226.49	-5.5e-05									2940.23	-4.7556e-05			1226.49	-5.3e-05									2940.23	5.57343e-07			1226.49	0.000137									2940.23	-2.95924e-05			1226.49	-3.7e-05
1227.77	-8e-05									2941.52	-4.75252e-05			1227.77	-2.6e-05									2941.52	6.35858e-07			1227.77	0.000145									2941.52	-2.95886e-05			1227.77	-4.1e-05
1229.06	-9.1e-05									2942.8	-4.74944e-05			1229.06	-3e-06									2942.8	7.14373e-07			1229.06	0.000142									2942.8	-2.95848e-05			1229.06	-2.9e-05
1230.35	-6.8e-05									2944.09	-4.74635e-05			1230.35	-1e-06									2944.09	7.92888e-07			1230.35	0.000132									2944.09	-2.9581e-05			1230.35	0
1231.63	-2.8e-05									2945.37	-4.74327e-05			1231.63	-3.1e-05									2945.37	8.71403e-07			1231.63	0.000113									2945.37	-2.95772e-05			1231.63	2.7e-05
1232.92	2e-06									2946.66	-4.74019e-05			1232.92	-8.6e-05									2946.66	9.49918e-07			1232.92	8.2e-05									2946.66	-2.95735e-05			1232.92	3.1e-05
1234.2	3e-06									2947.95	-4.73711e-05			1234.2	-0.000148									2947.95	1.02843e-06			1234.2	4.9e-05									2947.95	-2.95697e-05			1234.2	2e-05
1235.49	-1.5e-05									2949.23	-4.73402e-05			1235.49	-0.000194									2949.23	1.10695e-06			1235.49	3.1e-05									2949.23	-2.95659e-05			1235.49	1.4e-05
1236.77	-3.3e-05									2950.52	-4.73094e-05			1236.77	-0.000208									2950.52	1.18546e-06			1236.77	3.2e-05									2950.52	-2.95621e-05			1236.77	1.5e-05
1238.06	-3.7e-05									2951.8	-4.72786e-05			1238.06	-0.000188									2951.8	1.26398e-06			1238.06	4.1e-05									2951.8	-2.95583e-05			1238.06	8e-06
1239.35	-3.3e-05									2953.09	-4.72478e-05			1239.35	-0.000145									2953.09	1.34249e-06			1239.35	4.7e-05									2953.09	-2.95545e-05			1239.35	-1.2e-05
1240.63	-3.6e-05									2954.37	-4.72169e-05			1240.63	-0.000102									2954.37	1.42101e-06			1240.63	4.9e-05									2954.37	-2.95508e-05			1240.63	-3.5e-05
1241.92	-6e-05									2955.66	-4.71861e-05			1241.92	-7.5e-05									2955.66	1.49952e-06			1241.92	5.1e-05									2955.66	-2.9547e-05			1241.92	-4.3e-05
1243.2	-0.000109									2956.94	-4.71553e-05			1243.2	-7.1e-05									2956.94	1.57804e-06			1243.2	5.6e-05									2956.94	-2.95432e-05			1243.2	-3.2e-05
1244.49	-0.000171									2958.23	-4.71245e-05			1244.49	-8.6e-05									2958.23	1.65655e-06			1244.49	6.4e-05									2958.23	-2.95394e-05			1244.49	-1e-05
1245.77	-0.00022									2959.52	-4.70937e-05			1245.77	-0.000114									2959.52	1.73507e-06			1245.77	7.2e-05									2959.52	-2.95356e-05			1245.77	1.3e-05
1247.06	-0.000235									2960.8	-4.70628e-05			1247.06	-0.000137									2960.8	1.81358e-06			1247.06	7e-05									2960.8	-2.95319e-05			1247.06	3e-05
1248.34	-0.000212									2962.09	-4.7032e-05			1248.34	-0.000139									2962.09	1.8921e-06			1248.34	5.1e-05									2962.09	-2.95281e-05			1248.34	3.3e-05
1249.63	-0.000169									2963.37	-4.70012e-05			1249.63	-0.000119									2963.37	1.97061e-06			1249.63	1.8e-05									2963.37	-2.95243e-05			1249.63	1.7e-05
1250.92	-0.000128									2964.66	-4.69704e-05			1250.92	-9.3e-05									2964.66	2.04913e-06			1250.92	-8e-06									2964.66	-2.95205e-05			1250.92	-1.2e-05
1252.2	-0.0001									2965.94	-4.69395e-05			1252.2	-7.7e-05									2965.94	2.0816e-06			1252.2	-1.5e-05									2965.94	-2.95167e-05			1252.2	-5.3e-05
1253.49	-8.2e-05									2967.23	-4.69087e-05			1253.49	-7.3e-05									2967.23	2.0816e-06			1253.49	0									2967.23	-2.9513e-05			1253.49	-9.5e-05
1254.77	-6.7e-05									2968.52	-4.68779e-05			1254.77	-7e-05									2968.52	2.0816e-06			1254.77	3e-05									2968.52	-2.95092e-05			1254.77	-0.000122
1256.06	-5.1e-05									2969.8	-4.68471e-05			1256.06	-6.3e-05									2969.8	2.0816e-06			1256.06	6.4e-05									2969.8	-2.95054e-05			1256.06	-0.00012
1257.34	-4e-05									2971.09	-4.68162e-05			1257.34	-5.3e-05									2971.09	2.0816e-06			1257.34	8.9e-05									2971.09	-2.95016e-05			1257.34	-9.1e-05
1258.63	-3.7e-05									2972.37	-4.67854e-05			1258.63	-4.4e-05									2972.37	2.0816e-06			1258.63	9.8e-05									2972.37	-2.94978e-05			1258.63	-5.3e-05
1259.92	-3.4e-05									2973.66	-4.67546e-05			1259.92	-4e-05									2973.66	2.0816e-06			1259.92	9.9e-05									2973.66	-2.9494e-05			1259.92	-2e-05
1261.2	-2.1e-05									2974.94	-4.67238e-05			1261.2	-3.9e-05									2974.94	2.0816e-06			1261.2	0.000102									2974.94	-2.94903e-05			1261.2	2e-06
1262.49	-1e-06									2976.23	-4.6693e-05			1262.49	-4.5e-05									2976.23	2.0816e-06			1262.49	0.000109									2976.23	-2.94865e-05			1262.49	1.4e-05
1263.77	9e-06									2977.51	-4.66621e-05			1263.77	-6e-05									2977.51	2.0816e-06			1263.77	0.00011									2977.51	-2.94827e-05			1263.77	1e-05
1265.06	2e-06									2978.8	-4.66313e-05			1265.06	-8.4e-05									2978.8	2.0816e-06			1265.06	0.000102									2978.8	-2.94789e-05			1265.06	-9e-06
1266.34	-1.5e-05									2980.09	-4.66005e-05			1266.34	-0.000109									2980.09	2.0816e-06			1266.34	9.5e-05									2980.09	-2.94751e-05			1266.34	-3.3e-05
1267.63	-2.8e-05									2981.37	-4.65697e-05			1267.63	-0.000124									2981.37	2.0816e-06			1267.63	9.8e-05									2981.37	-2.94714e-05			1267.63	-4.3e-05
1268.91	-2.2e-05									2982.66	-4.65388e-05			1268.91	-0.000126									2982.66	2.0816e-06			1268.91	0.000105									2982.66	-2.94676e-05			1268.91	-3.6e-05
1270.2	-4e-06									2983.94	-4.6508e-05			1270.2	-0.000119									2983.94	2.0816e-06			1270.2	0.000107									2983.94	-2.94638e-05			1270.2	-2.1e-05
1271.49	1e-05									2985.23	-4.64772e-05			1271.49	-0.000111									2985.23	2.0816e-06			1271.49	0.000101									2985.23	-2.946e-05			1271.49	-9e-06
1272.77	7e-06									2986.51	-4.64464e-05			1272.77	-0.000108									2986.51	2.0816e-06			1272.77	9.5e-05									2986.51	-2.94562e-05			1272.77	2e-06
1274.06	-1.1e-05									2987.8	-4.64155e-05			1274.06	-0.000112									2987.8	2.0816e-06			1274.06	9.2e-05									2987.8	-2.94524e-05			1274.06	1.5e-05
1275.34	-3.9e-05									2989.09	-4.63847e-05			1275.34	-0.000128									2989.09	2.0816e-06			1275.34	9.2e-05									2989.09	-2.94487e-05			1275.34	2.6e-05
1276.63	-6.1e-05									2990.37	-4.63539e-05			1276.63	-0.000157									2990.37	2.0816e-06			1276.63	8.9e-05									2990.37	-2.94449e-05			1276.63	3e-05
1277.91	-6.2e-05									2991.66	-4.63231e-05			1277.91	-0.000188									2991.66	2.0816e-06			1277.91	7.8e-05									2991.66	-2.94411e-05			1277.91	2.3e-05
1279.2	-3.9e-05									2992.94	-4.62923e-05			1279.2	-0.000207									2992.94	2.0816e-06			1279.2	5.8e-05									2992.94	-2.94373e-05			1279.2	1.2e-05
1280.49	-6e-06									2994.23	-4.62614e-05			1280.49	-0.000207									2994.23	2.0816e-06			1280.49	3.4e-05									2994.23	-2.94335e-05			1280.49	0
1281.77	1e-05									2995.51	-4.62306e-05			1281.77	-0.000191									2995.51	2.0816e-06			1281.77	1.6e-05									2995.51	-2.94298e-05			1281.77	-1.6e-05
1283.06	0									2996.8	-4.61998e-05			1283.06	-0.000164									2996.8	2.0816e-06			1283.06	7e-06									2996.8	-2.9426e-05			1283.06	-3.1e-05
1284.34	-2.6e-05									2998.08	-4.6169e-05			1284.34	-0.00013									2998.08	2.0816e-06			1284.34	0									2998.08	-2.94222e-05			1284.34	-3.8e-05
1285.63	-4.9e-05									2999.37	-4.61381e-05			1285.63	-0.000102									2999.37	2.0816e-06			1285.63	-7e-06									2999.37	-2.94184e-05			1285.63	-3.1e-05
1286.91	-5e-05									3000.66	-4.61073e-05			1286.91	-8.9e-05									3000.66	2.0816e-06			1286.91	-1.2e-05									3000.66	-2.94146e-05			1286.91	-1e-05
1288.2	-3.2e-05									3001.94	-4.60765e-05			1288.2	-9.3e-05									3001.94	2.0816e-06			1288.2	-3e-06									3001.94	-2.94108e-05			1288.2	1e-05
1289.48	-4e-06									3003.23	-4.60457e-05			1289.48	-0.000101									3003.23	2.0816e-06			1289.48	1.9e-05									3003.23	-2.94071e-05			1289.48	1.9e-05
1290.77	1.7e-05									3004.51	-4.60148e-05			1290.77	-9.9e-05									3004.51	2.0816e-06			1290.77	4.4e-05									3004.51	-2.94033e-05			1290.77	6e-06
1292.06	2.5e-05									3005.8	-4.5984e-05			1292.06	-8.4e-05									3005.8	2.0816e-06			1292.06	6.2e-05									3005.8	-2.93995e-05			1292.06	-2.2e-05
1293.34	1.4e-05									3007.08	-4.59532e-05			1293.34	-6.5e-05									3007.08	2.0816e-06			1293.34	7e-05									3007.08	-2.93957e-05			1293.34	-5.4e-05
1294.63	-8e-06									3008.37	-4.59224e-05			1294.63	-5.4e-05									3008.37	2.0816e-06			1294.63	7.3e-05									3008.37	-2.93919e-05			1294.63	-7.8e-05
1295.91	-3.2e-05									3009.66	-4.58916e-05			1295.91	-5.7e-05									3009.66	2.0816e-06			1295.91	7.3e-05									3009.66	-2.93882e-05			1295.91	-9e-05
1297.2	-4.8e-05									3010.94	-4.58607e-05			1297.2	-6.8e-05									3010.94	2.0816e-06			1297.2	7.3e-05									3010.94	-2.93844e-05			1297.2	-8.9e-05
1298.48	-5.6e-05									3012.23	-4.58299e-05			1298.48	-7.5e-05									3012.23	2.0816e-06			1298.48	7.8e-05									3012.23	-2.93806e-05			1298.48	-7.3e-05
1299.77	-5.7e-05									3013.51	-4.57991e-05			1299.77	-7.2e-05									3013.51	2.0816e-06			1299.77	8.7e-05									3013.51	-2.93768e-05			1299.77	-4.3e-05
1301.06	-5.8e-05									3014.8	-4.57683e-05			1301.06	-6.3e-05									3014.8	2.0816e-06			1301.06	8.9e-05									3014.8	-2.9373e-05			1301.06	-1.2e-05
1302.34	-6.2e-05									3016.08	-4.57374e-05			1302.34	-5.9e-05									3016.08	2.0816e-06			1302.34	7.8e-05									3016.08	-2.93692e-05			1302.34	3e-06
1303.63	-7e-05									3017.37	-4.57066e-05			1303.63	-6.2e-05									3017.37	2.0816e-06			1303.63	5.9e-05									3017.37	-2.93655e-05			1303.63	-4e-06
1304.91	-7.8e-05									3018.65	-4.56758e-05			1304.91	-6.7e-05									3018.65	2.0816e-06			1304.91	4.6e-05									3018.65	-2.93617e-05			1304.91	-3e-05
1306.2	-8.4e-05									3019.94	-4.5645e-05			1306.2	-7e-05									3019.94	2.0816e-06			1306.2	4e-05									3019.94	-2.93579e-05			1306.2	-5.9e-05
1307.48	-8.6e-05									3021.23	-4.56141e-05			1307.48	-7.9e-05									3021.23	2.0816e-06			1307.48	3.3e-05									3021.23	-2.93541e-05			1307.48	-7.8e-05
1308.77	-8.2e-05									3022.51	-4.55833e-05			1308.77	-9.8e-05									3022.51	2.0816e-06			1308.77	2.1e-05									3022.51	-2.93503e-05			1308.77	-8.3e-05
1310.05	-6.4e-05									3023.8	-4.55525e-05			1310.05	-0.000121									3023.8	2.0816e-06			1310.05	1.1e-05									3023.8	-2.93466e-05			1310.05	-7.9e-05
1311.34	-3.8e-05									3025.08	-4.55217e-05			1311.34	-0.000132									3025.08	2.0816e-06			1311.34	1.9e-05									3025.08	-2.93428e-05			1311.34	-6.8e-05
1312.63	-1.7e-05									3026.37	-4.54909e-05			1312.63	-0.000123									3026.37	2.0816e-06			1312.63	4.7e-05									3026.37	-2.9339e-05			1312.63	-5.4e-05
1313.91	-8e-06									3027.65	-4.546e-05			1313.91	-0.000104									3027.65	2.0816e-06			1313.91	8.2e-05									3027.65	-2.93352e-05			1313.91	-3.5e-05
1315.2	-9e-06									3028.94	-4.54292e-05			1315.2	-9.4e-05									3028.94	2.0816e-06			1315.2	0.000109									3028.94	-2.93314e-05			1315.2	-1.6e-05
1316.48	-1.4e-05									3030.23	-4.53984e-05			1316.48	-0.000109									3030.23	2.0816e-06			1316.48	0.000115									3030.23	-2.93276e-05			1316.48	-5e-06
1317.77	-2e-05									3031.51	-4.53676e-05			1317.77	-0.000139									3031.51	2.0816e-06			1317.77	0.000101									3031.51	-2.93239e-05			1317.77	-1.1e-05
1319.05	-2.5e-05									3032.8	-4.53367e-05			1319.05	-0.000165									3032.8	2.0816e-06			1319.05	7.8e-05									3032.8	-2.93201e-05			1319.05	-3.8e-05
1320.34	-2.8e-05									3034.08	-4.53059e-05			1320.34	-0.000171									3034.08	2.0816e-06			1320.34	5.7e-05									3034.08	-2.93163e-05			1320.34	-7.1e-05
1321.63	-2.7e-05									3035.37	-4.52751e-05			1321.63	-0.000159									3035.37	2.0816e-06			1321.63	4.4e-05									3035.37	-2.93125e-05			1321.63	-8.9e-05
1322.91	-1.7e-05									3036.65	-4.52443e-05			1322.91	-0.000139									3036.65	2.0816e-06			1322.91	4e-05									3036.65	-2.93087e-05			1322.91	-7.7e-05
1324.2	-2e-06									3037.94	-4.52134e-05			1324.2	-0.00012									3037.94	2.0816e-06			1324.2	4.2e-05									3037.94	-2.9305e-05			1324.2	-4.2e-05
1325.48	9e-06									3039.22	-4.51826e-05			1325.48	-0.000104									3039.22	2.0816e-06			1325.48	5.4e-05									3039.22	-2.93012e-05			1325.48	-5e-06
1326.77	7e-06									3040.51	-4.51518e-05			1326.77	-8.9e-05									3040.51	2.0816e-06			1326.77	7.1e-05									3040.51	-2.92974e-05			1326.77	1.7e-05
1328.05	-9e-06									3041.8	-4.5121e-05			1328.05	-7.5e-05									3041.8	2.0816e-06			1328.05	8.2e-05									3041.8	-2.92936e-05			1328.05	2.5e-05
1329.34	-3.5e-05									3043.08	-4.50902e-05			1329.34	-6.2e-05									3043.08	2.0816e-06			1329.34	8e-05									3043.08	-2.92898e-05			1329.34	2.4e-05
1330.63	-6.2e-05									3044.37	-4.50593e-05			1330.63	-5.1e-05									3044.37	2.0816e-06			1330.63	7.1e-05									3044.37	-2.9286e-05			1330.63	1.5e-05
1331.91	-7.9e-05									3045.65	-4.50285e-05			1331.91	-4.5e-05									3045.65	2.0816e-06			1331.91	6.4e-05									3045.65	-2.92823e-05			1331.91	0
1333.2	-7.7e-05									3046.94	-4.49977e-05			1333.2	-3.8e-05									3046.94	2.0816e-06			1333.2	6.6e-05									3046.94	-2.92785e-05			1333.2	-1.9e-05
1334.48	-5.2e-05									3048.22	-4.49669e-05			1334.48	-2.4e-05									3048.22	2.0816e-06			1334.48	8e-05									3048.22	-2.92747e-05			1334.48	-3.5e-05
1335.77	-1.4e-05									3049.51	-4.4936e-05			1335.77	-3e-06									3049.51	2.0816e-06			1335.77	0.0001									3049.51	-2.92709e-05			1335.77	-4.6e-05
1337.05	2.2e-05									3050.8	-4.49052e-05			1337.05	1.7e-05									3050.8	2.0816e-06			1337.05	0.000119									3050.8	-2.92671e-05			1337.05	-5.4e-05
1338.34	4.3e-05									3052.08	-4.48744e-05			1338.34	2.8e-05									3052.08	2.0816e-06			1338.34	0.000128									3052.08	-2.92634e-05			1338.34	-5.5e-05
1339.62	4.2e-05									3053.37	-4.48436e-05			1339.62	1.8e-05									3053.37	2.0816e-06			1339.62	0.000125									3053.37	-2.92596e-05			1339.62	-4.7e-05
1340.91	2.4e-05									3054.65	-4.48127e-05			1340.91	-1.1e-05									3054.65	2.0816e-06			1340.91	0.000118									3054.65	-2.92558e-05			1340.91	-3.3e-05
1342.2	1e-06									3055.94	-4.47819e-05			1342.2	-5.3e-05									3055.94	2.0816e-06			1342.2	0.000111									3055.94	-2.9252e-05			1342.2	-1.8e-05
1343.48	-1.3e-05									3057.22	-4.47511e-05			1343.48	-9.1e-05									3057.22	2.0816e-06			1343.48	0.000105									3057.22	-2.92482e-05			1343.48	-3e-06
1344.77	-1.6e-05									3058.51	-4.47203e-05			1344.77	-0.000112									3058.51	2.0816e-06			1344.77	9.7e-05									3058.51	-2.92445e-05			1344.77	9e-06
1346.05	-1.3e-05									3059.79	-4.46895e-05			1346.05	-0.000114									3059.79	2.0816e-06			1346.05	9.2e-05									3059.79	-2.92407e-05			1346.05	1.5e-05
1347.34	-8e-06									3061.08	-4.46586e-05			1347.34	-9.8e-05									3061.08	2.0816e-06			1347.34	9.5e-05									3061.08	-2.92369e-05			1347.34	5e-06
1348.62	-2e-06									3062.37	-4.46278e-05			1348.62	-7.5e-05									3062.37	2.0816e-06			1348.62	0.000103									3062.37	-2.92331e-05			1348.62	-1.3e-05
1349.91	6e-06									3063.65	-4.4597e-05			1349.91	-5.7e-05									3063.65	2.0816e-06			1349.91	0.000109									3063.65	-2.92293e-05			1349.91	-2.6e-05
1351.2	1.8e-05									3064.94	-4.45662e-05			1351.2	-5.4e-05									3064.94	2.0816e-06			1351.2	0.00011									3064.94	-2.92255e-05			1351.2	-2.4e-05
1352.48	2.7e-05									3066.22	-4.45353e-05			1352.48	-6.6e-05									3066.22	2.0816e-06			1352.48	0.000109									3066.22	-2.92218e-05			1352.48	-1.4e-05
1353.77	3.3e-05									3067.51	-4.45045e-05			1353.77	-7.8e-05									3067.51	2.0816e-06			1353.77	0.000107									3067.51	-2.9218e-05			1353.77	-5e-06
1355.05	4.1e-05									3068.79	-4.44737e-05			1355.05	-7.3e-05									3068.79	2.0816e-06			1355.05	0.000105									3068.79	-2.92142e-05			1355.05	5e-06
1356.34	5e-05									3070.08	-4.44429e-05			1356.34	-4.5e-05									3070.08	2.0816e-06			1356.34	0.000102									3070.08	-2.92104e-05			1356.34	2.5e-05
1357.62	4.8e-05									3071.37	-4.44121e-05			1357.62	-5e-06									3071.37	2.0816e-06			1357.62	9.8e-05									3071.37	-2.92066e-05			1357.62	5.1e-05
1358.91	2.7e-05									3072.65	-4.43812e-05			1358.91	2.2e-05									3072.65	2.0816e-06			1358.91	9e-05									3072.65	-2.92029e-05			1358.91	7.2e-05
1360.19	-5e-06									3073.94	-4.43504e-05			1360.19	2.6e-05									3073.94	2.0816e-06			1360.19	7.7e-05									3073.94	-2.91991e-05			1360.19	8.2e-05
1361.48	-3e-05									3075.22	-4.43196e-05			1361.48	1.1e-05									3075.22	2.0816e-06			1361.48	6.5e-05									3075.22	-2.91953e-05			1361.48	8.1e-05
1362.77	-3.7e-05									3076.51	-4.42888e-05			1362.77	-9e-06									3076.51	2.0816e-06			1362.77	5.6e-05									3076.51	-2.91915e-05			1362.77	6.8e-05
1364.05	-3e-05									3077.79	-4.42579e-05			1364.05	-2.5e-05									3077.79	2.0816e-06			1364.05	5.2e-05									3077.79	-2.91877e-05			1364.05	4.5e-05
1365.34	-1.9e-05									3079.08	-4.42271e-05			1365.34	-3.1e-05									3079.08	2.0816e-06			1365.34	4.9e-05									3079.08	-2.91839e-05			1365.34	2.1e-05
1366.62	-1.3e-05									3080.36	-4.41963e-05			1366.62	-3e-05									3080.36	2.0816e-06			1366.62	5e-05									3080.36	-2.91802e-05			1366.62	1.1e-05
1367.91	-1.4e-05									3081.65	-4.41655e-05			1367.91	-2.6e-05									3081.65	2.0816e-06			1367.91	5.1e-05									3081.65	-2.91764e-05			1367.91	1.8e-05
1369.19	-2.1e-05									3082.94	-4.41346e-05			1369.19	-2.4e-05									3082.94	2.0816e-06			1369.19	4.4e-05									3082.94	-2.91726e-05			1369.19	3e-05
1370.48	-2.8e-05									3084.22	-4.41038e-05			1370.48	-3e-05									3084.22	2.0816e-06			1370.48	2.4e-05									3084.22	-2.91688e-05			1370.48	3.3e-05
1371.77	-3.3e-05									3085.51	-4.4073e-05			1371.77	-4.4e-05									3085.51	2.0816e-06			1371.77	-1e-06									3085.51	-2.9165e-05			1371.77	2.6e-05
1373.05	-2.8e-05									3086.79	-4.40422e-05			1373.05	-5.9e-05									3086.79	2.0816e-06			1373.05	-1.6e-05									3086.79	-2.91613e-05			1373.05	1.4e-05
1374.34	-1.2e-05									3088.08	-4.40114e-05			1374.34	-6.6e-05									3088.08	2.0816e-06			1374.34	-1.3e-05									3088.08	-2.91575e-05			1374.34	4e-06
1375.62	1.2e-05									3089.36	-4.39805e-05			1375.62	-6.3e-05									3089.36	2.0816e-06			1375.62	0									3089.36	-2.91537e-05			1375.62	1e-06
1376.91	3.6e-05									3090.65	-4.39497e-05			1376.91	-5.2e-05									3090.65	2.0816e-06			1376.91	1.5e-05									3090.65	-2.91499e-05			1376.91	7e-06
1378.19	5.2e-05									3091.94	-4.39189e-05			1378.19	-4.2e-05									3091.94	2.0816e-06			1378.19	2.9e-05									3091.94	-2.91461e-05			1378.19	1.8e-05
1379.48	5.8e-05									3093.22	-4.38881e-05			1379.48	-3.6e-05									3093.22	2.0816e-06			1379.48	4.3e-05									3093.22	-2.91423e-05			1379.48	2.8e-05
1380.76	6e-05									3094.51	-4.38572e-05			1380.76	-2.9e-05									3094.51	2.0816e-06			1380.76	5.7e-05									3094.51	-2.91386e-05			1380.76	3.1e-05
1382.05	6.3e-05									3095.79	-4.38264e-05			1382.05	-1.8e-05									3095.79	2.0816e-06			1382.05	6.9e-05									3095.79	-2.91348e-05			1382.05	3.1e-05
1383.34	7.1e-05									3097.08	-4.37956e-05			1383.34	-1.3e-05									3097.08	2.0816e-06			1383.34	8.1e-05									3097.08	-2.9131e-05			1383.34	3e-05
1384.62	7.6e-05									3098.36	-4.37648e-05			1384.62	-2.2e-05									3098.36	2.0816e-06			1384.62	9.3e-05									3098.36	-2.91272e-05			1384.62	2.5e-05
1385.91	7.2e-05									3099.65	-4.37339e-05			1385.91	-4e-05									3099.65	2.0816e-06			1385.91	9.7e-05									3099.65	-2.91234e-05			1385.91	1.2e-05
1387.19	5.9e-05									3100.93	-4.37031e-05			1387.19	-5.2e-05									3100.93	2.0816e-06			1387.19	8.5e-05									3100.93	-2.91197e-05			1387.19	-4e-06
1388.48	4e-05									3102.22	-4.36723e-05			1388.48	-4.6e-05									3102.22	2.0816e-06			1388.48	6.4e-05									3102.22	-2.91159e-05			1388.48	-2e-05
1389.76	1.8e-05									3103.51	-4.36415e-05			1389.76	-3.2e-05									3103.51	2.0816e-06			1389.76	5.1e-05									3103.51	-2.91121e-05			1389.76	-3.6e-05
1391.05	-5e-06									3104.79	-4.36107e-05			1391.05	-2.3e-05									3104.79	2.0816e-06			1391.05	5.3e-05									3104.79	-2.91083e-05			1391.05	-5.4e-05
1392.34	-2.3e-05									3106.08	-4.35798e-05			1392.34	-2.1e-05									3106.08	2.0816e-06			1392.34	6.5e-05									3106.08	-2.91045e-05			1392.34	-7e-05
1393.62	-2.9e-05									3107.36	-4.3549e-05			1393.62	-2.2e-05									3107.36	2.0816e-06			1393.62	7.5e-05									3107.36	-2.91007e-05			1393.62	-7.2e-05
1394.91	-2.4e-05									3108.65	-4.35182e-05			1394.91	-2.4e-05									3108.65	2.0816e-06			1394.91	8.2e-05									3108.65	-2.9097e-05			1394.91	-5.9e-05
1396.19	-1.5e-05									3109.93	-4.34874e-05			1396.19	-2.7e-05									3109.93	2.0816e-06			1396.19	8.7e-05									3109.93	-2.90932e-05			1396.19	-4.1e-05
1397.48	-8e-06									3111.22	-4.34565e-05			1397.48	-2.9e-05									3111.22	2.0816e-06			1397.48	9.5e-05									3111.22	-2.90894e-05			1397.48	-2.7e-05
1398.76	-4e-06									3112.51	-4.34257e-05			1398.76	-2.4e-05									3112.51	2.0816e-06			1398.76	0.000104									3112.51	-2.90856e-05			1398.76	-1.1e-05
1400.05	-2e-06									3113.79	-4.33949e-05			1400.05	-1.2e-05									3113.79	2.0816e-06			1400.05	0.000109									3113.79	-2.90818e-05			1400.05	1.1e-05
1401.33	2e-06									3115.08	-4.33641e-05			1401.33	0									3115.08	2.0816e-06			1401.33	0.000102									3115.08	-2.90781e-05			1401.33	3.4e-05
1402.62	1.1e-05									3116.36	-4.33332e-05			1402.62	3e-06									3116.36	2.0816e-06			1402.62	8.3e-05									3116.36	-2.90743e-05			1402.62	4.1e-05
1403.91	2.4e-05									3117.65	-4.33024e-05			1403.91	3e-06									3117.65	2.0816e-06			1403.91	6.7e-05									3117.65	-2.90705e-05			1403.91	2.5e-05
1405.19	3.8e-05									3118.93	-4.32716e-05			1405.19	2e-06									3118.93	2.0816e-06			1405.19	6.5e-05									3118.93	-2.90667e-05			1405.19	-4e-06
1406.48	4.4e-05									3120.22	-4.32408e-05			1406.48	-4e-06									3120.22	2.0816e-06			1406.48	7.7e-05									3120.22	-2.90629e-05			1406.48	-3.3e-05
1407.76	3.9e-05									3121.5	-4.321e-05			1407.76	-1.9e-05									3121.5	2.0816e-06			1407.76	9e-05									3121.5	-2.90591e-05			1407.76	-5.3e-05
1409.05	2.2e-05									3122.79	-4.31791e-05			1409.05	-3.4e-05									3122.79	2.0816e-06			1409.05	9.2e-05									3122.79	-2.90554e-05			1409.05	-6.2e-05
1410.33	2e-06									3124.08	-4.31483e-05			1410.33	-4e-05									3124.08	2.0816e-06			1410.33	7.8e-05									3124.08	-2.90516e-05			1410.33	-6.2e-05
1411.62	-1.1e-05									3125.36	-4.31175e-05			1411.62	-3.4e-05									3125.36	2.0816e-06			1411.62	5.8e-05									3125.36	-2.90478e-05			1411.62	-5.9e-05
1412.91	-1.2e-05									3126.65	-4.30867e-05			1412.91	-2.8e-05									3126.65	2.0816e-06			1412.91	4.2e-05									3126.65	-2.9044e-05			1412.91	-5.2e-05
1414.19	-2e-06									3127.93	-4.30558e-05			1414.19	-3.1e-05									3127.93	2.0816e-06			1414.19	3.9e-05									3127.93	-2.90402e-05			1414.19	-4.1e-05
1415.48	1e-05									3129.22	-4.3025e-05			1415.48	-4.6e-05									3129.22	2.0816e-06			1415.48	4.3e-05									3129.22	-2.90365e-05			1415.48	-3.2e-05
1416.76	1.4e-05									3130.5	-4.29942e-05			1416.76	-6.4e-05									3130.5	2.0816e-06			1416.76	4.3e-05									3130.5	-2.90327e-05			1416.76	-2.9e-05
1418.05	6e-06									3131.79	-4.29634e-05			1418.05	-7e-05									3131.79	2.0816e-06			1418.05	3.4e-05									3131.79	-2.90289e-05			1418.05	-3e-05
1419.33	-2e-06									3133.08	-4.29325e-05			1419.33	-5.9e-05									3133.08	2.0816e-06			1419.33	2.4e-05									3133.08	-2.90251e-05			1419.33	-3e-05
1420.62	-3e-06									3134.36	-4.29017e-05			1420.62	-4.1e-05									3134.36	2.0816e-06			1420.62	1.9e-05									3134.36	-2.90213e-05			1420.62	-3e-05
1421.9	6e-06									3135.65	-4.28709e-05			1421.9	-2.8e-05									3135.65	2.0816e-06			1421.9	1.5e-05									3135.65	-2.90176e-05			1421.9	-3.5e-05
1423.19	1.4e-05									3136.93	-4.28401e-05			1423.19	-2.8e-05									3136.93	2.0816e-06			1423.19	4e-06									3136.93	-2.90138e-05			1423.19	-4.8e-05
1424.48	1e-05									3138.22	-4.28093e-05			1424.48	-3.5e-05									3138.22	2.0816e-06			1424.48	-1.2e-05									3138.22	-2.901e-05			1424.48	-6e-05
1425.76	-7e-06									3139.5	-4.27784e-05			1425.76	-4.2e-05									3139.5	2.0816e-06			1425.76	-2.1e-05									3139.5	-2.90062e-05			1425.76	-5.9e-05
1427.05	-2.8e-05									3140.79	-4.27476e-05			1427.05	-4.7e-05									3140.79	2.0816e-06			1427.05	-1.8e-05									3140.79	-2.90024e-05			1427.05	-4.1e-05
1428.33	-3.9e-05									3142.07	-4.27168e-05			1428.33	-5.5e-05									3142.07	2.0816e-06			1428.33	-1.2e-05									3142.07	-2.89986e-05			1428.33	-2.1e-05
1429.62	-3.4e-05									3143.36	-4.2686e-05			1429.62	-6.3e-05									3143.36	2.0816e-06			1429.62	-1.4e-05									3143.36	-2.89949e-05			1429.62	-1.1e-05
1430.9	-1.9e-05									3144.65	-4.26551e-05			1430.9	-6.5e-05									3144.65	2.0816e-06			1430.9	-2.2e-05									3144.65	-2.89911e-05			1430.9	-1.4e-05
1432.19	-6e-06									3145.93	-4.26243e-05			1432.19	-5.9e-05									3145.93	2.0816e-06			1432.19	-2.9e-05									3145.93	-2.89873e-05			1432.19	-1.7e-05
1433.48	1e-06									3147.22	-4.25935e-05			1433.48	-4.7e-05									3147.22	2.0816e-06			1433.48	-3.1e-05									3147.22	-2.89835e-05			1433.48	-1.2e-05
1434.76	7e-06									3148.5	-4.25627e-05			1434.76	-3.6e-05									3148.5	2.0816e-06			1434.76	-3.1e-05									3148.5	-2.89797e-05			1434.76	-5e-06
1436.05	1.2e-05									3149.79	-4.25318e-05			1436.05	-2.5e-05									3149.79	2.0816e-06			1436.05	-3e-05									3149.79	-2.8976e-05			1436.05	-8e-06
1437.33	1.8e-05									3151.07	-4.2501e-05			1437.33	-1.2e-05									3151.07	2.0816e-06			1437.33	-2.5e-05									3151.07	-2.89722e-05			1437.33	-1.8e-05
1438.62	2.6e-05									3152.36	-4.24702e-05			1438.62	0									3152.36	2.0816e-06			1438.62	-1.3e-05									3152.36	-2.89684e-05			1438.62	-2.2e-05
1439.9	3.5e-05									3153.65	-4.24394e-05			1439.9	7e-06									3153.65	2.0816e-06			1439.9	5e-06									3153.65	-2.89646e-05			1439.9	-1.3e-05
1441.19	4.1e-05									3154.93	-4.24086e-05			1441.19	1.1e-05									3154.93	2.0816e-06			1441.19	2.5e-05									3154.93	-2.89608e-05			1441.19	-1e-06
1442.47	4.1e-05									3156.22	-4.23777e-05			1442.47	1.5e-05									3156.22	2.0816e-06			1442.47	3.7e-05									3156.22	-2.8957e-05			1442.47	6e-06
1443.76	3.1e-05									3157.5	-4.23469e-05			1443.76	2.3e-05									3157.5	2.0816e-06			1443.76	3.1e-05									3157.5	-2.89533e-05			1443.76	1.4e-05
1445.05	8e-06									3158.79	-4.23161e-05			1445.05	2.9e-05									3158.79	2.0816e-06			1445.05	3e-06									3158.79	-2.89495e-05			1445.05	2.1e-05
1446.33	-2.6e-05									3160.07	-4.22853e-05			1446.33	2.5e-05									3160.07	2.0816e-06			1446.33	-3.3e-05									3160.07	-2.89457e-05			1446.33	2.2e-05
1447.62	-6.1e-05									3161.36	-4.22544e-05			1447.62	1e-05									3161.36	2.0816e-06			1447.62	-5.8e-05									3161.36	-2.89419e-05			1447.62	1e-05
1448.9	-7.6e-05									3162.64	-4.22236e-05			1448.9	-1.3e-05									3162.64	2.0816e-06			1448.9	-5.4e-05									3162.64	-2.89381e-05			1448.9	-3e-06
1450.19	-6.1e-05									3163.93	-4.21928e-05			1450.19	-3.9e-05									3163.93	2.0816e-06			1450.19	-2.8e-05									3163.93	-2.89344e-05			1450.19	-6e-06
1451.47	-2.9e-05									3165.22	-4.2162e-05			1451.47	-5.8e-05									3165.22	2.0816e-06			1451.47	1e-06									3165.22	-2.89306e-05			1451.47	5e-06
1452.76	-7e-06									3166.5	-4.21311e-05			1452.76	-6.5e-05									3166.5	2.0816e-06			1452.76	2.5e-05									3166.5	-2.89268e-05			1452.76	2.1e-05
1454.05	-5e-06									3167.79	-4.21003e-05			1454.05	-5.6e-05									3167.79	2.0816e-06			1454.05	3.9e-05									3167.79	-2.8923e-05			1454.05	3.1e-05
1455.33	-1.4e-05									3169.07	-4.20695e-05			1455.33	-4.2e-05									3169.07	2.0816e-06			1455.33	4.8e-05									3169.07	-2.89192e-05			1455.33	2.8e-05
1456.62	-1.8e-05									3170.36	-4.20387e-05			1456.62	-3.1e-05									3170.36	2.0816e-06			1456.62	4.9e-05									3170.36	-2.89154e-05			1456.62	1.8e-05
1457.9	-8e-06									3171.64	-4.20079e-05			1457.9	-2.3e-05									3171.64	2.0816e-06			1457.9	3.9e-05									3171.64	-2.89117e-05			1457.9	1.1e-05
1459.19	1.2e-05									3172.93	-4.1977e-05			1459.19	-1.8e-05									3172.93	2.0816e-06			1459.19	2e-05									3172.93	-2.89079e-05			1459.19	1.3e-05
1460.47	4.2e-05									3174.22	-4.19462e-05			1460.47	-1.8e-05									3174.22	2.0816e-06			1460.47	-3e-06									3174.22	-2.89041e-05			1460.47	2.3e-05
1461.76	7e-05									3175.5	-4.19154e-05			1461.76	-2.6e-05									3175.5	2.0816e-06			1461.76	-2.9e-05									3175.5	-2.89003e-05			1461.76	2.6e-05
1463.04	8.3e-05									3176.79	-4.18846e-05			1463.04	-4.2e-05									3176.79	2.0816e-06			1463.04	-5.1e-05									3176.79	-2.88965e-05			1463.04	1.4e-05
1464.33	7.7e-05									3178.07	-4.18537e-05			1464.33	-5.7e-05									3178.07	2.0816e-06			1464.33	-6.1e-05									3178.07	-2.88928e-05			1464.33	-5e-06
1465.62	6.2e-05									3179.36	-4.18229e-05			1465.62	-6e-05									3179.36	2.0816e-06			1465.62	-5.5e-05									3179.36	-2.8889e-05			1465.62	-2.1e-05
1466.9	5.3e-05									3180.64	-4.17921e-05			1466.9	-5.1e-05									3180.64	2.0816e-06			1466.9	-3.4e-05									3180.64	-2.88852e-05			1466.9	-2.7e-05
1468.19	5.5e-05									3181.93	-4.17613e-05			1468.19	-3.7e-05									3181.93	2.0816e-06			1468.19	-2e-06									3181.93	-2.88814e-05			1468.19	-2.5e-05
1469.47	6.4e-05									3183.21	-4.17304e-05			1469.47	-2.9e-05									3183.21	2.0816e-06			1469.47	3.6e-05									3183.21	-2.88776e-05			1469.47	-1.7e-05
1470.76	7.4e-05									3184.5	-4.16996e-05			1470.76	-3e-05									3184.5	2.0816e-06			1470.76	7.8e-05									3184.5	-2.88738e-05			1470.76	-2e-06
1472.04	7.8e-05									3185.79	-4.16688e-05			1472.04	-3.3e-05									3185.79	2.0816e-06			1472.04	0.000112									3185.79	-2.88701e-05			1472.04	1.9e-05
1473.33	7.3e-05									3187.07	-4.1638e-05			1473.33	-2.7e-05									3187.07	2.0816e-06			1473.33	0.00013									3187.07	-2.88663e-05			1473.33	3.9e-05
1474.62	5.5e-05									3188.36	-4.16072e-05			1474.62	-9e-06									3188.36	2.0816e-06			1474.62	0.000131									3188.36	-2.88625e-05			1474.62	4.9e-05
1475.9	3.5e-05									3189.64	-4.15763e-05			1475.9	1.5e-05									3189.64	2.0816e-06			1475.9	0.000115									3189.64	-2.88587e-05			1475.9	4.4e-05
1477.19	2.4e-05									3190.93	-4.15455e-05			1477.19	3.8e-05									3190.93	2.0816e-06			1477.19	8.9e-05									3190.93	-2.88549e-05			1477.19	3.1e-05
1478.47	2.4e-05									3192.21	-4.15147e-05			1478.47	4.7e-05									3192.21	2.0816e-06			1478.47	6.5e-05									3192.21	-2.88512e-05			1478.47	1.4e-05
1479.76	2.4e-05									3193.5	-4.14839e-05			1479.76	4.1e-05									3193.5	2.0816e-06			1479.76	5.5e-05									3193.5	-2.88474e-05			1479.76	-4e-06
1481.04	1.9e-05									3194.79	-4.1453e-05			1481.04	2.2e-05									3194.79	2.0816e-06			1481.04	5.4e-05									3194.79	-2.88436e-05			1481.04	-2.2e-05
1482.33	1.1e-05									3196.07	-4.14222e-05			1482.33	-4e-06									3196.07	2.0816e-06			1482.33	5e-05									3196.07	-2.88398e-05			1482.33	-3.5e-05
1483.61	5e-06									3197.36	-4.13914e-05			1483.61	-2.9e-05									3197.36	2.0816e-06			1483.61	3.6e-05									3197.36	-2.8836e-05			1483.61	-3.6e-05
1484.9	-1e-06									3198.64	-4.13606e-05			1484.9	-4.6e-05									3198.64	2.0816e-06			1484.9	2e-05									3198.64	-2.88322e-05			1484.9	-2.8e-05
1486.19	-1.1e-05									3199.93	-4.13297e-05			1486.19	-4.8e-05									3199.93	2.0816e-06			1486.19	1.5e-05									3199.93	-2.88285e-05			1486.19	-1.4e-05
1487.47	-1.4e-05									3201.21	-4.12989e-05			1487.47	-3.6e-05									3201.21	2.0816e-06			1487.47	2.6e-05									3201.21	-2.88247e-05			1487.47	0
1488.76	-1e-06									3202.5	-4.12681e-05			1488.76	-1.7e-05									3202.5	2.0816e-06			1488.76	4.3e-05									3202.5	-2.88209e-05			1488.76	1.2e-05
1490.04	2.6e-05									3203.79	-4.12373e-05			1490.04	1e-06									3203.79	2.0816e-06			1490.04	5.2e-05									3203.79	-2.88171e-05			1490.04	1.9e-05
1491.33	5e-05									3205.07	-4.12065e-05			1491.33	1.3e-05									3205.07	2.0816e-06			1491.33	4.6e-05									3205.07	-2.88133e-05			1491.33	2.2e-05
1492.61	5.3e-05									3206.36	-4.11756e-05			1492.61	1.7e-05									3206.36	2.0816e-06			1492.61	2.8e-05									3206.36	-2.88096e-05			1492.61	2.1e-05
1493.9	4e-05									3207.64	-4.11448e-05			1493.9	1.4e-05									3207.64	2.0816e-06			1493.9	8e-06									3207.64	-2.88058e-05			1493.9	1.7e-05
1495.19	2.8e-05									3208.93	-4.1114e-05			1495.19	8e-06									3208.93	2.0816e-06			1495.19	-7e-06									3208.93	-2.8802e-05			1495.19	9e-06
1496.47	2.8e-05									3210.21	-4.10832e-05			1496.47	7e-06									3210.21	2.0816e-06			1496.47	-1.8e-05									3210.21	-2.87982e-05			1496.47	0
1497.76	3.1e-05									3211.5	-4.10523e-05			1497.76	7e-06									3211.5	2.0816e-06			1497.76	-2.6e-05									3211.5	-2.87944e-05			1497.76	-3e-06
1499.04	2.7e-05									3212.78	-4.10215e-05			1499.04	4e-06									3212.78	2.0816e-06			1499.04	-2.9e-05									3212.78	-2.87907e-05			1499.04	-1e-06
1500.33	1.9e-05									3214.07	-4.09907e-05			1500.33	-4e-06									3214.07	2.0816e-06			1500.33	-2.3e-05									3214.07	-2.87869e-05			1500.33	1e-06
1501.61	1e-05									3215.36	-4.09599e-05			1501.61	-1.5e-05									3215.36	2.0816e-06			1501.61	-1e-05									3215.36	-2.87831e-05			1501.61	-3e-06
1502.9	1e-06									3216.64	-4.09291e-05			1502.9	-2.2e-05									3216.64	2.0816e-06			1502.9	0									3216.64	-2.87793e-05			1502.9	-2e-05
1504.18	-8e-06									3217.93	-4.08982e-05			1504.18	-2.2e-05									3217.93	2.0816e-06			1504.18	0									3217.93	-2.87755e-05			1504.18	-4.4e-05
1505.47	-1.4e-05									3219.21	-4.08674e-05			1505.47	-1e-05									3219.21	2.0816e-06			1505.47	-5e-06									3219.21	-2.87717e-05			1505.47	-6.4e-05
1506.76	-8e-06									3220.5	-4.08366e-05			1506.76	1.8e-05									3220.5	2.0816e-06			1506.76	-5e-06									3220.5	-2.8768e-05			1506.76	-7.1e-05
1508.04	3e-06									3221.78	-4.08058e-05			1508.04	5.9e-05									3221.78	2.0816e-06			1508.04	-1e-06									3221.78	-2.87642e-05			1508.04	-6.4e-05
1509.33	1.4e-05									3223.07	-4.07749e-05			1509.33	8.9e-05									3223.07	2.0816e-06			1509.33	-5e-06									3223.07	-2.87604e-05			1509.33	-5.1e-05
1510.61	2.1e-05									3224.36	-4.07441e-05			1510.61	9.2e-05									3224.36	2.0816e-06			1510.61	-1.8e-05									3224.36	-2.87566e-05			1510.61	-3.9e-05
1511.9	2.6e-05									3225.64	-4.07133e-05			1511.9	7.6e-05									3225.64	2.0816e-06			1511.9	-2.7e-05									3225.64	-2.87528e-05			1511.9	-2.6e-05
1513.18	3.4e-05									3226.93	-4.06825e-05			1513.18	6.1e-05									3226.93	2.0816e-06			1513.18	-1.7e-05									3226.93	-2.87491e-05			1513.18	-7e-06
1514.47	4.2e-05									3228.21	-4.06516e-05			1514.47	5.6e-05									3228.21	2.0816e-06			1514.47	7e-06									3228.21	-2.87453e-05			1514.47	1.6e-05
1515.76	5e-05									3229.5	-4.06208e-05			1515.76	5.6e-05									3229.5	2.0816e-06			1515.76	3.3e-05									3229.5	-2.87415e-05			1515.76	3.9e-05
1517.04	5.9e-05									3230.78	-4.059e-05			1517.04	5.2e-05									3230.78	2.0816e-06			1517.04	4.1e-05									3230.78	-2.87377e-05			1517.04	4.8e-05
1518.33	6.9e-05									3232.07	-4.05592e-05			1518.33	4.3e-05									3232.07	2.0816e-06			1518.33	3e-05									3232.07	-2.87339e-05			1518.33	4.2e-05
1519.61	7.1e-05									3233.35	-4.05284e-05			1519.61	3.4e-05									3233.35	2.0816e-06			1519.61	9e-06									3233.35	-2.87301e-05			1519.61	2.5e-05
1520.9	6.2e-05									3234.64	-4.04975e-05			1520.9	3e-05									3234.64	2.0816e-06			1520.9	-8e-06									3234.64	-2.87264e-05			1520.9	7e-06
1522.18	4.5e-05									3235.93	-4.04667e-05			1522.18	2.9e-05									3235.93	2.0816e-06			1522.18	-1.1e-05									3235.93	-2.87226e-05			1522.18	-4e-06
1523.47	3e-05									3237.21	-4.04359e-05			1523.47	2.9e-05									3237.21	2.0816e-06			1523.47	-3e-06									3237.21	-2.87188e-05			1523.47	-6e-06
1524.75	2.2e-05									3238.5	-4.04051e-05			1524.75	2.3e-05									3238.5	2.0816e-06			1524.75	6e-06									3238.5	-2.8715e-05			1524.75	-3e-06
1526.04	2.2e-05									3239.78	-4.03742e-05			1526.04	1.1e-05									3239.78	2.0816e-06			1526.04	9e-06									3239.78	-2.87112e-05			1526.04	0
1527.33	2.7e-05									3241.07	-4.03434e-05			1527.33	4e-06									3241.07	2.0816e-06			1527.33	6e-06									3241.07	-2.87075e-05			1527.33	0
1528.61	3.4e-05									3242.35	-4.03126e-05			1528.61	1e-05									3242.35	2.0816e-06			1528.61	5e-06									3242.35	-2.87037e-05			1528.61	0
1529.9	3.6e-05									3243.64	-4.02818e-05			1529.9	2.7e-05									3243.64	2.0816e-06			1529.9	1.3e-05									3243.64	-2.86999e-05			1529.9	3e-06
1531.18	3.3e-05									3244.93	-4.02509e-05			1531.18	4.4e-05									3244.93	2.0816e-06			1531.18	3.1e-05									3244.93	-2.86961e-05			1531.18	1.6e-05
1532.47	2.7e-05									3246.21	-4.02201e-05			1532.47	5.5e-05									3246.21	2.0816e-06			1532.47	5.4e-05									3246.21	-2.86923e-05			1532.47	3.7e-05
1533.75	2.1e-05									3247.5	-4.01893e-05			1533.75	5.9e-05									3247.5	2.0816e-06			1533.75	7.2e-05									3247.5	-2.86885e-05			1533.75	5.6e-05
1535.04	2.1e-05									3248.78	-4.01585e-05			1535.04	6e-05									3248.78	2.0816e-06			1535.04	7.8e-05									3248.78	-2.86848e-05			1535.04	6.6e-05
1536.33	2.7e-05									3250.07	-4.01277e-05			1536.33	6e-05									3250.07	2.0816e-06			1536.33	7.4e-05									3250.07	-2.8681e-05			1536.33	6.7e-05
1537.61	4e-05									3251.35	-4.00968e-05			1537.61	6.4e-05									3251.35	2.0816e-06			1537.61	7.2e-05									3251.35	-2.86772e-05			1537.61	6.1e-05
1538.9	5.6e-05									3252.64	-4.0066e-05			1538.9	7.4e-05									3252.64	2.0816e-06			1538.9	8e-05									3252.64	-2.86734e-05			1538.9	5.3e-05
1540.18	6.8e-05									3253.92	-4.00352e-05			1540.18	9.1e-05									3253.92	2.0816e-06			1540.18	9.6e-05									3253.92	-2.86696e-05			1540.18	4.7e-05
1541.47	7e-05									3255.21	-4.00044e-05			1541.47	0.000105									3255.21	2.0816e-06			1541.47	0.000106									3255.21	-2.86659e-05			1541.47	4.6e-05
1542.75	6.5e-05									3256.5	-3.99735e-05			1542.75	0.000104									3256.5	2.0816e-06			1542.75	0.000101									3256.5	-2.86621e-05			1542.75	5.3e-05
1544.04	6.1e-05									3257.78	-3.99427e-05			1544.04	8.8e-05									3257.78	2.0816e-06			1544.04	8.7e-05									3257.78	-2.86583e-05			1544.04	6.6e-05
1545.32	7e-05									3259.07	-3.99119e-05			1545.32	7e-05									3259.07	2.0816e-06			1545.32	7.6e-05									3259.07	-2.86545e-05			1545.32	7.5e-05
1546.61	9.2e-05									3260.35	-3.98811e-05			1546.61	6.5e-05									3260.35	2.0816e-06			1546.61	7.8e-05									3260.35	-2.86507e-05			1546.61	7.7e-05
1547.9	0.000114									3261.64	-3.98502e-05			1547.9	7.5e-05									3261.64	2.0816e-06			1547.9	9.3e-05									3261.64	-2.86469e-05			1547.9	7.2e-05
1549.18	0.000127									3262.92	-3.98194e-05			1549.18	9.2e-05									3262.92	2.0816e-06			1549.18	0.000111									3262.92	-2.86432e-05			1549.18	6.5e-05
1550.47	0.000128									3264.21	-3.97886e-05			1550.47	0.000105									3264.21	2.0816e-06			1550.47	0.000118									3264.21	-2.86394e-05			1550.47	5.6e-05
1551.75	0.000124									3265.5	-3.97578e-05			1551.75	0.000109									3265.5	2.0816e-06			1551.75	0.000112									3265.5	-2.86356e-05			1551.75	4.9e-05
1553.04	0.000118									3266.78	-3.9727e-05			1553.04	0.000108									3266.78	2.0816e-06			1553.04	0.0001									3266.78	-2.86318e-05			1553.04	5.1e-05
1554.32	0.00011									3268.07	-3.96961e-05			1554.32	0.000102									3268.07	2.0816e-06			1554.32	9.5e-05									3268.07	-2.8628e-05			1554.32	6.7e-05
1555.61	0.000102									3269.35	-3.96653e-05			1555.61	8.6e-05									3269.35	2.0816e-06			1555.61	9.7e-05									3269.35	-2.86243e-05			1555.61	9.1e-05
1556.9	0.000101									3270.64	-3.96345e-05			1556.9	6e-05									3270.64	2.0816e-06			1556.9	9.8e-05									3270.64	-2.86205e-05			1556.9	0.000111
1558.18	0.000105									3271.92	-3.96037e-05			1558.18	3.6e-05									3271.92	2.0816e-06			1558.18	9.3e-05									3271.92	-2.86167e-05			1558.18	0.000123
1559.47	0.000106									3273.21	-3.95728e-05			1559.47	2.2e-05									3273.21	2.0816e-06			1559.47	9e-05									3273.21	-2.86129e-05			1559.47	0.00013
1560.75	9.3e-05									3274.49	-3.9542e-05			1560.75	2.3e-05									3274.49	2.0816e-06			1560.75	9.8e-05									3274.49	-2.86091e-05			1560.75	0.000133
1562.04	6.7e-05									3275.78	-3.95112e-05			1562.04	3.3e-05									3275.78	2.0816e-06			1562.04	0.000115									3275.78	-2.86053e-05			1562.04	0.00013
1563.32	3.6e-05									3277.07	-3.94804e-05			1563.32	4.1e-05									3277.07	2.0816e-06			1563.32	0.000127									3277.07	-2.86016e-05			1563.32	0.000119
1564.61	1.4e-05									3278.35	-3.94495e-05			1564.61	4.2e-05									3278.35	2.0816e-06			1564.61	0.000124									3278.35	-2.85978e-05			1564.61	0.000108
1565.89	8e-06									3279.64	-3.94187e-05			1565.89	3.9e-05									3279.64	2.0816e-06			1565.89	0.00011									3279.64	-2.8594e-05			1565.89	0.000106
1567.18	1.6e-05									3280.92	-3.93879e-05			1567.18	3.9e-05									3280.92	2.0816e-06			1567.18	9.6e-05									3280.92	-2.85902e-05			1567.18	0.000117
1568.47	2.8e-05									3282.21	-3.93571e-05			1568.47	4.2e-05									3282.21	2.0816e-06			1568.47	9.4e-05									3282.21	-2.85864e-05			1568.47	0.00013
1569.75	3.7e-05									3283.49	-3.93263e-05			1569.75	4.7e-05									3283.49	2.0816e-06			1569.75	0.000103									3283.49	-2.85827e-05			1569.75	0.000135
1571.04	4.3e-05									3284.78	-3.92954e-05			1571.04	5.2e-05									3284.78	2.0816e-06			1571.04	0.000114									3284.78	-2.85789e-05			1571.04	0.000128
1572.32	5.4e-05									3286.07	-3.92646e-05			1572.32	6.1e-05									3286.07	2.0816e-06			1572.32	0.000114									3286.07	-2.85751e-05			1572.32	0.000112
1573.61	6.9e-05									3287.35	-3.92338e-05			1573.61	7.4e-05									3287.35	2.0816e-06			1573.61	0.000105									3287.35	-2.85713e-05			1573.61	9.8e-05
1574.89	8.7e-05									3288.64	-3.9203e-05			1574.89	8.7e-05									3288.64	2.0816e-06			1574.89	9.4e-05									3288.64	-2.85675e-05			1574.89	9.2e-05
1576.18	0.000109									3289.92	-3.91721e-05			1576.18	8.2e-05									3289.92	2.0816e-06			1576.18	8.1e-05									3289.92	-2.85638e-05			1576.18	8.6e-05
1577.47	0.000135									3291.21	-3.91413e-05			1577.47	4.9e-05									3291.21	2.0816e-06			1577.47	5.6e-05									3291.21	-2.856e-05			1577.47	6.4e-05
1578.75	0.000155									3292.49	-3.91105e-05			1578.75	2e-06									3292.49	2.0816e-06			1578.75	1.6e-05									3292.49	-2.85562e-05			1578.75	3e-05
1580.04	0.000158									3293.78	-3.90797e-05			1580.04	-1.9e-05									3293.78	2.0816e-06			1580.04	-1.3e-05									3293.78	-2.85524e-05			1580.04	1.1e-05
1581.32	0.000143									3295.06	-3.90488e-05			1581.32	4e-06									3295.06	2.0816e-06			1581.32	-8e-06									3295.06	-2.85486e-05			1581.32	3.3e-05
1582.61	0.000123									3296.35	-3.9018e-05			1582.61	5.8e-05									3296.35	2.0816e-06			1582.61	3e-05									3296.35	-2.85448e-05			1582.61	8.2e-05
1583.89	0.000109									3297.64	-3.89872e-05			1583.89	0.000104									3297.64	2.0816e-06			1583.89	8.5e-05									3297.64	-2.85411e-05			1583.89	0.000123
1585.18	0.000103									3298.92	-3.89564e-05			1585.18	0.000124									3298.92	2.0816e-06			1585.18	0.000133									3298.92	-2.85373e-05			1585.18	0.00014
1586.46	9.8e-05									3300.21	-3.89256e-05			1586.46	0.000126									3300.21	2.0816e-06			1586.46	0.000162									3300.21	-2.85335e-05			1586.46	0.000142
1587.75	9e-05									3301.49	-3.88947e-05			1587.75	0.000119									3301.49	2.0816e-06			1587.75	0.000169									3301.49	-2.85297e-05			1587.75	0.000141
1589.04	8.6e-05									3302.78	-3.88639e-05			1589.04	0.000105									3302.78	2.0816e-06			1589.04	0.000163									3302.78	-2.85259e-05			1589.04	0.00014
1590.32	9.2e-05									3304.06	-3.88331e-05			1590.32	8.9e-05									3304.06	2.0816e-06			1590.32	0.000157									3304.06	-2.85222e-05			1590.32	0.000141
1591.61	0.000108									3305.35	-3.88023e-05			1591.61	8.1e-05									3305.35	2.0816e-06			1591.61	0.000164									3305.35	-2.85184e-05			1591.61	0.000148
1592.89	0.000127									3306.64	-3.87714e-05			1592.89	8.7e-05									3306.64	2.0816e-06			1592.89	0.000185									3306.64	-2.85146e-05			1592.89	0.000163
1594.18	0.000144									3307.92	-3.87406e-05			1594.18	0.000104									3307.92	2.0816e-06			1594.18	0.000207									3307.92	-2.85108e-05			1594.18	0.000182
1595.46	0.000155									3309.21	-3.87098e-05			1595.46	0.000127									3309.21	2.0816e-06			1595.46	0.000221									3309.21	-2.8507e-05			1595.46	0.0002
1596.75	0.000156									3310.49	-3.8679e-05			1596.75	0.000149									3310.49	2.0816e-06			1596.75	0.00022									3310.49	-2.85032e-05			1596.75	0.000217
1598.04	0.000145									3311.78	-3.86481e-05			1598.04	0.000157									3311.78	2.0816e-06			1598.04	0.000205									3311.78	-2.84995e-05			1598.04	0.00023
1599.32	0.000127									3313.06	-3.86173e-05			1599.32	0.00015									3313.06	2.0816e-06			1599.32	0.000184									3313.06	-2.84957e-05			1599.32	0.000241
1600.61	0.000116									3314.35	-3.85865e-05			1600.61	0.000136									3314.35	2.0816e-06			1600.61	0.00017									3314.35	-2.84919e-05			1600.61	0.000255
1601.89	0.000122									3315.63	-3.85557e-05			1601.89	0.000134									3315.63	2.0816e-06			1601.89	0.000169									3315.63	-2.84881e-05			1601.89	0.000271
1603.18	0.000141									3316.92	-3.85249e-05			1603.18	0.00015									3316.92	2.0816e-06			1603.18	0.00018									3316.92	-2.84843e-05			1603.18	0.000284
1604.46	0.00016									3318.21	-3.8494e-05			1604.46	0.000181									3318.21	2.0816e-06			1604.46	0.000201									3318.21	-2.84806e-05			1604.46	0.000288
1605.75	0.000172									3319.49	-3.84632e-05			1605.75	0.000214									3319.49	2.0816e-06			1605.75	0.000232									3319.49	-2.84768e-05			1605.75	0.000284
1607.04	0.000183									3320.78	-3.84324e-05			1607.04	0.000242									3320.78	2.0816e-06			1607.04	0.000274									3320.78	-2.8473e-05			1607.04	0.000282
1608.32	0.000201									3322.06	-3.84016e-05			1608.32	0.000264									3322.06	2.0816e-06			1608.32	0.00032									3322.06	-2.84692e-05			1608.32	0.00029
1609.61	0.000223									3323.35	-3.83707e-05			1609.61	0.00028									3323.35	2.0816e-06			1609.61	0.000358									3323.35	-2.84654e-05			1609.61	0.000307
1610.89	0.000239									3324.63	-3.83399e-05			1610.89	0.00029									3324.63	2.0816e-06			1610.89	0.000376									3324.63	-2.84616e-05			1610.89	0.000323
1612.18	0.000245									3325.92	-3.83091e-05			1612.18	0.000295									3325.92	2.0816e-06			1612.18	0.000374									3325.92	-2.84579e-05			1612.18	0.000327
1613.46	0.000243									3327.21	-3.82783e-05			1613.46	0.0003									3327.21	2.0816e-06			1613.46	0.000362									3327.21	-2.84541e-05			1613.46	0.000322
1614.75	0.000234									3328.49	-3.82474e-05			1614.75	0.000308									3328.49	2.0816e-06			1614.75	0.000357									3328.49	-2.84503e-05			1614.75	0.000317
1616.03	0.00022									3329.78	-3.82166e-05			1616.03	0.000321									3329.78	2.0816e-06			1616.03	0.000363									3329.78	-2.84465e-05			1616.03	0.000322
1617.32	0.000206									3331.06	-3.81858e-05			1617.32	0.000333									3331.06	2.0816e-06			1617.32	0.00038									3331.06	-2.84427e-05			1617.32	0.000335
1618.61	0.000199									3332.35	-3.8155e-05			1618.61	0.000343									3332.35	2.0816e-06			1618.61	0.000398									3332.35	-2.8439e-05			1618.61	0.000355
1619.89	0.000202									3333.63	-3.81242e-05			1619.89	0.000349									3333.63	2.0816e-06			1619.89	0.000404									3333.63	-2.84352e-05			1619.89	0.000374
1621.18	0.000208									3334.92	-3.80933e-05			1621.18	0.000353									3334.92	2.0816e-06			1621.18	0.000397									3334.92	-2.84314e-05			1621.18	0.000388
1622.46	0.000213									3336.2	-3.80625e-05			1622.46	0.000358									3336.2	2.0816e-06			1622.46	0.000393									3336.2	-2.84276e-05			1622.46	0.000393
1623.75	0.00022									3337.49	-3.80317e-05			1623.75	0.000367									3337.49	2.0816e-06			1623.75	0.000403									3337.49	-2.84238e-05			1623.75	0.000397
1625.03	0.000235									3338.78	-3.80009e-05			1625.03	0.000376									3338.78	2.0816e-06			1625.03	0.000425									3338.78	-2.842e-05			1625.03	0.000403
1626.32	0.000259									3340.06	-3.797e-05			1626.32	0.000382									3340.06	2.0816e-06			1626.32	0.00044									3340.06	-2.84163e-05			1626.32	0.000412
1627.61	0.000283									3341.35	-3.79392e-05			1627.61	0.000386									3341.35	2.0816e-06			1627.61	0.00044									3341.35	-2.84125e-05			1627.61	0.000421
1628.89	0.000298									3342.63	-3.79084e-05			1628.89	0.000394									3342.63	2.0816e-06			1628.89	0.000437									3342.63	-2.84087e-05			1628.89	0.000426
1630.18	0.000307									3343.92	-3.78776e-05			1630.18	0.000405									3343.92	2.0816e-06			1630.18	0.000444									3343.92	-2.84049e-05			1630.18	0.00043
1631.46	0.000314									3345.2	-3.78467e-05			1631.46	0.00041									3345.2	2.0816e-06			1631.46	0.000459									3345.2	-2.84011e-05			1631.46	0.000438
1632.75	0.000324									3346.49	-3.78159e-05			1632.75	0.000404									3346.49	2.0816e-06			1632.75	0.000465									3346.49	-2.83974e-05			1632.75	0.000453
1634.03	0.000332									3347.78	-3.77851e-05			1634.03	0.000388									3347.78	2.0816e-06			1634.03	0.000459									3347.78	-2.83936e-05			1634.03	0.000469
1635.32	0.000328									3349.06	-3.77543e-05			1635.32	0.000371									3349.06	2.0816e-06			1635.32	0.00045									3349.06	-2.83898e-05			1635.32	0.000479
1636.6	0.000312									3350.35	-3.77235e-05			1636.6	0.000357									3350.35	2.0816e-06			1636.6	0.00045									3350.35	-2.8386e-05			1636.6	0.000478
1637.89	0.00029									3351.63	-3.76926e-05			1637.89	0.000346									3351.63	2.0816e-06			1637.89	0.000459									3351.63	-2.83822e-05			1637.89	0.000473
1639.18	0.000275									3352.92	-3.76618e-05			1639.18	0.000337									3352.92	2.0816e-06			1639.18	0.000467									3352.92	-2.83784e-05			1639.18	0.000473
1640.46	0.000274									3354.2	-3.7631e-05			1640.46	0.00033									3354.2	2.0816e-06			1640.46	0.000457									3354.2	-2.83747e-05			1640.46	0.000482
1641.75	0.000285									3355.49	-3.76002e-05			1641.75	0.000323									3355.49	2.0816e-06			1641.75	0.000432									3355.49	-2.83709e-05			1641.75	0.000493
1643.03	0.000303									3356.77	-3.75693e-05			1643.03	0.000315									3356.77	2.0816e-06			1643.03	0.000413									3356.77	-2.83671e-05			1643.03	0.000497
1644.32	0.000322									3358.06	-3.75385e-05			1644.32	0.000307									3358.06	2.0816e-06			1644.32	0.000422									3358.06	-2.83633e-05			1644.32	0.000493
1645.6	0.00034									3359.35	-3.75077e-05			1645.6	0.000306									3359.35	2.0816e-06			1645.6	0.000451									3359.35	-2.83595e-05			1645.6	0.000487
1646.89	0.000352									3360.63	-3.74769e-05			1646.89	0.000319									3360.63	2.0816e-06			1646.89	0.000472									3360.63	-2.83558e-05			1646.89	0.000483
1648.18	0.000353									3361.92	-3.74461e-05			1648.18	0.000345									3361.92	2.0816e-06			1648.18	0.000466									3361.92	-2.8352e-05			1648.18	0.000478
1649.46	0.000341									3363.2	-3.74152e-05			1649.46	0.000369									3363.2	2.0816e-06			1649.46	0.000441									3363.2	-2.83482e-05			1649.46	0.000466
1650.75	0.000317									3364.49	-3.73844e-05			1650.75	0.000376									3364.49	2.0816e-06			1650.75	0.000417									3364.49	-2.83444e-05			1650.75	0.000443
1652.03	0.00029									3365.77	-3.73536e-05			1652.03	0.000363									3365.77	2.0816e-06			1652.03	0.000403									3365.77	-2.83406e-05			1652.03	0.000415
1653.32	0.000271									3367.06	-3.73228e-05			1653.32	0.000342									3367.06	2.0816e-06			1653.32	0.000399									3367.06	-2.83368e-05			1653.32	0.0004
1654.6	0.000271									3368.35	-3.72919e-05			1654.6	0.000329									3368.35	2.0816e-06			1654.6	0.000401									3368.35	-2.83331e-05			1654.6	0.000408
1655.89	0.000288									3369.63	-3.72611e-05			1655.89	0.00033									3369.63	2.0816e-06			1655.89	0.000402									3369.63	-2.83293e-05			1655.89	0.000428
1657.17	0.00031									3370.92	-3.72303e-05			1657.17	0.000337									3370.92	2.0816e-06			1657.17	0.000391									3370.92	-2.83255e-05			1657.17	0.000438
1658.46	0.000322									3372.2	-3.71995e-05			1658.46	0.000336									3372.2	2.0816e-06			1658.46	0.000367									3372.2	-2.83217e-05			1658.46	0.000426
1659.75	0.000317									3373.49	-3.71686e-05			1659.75	0.000324									3373.49	2.0816e-06			1659.75	0.00034									3373.49	-2.83179e-05			1659.75	0.000398
1661.03	0.000299									3374.77	-3.71378e-05			1661.03	0.000303									3374.77	2.0816e-06			1661.03	0.00033									3374.77	-2.83142e-05			1661.03	0.00037
1662.32	0.000278									3376.06	-3.7107e-05			1662.32	0.000279									3376.06	2.0816e-06			1662.32	0.000342									3376.06	-2.83104e-05			1662.32	0.000356
1663.6	0.000263									3377.34	-3.70762e-05			1663.6	0.000258									3377.34	2.0816e-06			1663.6	0.000363									3377.34	-2.83066e-05			1663.6	0.000358
1664.89	0.000255									3378.63	-3.70454e-05			1664.89	0.000244									3378.63	2.0816e-06			1664.89	0.000379									3378.63	-2.83028e-05			1664.89	0.000366
1666.17	0.000249									3379.92	-3.70145e-05			1666.17	0.000239									3379.92	2.0816e-06			1666.17	0.00038									3379.92	-2.8299e-05			1666.17	0.00037
1667.46	0.000247									3381.2	-3.69837e-05			1667.46	0.000243									3381.2	2.0816e-06			1667.46	0.00037									3381.2	-2.82953e-05			1667.46	0.000367
1668.75	0.000252									3382.49	-3.69529e-05			1668.75	0.000252									3382.49	2.0816e-06			1668.75	0.000356									3382.49	-2.82915e-05			1668.75	0.000357
1670.03	0.000258									3383.77	-3.69221e-05			1670.03	0.000258									3383.77	2.0816e-06			1670.03	0.000345									3383.77	-2.82877e-05			1670.03	0.000346
1671.32	0.000255									3385.06	-3.68912e-05			1671.32	0.000255									3385.06	2.0816e-06			1671.32	0.00034									3385.06	-2.82839e-05			1671.32	0.000335
1672.6	0.000235									3386.34	-3.68604e-05			1672.6	0.000243									3386.34	2.0816e-06			1672.6	0.000338									3386.34	-2.82801e-05			1672.6	0.000328
1673.89	0.000207									3387.63	-3.68296e-05			1673.89	0.000234									3387.63	2.0816e-06			1673.89	0.00033									3387.63	-2.82763e-05			1673.89	0.000326
1675.17	0.000185									3388.92	-3.67988e-05			1675.17	0.000237									3388.92	2.0816e-06			1675.17	0.000314									3388.92	-2.82726e-05			1675.17	0.000326
1676.46	0.000179									3390.2	-3.67679e-05			1676.46	0.000253									3390.2	2.0816e-06			1676.46	0.000297									3390.2	-2.82688e-05			1676.46	0.000326
1677.74	0.000183									3391.49	-3.67371e-05			1677.74	0.000269									3391.49	2.0816e-06			1677.74	0.000283									3391.49	-2.8265e-05			1677.74	0.000325
1679.03	0.000188									3392.77	-3.67063e-05			1679.03	0.000274									3392.77	2.0816e-06			1679.03	0.000273									3392.77	-2.82612e-05			1679.03	0.000318
1680.32	0.000189									3394.06	-3.66755e-05			1680.32	0.000267									3394.06	2.0816e-06			1680.32	0.000265									3394.06	-2.82574e-05			1680.32	0.000306
1681.6	0.000187									3395.34	-3.66447e-05			1681.6	0.000254									3395.34	2.0816e-06			1681.6	0.000263									3395.34	-2.82537e-05			1681.6	0.000297
1682.89	0.00018									3396.63	-3.66138e-05			1682.89	0.000239									3396.63	2.0816e-06			1682.89	0.000266									3396.63	-2.82499e-05			1682.89	0.000299
1684.17	0.000171									3397.91	-3.6583e-05			1684.17	0.000225									3397.91	2.0816e-06			1684.17	0.00027									3397.91	-2.82461e-05			1684.17	0.000308
1685.46	0.000165									3399.2	-3.65522e-05			1685.46	0.000222									3399.2	2.0816e-06			1685.46	0.000266									3399.2	-2.82423e-05			1685.46	0.000312
1686.74	0.000163									3400.49	-3.65214e-05			1686.74	0.000231									3400.49	2.0816e-06			1686.74	0.000254									3400.49	-2.82385e-05			1686.74	0.0003
1688.03	0.000162									3401.77	-3.64905e-05			1688.03	0.000241									3401.77	2.0816e-06			1688.03	0.00024									3401.77	-2.82347e-05			1688.03	0.000275
1689.32	0.000153									3403.06	-3.64597e-05			1689.32	0.000243									3403.06	2.0816e-06			1689.32	0.000229									3403.06	-2.8231e-05			1689.32	0.000245
1690.6	0.000135									3404.34	-3.64289e-05			1690.6	0.000233									3404.34	2.0816e-06			1690.6	0.000216									3404.34	-2.82272e-05			1690.6	0.000215
1691.89	0.000116									3405.63	-3.63981e-05			1691.89	0.000216									3405.63	2.0816e-06			1691.89	0.000198									3405.63	-2.82234e-05			1691.89	0.00019
1693.17	0.000104									3406.91	-3.63672e-05			1693.17	0.000197									3406.91	2.0816e-06			1693.17	0.000177									3406.91	-2.82196e-05			1693.17	0.000174
1694.46	9.8e-05									3408.2	-3.63364e-05			1694.46	0.000175									3408.2	2.0816e-06			1694.46	0.000161									3408.2	-2.82158e-05			1694.46	0.00017
1695.74	9.6e-05									3409.49	-3.63056e-05			1695.74	0.000147									3409.49	2.0816e-06			1695.74	0.000151									3409.49	-2.82121e-05			1695.74	0.000175
1697.03	9.4e-05									3410.77	-3.62748e-05			1697.03	0.000118									3410.77	2.0816e-06			1697.03	0.000142									3410.77	-2.82083e-05			1697.03	0.000179
1698.31	8.9e-05									3412.06	-3.6244e-05			1698.31	9.5e-05									3412.06	2.0816e-06			1698.31	0.000131									3412.06	-2.82045e-05			1698.31	0.000176
1699.6	8.8e-05									3413.34	-3.62131e-05			1699.6	8.5e-05									3413.34	2.0816e-06			1699.6	0.000123									3413.34	-2.82007e-05			1699.6	0.000164
1700.89	9.4e-05									3414.63	-3.61823e-05			1700.89	8.9e-05									3414.63	2.0816e-06			1700.89	0.000119									3414.63	-2.81969e-05			1700.89	0.000146
1702.17	0.000105									3415.91	-3.61515e-05			1702.17	0.0001									3415.91	2.0816e-06			1702.17	0.00012									3415.91	-2.81931e-05			1702.17	0.000127
1703.46	0.000115									3417.2	-3.61207e-05			1703.46	0.000114									3417.2	2.0816e-06			1703.46	0.000121									3417.2	-2.81894e-05			1703.46	0.000112
1704.74	0.000113									3418.48	-3.60898e-05			1704.74	0.000127									3418.48	2.0816e-06			1704.74	0.000117									3418.48	-2.81856e-05			1704.74	0.000104
1706.03	9.8e-05									3419.77	-3.6059e-05			1706.03	0.000131									3419.77	2.0816e-06			1706.03	0.000107									3419.77	-2.81818e-05			1706.03	0.000104
1707.31	7.5e-05									3421.06	-3.60282e-05			1707.31	0.000123									3421.06	2.0816e-06			1707.31	9.3e-05									3421.06	-2.8178e-05			1707.31	0.000109
1708.6	5.3e-05									3422.34	-3.59974e-05			1708.6	0.000101									3422.34	2.0816e-06			1708.6	8.1e-05									3422.34	-2.81742e-05			1708.6	0.000113
1709.89	3.5e-05									3423.63	-3.59665e-05			1709.89	7.4e-05									3423.63	2.0816e-06			1709.89	6.9e-05									3423.63	-2.81705e-05			1709.89	0.000114
1711.17	2e-05									3424.91	-3.59357e-05			1711.17	5.1e-05									3424.91	2.0816e-06			1711.17	5.4e-05									3424.91	-2.81667e-05			1711.17	0.000116
1712.46	7e-06									3426.2	-3.59049e-05			1712.46	4.1e-05									3426.2	2.0816e-06			1712.46	3.4e-05									3426.2	-2.81629e-05			1712.46	0.00012
1713.74	1e-06									3427.48	-3.58741e-05			1713.74	4.4e-05									3427.48	2.0816e-06			1713.74	1.3e-05									3427.48	-2.81591e-05			1713.74	0.000126
1715.03	7e-06									3428.77	-3.58433e-05			1715.03	5.6e-05									3428.77	2.0816e-06			1715.03	-1e-06									3428.77	-2.81553e-05			1715.03	0.000121
1716.31	2.4e-05									3430.06	-3.58124e-05			1716.31	6.3e-05									3430.06	2.0816e-06			1716.31	-8e-06									3430.06	-2.81515e-05			1716.31	9.9e-05
1717.6	4e-05									3431.34	-3.57816e-05			1717.6	5.2e-05									3431.34	2.0816e-06			1717.6	-6e-06									3431.34	-2.81478e-05			1717.6	6.1e-05
1718.88	4.3e-05									3432.63	-3.57508e-05			1718.88	2.6e-05									3432.63	2.0816e-06			1718.88	-1e-06									3432.63	-2.8144e-05			1718.88	2.2e-05
1720.17	3.3e-05									3433.91	-3.572e-05			1720.17	-3e-06									3433.91	2.0816e-06			1720.17	6e-06									3433.91	-2.81402e-05			1720.17	-3e-06
1721.46	1.5e-05									3435.2	-3.56891e-05			1721.46	-2.2e-05									3435.2	2.0816e-06			1721.46	1.7e-05									3435.2	-2.81364e-05			1721.46	-1e-05
1722.74	1e-06									3436.48	-3.56583e-05			1722.74	-2.9e-05									3436.48	2.0816e-06			1722.74	2.6e-05									3436.48	-2.81326e-05			1722.74	-6e-06
1724.03	-1e-06									3437.77	-3.56275e-05			1724.03	-2.6e-05									3437.77	2.0816e-06			1724.03	2.9e-05									3437.77	-2.81289e-05			1724.03	-4e-06
1725.31	7e-06									3439.05	-3.55967e-05			1725.31	-2e-05									3439.05	2.0816e-06			1725.31	2.1e-05									3439.05	-2.81251e-05			1725.31	-1.3e-05
1726.6	2.6e-05									3440.34	-3.55658e-05			1726.6	-1.6e-05									3440.34	2.0816e-06			1726.6	7e-06									3440.34	-2.81213e-05			1726.6	-2.6e-05
1727.88	4.6e-05									3441.63	-3.5535e-05			1727.88	-1.8e-05									3441.63	2.0816e-06			1727.88	-3e-06									3441.63	-2.81175e-05			1727.88	-3.1e-05
1729.17	5.8e-05									3442.91	-3.55042e-05			1729.17	-2.5e-05									3442.91	2.0816e-06			1729.17	-6e-06									3442.91	-2.81137e-05			1729.17	-2.1e-05
1730.46	5.7e-05									3444.2	-3.54734e-05			1730.46	-3.2e-05									3444.2	2.0816e-06			1730.46	1e-06									3444.2	-2.81099e-05			1730.46	-4e-06
1731.74	5e-05									3445.48	-3.54426e-05			1731.74	-3.3e-05									3445.48	2.0816e-06			1731.74	1.7e-05									3445.48	-2.81062e-05			1731.74	9e-06
1733.03	4.2e-05									3446.77	-3.54117e-05			1733.03	-2.1e-05									3446.77	2.0816e-06			1733.03	3.5e-05									3446.77	-2.81024e-05			1733.03	1.3e-05
1734.31	3.2e-05									3448.05	-3.53809e-05			1734.31	5e-06									3448.05	2.0816e-06			1734.31	4.4e-05									3448.05	-2.80986e-05			1734.31	7e-06
1735.6	1.9e-05									3449.34	-3.53501e-05			1735.6	4e-05									3449.34	2.0816e-06			1735.6	3.6e-05									3449.34	-2.80948e-05			1735.6	-1e-06
1736.88	5e-06									3450.63	-3.53193e-05			1736.88	7.2e-05									3450.63	2.0816e-06			1736.88	1.6e-05									3450.63	-2.8091e-05			1736.88	-5e-06
1738.17	-1e-06									3451.91	-3.52884e-05			1738.17	9e-05									3451.91	2.0816e-06			1738.17	-6e-06									3451.91	-2.80873e-05			1738.17	1e-06
1739.45	1e-06									3453.2	-3.52576e-05			1739.45	9.3e-05									3453.2	2.0816e-06			1739.45	-1.9e-05									3453.2	-2.80835e-05			1739.45	1.5e-05
1740.74	1e-05									3454.48	-3.52268e-05			1740.74	8.7e-05									3454.48	2.0816e-06			1740.74	-1.6e-05									3454.48	-2.80797e-05			1740.74	2.5e-05
1742.03	1.5e-05									3455.77	-3.5196e-05			1742.03	7.7e-05									3455.77	2.0816e-06			1742.03	0									3455.77	-2.80759e-05			1742.03	2.6e-05
1743.31	9e-06									3457.05	-3.51651e-05			1743.31	6.3e-05									3457.05	2.0816e-06			1743.31	1.4e-05									3457.05	-2.80721e-05			1743.31	2e-05
1744.6	-9e-06									3458.34	-3.51343e-05			1744.6	4.9e-05									3458.34	2.0816e-06			1744.6	2e-05									3458.34	-2.80684e-05			1744.6	1.7e-05
1745.88	-3.1e-05									3459.63	-3.51035e-05			1745.88	4.3e-05									3459.63	2.0816e-06			1745.88	1.5e-05									3459.63	-2.80646e-05			1745.88	2.1e-05
1747.17	-4.2e-05									3460.91	-3.50727e-05			1747.17	4.7e-05									3460.91	2.0816e-06			1747.17	4e-06									3460.91	-2.80608e-05			1747.17	3e-05
1748.45	-3.5e-05									3462.2	-3.50419e-05			1748.45	5.3e-05									3462.2	2.0816e-06			1748.45	-6e-06									3462.2	-2.8057e-05			1748.45	3.7e-05
1749.74	-1.8e-05									3463.48	-3.5011e-05			1749.74	5.7e-05									3463.48	2.0816e-06			1749.74	-1e-05									3463.48	-2.80532e-05			1749.74	3.9e-05
1751.03	-9e-06									3464.77	-3.49802e-05			1751.03	5.9e-05									3464.77	2.0816e-06			1751.03	-9e-06									3464.77	-2.80494e-05			1751.03	3.8e-05
1752.31	-1.2e-05									3466.05	-3.49494e-05			1752.31	6.1e-05									3466.05	2.0816e-06			1752.31	-4e-06									3466.05	-2.80457e-05			1752.31	3.6e-05
1753.6	-2e-05									3467.34	-3.49186e-05			1753.6	6.2e-05									3467.34	2.0816e-06			1753.6	-1e-06									3467.34	-2.80419e-05			1753.6	3.1e-05
1754.88	-2.4e-05									3468.62	-3.48877e-05			1754.88	5.7e-05									3468.62	2.0816e-06			1754.88	3e-06									3468.62	-2.80381e-05			1754.88	2.2e-05
1756.17	-1.9e-05									3469.91	-3.48569e-05			1756.17	4.5e-05									3469.91	2.0816e-06			1756.17	1.3e-05									3469.91	-2.80343e-05			1756.17	1.5e-05
1757.45	-1.1e-05									3471.2	-3.48261e-05			1757.45	3e-05									3471.2	2.0816e-06			1757.45	2.3e-05									3471.2	-2.80305e-05			1757.45	1.4e-05
1758.74	-3e-06									3472.48	-3.47953e-05			1758.74	1.6e-05									3472.48	2.0816e-06			1758.74	2e-05									3472.48	-2.80268e-05			1758.74	2e-05
1760.02	3e-06									3473.77	-3.47644e-05			1760.02	6e-06									3473.77	2.0816e-06			1760.02	1e-06									3473.77	-2.8023e-05			1760.02	2.7e-05
1761.31	7e-06									3475.05	-3.47336e-05			1761.31	-1e-06									3475.05	2.0816e-06			1761.31	-1.9e-05									3475.05	-2.80192e-05			1761.31	3.2e-05
1762.6	4e-06									3476.34	-3.47028e-05			1762.6	-5e-06									3476.34	2.0816e-06			1762.6	-2.9e-05									3476.34	-2.80154e-05			1762.6	3.6e-05
1763.88	-4e-06									3477.62	-3.4672e-05			1763.88	-4e-06									3477.62	2.0816e-06			1763.88	-2.7e-05									3477.62	-2.80116e-05			1763.88	4.1e-05
1765.17	-1.3e-05									3478.91	-3.46412e-05			1765.17	1e-06									3478.91	2.0816e-06			1765.17	-2.2e-05									3478.91	-2.80078e-05			1765.17	4.6e-05
1766.45	-1.8e-05									3480.2	-3.46103e-05			1766.45	9e-06									3480.2	2.0816e-06			1766.45	-1.7e-05									3480.2	-2.80041e-05			1766.45	4.7e-05
1767.74	-1.8e-05									3481.48	-3.45795e-05			1767.74	1.3e-05									3481.48	2.0816e-06			1767.74	-1.3e-05									3481.48	-2.80003e-05			1767.74	3.8e-05
1769.02	-1.3e-05									3482.77	-3.45487e-05			1769.02	1.4e-05									3482.77	2.0816e-06			1769.02	-7e-06									3482.77	-2.79965e-05			1769.02	2e-05
1770.31	-4e-06									3484.05	-3.45179e-05			1770.31	1.3e-05									3484.05	2.0816e-06			1770.31	-1e-06									3484.05	-2.79927e-05			1770.31	0
1771.6	4e-06									3485.34	-3.4487e-05			1771.6	1.3e-05									3485.34	2.0816e-06			1771.6	0									3485.34	-2.79889e-05			1771.6	-1.6e-05
1772.88	9e-06									3486.62	-3.44562e-05			1772.88	7e-06									3486.62	2.0816e-06			1772.88	-6e-06									3486.62	-2.79852e-05			1772.88	-2.5e-05
1774.17	9e-06									3487.91	-3.44254e-05			1774.17	-8e-06									3487.91	2.0816e-06			1774.17	-2e-05									3487.91	-2.79814e-05			1774.17	-2.5e-05
1775.45	5e-06									3489.19	-3.43946e-05			1775.45	-2.8e-05									3489.19	2.0816e-06			1775.45	-3.1e-05									3489.19	-2.79776e-05			1775.45	-2e-05
1776.74	1e-06									3490.48	-3.43637e-05			1776.74	-4e-05									3490.48	2.0816e-06			1776.74	-3e-05									3490.48	-2.79738e-05			1776.74	-1.4e-05
1778.02	1e-06									3491.77	-3.43329e-05			1778.02	-3.9e-05									3491.77	2.0816e-06			1778.02	-1.4e-05									3491.77	-2.797e-05			1778.02	-1.2e-05
1779.31	5e-06									3493.05	-3.43021e-05			1779.31	-3.1e-05									3493.05	2.0816e-06			1779.31	4e-06									3493.05	-2.79662e-05			1779.31	-1.1e-05
1780.59	9e-06									3494.34	-3.42713e-05			1780.59	-2.3e-05									3494.34	2.0816e-06			1780.59	1.5e-05									3494.34	-2.79625e-05			1780.59	-8e-06
1781.88	8e-06									3495.62	-3.42405e-05			1781.88	-1.7e-05									3495.62	2.0816e-06			1781.88	1.8e-05									3495.62	-2.79587e-05			1781.88	-4e-06
1783.17	4e-06									3496.91	-3.42096e-05			1783.17	-1e-05									3496.91	2.0816e-06			1783.17	1.9e-05									3496.91	-2.79549e-05			1783.17	-2e-06
1784.45	6e-06									3498.19	-3.41788e-05			1784.45	0									3498.19	2.0816e-06			1784.45	2e-05									3498.19	-2.79511e-05			1784.45	1e-06
1785.74	2.1e-05									3499.48	-3.4148e-05			1785.74	1.3e-05									3499.48	2.0816e-06			1785.74	1.7e-05									3499.48	-2.79473e-05			1785.74	1.2e-05
1787.02	4.5e-05									3500.77	-3.41172e-05			1787.02	2e-05									3500.77	2.0816e-06			1787.02	5e-06									3500.77	-2.79436e-05			1787.02	2.4e-05
1788.31	6.6e-05									3502.05	-3.40863e-05			1788.31	1.4e-05									3502.05	2.0816e-06			1788.31	-1.2e-05									3502.05	-2.79398e-05			1788.31	2.6e-05
1789.59	7.1e-05									3503.34	-3.40555e-05			1789.59	0									3503.34	2.0816e-06			1789.59	-2.6e-05									3503.34	-2.7936e-05			1789.59	1.5e-05
1790.88	6e-05									3504.62	-3.40247e-05			1790.88	-1.4e-05									3504.62	2.0816e-06			1790.88	-2.8e-05									3504.62	-2.79322e-05			1790.88	0
1792.17	3.7e-05									3505.91	-3.39939e-05			1792.17	-1.9e-05									3505.91	2.0816e-06			1792.17	-1.9e-05									3505.91	-2.79284e-05			1792.17	-9e-06
1793.45	1e-05									3507.19	-3.3963e-05			1793.45	-1.9e-05									3507.19	2.0816e-06			1793.45	-1.3e-05									3507.19	-2.79246e-05			1793.45	-1e-05
1794.74	-1.3e-05									3508.48	-3.39322e-05			1794.74	-2.2e-05									3508.48	2.0816e-06			1794.74	-2e-05									3508.48	-2.79209e-05			1794.74	-1e-05
1796.02	-2.8e-05									3509.76	-3.39014e-05			1796.02	-2.8e-05									3509.76	2.0816e-06			1796.02	-3.7e-05									3509.76	-2.79171e-05			1796.02	-1.4e-05
1797.31	-3.1e-05									3511.05	-3.38706e-05			1797.31	-3.6e-05									3511.05	2.0816e-06			1797.31	-4.6e-05									3511.05	-2.79133e-05			1797.31	-1.8e-05
1798.59	-2.6e-05									3512.34	-3.38398e-05			1798.59	-4.5e-05									3512.34	2.0816e-06			1798.59	-3.8e-05									3512.34	-2.79095e-05			1798.59	-2.3e-05
1799.88	-1.8e-05									3513.62	-3.38089e-05			1799.88	-5.3e-05									3513.62	2.0816e-06			1799.88	-2.1e-05									3513.62	-2.79057e-05			1799.88	-2.6e-05
1801.16	-1.1e-05									3514.91	-3.37781e-05			1801.16	-5.7e-05									3514.91	2.0816e-06			1801.16	-1e-05									3514.91	-2.7902e-05			1801.16	-2.8e-05
1802.45	-1e-06									3516.19	-3.37473e-05			1802.45	-5.2e-05									3516.19	2.0816e-06			1802.45	-1.5e-05									3516.19	-2.78982e-05			1802.45	-2.8e-05
1803.74	1.2e-05									3517.48	-3.37165e-05			1803.74	-3.7e-05									3517.48	2.0816e-06			1803.74	-3.2e-05									3517.48	-2.78944e-05			1803.74	-2.5e-05
1805.02	2.7e-05									3518.76	-3.36856e-05			1805.02	-2.3e-05									3518.76	2.0816e-06			1805.02	-4.8e-05									3518.76	-2.78906e-05			1805.02	-1.9e-05
1806.31	3.1e-05									3520.05	-3.36548e-05			1806.31	-1.9e-05									3520.05	2.0816e-06			1806.31	-5.2e-05									3520.05	-2.78868e-05			1806.31	-1.4e-05
1807.59	2.1e-05									3521.34	-3.3624e-05			1807.59	-2.6e-05									3521.34	2.0816e-06			1807.59	-4.5e-05									3521.34	-2.7883e-05			1807.59	-1e-05
1808.88	3e-06									3522.62	-3.35932e-05			1808.88	-3.1e-05									3522.62	2.0816e-06			1808.88	-3.6e-05									3522.62	-2.78793e-05			1808.88	-1.1e-05
1810.16	-1e-05									3523.91	-3.35624e-05			1810.16	-2.5e-05									3523.91	2.0816e-06			1810.16	-3.5e-05									3523.91	-2.78755e-05			1810.16	-1.7e-05
1811.45	-1.1e-05									3525.19	-3.35315e-05			1811.45	-5e-06									3525.19	2.0816e-06			1811.45	-3.6e-05									3525.19	-2.78717e-05			1811.45	-2.4e-05
1812.74	0									3526.48	-3.35007e-05			1812.74	2.1e-05									3526.48	2.0816e-06			1812.74	-3.3e-05									3526.48	-2.78679e-05			1812.74	-2.7e-05
1814.02	1.4e-05									3527.76	-3.34699e-05			1814.02	4.4e-05									3527.76	2.0816e-06			1814.02	-2.5e-05									3527.76	-2.78641e-05			1814.02	-2.4e-05
1815.31	2.5e-05									3529.05	-3.34391e-05			1815.31	5.6e-05									3529.05	2.0816e-06			1815.31	-2e-05									3529.05	-2.78604e-05			1815.31	-1.7e-05
1816.59	3.1e-05									3530.33	-3.34082e-05			1816.59	5.7e-05									3530.33	2.0816e-06			1816.59	-2e-05									3530.33	-2.78566e-05			1816.59	-6e-06
1817.88	3.4e-05									3531.62	-3.33774e-05			1817.88	5.2e-05									3531.62	2.0816e-06			1817.88	-1.7e-05									3531.62	-2.78528e-05			1817.88	7e-06
1819.16	3.6e-05									3532.91	-3.33466e-05			1819.16	4.6e-05									3532.91	2.0816e-06			1819.16	-5e-06									3532.91	-2.7849e-05			1819.16	1.9e-05
1820.45	3.7e-05									3534.19	-3.33158e-05			1820.45	3.9e-05									3534.19	2.0816e-06			1820.45	8e-06									3534.19	-2.78452e-05			1820.45	2.3e-05
1821.73	3.2e-05									3535.48	-3.32849e-05			1821.73	2.8e-05									3535.48	2.0816e-06			1821.73	1e-05									3535.48	-2.78415e-05			1821.73	1.6e-05
1823.02	2.1e-05									3536.76	-3.32541e-05			1823.02	1.3e-05									3536.76	2.0816e-06			1823.02	0									3536.76	-2.78377e-05			1823.02	1e-06
1824.31	4e-06									3538.05	-3.32233e-05			1824.31	0									3538.05	2.0816e-06			1824.31	-1.2e-05									3538.05	-2.78339e-05			1824.31	-1e-05
1825.59	-7e-06									3539.33	-3.31925e-05			1825.59	-9e-06									3539.33	2.0816e-06			1825.59	-1.9e-05									3539.33	-2.78301e-05			1825.59	-1.4e-05
1826.88	-8e-06									3540.62	-3.31617e-05			1826.88	-1.2e-05									3540.62	2.0816e-06			1826.88	-1.8e-05									3540.62	-2.78263e-05			1826.88	-1.7e-05
1828.16	0									3541.91	-3.31308e-05			1828.16	-1.5e-05									3541.91	2.0816e-06			1828.16	-1.1e-05									3541.91	-2.78225e-05			1828.16	-2.4e-05
1829.45	5e-06									3543.19	-3.31e-05			1829.45	-2.5e-05									3543.19	2.0816e-06			1829.45	0									3543.19	-2.78188e-05			1829.45	-2.8e-05
1830.73	-2e-06									3544.48	-3.30692e-05			1830.73	-3.9e-05									3544.48	2.0816e-06			1830.73	6e-06									3544.48	-2.7815e-05			1830.73	-1.9e-05
1832.02	-2.1e-05									3545.76	-3.30384e-05			1832.02	-5.4e-05									3545.76	2.0816e-06			1832.02	0									3545.76	-2.78112e-05			1832.02	0
1833.31	-3.5e-05									3547.05	-3.30075e-05			1833.31	-6.1e-05									3547.05	2.0816e-06			1833.31	-2e-05									3547.05	-2.78074e-05			1833.31	1.6e-05
1834.59	-3.5e-05									3548.33	-3.29767e-05			1834.59	-5.4e-05									3548.33	2.0816e-06			1834.59	-4.3e-05									3548.33	-2.78036e-05			1834.59	2e-05
1835.88	-2e-05									3549.62	-3.29459e-05			1835.88	-3.4e-05									3549.62	2.0816e-06			1835.88	-5.3e-05									3549.62	-2.77999e-05			1835.88	1.6e-05
1837.16	-1e-06									3550.9	-3.29151e-05			1837.16	-1.1e-05									3550.9	2.0816e-06			1837.16	-4.8e-05									3550.9	-2.77961e-05			1837.16	1e-05
1838.45	9e-06									3552.19	-3.28842e-05			1838.45	-2e-06									3552.19	2.0816e-06			1838.45	-3.4e-05									3552.19	-2.77923e-05			1838.45	5e-06
1839.73	8e-06									3553.48	-3.28534e-05			1839.73	-8e-06									3553.48	2.0816e-06			1839.73	-1.9e-05									3553.48	-2.77885e-05			1839.73	1e-06
1841.02	-1e-06									3554.76	-3.28226e-05			1841.02	-1.7e-05									3554.76	2.0816e-06			1841.02	-8e-06									3554.76	-2.77847e-05			1841.02	0
1842.3	-7e-06									3556.05	-3.27918e-05			1842.3	-1.9e-05									3556.05	2.0816e-06			1842.3	0									3556.05	-2.77809e-05			1842.3	0
1843.59	-2e-06									3557.33	-3.2761e-05			1843.59	-1.9e-05									3557.33	2.0816e-06			1843.59	5e-06									3557.33	-2.77772e-05			1843.59	-2e-06
1844.88	9e-06									3558.62	-3.27301e-05			1844.88	-2.1e-05									3558.62	2.0816e-06			1844.88	3e-06									3558.62	-2.77734e-05			1844.88	-1e-05
1846.16	1.9e-05									3559.9	-3.26993e-05			1846.16	-2.1e-05									3559.9	2.0816e-06			1846.16	-7e-06									3559.9	-2.77696e-05			1846.16	-2.1e-05
1847.45	1.9e-05									3561.19	-3.26685e-05			1847.45	-1.4e-05									3561.19	2.0816e-06			1847.45	-2.5e-05									3561.19	-2.77658e-05			1847.45	-2.8e-05
1848.73	1e-05									3562.48	-3.26377e-05			1848.73	0									3562.48	2.0816e-06			1848.73	-3.9e-05									3562.48	-2.7762e-05			1848.73	-2.8e-05
1850.02	0									3563.76	-3.26068e-05			1850.02	8e-06									3563.76	2.0816e-06			1850.02	-4.4e-05									3563.76	-2.77583e-05			1850.02	-2.4e-05
1851.3	-9e-06									3565.05	-3.2576e-05			1851.3	4e-06									3565.05	2.0816e-06			1851.3	-4.5e-05									3565.05	-2.77545e-05			1851.3	-1.9e-05
1852.59	-1.3e-05									3566.33	-3.25452e-05			1852.59	-3e-06									3566.33	2.0816e-06			1852.59	-4.9e-05									3566.33	-2.77507e-05			1852.59	-1.2e-05
1853.88	-1.5e-05									3567.62	-3.25144e-05			1853.88	-6e-06									3567.62	2.0816e-06			1853.88	-5.4e-05									3567.62	-2.77469e-05			1853.88	-3e-06
1855.16	-2.1e-05									3568.9	-3.24835e-05			1855.16	1e-06									3568.9	2.0816e-06			1855.16	-5.4e-05									3568.9	-2.77431e-05			1855.16	8e-06
1856.45	-3.2e-05									3570.19	-3.24527e-05			1856.45	1.2e-05									3570.19	2.0816e-06			1856.45	-4.6e-05									3570.19	-2.77393e-05			1856.45	1.9e-05
1857.73	-4.3e-05									3571.47	-3.24219e-05			1857.73	2e-05									3571.47	2.0816e-06			1857.73	-3.7e-05									3571.47	-2.77356e-05			1857.73	2.6e-05
1859.02	-4.5e-05									3572.76	-3.23911e-05			1859.02	2.2e-05									3572.76	2.0816e-06			1859.02	-2.9e-05									3572.76	-2.77318e-05			1859.02	2.8e-05
1860.3	-3.5e-05									3574.05	-3.23603e-05			1860.3	2e-05									3574.05	2.0816e-06			1860.3	-2e-05									3574.05	-2.7728e-05			1860.3	2.6e-05
1861.59	-1.9e-05									3575.33	-3.23294e-05			1861.59	1.4e-05									3575.33	2.0816e-06			1861.59	-8e-06									3575.33	-2.77242e-05			1861.59	2.4e-05
1862.88	-6e-06									3576.62	-3.22986e-05			1862.88	5e-06									3576.62	2.0816e-06			1862.88	1e-06									3576.62	-2.77204e-05			1862.88	2.2e-05
1864.16	-2e-06									3577.9	-3.22678e-05			1864.16	-5e-06									3577.9	2.0816e-06			1864.16	1e-06									3577.9	-2.77167e-05			1864.16	1.7e-05
1865.45	-7e-06									3579.19	-3.2237e-05			1865.45	-1.4e-05									3579.19	2.0816e-06			1865.45	-1.1e-05									3579.19	-2.77129e-05			1865.45	7e-06
1866.73	-1.5e-05									3580.47	-3.22061e-05			1866.73	-1.8e-05									3580.47	2.0816e-06			1866.73	-3.2e-05									3580.47	-2.77091e-05			1866.73	-4e-06
1868.02	-2.2e-05									3581.76	-3.21753e-05			1868.02	-2e-05									3581.76	2.0816e-06			1868.02	-4.9e-05									3581.76	-2.77053e-05			1868.02	-1.4e-05
1869.3	-2.6e-05									3583.05	-3.21445e-05			1869.3	-2.7e-05									3583.05	2.0816e-06			1869.3	-5.5e-05									3583.05	-2.77015e-05			1869.3	-2.2e-05
1870.59	-2.9e-05									3584.33	-3.21137e-05			1870.59	-3.7e-05									3584.33	2.0816e-06			1870.59	-5.1e-05									3584.33	-2.76977e-05			1870.59	-2.7e-05
1871.87	-3.1e-05									3585.62	-3.20828e-05			1871.87	-4.7e-05									3585.62	2.0816e-06			1871.87	-4.8e-05									3585.62	-2.7694e-05			1871.87	-2.9e-05
1873.16	-3.4e-05									3586.9	-3.2052e-05			1873.16	-5.6e-05									3586.9	2.0816e-06			1873.16	-4.8e-05									3586.9	-2.76902e-05			1873.16	-2.6e-05
1874.45	-3.6e-05									3588.19	-3.20212e-05			1874.45	-6.3e-05									3588.19	2.0816e-06			1874.45	-4.5e-05									3588.19	-2.76864e-05			1874.45	-1.7e-05
1875.73	-3.3e-05									3589.47	-3.19904e-05			1875.73	-6.3e-05									3589.47	2.0816e-06			1875.73	-2.8e-05									3589.47	-2.76826e-05			1875.73	-6e-06
1877.02	-2.5e-05									3590.76	-3.19596e-05			1877.02	-4.6e-05									3590.76	2.0816e-06			1877.02	-5e-06									3590.76	-2.76788e-05			1877.02	0
1878.3	-1.9e-05									3592.04	-3.19287e-05			1878.3	-1.7e-05									3592.04	2.0816e-06			1878.3	4e-06									3592.04	-2.76751e-05			1878.3	-1e-06
1879.59	-2.6e-05									3593.33	-3.18979e-05			1879.59	1.2e-05									3593.33	2.0816e-06			1879.59	-7e-06									3593.33	-2.76713e-05			1879.59	-7e-06
1880.87	-4.2e-05									3594.62	-3.18671e-05			1880.87	3.2e-05									3594.62	2.0816e-06			1880.87	-3.3e-05									3594.62	-2.76675e-05			1880.87	-1.1e-05
1882.16	-5.6e-05									3595.9	-3.18363e-05			1882.16	4.5e-05									3595.9	2.0816e-06			1882.16	-5.2e-05									3595.9	-2.76637e-05			1882.16	-1e-05
1883.45	-5.7e-05									3597.19	-3.18054e-05			1883.45	5e-05									3597.19	2.0816e-06			1883.45	-5.4e-05									3597.19	-2.76599e-05			1883.45	-7e-06
1884.73	-4.8e-05									3598.47	-3.17746e-05			1884.73	4.7e-05									3598.47	2.0816e-06			1884.73	-4.6e-05									3598.47	-2.76561e-05			1884.73	-5e-06
1886.02	-3.9e-05									3599.76	-3.17438e-05			1886.02	3.9e-05									3599.76	2.0816e-06			1886.02	-3.8e-05									3599.76	-2.76524e-05			1886.02	-3e-06
1887.3	-4.1e-05									3601.04	-3.1713e-05			1887.3	3.2e-05									3601.04	2.0816e-06			1887.3	-3.4e-05									3601.04	-2.76486e-05			1887.3	-5e-06
1888.59	-5.5e-05									3602.33	-3.16821e-05			1888.59	2.8e-05									3602.33	2.0816e-06			1888.59	-3.3e-05									3602.33	-2.76448e-05			1888.59	-1e-05
1889.87	-7.3e-05									3603.62	-3.16513e-05			1889.87	2.2e-05									3603.62	2.0816e-06			1889.87	-3.4e-05									3603.62	-2.7641e-05			1889.87	-1.4e-05
1891.16	-8.4e-05									3604.9	-3.16205e-05			1891.16	1.1e-05									3604.9	2.0816e-06			1891.16	-3.6e-05									3604.9	-2.76372e-05			1891.16	-9e-06
1892.44	-8e-05									3606.19	-3.15897e-05			1892.44	-3e-06									3606.19	2.0816e-06			1892.44	-3.6e-05									3606.19	-2.76335e-05			1892.44	3e-06
1893.73	-6.4e-05									3607.47	-3.15589e-05			1893.73	-1.7e-05									3607.47	2.0816e-06			1893.73	-3.5e-05									3607.47	-2.76297e-05			1893.73	1.4e-05
1895.02	-4.6e-05									3608.76	-3.1528e-05			1895.02	-2.9e-05									3608.76	2.0816e-06			1895.02	-3.5e-05									3608.76	-2.76259e-05			1895.02	1.5e-05
1896.3	-3.5e-05									3610.04	-3.14972e-05			1896.3	-3.8e-05									3610.04	2.0816e-06			1896.3	-3.9e-05									3610.04	-2.76221e-05			1896.3	4e-06
1897.59	-3.3e-05									3611.33	-3.14664e-05			1897.59	-4.2e-05									3611.33	2.0816e-06			1897.59	-4.6e-05									3611.33	-2.76183e-05			1897.59	-7e-06
1898.87	-3.6e-05									3612.61	-3.14356e-05			1898.87	-4e-05									3612.61	2.0816e-06			1898.87	-5.2e-05									3612.61	-2.76146e-05			1898.87	-1e-05
1900.16	-4e-05									3613.9	-3.14047e-05			1900.16	-3.4e-05									3613.9	2.0816e-06			1900.16	-5e-05									3613.9	-2.76108e-05			1900.16	-4e-06
1901.44	-4.1e-05									3615.19	-3.13739e-05			1901.44	-2e-05									3615.19	2.0816e-06			1901.44	-3.6e-05									3615.19	-2.7607e-05			1901.44	0
1902.73	-3.8e-05									3616.47	-3.13431e-05			1902.73	-3e-06									3616.47	2.0816e-06			1902.73	-1.6e-05									3616.47	-2.76032e-05			1902.73	0
1904.02	-3.5e-05									3617.76	-3.13123e-05			1904.02	9e-06									3617.76	2.0816e-06			1904.02	-1e-06									3617.76	-2.75994e-05			1904.02	-3e-06
1905.3	-3.5e-05									3619.04	-3.12814e-05			1905.3	1.1e-05									3619.04	2.0816e-06			1905.3	0									3619.04	-2.75956e-05			1905.3	-6e-06
1906.59	-3.8e-05									3620.33	-3.12506e-05			1906.59	5e-06									3620.33	2.0816e-06			1906.59	-1.3e-05									3620.33	-2.75919e-05			1906.59	-3e-06
1907.87	-4.1e-05									3621.61	-3.12198e-05			1907.87	-3e-06									3621.61	2.0816e-06			1907.87	-2.9e-05									3621.61	-2.75881e-05			1907.87	2e-06
1909.16	-4.2e-05									3622.9	-3.1189e-05			1909.16	-6e-06									3622.9	2.0816e-06			1909.16	-4.1e-05									3622.9	-2.75843e-05			1909.16	1.1e-05
1910.44	-4.1e-05									3624.19	-3.11582e-05			1910.44	-6e-06									3624.19	2.0816e-06			1910.44	-4.3e-05									3624.19	-2.75805e-05			1910.44	2e-05
1911.73	-3.7e-05									3625.47	-3.11273e-05			1911.73	-4e-06									3625.47	2.0816e-06			1911.73	-3.7e-05									3625.47	-2.75767e-05			1911.73	2.5e-05
1913.01	-3e-05									3626.76	-3.10965e-05			1913.01	2e-06									3626.76	2.0816e-06			1913.01	-2.7e-05									3626.76	-2.7573e-05			1913.01	2.5e-05
1914.3	-2e-05									3628.04	-3.10657e-05			1914.3	1.3e-05									3628.04	2.0816e-06			1914.3	-1.7e-05									3628.04	-2.75692e-05			1914.3	2.2e-05
1915.59	-9e-06									3629.33	-3.10349e-05			1915.59	2.3e-05									3629.33	2.0816e-06			1915.59	-5e-06									3629.33	-2.75654e-05			1915.59	2.3e-05
1916.87	-1e-06									3630.61	-3.1004e-05			1916.87	2.4e-05									3630.61	2.0816e-06			1916.87	6e-06									3630.61	-2.75616e-05			1916.87	2.6e-05
1918.16	-2e-06									3631.9	-3.09732e-05			1918.16	1.8e-05									3631.9	2.0816e-06			1918.16	1.2e-05									3631.9	-2.75578e-05			1918.16	2.7e-05
1919.44	-1.4e-05									3633.18	-3.09424e-05			1919.44	1.1e-05									3633.18	2.0816e-06			1919.44	1e-05									3633.18	-2.7554e-05			1919.44	2e-05
1920.73	-3.5e-05									3634.47	-3.09116e-05			1920.73	6e-06									3634.47	2.0816e-06			1920.73	0									3634.47	-2.75503e-05			1920.73	1.1e-05
1922.01	-5.4e-05									3635.76	-3.08807e-05			1922.01	3e-06									3635.76	2.0816e-06			1922.01	-1.5e-05									3635.76	-2.75465e-05			1922.01	1e-05
1923.3	-6.1e-05									3637.04	-3.08499e-05			1923.3	6e-06									3637.04	2.0816e-06			1923.3	-3.5e-05									3637.04	-2.75427e-05			1923.3	1.9e-05
1924.59	-5.2e-05									3638.33	-3.08191e-05			1924.59	1.7e-05									3638.33	2.0816e-06			1924.59	-5.2e-05									3638.33	-2.75389e-05			1924.59	2.6e-05
1925.87	-3.6e-05									3639.61	-3.07883e-05			1925.87	2.9e-05									3639.61	2.0816e-06			1925.87	-5.6e-05									3639.61	-2.75351e-05			1925.87	1.7e-05
1927.16	-2.3e-05									3640.9	-3.07575e-05			1927.16	3.4e-05									3640.9	2.0816e-06			1927.16	-4.6e-05									3640.9	-2.75314e-05			1927.16	-8e-06
1928.44	-1.8e-05									3642.18	-3.07266e-05			1928.44	2.8e-05									3642.18	2.0816e-06			1928.44	-2.8e-05									3642.18	-2.75276e-05			1928.44	-3.3e-05
1929.73	-1.9e-05									3643.47	-3.06958e-05			1929.73	2e-05									3643.47	2.0816e-06			1929.73	-1.6e-05									3643.47	-2.75238e-05			1929.73	-3.6e-05
1931.01	-1.7e-05									3644.76	-3.0665e-05			1931.01	1.9e-05									3644.76	2.0816e-06			1931.01	-1.4e-05									3644.76	-2.752e-05			1931.01	-1.5e-05
1932.3	-1.1e-05									3646.04	-3.06342e-05			1932.3	2.6e-05									3646.04	2.0816e-06			1932.3	-1.7e-05									3646.04	-2.75162e-05			1932.3	1.4e-05
1933.58	-3e-06									3647.33	-3.06033e-05			1933.58	3.5e-05									3647.33	2.0816e-06			1933.58	-1.9e-05									3647.33	-2.75124e-05			1933.58	3.2e-05
1934.87	3e-06									3648.61	-3.05725e-05			1934.87	4e-05									3648.61	2.0816e-06			1934.87	-1.8e-05									3648.61	-2.75087e-05			1934.87	3.3e-05
1936.16	6e-06									3649.9	-3.05417e-05			1936.16	3.8e-05									3649.9	2.0816e-06			1936.16	-2e-05									3649.9	-2.75049e-05			1936.16	2.5e-05
1937.44	6e-06									3651.18	-3.05109e-05			1937.44	2.8e-05									3651.18	2.0816e-06			1937.44	-2.4e-05									3651.18	-2.75011e-05			1937.44	1.7e-05
1938.73	2e-06									3652.47	-3.048e-05			1938.73	7e-06									3652.47	2.0816e-06			1938.73	-2.2e-05									3652.47	-2.74973e-05			1938.73	1.6e-05
1940.01	-7e-06									3653.75	-3.04492e-05			1940.01	-1.9e-05									3653.75	2.0816e-06			1940.01	-1.2e-05									3653.75	-2.74935e-05			1940.01	2.5e-05
1941.3	-1.9e-05									3655.04	-3.04184e-05			1941.3	-4e-05									3655.04	2.0816e-06			1941.3	-1e-06									3655.04	-2.74898e-05			1941.3	4.2e-05
1942.58	-3.1e-05									3656.33	-3.03876e-05			1942.58	-4.5e-05									3656.33	2.0816e-06			1942.58	-2e-06									3656.33	-2.7486e-05			1942.58	6e-05
1943.87	-3.5e-05									3657.61	-3.03568e-05			1943.87	-3.5e-05									3657.61	2.0816e-06			1943.87	-1.7e-05									3657.61	-2.74822e-05			1943.87	6.9e-05
1945.16	-3e-05									3658.9	-3.03259e-05			1945.16	-1.9e-05									3658.9	2.0816e-06			1945.16	-3.5e-05									3658.9	-2.74784e-05			1945.16	6.9e-05
1946.44	-2.1e-05									3660.18	-3.02951e-05			1946.44	-4e-06									3660.18	2.0816e-06			1946.44	-4.3e-05									3660.18	-2.74746e-05			1946.44	6.3e-05
1947.73	-1.5e-05									3661.47	-3.02643e-05			1947.73	8e-06									3661.47	2.0816e-06			1947.73	-3.7e-05									3661.47	-2.74708e-05			1947.73	5.4e-05
1949.01	-1.5e-05									3662.75	-3.02335e-05			1949.01	1.8e-05									3662.75	2.0816e-06			1949.01	-2.6e-05									3662.75	-2.74671e-05			1949.01	4.3e-05
1950.3	-1.8e-05									3664.04	-3.02026e-05			1950.3	2.1e-05									3664.04	2.0816e-06			1950.3	-1.7e-05									3664.04	-2.74633e-05			1950.3	3e-05
1951.58	-2.1e-05									3665.33	-3.01718e-05			1951.58	1.5e-05									3665.33	2.0816e-06			1951.58	-1.2e-05									3665.33	-2.74595e-05			1951.58	1.4e-05
1952.87	-2.2e-05									3666.61	-3.0141e-05			1952.87	3e-06									3666.61	2.0816e-06			1952.87	-1.3e-05									3666.61	-2.74557e-05			1952.87	-3e-06
1954.15	-2.2e-05									3667.9	-3.01102e-05			1954.15	-1e-05									3667.9	2.0816e-06			1954.15	-2e-05									3667.9	-2.74519e-05			1954.15	-1.7e-05
1955.44	-2.4e-05									3669.18	-3.00794e-05			1955.44	-1.8e-05									3669.18	2.0816e-06			1955.44	-2.7e-05									3669.18	-2.74482e-05			1955.44	-2e-05
1956.73	-3.5e-05									3670.47	-3.00485e-05			1956.73	-1.9e-05									3670.47	2.0816e-06			1956.73	-3.1e-05									3670.47	-2.74444e-05			1956.73	-9e-06
1958.01	-5.6e-05									3671.75	-3.00177e-05			1958.01	-1.4e-05									3671.75	2.0816e-06			1958.01	-3.2e-05									3671.75	-2.74406e-05			1958.01	8e-06
1959.3	-7.7e-05									3673.04	-2.99869e-05			1959.3	-1e-05									3673.04	2.0816e-06			1959.3	-3.5e-05									3673.04	-2.74368e-05			1959.3	2.1e-05
1960.58	-8.6e-05									3674.32	-2.99561e-05			1960.58	-1e-05									3674.32	2.0816e-06			1960.58	-4.3e-05									3674.32	-2.7433e-05			1960.58	2.3e-05
1961.87	-7.8e-05									3675.61	-2.99252e-05			1961.87	-9e-06									3675.61	2.0816e-06			1961.87	-5.3e-05									3675.61	-2.74292e-05			1961.87	1.3e-05
1963.15	-5.8e-05									3676.9	-2.98944e-05			1963.15	-2e-06									3676.9	2.0816e-06			1963.15	-5.9e-05									3676.9	-2.74255e-05			1963.15	0
1964.44	-3.6e-05									3678.18	-2.98636e-05			1964.44	1.3e-05									3678.18	2.0816e-06			1964.44	-5.9e-05									3678.18	-2.74217e-05			1964.44	-5e-06
1965.73	-1.8e-05									3679.47	-2.98328e-05			1965.73	3.1e-05									3679.47	2.0816e-06			1965.73	-5.2e-05									3679.47	-2.74179e-05			1965.73	-1e-06
1967.01	-5e-06									3680.75	-2.98019e-05			1967.01	3.9e-05									3680.75	2.0816e-06			1967.01	-3.9e-05									3680.75	-2.74141e-05			1967.01	7e-06
1968.3	1e-06									3682.04	-2.97711e-05			1968.3	3.5e-05									3682.04	2.0816e-06			1968.3	-2.3e-05									3682.04	-2.74103e-05			1968.3	1.5e-05
1969.58	2e-06									3683.32	-2.97403e-05			1969.58	2.2e-05									3683.32	2.0816e-06			1969.58	-7e-06									3683.32	-2.74066e-05			1969.58	1.9e-05
1970.87	-1e-06									3684.61	-2.97095e-05			1970.87	5e-06									3684.61	2.0816e-06			1970.87	3e-06									3684.61	-2.74028e-05			1970.87	2e-05
1972.15	-5e-06									3685.9	-2.96787e-05			1972.15	-1.2e-05									3685.9	2.0816e-06			1972.15	2e-06									3685.9	-2.7399e-05			1972.15	1.5e-05
1973.44	-9e-06									3687.18	-2.96478e-05			1973.44	-2.8e-05									3687.18	2.0816e-06			1973.44	-8e-06									3687.18	-2.73952e-05			1973.44	3e-06
1974.72	-1.4e-05									3688.47	-2.9617e-05			1974.72	-3.8e-05									3688.47	2.0816e-06			1974.72	-2e-05									3688.47	-2.73914e-05			1974.72	-6e-06
1976.01	-1.9e-05									3689.75	-2.95862e-05			1976.01	-3.8e-05									3689.75	2.0816e-06			1976.01	-2.6e-05									3689.75	-2.73876e-05			1976.01	-7e-06
1977.3	-2.2e-05									3691.04	-2.95554e-05			1977.3	-3.2e-05									3691.04	2.0816e-06			1977.3	-2.5e-05									3691.04	-2.73839e-05			1977.3	4e-06
1978.58	-2.3e-05									3692.32	-2.95245e-05			1978.58	-2.6e-05									3692.32	2.0816e-06			1978.58	-2.3e-05									3692.32	-2.73801e-05			1978.58	1.8e-05
1979.87	-2.3e-05									3693.61	-2.94937e-05			1979.87	-2.7e-05									3693.61	2.0816e-06			1979.87	-2.1e-05									3693.61	-2.73763e-05			1979.87	2.8e-05
1981.15	-2.4e-05									3694.89	-2.94629e-05			1981.15	-3.2e-05									3694.89	2.0816e-06			1981.15	-1.2e-05									3694.89	-2.73725e-05			1981.15	3e-05
1982.44	-2.3e-05									3696.18	-2.94321e-05			1982.44	-3.4e-05									3696.18	2.0816e-06			1982.44	7e-06									3696.18	-2.73687e-05			1982.44	3.1e-05
1983.72	-2.4e-05									3697.47	-2.94012e-05			1983.72	-2.5e-05									3697.47	2.0816e-06			1983.72	2.9e-05									3697.47	-2.7365e-05			1983.72	3.5e-05
1985.01	-3e-05									3698.75	-2.93704e-05			1985.01	-1.2e-05									3698.75	2.0816e-06			1985.01	3.7e-05									3698.75	-2.73612e-05			1985.01	3.4e-05
1986.3	-4.2e-05									3700.04	-2.93396e-05			1986.3	-4e-06									3700.04	2.0816e-06			1986.3	2.6e-05									3700.04	-2.73574e-05			1986.3	1.9e-05
1987.58	-5.3e-05									3701.32	-2.93088e-05			1987.58	-4e-06									3701.32	2.0816e-06			1987.58	9e-06									3701.32	-2.73536e-05			1987.58	-5e-06
1988.87	-5.2e-05									3702.61	-2.9278e-05			1988.87	-8e-06									3702.61	2.0816e-06			1988.87	0									3702.61	-2.73498e-05			1988.87	-2e-05
1990.15	-3.6e-05									3703.89	-2.92471e-05			1990.15	-1.1e-05									3703.89	2.0816e-06			1990.15	0									3703.89	-2.73461e-05			1990.15	-1.1e-05
1991.44	-1.8e-05									3705.18	-2.92163e-05			1991.44	-1.4e-05									3705.18	2.0816e-06			1991.44	6e-06									3705.18	-2.73423e-05			1991.44	1.1e-05
1992.72	-7e-06									3706.47	-2.91855e-05			1992.72	-1.9e-05									3706.47	2.0816e-06			1992.72	1.2e-05									3706.47	-2.73385e-05			1992.72	2.4e-05
1994.01	-4e-06									3707.75	-2.91547e-05			1994.01	-2.6e-05									3707.75	2.0816e-06			1994.01	1.9e-05									3707.75	-2.73347e-05			1994.01	1.7e-05
1995.29	1e-06									3709.04	-2.91238e-05			1995.29	-2.9e-05									3709.04	2.0816e-06			1995.29	2.6e-05									3709.04	-2.73309e-05			1995.29	6e-06
1996.58	1.4e-05									3710.32	-2.9093e-05			1996.58	-2.5e-05									3710.32	2.0816e-06			1996.58	3.3e-05									3710.32	-2.73271e-05			1996.58	1.1e-05
1997.87	2.8e-05									3711.61	-2.90622e-05			1997.87	-1.6e-05									3711.61	2.0816e-06			1997.87	4e-05									3711.61	-2.73234e-05			1997.87	3e-05
1999.15	3.6e-05									3712.89	-2.90314e-05			1999.15	-9e-06									3712.89	2.0816e-06			1999.15	4.7e-05									3712.89	-2.73196e-05			1999.15	5e-05
2000.44	3.6e-05									3714.18	-2.90005e-05			2000.44	-9e-06									3714.18	2.0816e-06			2000.44	5.4e-05									3714.18	-2.73158e-05			2000.44	6.3e-05
2001.72	2.9e-05									3715.46	-2.89697e-05			2001.72	-1.4e-05									3715.46	2.0816e-06			2001.72	6e-05									3715.46	-2.7312e-05			2001.72	6.7e-05
2003.01	2e-05									3716.75	-2.89389e-05			2003.01	-1.9e-05									3716.75	2.0816e-06			2003.01	6.6e-05									3716.75	-2.73082e-05			2003.01	6.6e-05
2004.29	1.4e-05									3718.04	-2.89081e-05			2004.29	-2.2e-05									3718.04	2.0816e-06			2004.29	7.6e-05									3718.04	-2.73045e-05			2004.29	5.8e-05
2005.58	1.8e-05									3719.32	-2.88773e-05			2005.58	-2.6e-05									3719.32	2.0816e-06			2005.58	8.4e-05									3719.32	-2.73007e-05			2005.58	4.6e-05
2006.87	3.4e-05									3720.61	-2.88464e-05			2006.87	-2.9e-05									3720.61	2.0816e-06			2006.87	8.1e-05									3720.61	-2.72969e-05			2006.87	3.1e-05
2008.15	5.1e-05									3721.89	-2.88156e-05			2008.15	-2.5e-05									3721.89	2.0816e-06			2008.15	6.3e-05									3721.89	-2.72931e-05			2008.15	2.1e-05
2009.44	6e-05									3723.18	-2.87848e-05			2009.44	-1.2e-05									3723.18	2.0816e-06			2009.44	3.7e-05									3723.18	-2.72893e-05			2009.44	1.9e-05
2010.72	5.3e-05									3724.46	-2.8754e-05			2010.72	0									3724.46	2.0816e-06			2010.72	1.2e-05									3724.46	-2.72855e-05			2010.72	2.2e-05
2012.01	3.7e-05									3725.75	-2.87231e-05			2012.01	0									3725.75	2.0816e-06			2012.01	-8e-06									3725.75	-2.72818e-05			2012.01	2.6e-05
2013.29	2e-05									3727.04	-2.86923e-05			2013.29	-1e-05									3727.04	2.0816e-06			2013.29	-2.3e-05									3727.04	-2.7278e-05			2013.29	3e-05
2014.58	7e-06									3728.32	-2.86615e-05			2014.58	-2.3e-05									3728.32	2.0816e-06			2014.58	-2.6e-05									3728.32	-2.72742e-05			2014.58	3.4e-05
2015.86	2e-06									3729.61	-2.86307e-05			2015.86	-3.4e-05									3729.61	2.0816e-06			2015.86	-1.6e-05									3729.61	-2.72704e-05			2015.86	3.6e-05
2017.15	3e-06									3730.89	-2.85998e-05			2017.15	-4.2e-05									3730.89	2.0816e-06			2017.15	0									3730.89	-2.72308e-05			2017.15	3.6e-05
2018.44	7e-06									3732.18	-2.8569e-05			2018.44	-4.6e-05									3732.18	2.0816e-06			2018.44	9e-06									3732.18	-2.71682e-05			2018.44	3.4e-05
2019.72	7e-06									3733.46	-2.85382e-05			2019.72	-4.5e-05									3733.46	2.0816e-06			2019.72	1e-05									3733.46	-2.71055e-05			2019.72	2.8e-05
2021.01	4e-06									3734.75	-2.85074e-05			2021.01	-3.7e-05									3734.75	2.0816e-06			2021.01	9e-06									3734.75	-2.70429e-05			2021.01	1.6e-05
2022.29	0									3736.04	-2.84766e-05			2022.29	-2.5e-05									3736.04	2.0816e-06			2022.29	1.4e-05									3736.04	-2.69803e-05			2022.29	2e-06
2023.58	-4e-06									3737.32	-2.84457e-05			2023.58	-1.3e-05									3737.32	2.0816e-06			2023.58	2.3e-05									3737.32	-2.69177e-05			2023.58	-3e-06
2024.86	-9e-06									3738.61	-2.84149e-05			2024.86	-7e-06									3738.61	2.0816e-06			2024.86	2.4e-05									3738.61	-2.68551e-05			2024.86	1e-06
2026.15	-1.4e-05									3739.89	-2.83841e-05			2026.15	-1e-05									3739.89	2.0816e-06			2026.15	1e-05									3739.89	-2.67925e-05			2026.15	1.3e-05
2027.44	-1.2e-05									3741.18	-2.83533e-05			2027.44	-1.9e-05									3741.18	2.0816e-06			2027.44	-1.3e-05									3741.18	-2.67299e-05			2027.44	2.5e-05
2028.72	-2e-06									3742.46	-2.83224e-05			2028.72	-2.5e-05									3742.46	2.0816e-06			2028.72	-3.2e-05									3742.46	-2.66673e-05			2028.72	3.4e-05
2030.01	6e-06									3743.75	-2.82355e-05			2030.01	-1.9e-05									3743.75	2.0816e-06			2030.01	-3.6e-05									3743.75	-2.66047e-05			2030.01	4e-05
2031.29	6e-06									3745.03	-2.81092e-05			2031.29	-2e-06									3745.03	2.0816e-06			2031.29	-2.8e-05									3745.03	-2.65421e-05			2031.29	3.9e-05
2032.58	-7e-06									3746.32	-2.79829e-05			2032.58	1.4e-05									3746.32	2.0816e-06			2032.58	-1.8e-05									3746.32	-2.64795e-05			2032.58	3.2e-05
2033.86	-2.7e-05									3747.61	-2.78566e-05			2033.86	1.9e-05									3747.61	2.0816e-06			2033.86	-1.6e-05									3747.61	-2.64169e-05			2033.86	2.2e-05
2035.15	-4.3e-05									3748.89	-2.77303e-05			2035.15	1.3e-05									3748.89	2.0816e-06			2035.15	-2.3e-05									3748.89	-2.63543e-05			2035.15	1.4e-05
2036.43	-4.9e-05									3750.18	-2.7604e-05			2036.43	4e-06									3750.18	2.0816e-06			2036.43	-3e-05									3750.18	-2.62917e-05			2036.43	7e-06
2037.72	-4.4e-05									3751.46	-2.74778e-05			2037.72	1e-06									3751.46	2.0816e-06			2037.72	-2.8e-05									3751.46	-2.62291e-05			2037.72	4e-06
2039.01	-3.4e-05									3752.75	-2.73515e-05			2039.01	6e-06									3752.75	2.0816e-06			2039.01	-1.9e-05									3752.75	-2.61665e-05			2039.01	8e-06
2040.29	-2.9e-05									3754.03	-2.72252e-05			2040.29	1.4e-05									3754.03	2.21191e-06			2040.29	-9e-06									3754.03	-2.61038e-05			2040.29	1.8e-05
2041.58	-3.1e-05									3755.32	-2.70989e-05			2041.58	1.8e-05									3755.32	2.40463e-06			2041.58	-3e-06									3755.32	-2.60412e-05			2041.58	3e-05
2042.86	-3.7e-05									3756.61	-2.69726e-05			2042.86	1.2e-05									3756.61	2.59736e-06			2042.86	1e-06									3756.61	-2.59786e-05			2042.86	4.1e-05
2044.15	-3.8e-05									3757.89	-2.68463e-05			2044.15	-4e-06									3757.89	2.79009e-06			2044.15	6e-06									3757.89	-2.5916e-05			2044.15	4.8e-05
2045.43	-3e-05									3759.18	-2.672e-05			2045.43	-2.7e-05									3759.18	2.98281e-06			2045.43	1.2e-05									3759.18	-2.58534e-05			2045.43	5.1e-05
2046.72	-1.8e-05									3760.46	-2.65938e-05			2046.72	-4.5e-05									3760.46	3.17554e-06			2046.72	1.6e-05									3760.46	-2.57908e-05			2046.72	4.4e-05
2048.01	-1.1e-05									3761.75	-2.64675e-05			2048.01	-5.6e-05									3761.75	3.36826e-06			2048.01	2.1e-05									3761.75	-2.57282e-05			2048.01	3.3e-05
2049.29	-1.3e-05									3763.03	-2.63412e-05			2049.29	-6.4e-05									3763.03	3.56099e-06			2049.29	1.9e-05									3763.03	-2.56656e-05			2049.29	2.4e-05
2050.58	-2e-05									3764.32	-2.62149e-05			2050.58	-6.7e-05									3764.32	3.75371e-06			2050.58	4e-06									3764.32	-2.5603e-05			2050.58	1.8e-05
2051.86	-2.5e-05									3765.6	-2.60886e-05			2051.86	-6e-05									3765.6	3.94644e-06			2051.86	-2.1e-05									3765.6	-2.55404e-05			2051.86	8e-06
2053.15	-2.4e-05									3766.89	-2.59623e-05			2053.15	-4e-05									3766.89	4.13917e-06			2053.15	-4.9e-05									3766.89	-2.54778e-05			2053.15	-6e-06
2054.43	-2.1e-05									3768.18	-2.5836e-05			2054.43	-1.9e-05									3768.18	4.33189e-06			2054.43	-6.3e-05									3768.18	-2.54152e-05			2054.43	-1.8e-05
2055.72	-1.7e-05									3769.46	-2.57098e-05			2055.72	-9e-06									3769.46	4.52462e-06			2055.72	-5.7e-05									3769.46	-2.53526e-05			2055.72	-1.3e-05
2057	-1.5e-05									3770.75	-2.55835e-05			2057	-1.1e-05									3770.75	4.71734e-06			2057	-3.4e-05									3770.75	-2.529e-05			2057	7e-06
2058.29	-1.3e-05									3772.03	-2.54572e-05			2058.29	-1.4e-05									3772.03	4.91007e-06			2058.29	-1e-06									3772.03	-2.52274e-05			2058.29	3.2e-05
2059.58	-1.5e-05									3773.32	-2.53309e-05			2059.58	-1e-05									3773.32	5.10279e-06			2059.58	2.8e-05									3773.32	-2.51647e-05			2059.58	4.9e-05
2060.86	-1.7e-05									3774.6	-2.52046e-05			2060.86	-1e-06									3774.6	5.29552e-06			2060.86	4.8e-05									3774.6	-2.51021e-05			2060.86	5.1e-05
2062.15	-1.6e-05									3775.89	-2.50783e-05			2062.15	1.1e-05									3775.89	5.48825e-06			2062.15	5.4e-05									3775.89	-2.50395e-05			2062.15	4.2e-05
2063.43	-1e-05									3777.18	-2.4952e-05			2063.43	2.7e-05									3777.18	5.68097e-06			2063.43	5.2e-05									3777.18	-2.49769e-05			2063.43	3e-05
2064.72	0									3778.46	-2.48257e-05			2064.72	3.9e-05									3778.46	5.8737e-06			2064.72	4.9e-05									3778.46	-2.49143e-05			2064.72	1.9e-05
2066	1.2e-05									3779.75	-2.46995e-05			2066	4.1e-05									3779.75	6.06642e-06			2066	4.8e-05									3779.75	-2.48517e-05			2066	1.2e-05
2067.29	2e-05									3781.03	-2.45732e-05			2067.29	3e-05									3781.03	6.25915e-06			2067.29	4.9e-05									3781.03	-2.47891e-05			2067.29	1.2e-05
2068.58	1.8e-05									3782.32	-2.44469e-05			2068.58	1e-05									3782.32	6.45187e-06			2068.58	5.1e-05									3782.32	-2.47265e-05			2068.58	1.6e-05
2069.86	4e-06									3783.6	-2.43206e-05			2069.86	-1.1e-05									3783.6	6.6446e-06			2069.86	4.9e-05									3783.6	-2.46639e-05			2069.86	2.2e-05
2071.15	-1.3e-05									3784.89	-2.41943e-05			2071.15	-2.7e-05									3784.89	6.83733e-06			2071.15	4e-05									3784.89	-2.46013e-05			2071.15	2.5e-05
2072.43	-2.1e-05									3786.17	-2.4068e-05			2072.43	-3.1e-05									3786.17	7.03005e-06			2072.43	2.4e-05									3786.17	-2.45387e-05			2072.43	2.7e-05
2073.72	-1.5e-05									3787.46	-2.39417e-05			2073.72	-2.5e-05									3787.46	7.22278e-06			2073.72	8e-06									3787.46	-2.44761e-05			2073.72	2.6e-05
2075	-3e-06									3788.75	-2.38155e-05			2075	-2.1e-05									3788.75	7.4155e-06			2075	0									3788.75	-2.44135e-05			2075	2.3e-05
2076.29	2e-06									3790.03	-2.36892e-05			2076.29	-2.7e-05									3790.03	7.60823e-06			2076.29	-2e-06									3790.03	-2.43509e-05			2076.29	2.3e-05
2077.57	-2e-06									3791.32	-2.35629e-05			2077.57	-3.9e-05									3791.32	7.80095e-06			2077.57	-3e-06									3791.32	-2.42883e-05			2077.57	2.6e-05
2078.86	-1.2e-05									3792.6	-2.34366e-05			2078.86	-5e-05									3792.6	7.99368e-06			2078.86	-8e-06									3792.6	-2.42257e-05			2078.86	2.9e-05
2080.15	-1.5e-05									3793.89	-2.33103e-05			2080.15	-5.3e-05									3793.89	8.18641e-06			2080.15	-1.2e-05									3793.89	-2.4163e-05			2080.15	2.8e-05
2081.43	-9e-06									3795.17	-2.3184e-05			2081.43	-5e-05									3795.17	8.37913e-06			2081.43	-1.1e-05									3795.17	-2.41004e-05			2081.43	2.5e-05
2082.72	2e-06									3796.46	-2.30577e-05			2082.72	-4.8e-05									3796.46	8.57186e-06			2082.72	-6e-06									3796.46	-2.40378e-05			2082.72	2.5e-05
2084	1.1e-05									3797.75	-2.29315e-05			2084	-4.5e-05									3797.75	8.76458e-06			2084	-2e-06									3797.75	-2.39752e-05			2084	2.9e-05
2085.29	1.4e-05									3799.03	-2.28052e-05			2085.29	-3.6e-05									3799.03	8.95731e-06			2085.29	-1e-06									3799.03	-2.39126e-05			2085.29	3.3e-05
2086.57	1.3e-05									3800.32	-2.26789e-05			2086.57	-2.5e-05									3800.32	9.15003e-06			2086.57	0									3800.32	-2.385e-05			2086.57	3.3e-05
2087.86	1e-05									3801.6	-2.25526e-05			2087.86	-2.1e-05									3801.6	9.34276e-06			2087.86	3e-06									3801.6	-2.37874e-05			2087.86	3e-05
2089.15	1e-06									3802.89	-2.24263e-05			2089.15	-3e-05									3802.89	9.53549e-06			2089.15	6e-06									3802.89	-2.37248e-05			2089.15	2.6e-05
2090.43	-1.4e-05									3804.17	-2.23e-05			2090.43	-4.4e-05									3804.17	9.72821e-06			2090.43	3e-06									3804.17	-2.36622e-05			2090.43	2.1e-05
2091.72	-3.3e-05									3805.46	-2.21737e-05			2091.72	-4.9e-05									3805.46	9.92094e-06			2091.72	-8e-06									3805.46	-2.35996e-05			2091.72	1.5e-05
2093	-4.3e-05									3806.74	-2.20474e-05			2093	-4e-05									3806.74	1.01137e-05			2093	-2.4e-05									3806.74	-2.3537e-05			2093	9e-06
2094.29	-4.3e-05									3808.03	-2.19212e-05			2094.29	-2.2e-05									3808.03	1.03064e-05			2094.29	-3.5e-05									3808.03	-2.34744e-05			2094.29	6e-06
2095.57	-3.6e-05									3809.32	-2.17949e-05			2095.57	0									3809.32	1.04991e-05			2095.57	-3.7e-05									3809.32	-2.34118e-05			2095.57	7e-06
2096.86	-3.3e-05									3810.6	-2.16686e-05			2096.86	1.9e-05									3810.6	1.06918e-05			2096.86	-3.5e-05									3810.6	-2.33492e-05			2096.86	1.1e-05
2098.14	-3.5e-05									3811.89	-2.15423e-05			2098.14	3.3e-05									3811.89	1.08846e-05			2098.14	-3.1e-05									3811.89	-2.32866e-05			2098.14	1.5e-05
2099.43	-4.3e-05									3813.17	-2.1416e-05			2099.43	3.5e-05									3813.17	1.10773e-05			2099.43	-2.6e-05									3813.17	-2.32239e-05			2099.43	2.2e-05
2100.72	-5.5e-05									3814.46	-2.12897e-05			2100.72	2.4e-05									3814.46	1.127e-05			2100.72	-1.9e-05									3814.46	-2.31613e-05			2100.72	3.2e-05
2102	-6.7e-05									3815.74	-2.11634e-05			2102	4e-06									3815.74	1.14627e-05			2102	-1.1e-05									3815.74	-2.30987e-05			2102	4.2e-05
2103.29	-7.5e-05									3817.03	-2.10372e-05			2103.29	-1.5e-05									3817.03	1.16555e-05			2103.29	-6e-06									3817.03	-2.30361e-05			2103.29	4.4e-05
2104.57	-7.2e-05									3818.32	-2.09109e-05			2104.57	-2.6e-05									3818.32	1.18482e-05			2104.57	-1e-06									3818.32	-2.29735e-05			2104.57	3.5e-05
2105.86	-5.8e-05									3819.6	-2.07846e-05			2105.86	-2.6e-05									3819.6	1.20409e-05			2105.86	8e-06									3819.6	-2.29109e-05			2105.86	1.4e-05
2107.14	-4e-05									3820.89	-2.06583e-05			2107.14	-1.5e-05									3820.89	1.22336e-05			2107.14	2.3e-05									3820.89	-2.28483e-05			2107.14	-1e-05
2108.43	-2.2e-05									3822.17	-2.0532e-05			2108.43	2e-06									3822.17	1.24264e-05			2108.43	3.9e-05									3822.17	-2.27857e-05			2108.43	-2.5e-05
2109.72	-8e-06									3823.46	-2.04057e-05			2109.72	2.2e-05									3823.46	1.26191e-05			2109.72	5e-05									3823.46	-2.27231e-05			2109.72	-2e-05
2111	3e-06									3824.74	-2.02794e-05			2111	3.9e-05									3824.74	1.28118e-05			2111	5.3e-05									3824.74	-2.26605e-05			2111	3e-06
2112.29	7e-06									3826.03	-2.01532e-05			2112.29	4.1e-05									3826.03	1.30045e-05			2112.29	4.6e-05									3826.03	-2.25979e-05			2112.29	3e-05
2113.57	1e-06									3827.31	-2.00269e-05			2113.57	2.3e-05									3827.31	1.31973e-05			2113.57	2.8e-05									3827.31	-2.25353e-05			2113.57	4.6e-05
2114.86	-6e-06									3828.6	-1.99006e-05			2114.86	-6e-06									3828.6	1.339e-05			2114.86	8e-06									3828.6	-2.24727e-05			2114.86	5.3e-05
2116.14	-5e-06									3829.89	-1.97743e-05			2116.14	-3.3e-05									3829.89	1.35827e-05			2116.14	-3e-06									3829.89	-2.24101e-05			2116.14	5.6e-05
2117.43	3e-06									3831.17	-1.9648e-05			2117.43	-4.4e-05									3831.17	1.37755e-05			2117.43	-7e-06									3831.17	-2.23475e-05			2117.43	5.6e-05
2118.71	7e-06									3832.46	-1.95217e-05			2118.71	-4.1e-05									3832.46	1.39682e-05			2118.71	-9e-06									3832.46	-2.22848e-05			2118.71	4.6e-05
2120	-5e-06									3833.74	-1.93954e-05			2120	-3e-05									3833.74	1.41609e-05			2120	-1.6e-05									3833.74	-2.22222e-05			2120	2.3e-05
2121.29	-3.4e-05									3835.03	-1.92692e-05			2121.29	-2.2e-05									3835.03	1.43536e-05			2121.29	-2.4e-05									3835.03	-2.21596e-05			2121.29	-2e-06
2122.57	-6.3e-05									3836.31	-1.91429e-05			2122.57	-2.4e-05									3836.31	1.45464e-05			2122.57	-2.6e-05									3836.31	-2.2097e-05			2122.57	-1.9e-05
2123.86	-7.5e-05									3837.6	-1.90166e-05			2123.86	-3.4e-05									3837.6	1.47391e-05			2123.86	-1.7e-05									3837.6	-2.20344e-05			2123.86	-2.1e-05
2125.14	-6.8e-05									3838.89	-1.88903e-05			2125.14	-4.3e-05									3838.89	1.49318e-05			2125.14	-1e-06									3838.89	-2.19718e-05			2125.14	-7e-06
2126.43	-5.1e-05									3840.17	-1.8764e-05			2126.43	-4e-05									3840.17	1.51245e-05			2126.43	1.4e-05									3840.17	-2.19092e-05			2126.43	1.4e-05
2127.71	-3.3e-05									3841.46	-1.86377e-05			2127.71	-2.5e-05									3841.46	1.53173e-05			2127.71	2.4e-05									3841.46	-2.18466e-05			2127.71	3.1e-05
2129	-2.5e-05									3842.74	-1.85114e-05			2129	-5e-06									3842.74	1.551e-05			2129	2.2e-05									3842.74	-2.1784e-05			2129	3.5e-05
2130.29	-3e-05									3844.03	-1.83851e-05			2130.29	1.3e-05									3844.03	1.57027e-05			2130.29	8e-06									3844.03	-2.17214e-05			2130.29	2.7e-05
2131.57	-4.7e-05									3845.31	-1.82589e-05			2131.57	2.1e-05									3845.31	1.58954e-05			2131.57	-1e-05									3845.31	-2.16588e-05			2131.57	1.6e-05
2132.86	-6e-05									3846.6	-1.81326e-05			2132.86	1.8e-05									3846.6	1.60882e-05			2132.86	-2.2e-05									3846.6	-2.15962e-05			2132.86	6e-06
2134.14	-6e-05									3847.88	-1.80063e-05			2134.14	7e-06									3847.88	1.62809e-05			2134.14	-2.2e-05									3847.88	-2.15336e-05			2134.14	-3e-06
2135.43	-4.9e-05									3849.17	-1.788e-05			2135.43	-1e-06									3849.17	1.64736e-05			2135.43	-1.2e-05									3849.17	-2.1471e-05			2135.43	-1e-05
2136.71	-4.2e-05									3850.46	-1.77537e-05			2136.71	-1e-06									3850.46	1.66663e-05			2136.71	2e-06									3850.46	-2.14084e-05			2136.71	-4e-06
2138	-4.5e-05									3851.74	-1.76274e-05			2138	8e-06									3851.74	1.68591e-05			2138	1.8e-05									3851.74	-2.13458e-05			2138	2e-05
2139.29	-5.2e-05									3853.03	-1.75011e-05			2139.29	2.3e-05									3853.03	1.70518e-05			2139.29	2.7e-05									3853.03	-2.12831e-05			2139.29	4.8e-05
2140.57	-5.1e-05									3854.31	-1.73749e-05			2140.57	4e-05									3854.31	1.72445e-05			2140.57	2.6e-05									3854.31	-2.12205e-05			2140.57	6.5e-05
2141.86	-3.8e-05									3855.6	-1.72486e-05			2141.86	5.3e-05									3855.6	1.74372e-05			2141.86	1.6e-05									3855.6	-2.11579e-05			2141.86	6.9e-05
2143.14	-2.1e-05									3856.88	-1.71223e-05			2143.14	6e-05									3856.88	1.763e-05			2143.14	5e-06									3856.88	-2.10953e-05			2143.14	7e-05
2144.43	-9e-06									3858.17	-1.6996e-05			2144.43	6.2e-05									3858.17	1.78227e-05			2144.43	-1e-06									3858.17	-2.10327e-05			2144.43	7.4e-05
2145.71	-1e-05									3859.46	-1.68697e-05			2145.71	5.6e-05									3859.46	1.80154e-05			2145.71	-5e-06									3859.46	-2.09701e-05			2145.71	7.6e-05
2147	-2.3e-05									3860.74	-1.67434e-05			2147	4.2e-05									3860.74	1.82081e-05			2147	-6e-06									3860.74	-2.09075e-05			2147	6.8e-05
2148.28	-4e-05									3862.03	-1.66171e-05			2148.28	2.1e-05									3862.03	1.84009e-05			2148.28	-6e-06									3862.03	-2.08449e-05			2148.28	5.2e-05
2149.57	-4.9e-05									3863.31	-1.64909e-05			2149.57	5e-06									3863.31	1.85936e-05			2149.57	-5e-06									3863.31	-2.07823e-05			2149.57	3.4e-05
2150.86	-4.5e-05									3864.6	-1.63646e-05			2150.86	-1e-06									3864.6	1.87863e-05			2150.86	-7e-06									3864.6	-2.07197e-05			2150.86	2e-05
2152.14	-3.1e-05									3865.88	-1.62383e-05			2152.14	-4e-06									3865.88	1.8979e-05			2152.14	-8e-06									3865.88	-2.06571e-05			2152.14	1e-05
2153.43	-1.5e-05									3867.17	-1.6112e-05			2153.43	-9e-06									3867.17	1.91718e-05			2153.43	-1e-06									3867.17	-2.05945e-05			2153.43	1.1e-05
2154.71	-5e-06									3868.45	-1.59857e-05			2154.71	-1.6e-05									3868.45	1.93645e-05			2154.71	1e-05									3868.45	-2.05319e-05			2154.71	2.9e-05
2156	-7e-06									3869.74	-1.58594e-05			2156	-1.5e-05									3869.74	1.95572e-05			2156	1.8e-05									3869.74	-2.04693e-05			2156	6e-05
2157.28	-1.7e-05									3871.03	-1.57331e-05			2157.28	-1e-06									3871.03	1.97499e-05			2157.28	1.6e-05									3871.03	-2.04067e-05			2157.28	8.8e-05
2158.57	-2.7e-05									3872.31	-1.56068e-05			2158.57	1.7e-05									3872.31	1.99427e-05			2158.57	7e-06									3872.31	-2.0344e-05			2158.57	0.0001
2159.86	-2.9e-05									3873.6	-1.54806e-05			2159.86	2.7e-05									3873.6	2.01354e-05			2159.86	-1e-06									3873.6	-2.02814e-05			2159.86	9.2e-05
2161.14	-2.5e-05									3874.88	-1.53543e-05			2161.14	2.1e-05									3874.88	2.03281e-05			2161.14	-9e-06									3874.88	-2.02188e-05			2161.14	7.1e-05
2162.43	-1.9e-05									3876.17	-1.5228e-05			2162.43	6e-06									3876.17	2.05209e-05			2162.43	-1.8e-05									3876.17	-2.01562e-05			2162.43	4.2e-05
2163.71	-1.5e-05									3877.45	-1.51017e-05			2163.71	-1.2e-05									3877.45	2.07136e-05			2163.71	-2.8e-05									3877.45	-2.00936e-05			2163.71	1.3e-05
2165	-1.4e-05									3878.74	-1.49754e-05			2165	-3e-05									3878.74	2.09063e-05			2165	-3.3e-05									3878.74	-2.0031e-05			2165	-3e-06
2166.28	-1.5e-05									3880.03	-1.48491e-05			2166.28	-4.4e-05									3880.03	2.1099e-05			2166.28	-2.9e-05									3880.03	-1.99684e-05			2166.28	-1e-06
2167.57	-1.4e-05									3881.31	-1.47228e-05			2167.57	-4.6e-05									3881.31	2.12918e-05			2167.57	-1.5e-05									3881.31	-1.99058e-05			2167.57	1.9e-05
2168.85	-4e-06									3882.6	-1.45966e-05			2168.85	-3.1e-05									3882.6	2.14845e-05			2168.85	4e-06									3882.6	-1.98432e-05			2168.85	4.9e-05
2170.14	1.5e-05									3883.88	-1.44703e-05			2170.14	-3e-06									3883.88	2.16772e-05			2170.14	2.1e-05									3883.88	-1.97806e-05			2170.14	7.5e-05
2171.43	4.2e-05									3885.17	-1.4344e-05			2171.43	2.4e-05									3885.17	2.18699e-05			2171.43	2.5e-05									3885.17	-1.9718e-05			2171.43	8.7e-05
2172.71	6.6e-05									3886.45	-1.42177e-05			2172.71	4.4e-05									3886.45	2.20627e-05			2172.71	1.5e-05									3886.45	-1.96554e-05			2172.71	8.1e-05
2174	7.4e-05									3887.74	-1.40914e-05			2174	5.2e-05									3887.74	2.22554e-05			2174	-2e-06									3887.74	-1.95928e-05			2174	5.8e-05
2175.28	5.6e-05									3889.02	-1.39651e-05			2175.28	4.2e-05									3889.02	2.24481e-05			2175.28	-2.1e-05									3889.02	-1.95302e-05			2175.28	2.5e-05
2176.57	1.5e-05									3890.31	-1.38388e-05			2176.57	1.5e-05									3890.31	2.26408e-05			2176.57	-3.9e-05									3890.31	-1.94676e-05			2176.57	-1e-05
2177.85	-3.3e-05									3891.6	-1.37126e-05			2177.85	-2e-05									3891.6	2.28336e-05			2177.85	-5.2e-05									3891.6	-1.94049e-05			2177.85	-3.8e-05
2179.14	-7.2e-05									3892.88	-1.35863e-05			2179.14	-4.4e-05									3892.88	2.30263e-05			2179.14	-5.5e-05									3892.88	-1.93423e-05			2179.14	-5.1e-05
2180.43	-9.2e-05									3894.17	-1.346e-05			2180.43	-4.6e-05									3894.17	2.3219e-05			2180.43	-4.4e-05									3894.17	-1.92797e-05			2180.43	-4.7e-05
2181.71	-9.3e-05									3895.45	-1.33337e-05			2181.71	-2.8e-05									3895.45	2.34117e-05			2181.71	-2.8e-05									3895.45	-1.92171e-05			2181.71	-3.2e-05
2183	-8.6e-05									3896.74	-1.32074e-05			2183	-6e-06									3896.74	2.36045e-05			2183	-2.1e-05									3896.74	-1.91545e-05			2183	-2e-05
2184.28	-8.1e-05									3898.02	-1.30811e-05			2184.28	6e-06									3898.02	2.37972e-05			2184.28	-2.9e-05									3898.02	-1.90919e-05			2184.28	-1.3e-05
2185.57	-8.1e-05									3899.31	-1.29548e-05			2185.57	1e-06									3899.31	2.39899e-05			2185.57	-4.2e-05									3899.31	-1.90293e-05			2185.57	-8e-06
2186.85	-8.3e-05									3900.6	-1.28286e-05			2186.85	-2e-05									3900.6	2.41826e-05			2186.85	-4.9e-05									3900.6	-1.89667e-05			2186.85	0
2188.14	-8.6e-05									3901.88	-1.27023e-05			2188.14	-4.8e-05									3901.88	2.43754e-05			2188.14	-5.1e-05									3901.88	-1.89041e-05			2188.14	7e-06
2189.42	-8.9e-05									3903.17	-1.2576e-05			2189.42	-6.7e-05									3903.17	2.45681e-05			2189.42	-5.3e-05									3903.17	-1.88415e-05			2189.42	8e-06
2190.71	-8.7e-05									3904.45	-1.24497e-05			2190.71	-7e-05									3904.45	2.47608e-05			2190.71	-5.8e-05									3904.45	-1.87789e-05			2190.71	2e-06
2192	-7.6e-05									3905.74	-1.23234e-05			2192	-6.2e-05									3905.74	2.49535e-05			2192	-6.3e-05									3905.74	-1.87163e-05			2192	-7e-06
2193.28	-6e-05									3907.02	-1.21971e-05			2193.28	-5.3e-05									3907.02	2.51463e-05			2193.28	-6.3e-05									3907.02	-1.86537e-05			2193.28	-1.2e-05
2194.57	-4.7e-05									3908.31	-1.20708e-05			2194.57	-4.8e-05									3908.31	2.5339e-05			2194.57	-5.9e-05									3908.31	-1.85911e-05			2194.57	-1.1e-05
2195.85	-4.3e-05									3909.59	-1.19445e-05			2195.85	-4.4e-05									3909.59	2.55317e-05			2195.85	-5e-05									3909.59	-1.85285e-05			2195.85	-6e-06
2197.14	-4.4e-05									3910.88	-1.18183e-05			2197.14	-3.5e-05									3910.88	2.57244e-05			2197.14	-3.6e-05									3910.88	-1.84659e-05			2197.14	0
2198.42	-3.9e-05									3912.17	-1.1692e-05			2198.42	-1.5e-05									3912.17	2.59172e-05			2198.42	-1.8e-05									3912.17	-1.84032e-05			2198.42	6e-06
2199.71	-2.7e-05									3913.45	-1.15657e-05			2199.71	1.1e-05									3913.45	2.61099e-05			2199.71	0									3913.45	-1.83406e-05			2199.71	1.3e-05
2201	-1.8e-05									3914.74	-1.14394e-05			2201	3.2e-05									3914.74	2.63026e-05			2201	1.1e-05									3914.74	-1.8278e-05			2201	1.5e-05
2202.28	-1.8e-05									3916.02	-1.13131e-05			2202.28	4e-05									3916.02	2.64953e-05			2202.28	1.4e-05									3916.02	-1.82154e-05			2202.28	9e-06
2203.57	-2.8e-05									3917.31	-1.11868e-05			2203.57	4.3e-05									3917.31	2.66881e-05			2203.57	3e-06									3917.31	-1.81528e-05			2203.57	-1e-06
2204.85	-3.9e-05									3918.59	-1.10605e-05			2204.85	4.9e-05									3918.59	2.68808e-05			2204.85	-1.2e-05									3918.59	-1.80902e-05			2204.85	-1.4e-05
2206.14	-4.4e-05									3919.88	-1.09343e-05			2206.14	5.5e-05									3919.88	2.70735e-05			2206.14	-2e-05									3919.88	-1.80276e-05			2206.14	-2e-05
2207.42	-3.8e-05									3921.17	-1.0808e-05			2207.42	5.6e-05									3921.17	2.72663e-05			2207.42	-1.1e-05									3921.17	-1.7965e-05			2207.42	-1.4e-05
2208.71	-2.6e-05									3922.45	-1.06817e-05			2208.71	5e-05									3922.45	2.7459e-05			2208.71	1e-05									3922.45	-1.79024e-05			2208.71	0
2209.99	-1.6e-05									3923.74	-1.05554e-05			2209.99	4.1e-05									3923.74	2.76517e-05			2209.99	3.3e-05									3923.74	-1.78398e-05			2209.99	1.9e-05
2211.28	-1e-05									3925.02	-1.04291e-05			2211.28	3.1e-05									3925.02	2.78444e-05			2211.28	4.8e-05									3925.02	-1.77772e-05			2211.28	3.1e-05
2212.57	-5e-06									3926.31	-1.03028e-05			2212.57	1.7e-05									3926.31	2.80372e-05			2212.57	5e-05									3926.31	-1.77146e-05			2212.57	3e-05
2213.85	2e-06									3927.59	-1.01765e-05			2213.85	0									3927.59	2.82299e-05			2213.85	3.7e-05									3927.59	-1.7652e-05			2213.85	1.7e-05
2215.14	1e-05									3928.88	-1.00503e-05			2215.14	-1e-05									3928.88	2.84226e-05			2215.14	1.5e-05									3928.88	-1.75894e-05			2215.14	0
2216.42	1.2e-05									3930.16	-9.92397e-06			2216.42	-8e-06									3930.16	2.86153e-05			2216.42	-5e-06									3930.16	-1.75268e-05			2216.42	-9e-06
2217.71	7e-06									3931.45	-9.79768e-06			2217.71	0									3931.45	2.88081e-05			2217.71	-1.6e-05									3931.45	-1.74641e-05			2217.71	-8e-06
2218.99	0									3932.74	-9.67139e-06			2218.99	6e-06									3932.74	2.90008e-05			2218.99	-1.8e-05									3932.74	-1.74015e-05			2218.99	3e-06
2220.28	-1e-06									3934.02	-9.54511e-06			2220.28	1.1e-05									3934.02	2.91935e-05			2220.28	-1.4e-05									3934.02	-1.73389e-05			2220.28	2.4e-05
2221.57	8e-06									3935.31	-9.41882e-06			2221.57	1.7e-05									3935.31	2.93862e-05			2221.57	-2e-06									3935.31	-1.72763e-05			2221.57	4.8e-05
2222.85	1.8e-05									3936.59	-9.29253e-06			2222.85	2.1e-05									3936.59	2.9579e-05			2222.85	1.7e-05									3936.59	-1.72137e-05			2222.85	6.4e-05
2224.14	2e-05									3937.88	-9.16625e-06			2224.14	1.9e-05									3937.88	2.97717e-05			2224.14	3.7e-05									3937.88	-1.71511e-05			2224.14	6.6e-05
2225.42	1.1e-05									3939.16	-9.03996e-06			2225.42	1.2e-05									3939.16	2.99644e-05			2225.42	4.2e-05									3939.16	-1.70885e-05			2225.42	5.4e-05
2226.71	0									3940.45	-8.91368e-06			2226.71	7e-06									3940.45	3.01571e-05			2226.71	2.7e-05									3940.45	-1.70259e-05			2226.71	3.8e-05
2227.99	-8e-06									3941.74	-8.78739e-06			2227.99	7e-06									3941.74	3.03499e-05			2227.99	0									3941.74	-1.69633e-05			2227.99	2.8e-05
2229.28	-1.2e-05									3943.02	-8.6611e-06			2229.28	1.1e-05									3943.02	3.05426e-05			2229.28	-2.6e-05									3943.02	-1.69007e-05			2229.28	2.7e-05
2230.56	-1.6e-05									3944.31	-8.53482e-06			2230.56	1.5e-05									3944.31	3.07353e-05			2230.56	-3.7e-05									3944.31	-1.68381e-05			2230.56	3.6e-05
2231.85	-2.3e-05									3945.59	-8.40853e-06			2231.85	1.8e-05									3945.59	3.0928e-05			2231.85	-2.8e-05									3945.59	-1.67755e-05			2231.85	4.5e-05
2233.14	-3.5e-05									3946.88	-8.28224e-06			2233.14	1.7e-05									3946.88	3.11208e-05			2233.14	-1.1e-05									3946.88	-1.67129e-05			2233.14	4e-05
2234.42	-5e-05									3948.16	-8.15596e-06			2234.42	9e-06									3948.16	3.13135e-05			2234.42	-2e-06									3948.16	-1.66503e-05			2234.42	1.9e-05
2235.71	-6.3e-05									3949.45	-8.02967e-06			2235.71	-1e-06									3949.45	3.15062e-05			2235.71	-9e-06									3949.45	-1.65877e-05			2235.71	-7e-06
2236.99	-6.9e-05									3950.73	-7.90339e-06			2236.99	-7e-06									3950.73	3.16989e-05			2236.99	-2.4e-05									3950.73	-1.6525e-05			2236.99	-2.4e-05
2238.28	-6.4e-05									3952.02	-7.7771e-06			2238.28	-2e-06									3952.02	3.18917e-05			2238.28	-3.5e-05									3952.02	-1.64624e-05			2238.28	-2.6e-05
2239.56	-5.3e-05									3953.31	-7.65081e-06			2239.56	1e-05									3953.31	3.20844e-05			2239.56	-3.5e-05									3953.31	-1.63998e-05			2239.56	-2.2e-05
2240.85	-4.6e-05									3954.59	-7.52453e-06			2240.85	1.6e-05									3954.59	3.22771e-05			2240.85	-2.9e-05									3954.59	-1.63372e-05			2240.85	-1.7e-05
2242.14	-4.8e-05									3955.88	-7.39824e-06			2242.14	7e-06									3955.88	3.24698e-05			2242.14	-2.6e-05									3955.88	-1.62746e-05			2242.14	-8e-06
2243.42	-5.3e-05									3957.16	-7.27195e-06			2243.42	-8e-06									3957.16	3.26626e-05			2243.42	-3.3e-05									3957.16	-1.6212e-05			2243.42	4e-06
2244.71	-5.1e-05									3958.45	-7.14567e-06			2244.71	-1.6e-05									3958.45	3.28553e-05			2244.71	-4.8e-05									3958.45	-1.61494e-05			2244.71	1.3e-05
2245.99	-3.9e-05									3959.73	-7.01938e-06			2245.99	-5e-06									3959.73	3.3048e-05			2245.99	-6.5e-05									3959.73	-1.60868e-05			2245.99	1.5e-05
2247.28	-2.4e-05									3961.02	-6.8931e-06			2247.28	1.7e-05									3961.02	3.32407e-05			2247.28	-7.1e-05									3961.02	-1.60242e-05			2247.28	1.5e-05
2248.56	-1.4e-05									3962.31	-6.76681e-06			2248.56	3.2e-05									3962.31	3.34335e-05			2248.56	-6.1e-05									3962.31	-1.59616e-05			2248.56	1.8e-05
2249.85	-1.1e-05									3963.59	-6.64052e-06			2249.85	2.6e-05									3963.59	3.36262e-05			2249.85	-4.7e-05									3963.59	-1.5899e-05			2249.85	2.2e-05
2251.13	-1.8e-05									3964.88	-6.51424e-06			2251.13	3e-06									3964.88	3.38189e-05			2251.13	-4.2e-05									3964.88	-1.58364e-05			2251.13	1.7e-05
2252.42	-3e-05									3966.16	-6.38795e-06			2252.42	-2.3e-05									3966.16	3.40116e-05			2252.42	-5.2e-05									3966.16	-1.57738e-05			2252.42	2e-06
2253.71	-4.1e-05									3967.45	-6.26166e-06			2253.71	-4.7e-05									3967.45	3.42044e-05			2253.71	-6.6e-05									3967.45	-1.57112e-05			2253.71	-1.8e-05
2254.99	-4e-05									3968.73	-6.13538e-06			2254.99	-6.4e-05									3968.73	3.43971e-05			2254.99	-7.1e-05									3968.73	-1.56486e-05			2254.99	-3.7e-05
2256.28	-3.1e-05									3970.02	-6.00909e-06			2256.28	-7.1e-05									3970.02	3.45898e-05			2256.28	-6.6e-05									3970.02	-1.56886e-05			2256.28	-5e-05
2257.56	-2.2e-05									3971.3	-5.88281e-06			2257.56	-6.6e-05									3971.3	3.47826e-05			2257.56	-5.7e-05									3971.3	-1.58728e-05			2257.56	-5.6e-05
2258.85	-2.1e-05									3972.59	-5.75652e-06			2258.85	-5e-05									3972.59	3.49753e-05			2258.85	-5e-05									3972.59	-1.60569e-05			2258.85	-5.3e-05
2260.13	-2.7e-05									3973.88	-5.63023e-06			2260.13	-3e-05									3973.88	3.5168e-05			2260.13	-4.7e-05									3973.88	-1.62411e-05			2260.13	-4.4e-05
2261.42	-4e-05									3975.16	-5.50395e-06			2261.42	-1.8e-05									3975.16	3.53607e-05			2261.42	-4.9e-05									3975.16	-1.64253e-05			2261.42	-3.1e-05
2262.71	-5.4e-05									3976.45	-5.37766e-06			2262.71	-2.1e-05									3976.45	3.55535e-05			2262.71	-5.6e-05									3976.45	-1.66094e-05			2262.71	-2e-05
2263.99	-6.3e-05									3977.73	-5.25137e-06			2263.99	-3.4e-05									3977.73	3.57462e-05			2263.99	-5.7e-05									3977.73	-1.67936e-05			2263.99	-1.5e-05
2265.28	-6.3e-05									3979.02	-5.12509e-06			2265.28	-4.7e-05									3979.02	3.59389e-05			2265.28	-3.9e-05									3979.02	-1.69778e-05			2265.28	-1.3e-05
2266.56	-5.7e-05									3980.3	-4.9988e-06			2266.56	-5e-05									3980.3	3.61316e-05			2266.56	-4e-06									3980.3	-1.71619e-05			2266.56	-9e-06
2267.85	-5.6e-05									3981.59	-4.87251e-06			2267.85	-4e-05									3981.59	3.63244e-05			2267.85	2.6e-05									3981.59	-1.73461e-05			2267.85	0
2269.13	-6.6e-05									3982.88	-4.74623e-06			2269.13	-2.5e-05									3982.88	3.65171e-05			2269.13	3.8e-05									3982.88	-1.75303e-05			2269.13	5e-06
2270.42	-8.4e-05									3984.16	-4.61994e-06			2270.42	-1.5e-05									3984.16	3.67098e-05			2270.42	3.6e-05									3984.16	-1.77144e-05			2270.42	6e-06
2271.7	-9.6e-05									3985.45	-4.49366e-06			2271.7	-1e-05									3985.45	3.69025e-05			2271.7	3.3e-05									3985.45	-1.78986e-05			2271.7	3e-06
2272.99	-9.4e-05									3986.73	-4.36737e-06			2272.99	-8e-06									3986.73	3.70953e-05			2272.99	3e-05									3986.73	-1.80828e-05			2272.99	3e-06
2274.28	-8.2e-05									3988.02	-4.24108e-06			2274.28	-7e-06									3988.02	3.7288e-05			2274.28	2e-05									3988.02	-1.82669e-05			2274.28	5e-06
2275.56	-6.5e-05									3989.3	-4.1148e-06			2275.56	-4e-06									3989.3	3.74807e-05			2275.56	3e-06									3989.3	-1.84511e-05			2275.56	6e-06
2276.85	-5.2e-05									3990.59	-3.98851e-06			2276.85	-4e-06									3990.59	3.76734e-05			2276.85	-1.3e-05									3990.59	-1.86353e-05			2276.85	4e-06
2278.13	-4.8e-05									3991.88	-3.86222e-06			2278.13	-7e-06									3991.88	3.78662e-05			2278.13	-2.3e-05									3991.88	-1.88194e-05			2278.13	-1e-06
2279.42	-5.8e-05									3993.16	-3.73594e-06			2279.42	-1.2e-05									3993.16	3.80589e-05			2279.42	-2.9e-05									3993.16	-1.90036e-05			2279.42	-9e-06
2280.7	-7.7e-05									3994.45	-3.60965e-06			2280.7	-1.7e-05									3994.45	3.82516e-05			2280.7	-3.4e-05									3994.45	-1.91878e-05			2280.7	-1.8e-05
2281.99	-9.9e-05									3995.73	-3.48337e-06			2281.99	-2.1e-05									3995.73	3.84443e-05			2281.99	-3.9e-05									3995.73	-1.93719e-05			2281.99	-2.6e-05
2283.28	-0.000112									3997.02	-3.35708e-06			2283.28	-2.4e-05									3997.02	3.86371e-05			2283.28	-3.8e-05									3997.02	-1.95561e-05			2283.28	-2.6e-05
2284.56	-0.00011									3998.3	-3.23079e-06			2284.56	-2.6e-05									3998.3	3.88298e-05			2284.56	-2.4e-05									3998.3	-1.97403e-05			2284.56	-1.7e-05
2285.85	-9.6e-05													2285.85	-2.4e-05													2285.85	1e-06													2285.85	-4e-06
2287.13	-7.5e-05													2287.13	-1.8e-05													2287.13	2.5e-05													2287.13	5e-06
2288.42	-5.3e-05													2288.42	-6e-06													2288.42	3.5e-05													2288.42	5e-06
2289.7	-3.9e-05													2289.7	8e-06													2289.7	2.7e-05													2289.7	-2e-06
2290.99	-3.8e-05													2290.99	2.2e-05													2290.99	1.2e-05													2290.99	-1.1e-05
2292.27	-4.5e-05													2292.27	2.8e-05													2292.27	4e-06													2292.27	-1.9e-05
2293.56	-5.1e-05													2293.56	2.5e-05													2293.56	9e-06													2293.56	-3e-05
2294.85	-4.8e-05													2294.85	1.6e-05													2294.85	2.1e-05													2294.85	-4.7e-05
2296.13	-3.6e-05													2296.13	3e-06													2296.13	2.6e-05													2296.13	-6.4e-05
2297.42	-2.1e-05													2297.42	-1.3e-05													2297.42	1.8e-05													2297.42	-7e-05
2298.7	-8e-06													2298.7	-3.3e-05													2298.7	0													2298.7	-6.1e-05
2299.99	-3e-06													2299.99	-4.5e-05													2299.99	-1.8e-05													2299.99	-4.5e-05
2301.27	-9e-06													2301.27	-4e-05													2301.27	-2.9e-05													2301.27	-3.1e-05
2302.56	-2.1e-05													2302.56	-2.2e-05													2302.56	-3e-05													2302.56	-2.5e-05
2303.85	-3.6e-05													2303.85	-5e-06													2303.85	-2.7e-05													2303.85	-2.5e-05
2305.13	-5e-05													2305.13	-1e-06													2305.13	-2.3e-05													2305.13	-3.3e-05
2306.42	-6.4e-05													2306.42	-1e-05													2306.42	-2.5e-05													2306.42	-4.5e-05
2307.7	-7.5e-05													2307.7	-2.4e-05													2307.7	-3.3e-05													2307.7	-5.4e-05
2308.99	-7.9e-05													2308.99	-3.3e-05													2308.99	-4.1e-05													2308.99	-5.5e-05
2310.27	-7.5e-05													2310.27	-3.3e-05													2310.27	-4.2e-05													2310.27	-5e-05
2311.56	-6.2e-05													2311.56	-3e-05													2311.56	-3.5e-05													2311.56	-4.1e-05
2312.84	-4.1e-05													2312.84	-2.7e-05													2312.84	-2.9e-05													2312.84	-2.6e-05
2314.13	-1.7e-05													2314.13	-2.2e-05													2314.13	-3e-05													2314.13	-2e-06
2315.42	0													2315.42	-1.3e-05													2315.42	-3.5e-05													2315.42	1.9e-05
2316.7	4e-06													2316.7	-2e-06													2316.7	-3.9e-05													2316.7	2.6e-05
2317.99	-7e-06													2317.99	2e-06													2317.99	-3.6e-05													2317.99	1.6e-05
2319.27	-2.6e-05													2319.27	-1e-06													2319.27	-2.9e-05													2319.27	2e-06
2320.56	-4.2e-05													2320.56	-7e-06													2320.56	-2e-05													2320.56	-5e-06
2321.84	-5e-05													2321.84	-3e-06													2321.84	-7e-06													2321.84	-8e-06
2323.13	-5.1e-05													2323.13	1.2e-05													2323.13	6e-06													2323.13	-1.4e-05
2324.42	-4.8e-05													2324.42	3.4e-05													2324.42	1.5e-05													2324.42	-2.2e-05
2325.7	-4.3e-05													2325.7	4.8e-05													2325.7	1.2e-05													2325.7	-2.6e-05
2326.99	-4e-05													2326.99	4.4e-05													2326.99	-4e-06													2326.99	-2.2e-05
2328.27	-4.6e-05													2328.27	1.9e-05													2328.27	-2.8e-05													2328.27	-1.6e-05
2329.56	-6.5e-05													2329.56	-1.8e-05													2329.56	-4.8e-05													2329.56	-1.4e-05
2330.84	-8.9e-05													2330.84	-5.1e-05													2330.84	-5.6e-05													2330.84	-1.6e-05
2332.13	-0.000104													2332.13	-6.4e-05													2332.13	-5.4e-05													2332.13	-1.8e-05
2333.41	-9.9e-05													2333.41	-5.4e-05													2333.41	-5.3e-05													2333.41	-1.9e-05
2334.7	-8.3e-05													2334.7	-3.2e-05													2334.7	-6e-05													2334.7	-1.9e-05
2335.99	-7e-05													2335.99	-1.2e-05													2335.99	-7.3e-05													2335.99	-1.6e-05
2337.27	-6.9e-05													2337.27	-6e-06													2337.27	-8.1e-05													2337.27	-7e-06
2338.56	-7.5e-05													2338.56	-1.3e-05													2338.56	-7.8e-05													2338.56	4e-06
2339.84	-7.5e-05													2339.84	-2.5e-05													2339.84	-6.3e-05													2339.84	1.4e-05
2341.13	-6.3e-05													2341.13	-3.4e-05													2341.13	-4.4e-05													2341.13	1.4e-05
2342.41	-3.8e-05													2342.41	-3.8e-05													2342.41	-2.9e-05													2342.41	6e-06
2343.7	-8e-06													2343.7	-3.4e-05													2343.7	-2.4e-05													2343.7	-1e-05
2344.99	1.1e-05													2344.99	-2.1e-05													2344.99	-3.2e-05													2344.99	-2.7e-05
2346.27	1e-05													2346.27	2e-06													2346.27	-4.3e-05													2346.27	-3.4e-05
2347.56	-1.3e-05													2347.56	2.7e-05													2347.56	-4.5e-05													2347.56	-2.7e-05
2348.84	-5.3e-05													2348.84	4e-05													2348.84	-3.6e-05													2348.84	-1.2e-05
2350.13	-9e-05													2350.13	3.5e-05													2350.13	-2.1e-05													2350.13	-6e-06
2351.41	-0.000106													2351.41	2.2e-05													2351.41	-1e-05													2351.41	-1e-05
2352.7	-8.9e-05													2352.7	1.2e-05													2352.7	-5e-06													2352.7	-1.4e-05
2353.98	-4.7e-05													2353.98	1e-05													2353.98	0													2353.98	-1.2e-05
2355.27	-5e-06													2355.27	1.1e-05													2355.27	3e-06													2355.27	-5e-06
2356.56	1.1e-05													2356.56	1.1e-05													2356.56	0													2356.56	0
2357.84	1e-06													2357.84	7e-06													2357.84	-1.1e-05													2357.84	8e-06
2359.13	-2e-05													2359.13	0													2359.13	-2.2e-05													2359.13	1.4e-05
2360.41	-3.6e-05													2360.41	-1.2e-05													2360.41	-2.1e-05													2360.41	1.3e-05
2361.7	-3.9e-05													2361.7	-2.5e-05													2361.7	-1e-05													2361.7	1e-06
2362.98	-3.6e-05													2362.98	-3.4e-05													2362.98	-2e-06													2362.98	-1.9e-05
2364.27	-3.3e-05													2364.27	-3.4e-05													2364.27	-2e-06													2364.27	-3.9e-05
2365.56	-3.4e-05													2365.56	-2e-05													2365.56	-3e-06													2365.56	-5e-05
2366.84	-3.9e-05													2366.84	5e-06													2366.84	7e-06													2366.84	-4.5e-05
2368.13	-5e-05													2368.13	3.1e-05													2368.13	2.7e-05													2368.13	-2.6e-05
2369.41	-6.2e-05													2369.41	4.1e-05													2369.41	4.1e-05													2369.41	-2e-06
2370.7	-6.5e-05													2370.7	3.1e-05													2370.7	3.3e-05													2370.7	1.1e-05
2371.98	-5.5e-05													2371.98	1.5e-05													2371.98	1e-05													2371.98	6e-06
2373.27	-4e-05													2373.27	8e-06													2373.27	-1.1e-05													2373.27	-1.1e-05
2374.55	-3.4e-05													2374.55	1.2e-05													2374.55	-2.3e-05													2374.55	-3.4e-05
2375.84	-4.4e-05													2375.84	2e-05													2375.84	-2.9e-05													2375.84	-5.6e-05
2377.13	-6.5e-05													2377.13	2.4e-05													2377.13	-3.4e-05													2377.13	-7.2e-05
2378.41	-8.9e-05													2378.41	2.4e-05													2378.41	-3.7e-05													2378.41	-7.5e-05
2379.7	-0.000103													2379.7	2.1e-05													2379.7	-3.5e-05													2379.7	-6.2e-05
2380.98	-9.8e-05													2380.98	1.6e-05													2380.98	-3e-05													2380.98	-4.3e-05
2382.27	-7.6e-05													2382.27	1.5e-05													2382.27	-2.9e-05													2382.27	-2.5e-05
2383.55	-4.2e-05													2383.55	2.6e-05													2383.55	-3.5e-05													2383.55	-1.2e-05
2384.84	-1.4e-05													2384.84	4.5e-05													2384.84	-4.2e-05													2384.84	2e-06
2386.13	-7e-06													2386.13	5.4e-05													2386.13	-4.4e-05													2386.13	2.3e-05
2387.41	-2.8e-05													2387.41	4.9e-05													2387.41	-3.6e-05													2387.41	3.9e-05
2388.7	-6.2e-05													2388.7	4.3e-05													2388.7	-2.4e-05													2388.7	3.7e-05
2389.98	-9.1e-05													2389.98	4.9e-05													2389.98	-1.5e-05													2389.98	1.4e-05
2391.27	-0.000106													2391.27	5.8e-05													2391.27	-1.6e-05													2391.27	-1.6e-05
2392.55	-0.000113													2392.55	5e-05													2392.55	-3e-05													2392.55	-4.3e-05
2393.84	-0.000115													2393.84	2e-05													2393.84	-4.8e-05													2393.84	-5.8e-05
2395.13	-0.000112													2395.13	-1.5e-05													2395.13	-5.7e-05													2395.13	-6.2e-05
2396.41	-0.000107													2396.41	-3.2e-05													2396.41	-5.5e-05													2396.41	-6e-05
2397.7	-0.000103													2397.7	-2.6e-05													2397.7	-4.9e-05													2397.7	-5.1e-05
2398.98	-9.7e-05													2398.98	-1.2e-05													2398.98	-4.7e-05													2398.98	-3.4e-05
2400.27	-8.4e-05													2400.27	-5e-06													2400.27	-4.8e-05													2400.27	-1e-05
2401.55	-6.7e-05													2401.55	-8e-06													2401.55	-5e-05													2401.55	7e-06
2402.84	-5.6e-05													2402.84	-1.4e-05													2402.84	-5e-05													2402.84	7e-06
2404.12	-5.3e-05													2404.12	-1.5e-05													2404.12	-4.6e-05													2404.12	-1e-05
2405.41	-4.7e-05													2405.41	-9e-06													2405.41	-3.3e-05													2405.41	-2.6e-05
2406.7	-3.3e-05													2406.7	-3e-06													2406.7	-1.2e-05													2406.7	-2.7e-05
2407.98	-1e-05													2407.98	-3e-06													2407.98	9e-06													2407.98	-1.8e-05
2409.27	1e-05													2409.27	-9e-06													2409.27	2.2e-05													2409.27	-8e-06
2410.55	2e-05													2410.55	-1.2e-05													2410.55	2.5e-05													2410.55	-4e-06
2411.84	1.7e-05													2411.84	-7e-06													2411.84	2.6e-05													2411.84	-2e-06
2413.12	4e-06													2413.12	0													2413.12	3.1e-05													2413.12	0
2414.41	-9e-06													2414.41	3e-06													2414.41	3.5e-05													2414.41	-2e-06
2415.7	-1.8e-05													2415.7	4e-06													2415.7	2.9e-05													2415.7	-8e-06
2416.98	-2.3e-05													2416.98	9e-06													2416.98	1.3e-05													2416.98	-1.3e-05
2418.27	-2.6e-05													2418.27	1.9e-05													2418.27	-5e-06													2418.27	-1.3e-05
2419.55	-2.8e-05													2419.55	3.5e-05													2419.55	-1.6e-05													2419.55	-1e-05
2420.84	-2.5e-05													2420.84	5.1e-05													2420.84	-1.8e-05													2420.84	-1.3e-05
2422.12	-1.7e-05													2422.12	6.5e-05													2422.12	-1.3e-05													2422.12	-2.3e-05
2423.41	-1e-05													2423.41	7e-05													2423.41	-9e-06													2423.41	-3.8e-05
2424.69	-1.1e-05													2424.69	6.1e-05													2424.69	-1.7e-05													2424.69	-5.1e-05
2425.98	-2.4e-05													2425.98	4.3e-05													2425.98	-4e-05													2425.98	-5.6e-05
2427.27	-4.4e-05													2427.27	2.3e-05													2427.27	-6.8e-05													2427.27	-4.7e-05
2428.55	-6e-05													2428.55	6e-06													2428.55	-7.9e-05													2428.55	-2.5e-05
2429.84	-6.5e-05													2429.84	-6e-06													2429.84	-6.3e-05													2429.84	5e-06
2431.12	-5.9e-05													2431.12	-1.7e-05													2431.12	-3.3e-05													2431.12	3.6e-05
2432.41	-5.1e-05													2432.41	-2.4e-05													2432.41	-1.3e-05													2432.41	5.5e-05
2433.69	-4.3e-05													2433.69	-2.8e-05													2433.69	-1.7e-05													2433.69	6e-05
2434.98	-3.8e-05													2434.98	-3.2e-05													2434.98	-3.3e-05													2434.98	5.1e-05
2436.27	-4e-05													2436.27	-4e-05													2436.27	-4.1e-05													2436.27	3.7e-05
2437.55	-5.1e-05													2437.55	-5e-05													2437.55	-3.2e-05													2437.55	2.3e-05
2438.84	-6.5e-05													2438.84	-5.4e-05													2438.84	-1.8e-05													2438.84	1.6e-05
2440.12	-7.4e-05													2440.12	-4.9e-05													2440.12	-1e-05													2440.12	1.6e-05
2441.41	-7.7e-05													2441.41	-4.2e-05													2441.41	-8e-06													2441.41	1.8e-05
2442.69	-8.1e-05													2442.69	-4.6e-05													2442.69	-1e-05													2442.69	1.2e-05
2443.98	-8.8e-05													2443.98	-6.1e-05													2443.98	-1.8e-05													2443.98	-3e-06
2445.26	-9.4e-05													2445.26	-7.5e-05													2445.26	-3.2e-05													2445.26	-2.5e-05
2446.55	-9.5e-05													2446.55	-7.3e-05													2446.55	-4.9e-05													2446.55	-4.4e-05
2447.84	-9e-05													2447.84	-5.2e-05													2447.84	-5.5e-05													2447.84	-5.5e-05
2449.12	-8.5e-05													2449.12	-2.4e-05													2449.12	-4.1e-05													2449.12	-6.4e-05
2450.41	-8.4e-05													2450.41	-6e-06													2450.41	-1.5e-05													2450.41	-6.7e-05
2451.69	-8.4e-05													2451.69	-3e-06													2451.69	4e-06													2451.69	-5.7e-05
2452.98	-8.3e-05													2452.98	-5e-06													2452.98	2e-06													2452.98	-3.4e-05
2454.26	-7.7e-05													2454.26	-3e-06													2454.26	-1.8e-05													2454.26	-1.3e-05
2455.55	-6.8e-05													2455.55	6e-06													2455.55	-4e-05													2455.55	-8e-06
2456.84	-5.9e-05													2456.84	2.2e-05													2456.84	-4.6e-05													2456.84	-2.1e-05
2458.12	-5.8e-05													2458.12	3.9e-05													2458.12	-3.6e-05													2458.12	-4.1e-05
2459.41	-6.2e-05													2459.41	5.2e-05													2459.41	-2.1e-05													2459.41	-5.6e-05
2460.69	-6.8e-05													2460.69	5.3e-05													2460.69	-1.2e-05													2460.69	-5.7e-05
2461.98	-6.8e-05													2461.98	4.1e-05													2461.98	-9e-06													2461.98	-4.1e-05
2463.26	-6.3e-05													2463.26	2.1e-05													2463.26	-1.1e-05													2463.26	-1.3e-05
2464.55	-5.2e-05													2464.55	5e-06													2464.55	-1.9e-05													2464.55	1.2e-05
2465.83	-3.6e-05													2465.83	1e-06													2465.83	-3.2e-05													2465.83	2.3e-05
2467.12	-1.6e-05													2467.12	8e-06													2467.12	-4.6e-05													2467.12	2.1e-05
2468.41	-3e-06													2468.41	1.7e-05													2468.41	-5.5e-05													2468.41	2e-05
2469.69	-3e-06													2469.69	1.3e-05													2469.69	-5.8e-05													2469.69	2.6e-05
2470.98	-1.6e-05													2470.98	-4e-06													2470.98	-5.9e-05													2470.98	3.7e-05
2472.26	-3.5e-05													2472.26	-2.6e-05													2472.26	-5.8e-05													2472.26	4.3e-05
2473.55	-4.8e-05													2473.55	-3.9e-05													2473.55	-5e-05													2473.55	3.7e-05
2474.83	-5.1e-05													2474.83	-3.9e-05													2474.83	-3.5e-05													2474.83	2.1e-05
2476.12	-4.1e-05													2476.12	-3.1e-05													2476.12	-2.1e-05													2476.12	3e-06
2477.41	-2.5e-05													2477.41	-2.2e-05													2477.41	-1.3e-05													2477.41	-6e-06
2478.69	-1.4e-05													2478.69	-1.6e-05													2478.69	-4e-06													2478.69	-5e-06
2479.98	-1.5e-05													2479.98	-1.5e-05													2479.98	1.3e-05													2479.98	2e-06
2481.26	-2.6e-05													2481.26	-1.5e-05													2481.26	3.4e-05													2481.26	1.2e-05
2482.55	-3.8e-05													2482.55	-9e-06													2482.55	4.7e-05													2482.55	2.4e-05
2483.83	-4.2e-05													2483.83	6e-06													2483.83	4.6e-05													2483.83	3.8e-05
2485.12	-4.3e-05													2485.12	2.8e-05													2485.12	3.8e-05													2485.12	4.8e-05
2486.4	-4.5e-05													2486.4	4.6e-05													2486.4	2.8e-05													2486.4	4.2e-05
2487.69	-4.9e-05													2487.69	5.5e-05													2487.69	1.4e-05													2487.69	2.4e-05
2488.98	-5.3e-05													2488.98	5.3e-05													2488.98	-7e-06													2488.98	7e-06
2490.26	-5.6e-05													2490.26	4.1e-05													2490.26	-3e-05													2490.26	5e-06
2491.55	-5.6e-05													2491.55	2.2e-05													2491.55	-4.3e-05													2491.55	1.5e-05
2492.83	-5.5e-05													2492.83	5e-06													2492.83	-4.3e-05													2492.83	2.4e-05
2494.12	-5.4e-05													2494.12	-2e-06													2494.12	-3.2e-05													2494.12	2.4e-05
2495.4	-5.3e-05													2495.4	0													2495.4	-1.3e-05													2495.4	1.9e-05
2496.69	-4.8e-05													2496.69	1e-05													2496.69	7e-06													2496.69	2e-05
2497.98	-3.4e-05													2497.98	1.9e-05													2497.98	2.4e-05													2497.98	2.7e-05
2499.26	-1.7e-05													2499.26	1.7e-05													2499.26	2.9e-05													2499.26	3.3e-05
2500.55	-9e-06													2500.55	0													2500.55	2.6e-05													2500.55	3.3e-05
2501.83	-2e-05													2501.83	-2.3e-05													2501.83	1.7e-05													2501.83	2e-05
2503.12	-4.3e-05													2503.12	-4.1e-05													2503.12	9e-06													2503.12	-6e-06
2504.4	-6.9e-05													2504.4	-5.1e-05													2504.4	6e-06													2504.4	-3.8e-05
2505.69	-8.9e-05													2505.69	-5.1e-05													2505.69	3e-06													2505.69	-6.3e-05
2506.97	-0.0001													2506.97	-4.2e-05													2506.97	-2e-06													2506.97	-7e-05
2508.26	-0.000103													2508.26	-2.6e-05													2508.26	-1.4e-05													2508.26	-6.5e-05
2509.55	-9.6e-05													2509.55	-8e-06													2509.55	-2.3e-05													2509.55	-5.6e-05
2510.83	-7.8e-05													2510.83	0													2510.83	-2e-05													2510.83	-4.5e-05
2512.12	-5.5e-05													2512.12	-4e-06													2512.12	-1.1e-05													2512.12	-2.5e-05
2513.4	-3.9e-05													2513.4	-2.4e-05													2513.4	-7e-06													2513.4	5e-06
2514.69	-3.3e-05													2514.69	-4.6e-05													2514.69	-1.1e-05													2514.69	3.5e-05
2515.97	-2.7e-05													2515.97	-5.8e-05													2515.97	-1.8e-05													2515.97	5e-05
2517.26	-1.4e-05													2517.26	-5.1e-05													2517.26	-1.9e-05													2517.26	4.5e-05
2518.55	-1e-06													2518.55	-3e-05													2518.55	-1.5e-05													2518.55	3.4e-05
2519.83	4e-06													2519.83	-8e-06													2519.83	-1.6e-05													2519.83	2.6e-05
2521.12	8e-06													2521.12	6e-06													2521.12	-2.5e-05													2521.12	2.2e-05
2522.4	1.5e-05													2522.4	8e-06													2522.4	-3.7e-05													2522.4	1.9e-05
2523.69	2.2e-05													2523.69	0													2523.69	-4.5e-05													2523.69	2.1e-05
2524.97	1.9e-05													2524.97	-1.3e-05													2524.97	-5.3e-05													2524.97	3.1e-05
2526.26	7e-06													2526.26	-1.7e-05													2526.26	-6.7e-05													2526.26	4.4e-05
2527.54	-5e-06													2527.54	-7e-06													2527.54	-8e-05													2527.54	5.3e-05
2528.83	-1.4e-05													2528.83	1e-05													2528.83	-8e-05													2528.83	5.6e-05
2530.12	-2.4e-05													2530.12	2.4e-05													2530.12	-6.4e-05													2530.12	5.6e-05
2531.4	-3.9e-05													2531.4	2.9e-05													2531.4	-4e-05													2531.4	5.7e-05
2532.69	-5.5e-05													2532.69	3e-05													2532.69	-2.4e-05													2532.69	6.2e-05
2533.97	-6.7e-05													2533.97	3.1e-05													2533.97	-2.1e-05													2533.97	6.7e-05
2535.26	-7.2e-05													2535.26	3.1e-05													2535.26	-3.3e-05													2535.26	7e-05
2536.54	-7.5e-05													2536.54	2.6e-05													2536.54	-5.6e-05													2536.54	6.7e-05
2537.83	-7.9e-05													2537.83	2e-05													2537.83	-7.8e-05													2537.83	5.7e-05
2539.12	-8e-05													2539.12	2.5e-05													2539.12	-8.3e-05													2539.12	4.4e-05
2540.4	-7.4e-05													2540.4	4.1e-05													2540.4	-6.6e-05													2540.4	3.1e-05
2541.69	-6.1e-05													2541.69	5.3e-05													2541.69	-3.7e-05													2541.69	2e-05
2542.97	-4.9e-05													2542.97	4.7e-05													2542.97	-1.3e-05													2542.97	8e-06
2544.26	-4.7e-05													2544.26	2.4e-05													2544.26	-9e-06													2544.26	-3e-06
2545.54	-5.1e-05													2545.54	0													2545.54	-2.3e-05													2545.54	-8e-06
2546.83	-5.5e-05													2546.83	-1.5e-05													2546.83	-4.3e-05													2546.83	-3e-06
2548.11	-5.1e-05													2548.11	-1.7e-05													2548.11	-5.8e-05													2548.11	7e-06
2549.4	-3.7e-05													2549.4	-7e-06													2549.4	-6.1e-05													2549.4	1.1e-05
2550.69	-1.8e-05													2550.69	9e-06													2550.69	-5.2e-05													2550.69	0
2551.97	-4e-06													2551.97	2.5e-05													2551.97	-3.6e-05													2551.97	-1.6e-05
2553.26	0													2553.26	3.3e-05													2553.26	-1.9e-05													2553.26	-2.4e-05
2554.54	-5e-06													2554.54	2.7e-05													2554.54	-3e-06													2554.54	-1.9e-05
2555.83	-1e-05													2555.83	7e-06													2555.83	1.1e-05													2555.83	-8e-06
2557.11	-1.5e-05													2557.11	-1.9e-05													2557.11	2.2e-05													2557.11	-4e-06
2558.4	-2.2e-05													2558.4	-4e-05													2558.4	1.9e-05													2558.4	-9e-06
2559.69	-2.9e-05													2559.69	-4.4e-05													2559.69	-2e-06													2559.69	-2e-05
2560.97	-2.7e-05													2560.97	-3.3e-05													2560.97	-3.4e-05													2560.97	-2.7e-05
2562.26	-1.2e-05													2562.26	-1.9e-05													2562.26	-5.6e-05													2562.26	-2.2e-05
2563.54	0													2563.54	-1.5e-05													2563.54	-5.8e-05													2563.54	-5e-06
2564.83	-9e-06													2564.83	-1.9e-05													2564.83	-4.6e-05													2564.83	1.3e-05
2566.11	-4.5e-05													2566.11	-1.8e-05													2566.11	-3.5e-05													2566.11	2.2e-05
2567.4	-8.5e-05													2567.4	-9e-06													2567.4	-2.6e-05													2567.4	2e-05
2568.68	-0.000105													2568.68	3e-06													2568.68	-1.7e-05													2568.68	1.3e-05
2569.97	-0.000101													2569.97	1.1e-05													2569.97	-4e-06													2569.97	4e-06
2571.26	-8.5e-05													2571.26	1.1e-05													2571.26	9e-06													2571.26	-4e-06
2572.54	-6.6e-05													2572.54	6e-06													2572.54	1.7e-05													2572.54	-1.4e-05
2573.83	-4.4e-05													2573.83	-5e-06													2573.83	1.4e-05													2573.83	-1.9e-05
2575.11	-2.2e-05													2575.11	-2.3e-05													2575.11	2e-06													2575.11	-1.6e-05
2576.4	-7e-06													2576.4	-3.6e-05													2576.4	-1.3e-05													2576.4	-2e-06
2577.68	-8e-06													2577.68	-3.6e-05													2577.68	-2.8e-05													2577.68	2e-05
2578.97	-1.5e-05													2578.97	-2.3e-05													2578.97	-3.7e-05													2578.97	4.5e-05
2580.26	-1.7e-05													2580.26	-8e-06													2580.26	-3.8e-05													2580.26	5.9e-05
2581.54	-1e-05													2581.54	0													2581.54	-3.2e-05													2581.54	5.7e-05
2582.83	-1e-06													2582.83	-3e-06													2582.83	-2.2e-05													2582.83	4e-05
2584.11	0													2584.11	-1.5e-05													2584.11	-1.9e-05													2584.11	1.6e-05
2585.4	-1.2e-05													2585.4	-3.4e-05													2585.4	-2.9e-05													2585.4	1e-06
2586.68	-3.4e-05													2586.68	-5.8e-05													2586.68	-5.3e-05													2586.68	1e-06
2587.97	-5.9e-05													2587.97	-7.6e-05													2587.97	-7.5e-05													2587.97	1.1e-05
2589.25	-7.4e-05													2589.25	-7.8e-05													2589.25	-7.8e-05													2589.25	1.9e-05
2590.54	-7.6e-05													2590.54	-5.8e-05													2590.54	-5.4e-05													2590.54	2.3e-05
2591.83	-6.8e-05													2591.83	-2.1e-05													2591.83	-1.5e-05													2591.83	2.9e-05
2593.11	-5.6e-05													2593.11	1.5e-05													2593.11	1.4e-05													2593.11	4.1e-05
2594.4	-4.8e-05													2594.4	3.4e-05													2594.4	1.5e-05													2594.4	5.8e-05
2595.68	-4.6e-05													2595.68	3.1e-05													2595.68	-1.1e-05													2595.68	7e-05
2596.97	-5e-05													2596.97	1.4e-05													2596.97	-4.3e-05													2596.97	6.9e-05
2598.25	-5.6e-05													2598.25	-2e-06													2598.25	-6e-05													2598.25	5e-05
2599.54	-6e-05													2599.54	-1.3e-05													2599.54	-5.5e-05													2599.54	1.8e-05
2600.83	-5.5e-05													2600.83	-1.6e-05													2600.83	-3.8e-05													2600.83	-1.1e-05
2602.11	-4.4e-05													2602.11	-1.4e-05													2602.11	-2.2e-05													2602.11	-2.7e-05
2603.4	-3.8e-05													2603.4	-9e-06													2603.4	-1e-05													2603.4	-3.1e-05
2604.68	-4.5e-05													2604.68	-7e-06													2604.68	-3e-06													2604.68	-3.2e-05
2605.97	-6.2e-05													2605.97	-7e-06													2605.97	-2e-06													2605.97	-3.4e-05
2607.25	-7.9e-05													2607.25	-9e-06													2607.25	-9e-06													2607.25	-3e-05
2608.54	-9.1e-05													2608.54	-1.2e-05													2608.54	-1.4e-05													2608.54	-1.4e-05
2609.82	-9.5e-05													2609.82	-2.2e-05													2609.82	-9e-06													2609.82	9e-06
2611.11	-8.6e-05													2611.11	-3.5e-05													2611.11	0													2611.11	3.3e-05
2612.4	-6.1e-05													2612.4	-4.4e-05													2612.4	-8e-06													2612.4	4.9e-05
2613.68	-3.1e-05													2613.68	-4.6e-05													2613.68	-4e-05													2613.68	5.6e-05
2614.97	-1.7e-05													2614.97	-4.2e-05													2614.97	-7.1e-05													2614.97	6.3e-05
2616.25	-2.7e-05													2616.25	-3.9e-05													2616.25	-7.3e-05													2616.25	6.9e-05
2617.54	-5e-05													2617.54	-4.1e-05													2617.54	-4.3e-05													2617.54	6.6e-05
2618.82	-6.6e-05													2618.82	-5.1e-05													2618.82	-5e-06													2618.82	4.8e-05
2620.11	-6.4e-05													2620.11	-6.3e-05													2620.11	1.4e-05													2620.11	2.2e-05
2621.4	-5.1e-05													2621.4	-7.1e-05													2621.4	1.4e-05													2621.4	0
2622.68	-4.1e-05													2622.68	-6.7e-05													2622.68	1.2e-05													2622.68	-8e-06
2623.97	-4.2e-05													2623.97	-5e-05													2623.97	1.6e-05													2623.97	6e-06
2625.25	-4.7e-05													2625.25	-2.4e-05													2625.25	1.7e-05													2625.25	4e-05
2626.54	-4.7e-05													2626.54	3e-06													2626.54	2e-06													2626.54	7.8e-05
2627.82	-4.1e-05													2627.82	2.5e-05													2627.82	-2.6e-05													2627.82	0.000103
2629.11	-3.2e-05													2629.11	3.1e-05													2629.11	-4.9e-05													2629.11	0.000105
2630.39	-2e-05													2630.39	1.8e-05													2630.39	-5.4e-05													2630.39	9.1e-05
2631.68	-4e-06													2631.68	-5e-06													2631.68	-4.7e-05													2631.68	7.2e-05
2632.97	1e-05													2632.97	-2.5e-05													2632.97	-3.5e-05													2632.97	6.1e-05
2634.25	1.6e-05													2634.25	-3.2e-05													2634.25	-1.8e-05													2634.25	5.8e-05
2635.54	1.3e-05													2635.54	-2.8e-05													2635.54	7e-06													2635.54	5.9e-05
2636.82	5e-06													2636.82	-2.5e-05													2636.82	3.1e-05													2636.82	5.5e-05
2638.11	-5e-06													2638.11	-2.6e-05													2638.11	3.9e-05													2638.11	4.8e-05
2639.39	-1.8e-05													2639.39	-2.8e-05													2639.39	2.5e-05													2639.39	4.2e-05
2640.68	-2.8e-05													2640.68	-2.4e-05													2640.68	1e-06													2640.68	4.3e-05
2641.97	-3.3e-05													2641.97	-1.2e-05													2641.97	-1.3e-05													2641.97	5.1e-05
2643.25	-3.4e-05													2643.25	6e-06													2643.25	-9e-06													2643.25	6.1e-05
2644.54	-3.7e-05													2644.54	1.7e-05													2644.54	0													2644.54	6.5e-05
2645.82	-4.8e-05													2645.82	8e-06													2645.82	-5e-06													2645.82	5.9e-05
2647.11	-6.1e-05													2647.11	-1.5e-05													2647.11	-2.8e-05													2647.11	5.2e-05
2648.39	-7e-05													2648.39	-3e-05													2648.39	-5.3e-05													2648.39	4.8e-05
2649.68	-7e-05													2649.68	-2.3e-05													2649.68	-6e-05													2649.68	4.5e-05
2650.96	-6.9e-05													2650.96	-3e-06													2650.96	-4.4e-05													2650.96	3.3e-05
2652.25	-7.6e-05													2652.25	1.3e-05													2652.25	-1.8e-05													2652.25	7e-06
2653.54	-8.9e-05													2653.54	1.8e-05													2653.54	4e-06													2653.54	-2e-05
2654.82	-0.000101													2654.82	1.1e-05													2654.82	1.6e-05													2654.82	-3.8e-05
2656.11	-0.000102													2656.11	-2e-06													2656.11	1.9e-05													2656.11	-4.3e-05
2657.39	-9.3e-05													2657.39	-1.3e-05													2657.39	1.8e-05													2657.39	-3.9e-05
2658.68	-8.1e-05													2658.68	-1.3e-05													2658.68	1.6e-05													2658.68	-3.4e-05
2659.96	-6.9e-05													2659.96	-5e-06													2659.96	1e-05													2659.96	-2.6e-05
2661.25	-5.8e-05													2661.25	0													2661.25	-5e-06													2661.25	-1.3e-05
2662.54	-4.6e-05													2662.54	-8e-06													2662.54	-2.5e-05													2662.54	0
2663.82	-3.3e-05													2663.82	-2.3e-05													2663.82	-3.8e-05													2663.82	6e-06
2665.11	-2.7e-05													2665.11	-3.7e-05													2665.11	-3.9e-05													2665.11	9e-06
2666.39	-3.1e-05													2666.39	-4.6e-05													2666.39	-3.1e-05													2666.39	2e-05
2667.68	-4.6e-05													2667.68	-4.8e-05													2667.68	-2.2e-05													2667.68	4.1e-05
2668.96	-6.6e-05													2668.96	-3.9e-05													2668.96	-2e-05													2668.96	5.8e-05
2670.25	-7.7e-05													2670.25	-1.5e-05													2670.25	-2.3e-05													2670.25	5.6e-05
2671.54	-7.4e-05													2671.54	2e-05													2671.54	-2.5e-05													2671.54	3.6e-05
2672.82	-6.1e-05													2672.82	5.6e-05													2672.82	-2.5e-05													2672.82	1.4e-05
2674.11	-5e-05													2674.11	7.2e-05													2674.11	-2.6e-05													2674.11	3e-06
2675.39	-4.5e-05													2675.39	5.4e-05													2675.39	-3.2e-05													2675.39	5e-06
2676.68	-4.6e-05													2676.68	8e-06													2676.68	-4.3e-05													2676.68	1.7e-05
2677.96	-5e-05													2677.96	-3.7e-05													2677.96	-5.7e-05													2677.96	3.7e-05
2679.25	-5.5e-05													2679.25	-5.6e-05													2679.25	-6.9e-05													2679.25	6.2e-05
2680.53	-5.6e-05													2680.53	-4.1e-05													2680.53	-7.7e-05													2680.53	8.4e-05
2681.82	-4.8e-05													2681.82	-7e-06													2681.82	-7.9e-05													2681.82	9.2e-05
2683.11	-2.8e-05													2683.11	2.7e-05													2683.11	-7.5e-05													2683.11	7.5e-05
2684.39	0													2684.39	4.8e-05													2684.39	-7.1e-05													2684.39	3.7e-05
2685.68	2.7e-05													2685.68	5.3e-05													2685.68	-6.4e-05													2685.68	0
2686.96	4.5e-05													2686.96	4.5e-05													2686.96	-4.8e-05													2686.96	-1.1e-05
2688.25	5.2e-05													2688.25	3.4e-05													2688.25	-1.8e-05													2688.25	7e-06
2689.53	5.1e-05													2689.53	3.1e-05													2689.53	1.6e-05													2689.53	3.5e-05
2690.82	4e-05													2690.82	3.2e-05													2690.82	3.7e-05													2690.82	4.6e-05
2692.11	1.8e-05													2692.11	3.1e-05													2692.11	3.4e-05													2692.11	3.4e-05
2693.39	-1.1e-05													2693.39	2.2e-05													2693.39	1.3e-05													2693.39	1.5e-05
2694.68	-3.6e-05													2694.68	1.1e-05													2694.68	-8e-06													2694.68	3e-06
2695.96	-4.8e-05													2695.96	4e-06													2695.96	-2.7e-05													2695.96	1e-06
2697.25	-5.2e-05													2697.25	1e-06													2697.25	-4.4e-05													2697.25	3e-06
2698.53	-5.5e-05													2698.53	1e-06													2698.53	-5.9e-05													2698.53	8e-06
2699.82	-5.7e-05													2699.82	6e-06													2699.82	-6e-05													2699.82	2e-05
2701.1	-5.2e-05													2701.1	1.9e-05													2701.1	-4.4e-05													2701.1	3.7e-05
2702.39	-3.8e-05													2702.39	3.1e-05													2702.39	-1.9e-05													2702.39	5e-05
2703.68	-2.2e-05													2703.68	3.5e-05													2703.68	0													2703.68	4.7e-05
2704.96	-1.7e-05													2704.96	2.8e-05													2704.96	7e-06													2704.96	2.5e-05
2706.25	-2.9e-05													2706.25	1.7e-05													2706.25	1.1e-05													2706.25	-1e-06
2707.53	-5.4e-05													2707.53	7e-06													2707.53	1.6e-05													2707.53	-1.5e-05
2708.82	-8.2e-05													2708.82	-4e-06													2708.82	1.8e-05													2708.82	-9e-06
2710.1	-0.000103													2710.1	-1.7e-05													2710.1	1.3e-05													2710.1	5e-06
2711.39	-0.00011													2711.39	-3.3e-05													2711.39	0													2711.39	1.5e-05
2712.68	-0.000103													2712.68	-4.9e-05													2712.68	-2.3e-05													2712.68	2.3e-05
2713.96	-9.2e-05													2713.96	-6.3e-05													2713.96	-5e-05													2713.96	4.1e-05
2715.25	-9.1e-05													2715.25	-7.4e-05													2715.25	-7.5e-05													2715.25	6.9e-05
2716.53	-0.000101													2716.53	-8.1e-05													2716.53	-9.1e-05													2716.53	9e-05
2717.82	-0.000106													2717.82	-7.5e-05													2717.82	-9.1e-05													2717.82	9.5e-05
2719.1	-9.1e-05													2719.1	-5.1e-05													2719.1	-7.2e-05													2719.1	9.4e-05
2720.39	-5.7e-05													2720.39	-9e-06													2720.39	-3.1e-05													2720.39	9.3e-05
2721.67	-2.1e-05													2721.67	3.6e-05													2721.67	1.9e-05													2721.67	9e-05
2722.96	-2e-06													2722.96	6.7e-05													2722.96	5.6e-05													2722.96	7.9e-05
2724.25	-8e-06													2724.25	7.3e-05													2724.25	6.2e-05													2724.25	6.1e-05
2725.53	-3.1e-05													2725.53	5.6e-05													2725.53	4.2e-05													2725.53	4.4e-05
2726.82	-5.3e-05													2726.82	2.5e-05													2726.82	1.6e-05													2726.82	3.3e-05
2728.1	-6.1e-05													2728.1	-4e-06													2728.1	-2e-06													2728.1	3.4e-05
2729.39	-5.6e-05													2729.39	-2.3e-05													2729.39	-1.9e-05													2729.39	4.6e-05
2730.67	-5.1e-05													2730.67	-3.1e-05													2730.67	-4.3e-05													2730.67	5.4e-05
2731.96	-5.2e-05													2731.96	-3.6e-05													2731.96	-6.9e-05													2731.96	4.5e-05
2733.25	-5.4e-05													2733.25	-4.4e-05													2733.25	-8.2e-05													2733.25	2.2e-05
2734.53	-5e-05													2734.53	-5e-05													2734.53	-7.4e-05													2734.53	5e-06
2735.82	-4.2e-05													2735.82	-4.7e-05													2735.82	-4.6e-05													2735.82	8e-06
2737.1	-3.8e-05													2737.1	-3.6e-05													2737.1	-1.6e-05													2737.1	2e-05
2738.39	-4.2e-05													2738.39	-2e-05													2738.39	4e-06													2738.39	3.2e-05
2739.67	-4.1e-05													2739.67	-1e-06													2739.67	1.4e-05													2739.67	4.5e-05
2740.96	-2.8e-05													2740.96	1.9e-05													2740.96	1.9e-05													2740.96	6.8e-05
2742.24	-1.3e-05													2742.24	3.9e-05													2742.24	2.4e-05													2742.24	9.4e-05
2743.53	-2.1e-05													2743.53	5.3e-05													2743.53	2.9e-05													2743.53	0.000102
2744.82	-5.5e-05													2744.82	5.5e-05													2744.82	3.3e-05													2744.82	8.5e-05
2746.1	-9.3e-05													2746.1	4.4e-05													2746.1	3.8e-05													2746.1	5.3e-05
2747.39	-0.000111													2747.39	2.7e-05													2747.39	3.9e-05													2747.39	2.4e-05
2748.67	-0.000106													2748.67	1.4e-05													2748.67	3.2e-05													2748.67	0
2749.96	-9.4e-05													2749.96	7e-06													2749.96	1.9e-05													2749.96	-2.6e-05
2751.24	-8.3e-05													2751.24	-6e-06													2751.24	1.2e-05													2751.24	-6e-05
2752.53	-7.8e-05													2752.53	-3.2e-05													2752.53	1.8e-05													2752.53	-8.5e-05
2753.82	-8.1e-05													2753.82	-6.3e-05													2753.82	3.2e-05													2753.82	-8.5e-05
2755.1	-9.3e-05													2755.1	-8.1e-05													2755.1	4e-05													2755.1	-5.4e-05
2756.39	-0.000108													2756.39	-8e-05													2756.39	3.2e-05													2756.39	0
2757.67	-0.000111													2757.67	-6.8e-05													2757.67	1.1e-05													2757.67	5.8e-05
2758.96	-0.0001													2758.96	-5.7e-05													2758.96	-1.3e-05													2758.96	9.7e-05
2760.24	-8.1e-05													2760.24	-5.2e-05													2760.24	-3.7e-05													2760.24	0.000103
2761.53	-6.3e-05													2761.53	-4.4e-05													2761.53	-5.9e-05													2761.53	8.5e-05
2762.81	-5.4e-05													2762.81	-3e-05													2762.81	-7.5e-05													2762.81	6.5e-05
2764.1	-5.4e-05													2764.1	-1.6e-05													2764.1	-8e-05													2764.1	5.8e-05
2765.39	-5.7e-05													2765.39	-7e-06													2765.39	-7.2e-05													2765.39	6.2e-05
2766.67	-5.4e-05													2766.67	4e-06													2766.67	-5.9e-05													2766.67	6.9e-05
2767.96	-4.1e-05													2767.96	2.6e-05													2767.96	-4.9e-05													2767.96	7.4e-05
2769.24	-2.9e-05													2769.24	5.5e-05													2769.24	-4.2e-05													2769.24	7.4e-05
2770.53	-2.7e-05													2770.53	7.4e-05													2770.53	-3.3e-05													2770.53	6.8e-05
2771.81	-3.9e-05													2771.81	7.4e-05													2771.81	-1.3e-05													2771.81	5.7e-05
2773.1	-5.1e-05													2773.1	5.9e-05													2773.1	1.4e-05													2773.1	5.2e-05
2774.39	-5.4e-05													2774.39	4.9e-05													2774.39	3.4e-05													2774.39	5.6e-05
2775.67	-4.7e-05													2775.67	5.9e-05													2775.67	3.3e-05													2775.67	6e-05
2776.96	-4.1e-05													2776.96	8.8e-05													2776.96	1.3e-05													2776.96	5.3e-05
2778.24	-4.2e-05													2778.24	0.000122													2778.24	-7e-06													2778.24	3.5e-05
2779.53	-4.9e-05													2779.53	0.000145													2779.53	-1.2e-05													2779.53	2.4e-05
2780.81	-5.5e-05													2780.81	0.000146													2780.81	-3e-06													2780.81	3e-05
2782.1	-5.8e-05													2782.1	0.000118													2782.1	2e-06													2782.1	4.6e-05
2783.38	-6.2e-05													2783.38	6.2e-05													2783.38	-5e-06													2783.38	5.4e-05
2784.67	-6.5e-05													2784.67	-4e-06													2784.67	-2.3e-05													2784.67	4.8e-05
2785.96	-6e-05													2785.96	-5.5e-05													2785.96	-3.6e-05													2785.96	3.9e-05
2787.24	-4e-05													2787.24	-6.8e-05													2787.24	-3.6e-05													2787.24	4e-05
2788.53	-8e-06													2788.53	-4.6e-05													2788.53	-1.9e-05													2788.53	4.3e-05
2789.81	2e-05													2789.81	-1e-05													2789.81	9e-06													2789.81	3.7e-05
2791.1	3.8e-05													2791.1	2e-05													2791.1	3e-05													2791.1	2.8e-05
2792.38	4.9e-05													2792.38	4.5e-05													2792.38	2.3e-05													2792.38	2.8e-05
2793.67	6.2e-05													2793.67	6.4e-05													2793.67	-9e-06													2793.67	4.1e-05
2794.96	7.8e-05													2794.96	7e-05													2794.96	-3.8e-05													2794.96	4.8e-05
2796.24	8.8e-05													2796.24	5.7e-05													2796.24	-3.8e-05													2796.24	3.7e-05
2797.53	8.4e-05													2797.53	3.3e-05													2797.53	-1.9e-05													2797.53	1.2e-05
2798.81	6.8e-05													2798.81	1.9e-05													2798.81	-9e-06													2798.81	-8e-06
2800.1	4.4e-05													2800.1	2.5e-05													2800.1	-2.3e-05													2800.1	-1.9e-05
2801.38	1.6e-05													2801.38	4.3e-05													2801.38	-5.4e-05													2801.38	-2.7e-05
2802.67	-7e-06													2802.67	5.3e-05													2802.67	-8.2e-05													2802.67	-3.5e-05
2803.95	-1.6e-05													2803.95	4.2e-05													2803.95	-8.9e-05													2803.95	-3.3e-05
2805.24	-1.1e-05													2805.24	1.2e-05													2805.24	-7.3e-05													2805.24	-1.7e-05
2806.53	-5e-06													2806.53	-2.5e-05													2806.53	-5.3e-05													2806.53	4e-06
2807.81	-1.8e-05													2807.81	-5.8e-05													2807.81	-5.1e-05													2807.81	1.8e-05
2809.1	-4.6e-05													2809.1	-7.8e-05													2809.1	-7.2e-05													2809.1	2.3e-05
2810.38	-6.3e-05													2810.38	-8.2e-05													2810.38	-9.5e-05													2810.38	2.7e-05
2811.67	-5e-05													2811.67	-7e-05													2811.67	-9.3e-05													2811.67	2.8e-05
2812.95	-1.4e-05													2812.95	-4.4e-05													2812.95	-5.9e-05													2812.95	2.1e-05
2814.24	1.2e-05													2814.24	-1.4e-05													2814.24	-1.2e-05													2814.24	1.1e-05
2815.53	6e-06													2815.53	8e-06													2815.53	1.5e-05													2815.53	9e-06
2816.81	-2.9e-05													2816.81	1.8e-05													2816.81	1.1e-05													2816.81	1.6e-05
2818.1	-6.6e-05													2818.1	2.1e-05													2818.1	-1.5e-05													2818.1	3.2e-05
2819.38	-7.5e-05													2819.38	3.1e-05													2819.38	-4.3e-05													2819.38	5.5e-05
2820.67	-5.6e-05													2820.67	5.6e-05													2820.67	-5.5e-05													2820.67	8.3e-05
2821.95	-2.9e-05													2821.95	8.5e-05													2821.95	-4.8e-05													2821.95	9.9e-05
2823.24	-1.9e-05													2823.24	9.7e-05													2823.24	-3.1e-05													2823.24	8.7e-05
2824.52	-2.9e-05													2824.52	8e-05													2824.52	-1.3e-05													2824.52	4.5e-05
2825.81	-5.5e-05													2825.81	3.9e-05													2825.81	-4e-06													2825.81	-1.1e-05
2827.1	-8.5e-05													2827.1	-5e-06													2827.1	-8e-06													2827.1	-5.9e-05
2828.38	-0.00011													2828.38	-3.7e-05													2828.38	-1.8e-05													2828.38	-8.6e-05
2829.67	-0.000113													2829.67	-5.1e-05													2829.67	-1.7e-05													2829.67	-9e-05
2830.95	-9.1e-05													2830.95	-5.6e-05													2830.95	2e-06													2830.95	-7.5e-05
2832.24	-5.4e-05													2832.24	-6.3e-05													2832.24	3.1e-05													2832.24	-4.9e-05
2833.52	-2.3e-05													2833.52	-6.6e-05													2833.52	4.9e-05													2833.52	-1.8e-05
2834.81	-7e-06													2834.81	-4.9e-05													2834.81	4.8e-05													2834.81	1.4e-05
2836.1	0													2836.1	-1.2e-05													2836.1	3.1e-05													2836.1	4.1e-05
2837.38	0													2837.38	1.8e-05													2837.38	1.1e-05													2837.38	5.2e-05
2838.67	-4e-06													2838.67	2.2e-05													2838.67	-4e-06													2838.67	3.9e-05
2839.95	-1.2e-05													2839.95	0													2839.95	-1.7e-05													2839.95	7e-06
2841.24	-1.3e-05													2841.24	-2.7e-05													2841.24	-3.2e-05													2841.24	-3e-05
2842.52	-4e-06													2842.52	-4.8e-05													2842.52	-4.9e-05													2842.52	-5.9e-05
2843.81	8e-06													2843.81	-5.7e-05													2843.81	-5.8e-05													2843.81	-6.6e-05
2845.09	1.6e-05													2845.09	-5e-05													2845.09	-4.7e-05													2845.09	-4.7e-05
2846.38	1.6e-05													2846.38	-2.9e-05													2846.38	-1.6e-05													2846.38	-1.4e-05
2847.67	1e-05													2847.67	-6e-06													2847.67	1.2e-05													2847.67	1.5e-05
2848.95	2e-06													2848.95	-2e-06													2848.95	1.8e-05													2848.95	2.6e-05
2850.24	-9e-06													2850.24	-1.7e-05													2850.24	0													2850.24	2.6e-05
2851.52	-2.5e-05													2851.52	-3.6e-05													2851.52	-2.5e-05													2851.52	2.4e-05
2852.81	-4.1e-05													2852.81	-4.3e-05													2852.81	-4.4e-05													2852.81	2.2e-05
2854.09	-4.7e-05													2854.09	-3.6e-05													2854.09	-5.9e-05													2854.09	9e-06
2855.38	-3.9e-05													2855.38	-2.4e-05													2855.38	-7.8e-05													2855.38	-1.5e-05
2856.67	-2.2e-05													2856.67	-1.1e-05													2856.67	-9.6e-05													2856.67	-3.9e-05
2857.95	-4e-06													2857.95	4e-06													2857.95	-9.7e-05													2857.95	-5.5e-05
2859.24	5e-06													2859.24	2.2e-05													2859.24	-7.2e-05													2859.24	-6.1e-05
2860.52	3e-06													2860.52	3.2e-05													2860.52	-3.2e-05													2860.52	-6.4e-05
2861.81	-1.4e-05													2861.81	2.3e-05													2861.81	-1e-06													2861.81	-6.8e-05
2863.09	-4.8e-05													2863.09	0													2863.09	4e-06													2863.09	-6.8e-05
2864.38	-8.8e-05													2864.38	-2.1e-05													2864.38	-6e-06													2864.38	-6.3e-05
2865.66	-0.000113													2865.66	-3.1e-05													2865.66	-2.1e-05													2865.66	-6e-05
2866.95	-0.000115													2866.95	-4.2e-05													2866.95	-2.7e-05													2866.95	-6.6e-05
2868.24	-0.000106													2868.24	-6.5e-05													2868.24	-2.7e-05													2868.24	-8.1e-05
2869.52	-0.0001													2869.52	-8.4e-05													2869.52	-2.5e-05													2869.52	-8.5e-05
2870.81	-8.8e-05													2870.81	-7.5e-05													2870.81	-2.7e-05													2870.81	-6.1e-05
2872.09	-5.5e-05													2872.09	-4.1e-05													2872.09	-3.5e-05													2872.09	-9e-06
2873.38	-8e-06													2873.38	-9e-06													2873.38	-3.9e-05													2873.38	5e-05
2874.66	2.3e-05													2874.66	-5e-06													2874.66	-3.2e-05													2874.66	8.7e-05
2875.95	2e-05													2875.95	-2.5e-05													2875.95	-1.2e-05													2875.95	9.1e-05
2877.24	0													2877.24	-4.9e-05													2877.24	4e-06													2877.24	7.5e-05
2878.52	-2e-06													2878.52	-5.8e-05													2878.52	8e-06													2878.52	5.4e-05
2879.81	2.4e-05													2879.81	-4.5e-05													2879.81	5e-06													2879.81	3.5e-05
2881.09	6.1e-05													2881.09	-2.3e-05													2881.09	7e-06													2881.09	1.8e-05
2882.38	7.7e-05													2882.38	-8e-06													2882.38	1.4e-05													2882.38	7e-06
2883.66	5.9e-05													2883.66	-1.1e-05													2883.66	1.7e-05													2883.66	9e-06
2884.95	1.5e-05													2884.95	-1.6e-05													2884.95	1.4e-05													2884.95	1.9e-05
2886.23	-3e-05													2886.23	-1e-06													2886.23	9e-06													2886.23	3e-05
2887.52	-5.8e-05													2887.52	3.5e-05													2887.52	6e-06													2887.52	3.7e-05
2888.81	-6.2e-05													2888.81	7e-05													2888.81	1e-06													2888.81	4.5e-05
2890.09	-4.7e-05													2890.09	8.2e-05													2890.09	-4e-06													2890.09	5.7e-05
2891.38	-2.1e-05													2891.38	7.2e-05													2891.38	-2e-06													2891.38	6.3e-05
2892.66	2e-06													2892.66	5.5e-05													2892.66	8e-06													2892.66	4.7e-05
2893.95	1.7e-05													2893.95	3.8e-05													2893.95	2e-05													2893.95	8e-06
2895.23	2.1e-05													2895.23	2.3e-05													2895.23	2.6e-05													2895.23	-3.2e-05
2896.52	2.2e-05													2896.52	1.6e-05													2896.52	3.8e-05													2896.52	-4.2e-05
2897.81	2.4e-05													2897.81	1.9e-05													2897.81	6.6e-05													2897.81	-1.6e-05
2899.09	3.2e-05													2899.09	2.6e-05													2899.09	0.000101													2899.09	2.1e-05
2900.38	4.3e-05													2900.38	2.8e-05													2900.38	0.00012													2900.38	4.4e-05
2901.66	4.8e-05													2901.66	2.5e-05													2901.66	0.000114													2901.66	4.4e-05
2902.95	4.2e-05													2902.95	2.3e-05													2902.95	9.4e-05													2902.95	3.4e-05
2904.23	2.9e-05													2904.23	2.4e-05													2904.23	7.9e-05													2904.23	2.3e-05
2905.52	2e-05													2905.52	2.7e-05													2905.52	7.6e-05													2905.52	1.1e-05
2906.8	1.3e-05													2906.8	3.5e-05													2906.8	7.4e-05													2906.8	-5e-06
2908.09	-2e-06													2908.09	4.9e-05													2908.09	5.7e-05													2908.09	-3e-05
2909.38	-3.5e-05													2909.38	6.9e-05													2909.38	1.7e-05													2909.38	-5.6e-05
2910.66	-7.9e-05													2910.66	8.7e-05													2910.66	-3.8e-05													2910.66	-6.8e-05
2911.95	-0.000111													2911.95	8.8e-05													2911.95	-8.5e-05													2911.95	-6e-05
2913.23	-0.000111													2913.23	6.8e-05													2913.23	-9.9e-05													2913.23	-3.8e-05
2914.52	-7.1e-05													2914.52	3.9e-05													2914.52	-7.9e-05													2914.52	-1.4e-05
2915.8	-1.3e-05													2915.8	1.2e-05													2915.8	-4e-05													2915.8	6e-06
2917.09	2.7e-05													2917.09	-1.1e-05													2917.09	2e-06													2917.09	2.1e-05
2918.38	3.4e-05													2918.38	-4e-05													2918.38	4.6e-05													2918.38	2.7e-05
2919.66	1.8e-05													2919.66	-6.9e-05													2919.66	8.7e-05													2919.66	2.3e-05
2920.95	5e-06													2920.95	-8.4e-05													2920.95	0.000112													2920.95	1e-05
2922.23	4e-06													2922.23	-7.6e-05													2922.23	0.000113													2922.23	-6e-06
2923.52	7e-06													2923.52	-5.5e-05													2923.52	0.000108													2923.52	-2e-05
2924.8	4e-06													2924.8	-3.6e-05													2924.8	0.000121													2924.8	-2.4e-05
2926.09	-6e-06													2926.09	-2.6e-05													2926.09	0.000154													2926.09	-1.3e-05
2927.38	-1.8e-05													2927.38	-1.9e-05													2927.38	0.000176													2927.38	6e-06
2928.66	-2.3e-05													2928.66	-7e-06													2928.66	0.000166													2928.66	2e-05
2929.95	-2e-05													2929.95	1.1e-05													2929.95	0.000135													2929.95	1.4e-05
2931.23	-1.7e-05													2931.23	2.6e-05													2931.23	0.000103													2931.23	-8e-06
2932.52	-1.9e-05													2932.52	3e-05													2932.52	7.7e-05													2932.52	-2.8e-05
2933.8	-2.4e-05													2933.8	2e-05													2933.8	5.1e-05													2933.8	-2.5e-05
2935.09	-2.5e-05													2935.09	5e-06													2935.09	2.3e-05													2935.09	0
2936.37	-1.9e-05													2936.37	-2e-06													2936.37	4e-06													2936.37	3.4e-05
2937.66	-1.3e-05													2937.66	4e-06													2937.66	9e-06													2937.66	6.4e-05
2938.95	-1e-05													2938.95	1.9e-05													2938.95	3.5e-05													2938.95	8.4e-05
2940.23	-9e-06													2940.23	2.7e-05													2940.23	6.8e-05													2940.23	9.2e-05
2941.52	-9e-06													2941.52	2.4e-05													2941.52	9.6e-05													2941.52	9e-05
2942.8	-1.3e-05													2942.8	2.2e-05													2942.8	0.000114													2942.8	7.9e-05
2944.09	-1.6e-05													2944.09	2.8e-05													2944.09	0.000122													2944.09	6.8e-05
2945.37	-8e-06													2945.37	4.6e-05													2945.37	0.000119													2945.37	5.9e-05
2946.66	1.6e-05													2946.66	7.5e-05													2946.66	0.000105													2946.66	4.8e-05
2947.95	5.5e-05													2947.95	0.00011													2947.95	9e-05													2947.95	2.7e-05
2949.23	9.4e-05													2949.23	0.000134													2949.23	9.5e-05													2949.23	-3e-06
2950.52	0.000117													2950.52	0.000128													2950.52	0.000127													2950.52	-2.9e-05
2951.8	0.000115													2951.8	8.8e-05													2951.8	0.000162													2951.8	-3.7e-05
2953.09	9e-05													2953.09	3.7e-05													2953.09	0.000162													2953.09	-2.3e-05
2954.37	5.9e-05													2954.37	-1e-06													2954.37	0.000118													2954.37	3e-06
2955.66	4.3e-05													2955.66	-2.1e-05													2955.66	6.3e-05													2955.66	3e-05
2956.94	5.5e-05													2956.94	-3.1e-05													2956.94	3.3e-05													2956.94	4.4e-05
2958.23	8.3e-05													2958.23	-4.1e-05													2958.23	3.1e-05													2958.23	4.5e-05
2959.52	0.000102													2959.52	-4.7e-05													2959.52	3.8e-05													2959.52	3.9e-05
2960.8	9.8e-05													2960.8	-3.6e-05													2960.8	4.2e-05													2960.8	3.7e-05
2962.09	7.8e-05													2962.09	2e-06													2962.09	4.7e-05													2962.09	3.6e-05
2963.37	5.8e-05													2963.37	5.7e-05													2963.37	5.7e-05													2963.37	2.8e-05
2964.66	5.1e-05													2964.66	0.0001													2964.66	6.7e-05													2964.66	1e-05
2965.94	6.5e-05													2965.94	0.000114													2965.94	7.1e-05													2965.94	-7e-06
2967.23	9.8e-05													2967.23	0.000106													2967.23	7e-05													2967.23	-1.5e-05
2968.52	0.000132													2968.52	9.8e-05													2968.52	6.9e-05													2968.52	-1.5e-05
2969.8	0.000143													2969.8	0.000103													2969.8	6.4e-05													2969.8	-8e-06
2971.09	0.000121													2971.09	0.000113													2971.09	5.3e-05													2971.09	5e-06
2972.37	8.9e-05													2972.37	0.000121													2972.37	3.7e-05													2972.37	2.6e-05
2973.66	7e-05													2973.66	0.000117													2973.66	2.4e-05													2973.66	4.5e-05
2974.94	7.1e-05													2974.94	0.000101													2974.94	1.5e-05													2974.94	5.3e-05
2976.23	8.4e-05													2976.23	8e-05													2976.23	9e-06													2976.23	5.2e-05
2977.51	0.000107													2977.51	7.3e-05													2977.51	5e-06													2977.51	4.8e-05
2978.8	0.000141													2978.8	8.5e-05													2978.8	8e-06													2978.8	4.2e-05
2980.09	0.000173													2980.09	9.3e-05													2980.09	1.5e-05													2980.09	3e-05
2981.37	0.000183													2981.37	7.3e-05													2981.37	1.7e-05													2981.37	1.3e-05
2982.66	0.000166													2982.66	3.9e-05													2982.66	1.5e-05													2982.66	0
2983.94	0.000132													2983.94	2e-05													2983.94	1.4e-05													2983.94	0
2985.23	0.000102													2985.23	3e-05													2985.23	1.4e-05													2985.23	2.4e-05
2986.51	8.4e-05													2986.51	5.5e-05													2986.51	7e-06													2986.51	6.5e-05
2987.8	7.8e-05													2987.8	7.4e-05													2987.8	-9e-06													2987.8	0.0001
2989.09	8.1e-05													2989.09	7.9e-05													2989.09	-2.5e-05													2989.09	0.00011
2990.37	9.1e-05													2990.37	6.9e-05													2990.37	-1.7e-05													2990.37	9.8e-05
2991.66	0.000102													2991.66	5.9e-05													2991.66	3.1e-05													2991.66	8.4e-05
2992.94	0.000107													2992.94	6.8e-05													2992.94	0.000108													2992.94	7.6e-05
2994.23	9.9e-05													2994.23	9.8e-05													2994.23	0.000174													2994.23	6.6e-05
2995.51	8.4e-05													2995.51	0.000124													2995.51	0.000201													2995.51	5.1e-05
2996.8	7.1e-05													2996.8	0.000125													2996.8	0.000192													2996.8	3.7e-05
2998.08	6.4e-05													2998.08	0.000105													2998.08	0.000176													2998.08	2.8e-05
2999.37	5.6e-05													2999.37	8.5e-05													2999.37	0.000172													2999.37	1.9e-05
3000.66	4e-05													3000.66	7e-05													3000.66	0.000172													3000.66	1.7e-05
3001.94	2e-05													3001.94	5.4e-05													3001.94	0.000161													3001.94	3.9e-05
3003.23	1.4e-05													3003.23	3.8e-05													3003.23	0.000143													3003.23	8.4e-05
3004.51	3.2e-05													3004.51	3.4e-05													3004.51	0.00013													3004.51	0.000122
3005.8	6.4e-05													3005.8	4.9e-05													3005.8	0.00012													3005.8	0.00012
3007.08	8.7e-05													3007.08	7.4e-05													3007.08	0.000103													3007.08	8.1e-05
3008.37	9.2e-05													3008.37	9.3e-05													3008.37	8.4e-05													3008.37	4.1e-05
3009.66	8.9e-05													3009.66	0.000103													3009.66	8.2e-05													3009.66	2.8e-05
3010.94	9.3e-05													3010.94	0.000103													3010.94	0.00011													3010.94	3.6e-05
3012.23	0.000102													3012.23	9.1e-05													3012.23	0.000153													3012.23	3.9e-05
3013.51	0.000101													3013.51	7e-05													3013.51	0.000183													3013.51	2.8e-05
3014.8	8.6e-05													3014.8	5.2e-05													3014.8	0.000188													3014.8	1.9e-05
3016.08	6.9e-05													3016.08	5e-05													3016.08	0.000175													3016.08	2.9e-05
3017.37	7.4e-05													3017.37	6.4e-05													3017.37	0.000165													3017.37	5.7e-05
3018.65	0.000113													3018.65	8.1e-05													3018.65	0.000165													3018.65	8.3e-05
3019.94	0.000173													3019.94	9.5e-05													3019.94	0.000173													3019.94	9.5e-05
3021.23	0.000225													3021.23	0.000108													3021.23	0.000184													3021.23	9.6e-05
3022.51	0.00025													3022.51	0.000123													3022.51	0.000199													3022.51	9.7e-05
3023.8	0.000246													3023.8	0.000128													3023.8	0.000214													3023.8	0.000103
3025.08	0.000225													3025.08	0.000109													3025.08	0.000217													3025.08	0.000103
3026.37	0.000193													3026.37	7.2e-05													3026.37	0.000203													3026.37	8.4e-05
3027.65	0.000159													3027.65	3.9e-05													3027.65	0.00018													3027.65	5e-05
3028.94	0.000131													3028.94	2.2e-05													3028.94	0.000161													3028.94	2.4e-05
3030.23	0.00012													3030.23	1.8e-05													3030.23	0.000155													3030.23	2.9e-05
3031.51	0.000131													3031.51	2e-05													3031.51	0.000163													3031.51	6.4e-05
3032.8	0.000157													3032.8	2.9e-05													3032.8	0.000185													3032.8	0.000107
3034.08	0.00018													3034.08	4.9e-05													3034.08	0.00021													3034.08	0.000134
3035.37	0.000189													3035.37	7.9e-05													3035.37	0.000226													3035.37	0.00014
3036.65	0.000184													3036.65	0.000112													3036.65	0.000219													3036.65	0.000137
3037.94	0.000177													3037.94	0.000136													3037.94	0.00019													3037.94	0.000134
3039.22	0.000179													3039.22	0.000144													3039.22	0.000156													3039.22	0.000132
3040.51	0.000191													3040.51	0.000138													3040.51	0.000148													3040.51	0.000136
3041.8	0.00021													3041.8	0.000134													3041.8	0.000182													3041.8	0.000157
3043.08	0.000231													3043.08	0.000141													3043.08	0.000241													3043.08	0.000195
3044.37	0.00025													3044.37	0.000151													3044.37	0.000291													3044.37	0.000227
3045.65	0.000266													3045.65	0.000158													3045.65	0.00031													3045.65	0.00023
3046.94	0.00028													3046.94	0.000158													3046.94	0.000294													3046.94	0.000207
3048.22	0.000288													3048.22	0.000149													3048.22	0.000256													3048.22	0.000177
3049.51	0.000282													3049.51	0.000124													3049.51	0.000212													3049.51	0.000158
3050.8	0.00026													3050.8	9.3e-05													3050.8	0.000184													3050.8	0.000156
3052.08	0.000228													3052.08	8.3e-05													3052.08	0.00019													3052.08	0.000172
3053.37	0.000203													3053.37	0.000112													3053.37	0.000222													3053.37	0.000195
3054.65	0.000197													3054.65	0.000168													3054.65	0.000254													3054.65	0.000212
3055.94	0.000213													3055.94	0.000227													3055.94	0.000266													3055.94	0.000218
3057.22	0.000242													3057.22	0.000266													3057.22	0.000261													3057.22	0.000214
3058.51	0.000275													3058.51	0.000279													3058.51	0.000263													3058.51	0.000207
3059.79	0.000305													3059.79	0.000275													3059.79	0.000287													3059.79	0.0002
3061.08	0.000322													3061.08	0.000275													3061.08	0.000322													3061.08	0.000197
3062.37	0.000313													3062.37	0.000289													3062.37	0.000344													3062.37	0.000207
3063.65	0.000274													3063.65	0.000308													3063.65	0.000351													3063.65	0.000233
3064.94	0.000222													3064.94	0.000318													3064.94	0.000358													3064.94	0.000262
3066.22	0.000186													3066.22	0.000319													3066.22	0.00037													3066.22	0.000275
3067.51	0.000178													3067.51	0.000322													3067.51	0.000375													3067.51	0.00027
3068.79	0.000189													3068.79	0.000329													3068.79	0.000365													3068.79	0.000263
3070.08	0.000203													3070.08	0.000333													3070.08	0.000361													3070.08	0.000261
3071.37	0.000213													3071.37	0.000329													3071.37	0.00038													3071.37	0.000259
3072.65	0.000216													3072.65	0.000326													3072.65	0.000419													3072.65	0.000254
3073.94	0.000223													3073.94	0.000325													3073.94	0.000453													3073.94	0.000257
3075.22	0.00025													3075.22	0.00032													3075.22	0.000455													3075.22	0.000274
3076.51	0.000304													3076.51	0.000299													3076.51	0.000419													3076.51	0.000293
3077.79	0.000369													3077.79	0.000256													3077.79	0.000374													3077.79	0.000303
3079.08	0.000411													3079.08	0.000206													3079.08	0.000353													3079.08	0.000306
3080.36	0.000412													3080.36	0.000181													3080.36	0.000371													3080.36	0.00032
3081.65	0.000385													3081.65	0.000203													3081.65	0.00041													3081.65	0.000358
3082.94	0.000358													3082.94	0.00026													3082.94	0.00045													3082.94	0.000415
3084.22	0.000347													3084.22	0.000313													3084.22	0.00049													3084.22	0.000465
3085.51	0.00035													3085.51	0.000345													3085.51	0.000532													3085.51	0.000474
3086.79	0.000363													3086.79	0.000371													3086.79	0.00057													3086.79	0.000427
3088.08	0.00038													3088.08	0.000404													3088.08	0.00059													3088.08	0.000345
3089.36	0.000393													3089.36	0.000432													3089.36	0.000583													3089.36	0.000278
3090.65	0.000395													3090.65	0.000439													3090.65	0.000555													3090.65	0.000264
3091.94	0.000386													3091.94	0.000428													3091.94	0.000516													3091.94	0.000293
3093.22	0.000375													3093.22	0.000408													3093.22	0.000479													3093.22	0.000322
3094.51	0.000371													3094.51	0.000385													3094.51	0.000458													3094.51	0.000316
3095.79	0.000377													3095.79	0.00037													3095.79	0.000457													3095.79	0.000289
3097.08	0.000386													3097.08	0.000371													3097.08	0.000468													3097.08	0.000294
3098.36	0.000394													3098.36	0.000386													3098.36	0.00048													3098.36	0.000362
3099.65	0.000401													3099.65	0.000396													3099.65	0.000488													3099.65	0.000464
3100.93	0.000405													3100.93	0.000392													3100.93	0.0005													3100.93	0.000538
3102.22	0.0004													3102.22	0.00038													3102.22	0.000516													3102.22	0.000556
3103.51	0.000382													3103.51	0.000371													3103.51	0.000526													3103.51	0.00054
3104.79	0.000357													3104.79	0.00037													3104.79	0.000523													3104.79	0.000522
3106.08	0.000339													3106.08	0.000373													3106.08	0.000519													3106.08	0.000506
3107.36	0.000338													3107.36	0.000379													3107.36	0.000534													3107.36	0.000482
3108.65	0.000348													3108.65	0.000394													3108.65	0.000568													3108.65	0.000456
3109.93	0.000358													3109.93	0.000426													3109.93	0.000606													3109.93	0.000447
3111.22	0.000366													3111.22	0.000475													3111.22	0.000637													3111.22	0.000457
3112.51	0.000375													3112.51	0.00053													3112.51	0.000649													3112.51	0.000471
3113.79	0.00039													3113.79	0.000573													3113.79	0.000635													3113.79	0.00047
3115.08	0.000418													3115.08	0.000593													3115.08	0.000607													3115.08	0.000452
3116.36	0.000462													3116.36	0.000591													3116.36	0.000595													3116.36	0.000434
3117.65	0.000513													3117.65	0.000577													3117.65	0.000619													3117.65	0.000435
3118.93	0.000546													3118.93	0.000569													3118.93	0.000668													3118.93	0.000459
3120.22	0.000543													3120.22	0.000579													3120.22	0.000711													3120.22	0.000492
3121.5	0.000515													3121.5	0.000609													3121.5	0.000729													3121.5	0.000516
3122.79	0.000484													3122.79	0.000644													3122.79	0.000731													3122.79	0.000531
3124.08	0.000465													3124.08	0.000665													3124.08	0.000737													3124.08	0.000554
3125.36	0.000461													3125.36	0.000672													3125.36	0.000766													3125.36	0.000604
3126.65	0.000478													3126.65	0.000673													3126.65	0.000811													3126.65	0.000685
3127.93	0.000514													3127.93	0.000673													3127.93	0.000848													3127.93	0.000768
3129.22	0.00056													3129.22	0.000672													3129.22	0.000857													3129.22	0.000808
3130.5	0.0006													3130.5	0.00068													3130.5	0.000843													3130.5	0.000784
3131.79	0.000628													3131.79	0.000705													3131.79	0.000834													3131.79	0.000718
3133.08	0.000648													3133.08	0.00073													3133.08	0.000838													3133.08	0.000646
3134.36	0.000668													3134.36	0.000726													3134.36	0.000842													3134.36	0.000592
3135.65	0.000686													3135.65	0.000693													3135.65	0.000835													3135.65	0.000573
3136.93	0.000684													3136.93	0.000662													3136.93	0.000828													3136.93	0.000608
3138.22	0.000653													3138.22	0.000658													3138.22	0.000844													3138.22	0.000686
3139.5	0.000612													3139.5	0.000671													3139.5	0.00089													3139.5	0.00076
3140.79	0.000595													3140.79	0.000683													3140.79	0.000951													3140.79	0.000791
3142.07	0.000614													3142.07	0.000696													3142.07	0.001													3142.07	0.000786
3143.36	0.000646													3143.36	0.000715													3143.36	0.00102													3143.36	0.000774
3144.65	0.000665													3144.65	0.000738													3144.65	0.001													3144.65	0.000768
3145.93	0.000671													3145.93	0.000757													3145.93	0.000976													3145.93	0.000767
3147.22	0.000683													3147.22	0.000769													3147.22	0.000965													3147.22	0.000769
3148.5	0.000712													3148.5	0.000783													3148.5	0.00098													3148.5	0.000779
3149.79	0.000762													3149.79	0.000809													3149.79	0.00101													3149.79	0.000804
3151.07	0.000819													3151.07	0.000855													3151.07	0.00103													3151.07	0.000841
3152.36	0.000855													3152.36	0.000899													3152.36	0.00103													3152.36	0.000882
3153.65	0.000839													3153.65	0.000905													3153.65	0.00101													3153.65	0.000912
3154.93	0.000772													3154.93	0.000859													3154.93	0.000982													3154.93	0.000919
3156.22	0.000684													3156.22	0.000796													3156.22	0.000973													3156.22	0.000893
3157.5	0.000595													3157.5	0.000771													3157.5	0.000988													3157.5	0.000832
3158.79	0.000518													3158.79	0.000806													3158.79	0.00103													3158.79	0.000747
3160.07	0.000478													3160.07	0.000878													3160.07	0.00108													3160.07	0.00067
3161.36	0.00051													3161.36	0.000947													3161.36	0.00112													3161.36	0.000644
3162.64	0.000607													3162.64	0.000988													3162.64	0.00113													3162.64	0.000685
3163.93	0.000706													3163.93	0.001													3163.93	0.00111													3163.93	0.000771
3165.22	0.00075													3165.22	0.001													3165.22	0.00108													3165.22	0.000867
3166.5	0.000745													3166.5	0.00102													3166.5	0.00109													3166.5	0.000954
3167.79	0.000743													3167.79	0.00104													3167.79	0.00113													3167.79	0.00102
3169.07	0.00077													3169.07	0.00106													3169.07	0.00119													3169.07	0.00106
3170.36	0.000798													3170.36	0.00107													3170.36	0.00127													3170.36	0.00107
3171.64	0.000801													3171.64	0.00107													3171.64	0.00134													3171.64	0.00106
3172.93	0.000794													3172.93	0.00107													3172.93	0.0014													3172.93	0.00105
3174.22	0.00081													3174.22	0.00108													3174.22	0.00144													3174.22	0.00104
3175.5	0.000849													3175.5	0.00107													3175.5	0.00145													3175.5	0.00105
3176.79	0.000873													3176.79	0.00103													3176.79	0.0014													3176.79	0.00107
3178.07	0.000848													3178.07	0.000997													3178.07	0.00131													3178.07	0.0011
3179.36	0.000791													3179.36	0.001													3179.36	0.00122													3179.36	0.00114
3180.64	0.00075													3180.64	0.00106													3180.64	0.00117													3180.64	0.0012
3181.93	0.00075													3181.93	0.00114													3181.93	0.00117													3181.93	0.00124
3183.21	0.000775													3183.21	0.00121													3183.21	0.0012													3183.21	0.00126
3184.5	0.000791													3184.5	0.00124													3184.5	0.00124													3184.5	0.00124
3185.79	0.000787													3185.79	0.00122													3185.79	0.00127													3185.79	0.0012
3187.07	0.000783													3187.07	0.00117													3187.07	0.0013													3187.07	0.00114
3188.36	0.0008													3188.36	0.00112													3188.36	0.00133													3188.36	0.0011
3189.64	0.000839													3189.64	0.00109													3189.64	0.00134													3189.64	0.00107
3190.93	0.000885													3190.93	0.0011													3190.93	0.00133													3190.93	0.00107
3192.21	0.000918													3192.21	0.00114													3192.21	0.0013													3192.21	0.00112
3193.5	0.000923													3193.5	0.00118													3193.5	0.00127													3193.5	0.00119
3194.79	0.000912													3194.79	0.00119													3194.79	0.00126													3194.79	0.00126
3196.07	0.000921													3196.07	0.00117													3196.07	0.00129													3196.07	0.00131
3197.36	0.000974													3197.36	0.00112													3197.36	0.00134													3197.36	0.00133
3198.64	0.00104													3198.64	0.00108													3198.64	0.0014													3198.64	0.00131
3199.93	0.00107													3199.93	0.00109													3199.93	0.00148													3199.93	0.00127
3201.21	0.00104													3201.21	0.00114													3201.21	0.00155													3201.21	0.00122
3202.5	0.000981													3202.5	0.0012													3202.5	0.0016													3202.5	0.00119
3203.79	0.000943													3203.79	0.00126													3203.79	0.00159													3203.79	0.00117
3205.07	0.000927													3205.07	0.00129													3205.07	0.00154													3205.07	0.00117
3206.36	0.000913													3206.36	0.00129													3206.36	0.0015													3206.36	0.0012
3207.64	0.000884													3207.64	0.00124													3207.64	0.00149													3207.64	0.00125
3208.93	0.000849													3208.93	0.00119													3208.93	0.00151													3208.93	0.0013
3210.21	0.000836													3210.21	0.00115													3210.21	0.00156													3210.21	0.00132
3211.5	0.000863													3211.5	0.00113													3211.5	0.00163													3211.5	0.00134
3212.78	0.000918													3212.78	0.0011													3212.78	0.00167													3212.78	0.00134
3214.07	0.000959													3214.07	0.00108													3214.07	0.00166													3214.07	0.00138
3215.36	0.000962													3215.36	0.00107													3215.36	0.0016													3215.36	0.00145
3216.64	0.000955													3216.64	0.00109													3216.64	0.00156													3216.64	0.00154
3217.93	0.000985													3217.93	0.00117													3217.93	0.00157													3217.93	0.00159
3219.21	0.00105													3219.21	0.00126													3219.21	0.00163													3219.21	0.00158
3220.5	0.00111													3220.5	0.00133													3220.5	0.00173													3220.5	0.00154
3221.78	0.00112													3221.78	0.00135													3221.78	0.00182													3221.78	0.0015
3223.07	0.00108													3223.07	0.00137													3223.07	0.00186													3223.07	0.00149
3224.36	0.00103													3224.36	0.00141													3224.36	0.00185													3224.36	0.00151
3225.64	0.00101													3225.64	0.00146													3225.64	0.00181													3225.64	0.00156
3226.93	0.00105													3226.93	0.00151													3226.93	0.00176													3226.93	0.00163
3228.21	0.00112													3228.21	0.00152													3228.21	0.00169													3228.21	0.00169
3229.5	0.00119													3229.5	0.00152													3229.5	0.00165													3229.5	0.0017
3230.78	0.00122													3230.78	0.00154													3230.78	0.00164													3230.78	0.00165
3232.07	0.0012													3232.07	0.00158													3232.07	0.00169													3232.07	0.00159
3233.35	0.00115													3233.35	0.0016													3233.35	0.00175													3233.35	0.00156
3234.64	0.00112													3234.64	0.0016													3234.64	0.00179													3234.64	0.00158
3235.93	0.00113													3235.93	0.0016													3235.93	0.00183													3235.93	0.00164
3237.21	0.00118													3237.21	0.00161													3237.21	0.00186													3237.21	0.0017
3238.5	0.00122													3238.5	0.00158													3238.5	0.00189													3238.5	0.00172
3239.78	0.00121													3239.78	0.0015													3239.78	0.00191													3239.78	0.00171
3241.07	0.00117													3241.07	0.00138													3241.07	0.00189													3241.07	0.00169
3242.35	0.00113													3242.35	0.0013													3242.35	0.00187													3242.35	0.00166
3243.64	0.00111													3243.64	0.0013													3243.64	0.00187													3243.64	0.00161
3244.93	0.00112													3244.93	0.00137													3244.93	0.00188													3244.93	0.00156
3246.21	0.00114													3246.21	0.00146													3246.21	0.00187													3246.21	0.00152
3247.5	0.00115													3247.5	0.00151													3247.5	0.00183													3247.5	0.00151
3248.78	0.00116													3248.78	0.00153													3248.78	0.00179													3248.78	0.00153
3250.07	0.00118													3250.07	0.00154													3250.07	0.00175													3250.07	0.00158
3251.35	0.00119													3251.35	0.00157													3251.35	0.00175													3251.35	0.00166
3252.64	0.00118													3252.64	0.00161													3252.64	0.00181													3252.64	0.00176
3253.92	0.00115													3253.92	0.00162													3253.92	0.00188													3253.92	0.00182
3255.21	0.00111													3255.21	0.00159													3255.21	0.00193													3255.21	0.00182
3256.5	0.00108													3256.5	0.00154													3256.5	0.00191													3256.5	0.00177
3257.78	0.00106													3257.78	0.00155													3257.78	0.00184													3257.78	0.00171
3259.07	0.00107													3259.07	0.00163													3259.07	0.00179													3259.07	0.0017
3260.35	0.00108													3260.35	0.00174													3260.35	0.00179													3260.35	0.00173
3261.64	0.00105													3261.64	0.0018													3261.64	0.00181													3261.64	0.00177
3262.92	0.000995													3262.92	0.00179													3262.92	0.00181													3262.92	0.00178
3264.21	0.000975													3264.21	0.00171													3264.21	0.00178													3264.21	0.00179
3265.5	0.00102													3265.5	0.00161													3265.5	0.00175													3265.5	0.00179
3266.78	0.00109													3266.78	0.00153													3266.78	0.00175													3266.78	0.00177
3268.07	0.00115													3268.07	0.00148													3268.07	0.00177													3268.07	0.0017
3269.35	0.00115													3269.35	0.00145													3269.35	0.00178													3269.35	0.00166
3270.64	0.00111													3270.64	0.00143													3270.64	0.00177													3270.64	0.00167
3271.92	0.00107													3271.92	0.00142													3271.92	0.00178													3271.92	0.00175
3273.21	0.00108													3273.21	0.00141													3273.21	0.00182													3273.21	0.00184
3274.49	0.00111													3274.49	0.00141													3274.49	0.00188													3274.49	0.00186
3275.78	0.00113													3275.78	0.00142													3275.78	0.00192													3275.78	0.00182
3277.07	0.00111													3277.07	0.00145													3277.07	0.00189													3277.07	0.00177
3278.35	0.00107													3278.35	0.00151													3278.35	0.00184													3278.35	0.00175
3279.64	0.00106													3279.64	0.00157													3279.64	0.00181													3279.64	0.00176
3280.92	0.0011													3280.92	0.0016													3280.92	0.00182													3280.92	0.00178
3282.21	0.0012													3282.21	0.00157													3282.21	0.00186													3282.21	0.00179
3283.49	0.00129													3283.49	0.00152													3283.49	0.00191													3283.49	0.00181
3284.78	0.00133													3284.78	0.00151													3284.78	0.00194													3284.78	0.00181
3286.07	0.00131													3286.07	0.00153													3286.07	0.00196													3286.07	0.00177
3287.35	0.00126													3287.35	0.00158													3287.35	0.00197													3287.35	0.00172
3288.64	0.00121													3288.64	0.00159													3288.64	0.00196													3288.64	0.00169
3289.92	0.00118													3289.92	0.00158													3289.92	0.00194													3289.92	0.00172
3291.21	0.00116													3291.21	0.00156													3291.21	0.0019													3291.21	0.0018
3292.49	0.00116													3292.49	0.00157													3292.49	0.00188													3292.49	0.0019
3293.78	0.00117													3293.78	0.00158													3293.78	0.00189													3293.78	0.00197
3295.06	0.0012													3295.06	0.00159													3295.06	0.00196													3295.06	0.00198
3296.35	0.00123													3296.35	0.0016													3296.35	0.00204													3296.35	0.00194
3297.64	0.00125													3297.64	0.0016													3297.64	0.00211													3297.64	0.00189
3298.92	0.00126													3298.92	0.00161													3298.92	0.00212													3298.92	0.00186
3300.21	0.00124													3300.21	0.00161													3300.21	0.00207													3300.21	0.00186
3301.49	0.00123													3301.49	0.00161													3301.49	0.00201													3301.49	0.00188
3302.78	0.00125													3302.78	0.00161													3302.78	0.00197													3302.78	0.0019
3304.06	0.00128													3304.06	0.0016													3304.06	0.00196													3304.06	0.00189
3305.35	0.00131													3305.35	0.00157													3305.35	0.00197													3305.35	0.00188
3306.64	0.00132													3306.64	0.00155													3306.64	0.00199													3306.64	0.00186
3307.92	0.00131													3307.92	0.00154													3307.92	0.00199													3307.92	0.00184
3309.21	0.0013													3309.21	0.00157													3309.21	0.00195													3309.21	0.00184
3310.49	0.00128													3310.49	0.00159													3310.49	0.00185													3310.49	0.00187
3311.78	0.00127													3311.78	0.00161													3311.78	0.00176													3311.78	0.0019
3313.06	0.00127													3313.06	0.00164													3313.06	0.00174													3313.06	0.00192
3314.35	0.00129													3314.35	0.00166													3314.35	0.00181													3314.35	0.00195
3315.63	0.00131													3315.63	0.00166													3315.63	0.00192													3315.63	0.00197
3316.92	0.00129													3316.92	0.00161													3316.92	0.002													3316.92	0.00201
3318.21	0.00123													3318.21	0.00154													3318.21	0.00201													3318.21	0.00203
3319.49	0.00118													3319.49	0.00147													3319.49	0.00197													3319.49	0.00205
3320.78	0.00118													3320.78	0.00144													3320.78	0.00194													3320.78	0.00206
3322.06	0.00123													3322.06	0.00144													3322.06	0.00192													3322.06	0.00207
3323.35	0.00129													3323.35	0.00146													3323.35	0.00194													3323.35	0.00209
3324.63	0.00131													3324.63	0.00149													3324.63	0.00197													3324.63	0.0021
3325.92	0.0013													3325.92	0.00152													3325.92	0.00198													3325.92	0.00211
3327.21	0.0013													3327.21	0.00156													3327.21	0.00195													3327.21	0.00209
3328.49	0.00134													3328.49	0.0016													3328.49	0.0019													3328.49	0.00202
3329.78	0.00139													3329.78	0.00165													3329.78	0.00184													3329.78	0.00193
3331.06	0.00142													3331.06	0.0017													3331.06	0.00181													3331.06	0.00187
3332.35	0.00141													3332.35	0.00172													3332.35	0.00181													3332.35	0.00185
3333.63	0.00137													3333.63	0.00172													3333.63	0.00186													3333.63	0.00186
3334.92	0.0013													3334.92	0.00172													3334.92	0.00192													3334.92	0.00188
3336.2	0.00126													3336.2	0.00176													3336.2	0.00198													3336.2	0.0019
3337.49	0.00126													3337.49	0.00183													3337.49	0.00204													3337.49	0.00194
3338.78	0.00132													3338.78	0.00189													3338.78	0.00209													3338.78	0.00199
3340.06	0.00136													3340.06	0.00192													3340.06	0.00213													3340.06	0.00204
3341.35	0.00135													3341.35	0.00189													3341.35	0.00216													3341.35	0.00206
3342.63	0.00127													3342.63	0.00185													3342.63	0.00219													3342.63	0.00205
3343.92	0.00118													3343.92	0.00182													3343.92	0.00222													3343.92	0.00203
3345.2	0.00113													3345.2	0.00181													3345.2	0.00223													3345.2	0.00198
3346.49	0.00111													3346.49	0.0018													3346.49	0.0022													3346.49	0.00193
3347.78	0.00108													3347.78	0.00178													3347.78	0.00213													3347.78	0.00189
3349.06	0.00105													3349.06	0.00176													3349.06	0.00206													3349.06	0.00191
3350.35	0.00103													3350.35	0.00173													3350.35	0.00204													3350.35	0.00198
3351.63	0.00103													3351.63	0.00171													3351.63	0.00207													3351.63	0.00204
3352.92	0.00108													3352.92	0.00171													3352.92	0.00215													3352.92	0.00206
3354.2	0.00115													3354.2	0.00174													3354.2	0.00227													3354.2	0.00204
3355.49	0.00122													3355.49	0.00177													3355.49	0.00236													3355.49	0.002
3356.77	0.00125													3356.77	0.00178													3356.77	0.00239													3356.77	0.00197
3358.06	0.00124													3358.06	0.00175													3358.06	0.00238													3358.06	0.00198
3359.35	0.00121													3359.35	0.00172													3359.35	0.00238													3359.35	0.00203
3360.63	0.00119													3360.63	0.00167													3360.63	0.00243													3360.63	0.00209
3361.92	0.00118													3361.92	0.00162													3361.92	0.00249													3361.92	0.00213
3363.2	0.00117													3363.2	0.00159													3363.2	0.0025													3363.2	0.00213
3364.49	0.00116													3364.49	0.00159													3364.49	0.00244													3364.49	0.00214
3365.77	0.00115													3365.77	0.00161													3365.77	0.00235													3365.77	0.00214
3367.06	0.00115													3367.06	0.00163													3367.06	0.00228													3367.06	0.0021
[truncated: 491 more rows]
[truncated: 52 more columns]

## Sheet: Fig. 3b
	Nomalized Intensity
E / VRHE	H2O ordering (P1/P2)	Dangling O-H	Hydrated CO32-	Au-H
-0.3	0.01497	0.02856	0	0
-0.4	0.1295	0.03622	0	0
-0.5	0.17139	0.00755	0	0
-0.6	0.20014	0.05083	0	0
-0.7	0.29368	0.18149	0	0
-0.8	0.57545	0.35738	0.13235	0
-0.9	0.61971	0.4985	0.45588	0.45098
-1	0.79769	1	0.95588	0.98039

## Sheet: Fig. 3c
						AG / eV
					(1-2)	-0.26
					(1.1-1.2)	0
					(2-3)	-0.01
					(3-4)	-0.41

## Sheet: Fig. 3e
						U = -0.6 V_RHE		U = -0.8 V_RHE
						G / eV	AG / eV	G / eV	AG / eV
HER					22-CO3_hydr_2H2O	1.10078	0	1.50078	0
					23-CO2OH_2H2O	-0.148963	-0.148963	-0.261672	-0.261672
					24-CO3H_2H2O	-0.0158901	-0.164854	-0.0110755	-0.272748
					30-CO2OH_2H2O_H	-0.218421	-0.383274	-0.414899	-0.687647
					23-CO2OH_2H2O + H2	-0.940681	-1.32396	-1.14068	-1.82833
